# Supplementary material for: Relationships within Cladobranchia (Gastropoda: Nudibranchia) based on RNA-Seq data: an initial investigation
Source: R Soc Open Sci. 2015 Sep 23;2(9):150196. doi: 10.1098/rsos.150196 (PMC4593679; doi:10.1098/rsos.150196)
Supplement: Table S1. [file rsos150196supp8.xlsx]

## Sheet: Table_S1.csv
Sample	Species	Number of reads	Read 1 Length (R1)	Read 2 Length (R2)	R1 after autoadapt	R2 after autoadapt	# of reads after autoadapt	Reads removed
SRR1505104	Bathydoris clavigera	25756442	100	100	12813017	12813017	25626034	0.0051
SRR1505108	Doris kerguelenensis	29570328	90	90	14631290	14631290	29262580	0.0104
SRR1505109	Fiona pinnata	32901186	100	100	16264740	16264740	32529480	0.0113
SRR1505130	Pleurobranchaea californica	37446108	130	130	18642322	18642322	37284644	0.0043
SRR1950943	Austraeolis stearnsi	44805574	101	101	21523548	21523548	43047096	0.0392
SRR1950951	Berghia stephanieae	49132190	101	101	24114455	24114455	48228910	0.0184
SRR1950949	Catriona columbiana	56575094	101	101	26266693	26266693	52533386	0.0714
SRR1950944	Cuthona albocrusta	64049004	101	101	31577758	31577758	63155516	0.014
SRR1950948	Dendronotus venustus	56770684	101	101	27923122	27923122	55846244	0.0163
SRR1950946	Dirona picta	53926908	101	101	26346637	26346637	52693274	0.0229
SRR1950953	Dondice occidentalis	64970546	101	101	30641247	30641247	61282494	0.0568
SRR1950945	Doto lancei	51615104	101	101	25081463	25081463	50162926	0.0281
SRR1950950	Favorinus auritulus	53995048	101	101	26582960	26582960	53165920	0.0154
SRR1950940	Flabellina iodinea	65504176	101	101	29757962	29757962	59515924	0.0914
SRR1950939	Hermissenda crassicornis	54646466	101	101	25563781	25563781	51127562	0.0644
SRR1950942	Janolus barbarensis	48949876	101	101	23311257	23311257	46622514	0.0475
SRR1950947	Melibe leonina	52242406	101	101	25285526	25285526	50571052	0.032
SRR1950952	Palisa papillata	47519642	101	101	22685063	22685063	45370126	0.0452
SRR1950941	Tritonia festiva	54723130	101	101	26341769	26341769	52683538	0.0373
SRR1950954	Tritoniopsis frydis	54963702	101	101	26589409	26589409	53178818	0.0325
