# Supplementary material for: Relationships within Cladobranchia (Gastropoda: Nudibranchia) based on RNA-Seq data: an initial investigation
Source: R Soc Open Sci. 2015 Sep 23;2(9):150196. doi: 10.1098/rsos.150196 (PMC4593679; doi:10.1098/rsos.150196)
Supplement: Table S2. [file rsos150196supp9.xlsx]

## Sheet: Table_S2.csv
Sample	Species	number of transcript fragments	total bases	N50	L50
SRR1505104	Bathydoris clavigera	139042	63990068	521	35319
SRR1505108	Doris kerguelenensis	126589	50303325	408	33722
SRR1505109	Fiona pinnata	99009	58162124	766	20300
SRR1505130	Pleurobranchaea californica	242632	115142632	548	58832
SRR1950943	Austraeolis stearnsi	94712	56736760	800	18037
SRR1950951	Berghia stephanieae	156675	76998938	571	34802
SRR1950949	Catriona columbiana	86556	46777284	689	17293
SRR1950944	Cuthona albocrusta	117918	63368478	677	23970
SRR1950948	Dendronotus venustus	126739	73686296	788	23103
SRR1950946	Dirona picta	71876	43786699	853	13242
SRR1950953	Dondice occidentalis	108858	57951959	667	22149
SRR1950945	Doto lancei	82816	48555738	784	16510
SRR1950950	Favorinus auritulus	116780	66416388	754	22449
SRR1950940	Flabellina iodinea	108593	67954563	893	19097
SRR1950939	Hermissenda crassicornis	92712	57790886	871	17077
SRR1950942	Janolus barbarensis	56091	27833962	592	12294
SRR1950947	Melibe leonina	77391	49868130	921	13784
SRR1950952	Palisa papillata	104095	58566669	727	20746
SRR1950941	Tritonia festiva	75944	41890333	707	16064
SRR1950954	Tritoniopsis frydis	94124	53070144	748	19061
