# Supplementary material for: Relationships within Cladobranchia (Gastropoda: Nudibranchia) based on RNA-Seq data: an initial investigation
Source: R Soc Open Sci. 2015 Sep 23;2(9):150196. doi: 10.1098/rsos.150196 (PMC4593679; doi:10.1098/rsos.150196)
Supplement: Table S3. [file rsos150196supp10.xlsx]

## Sheet: Table_S3.csv
Sample	Species	Sequences matching orthologous groups	Unique orthologous groups represented	Mean length (in amino acids)
SRR1505104	Bathydoris clavigera	1537	997	239
SRR1505108	Doris kerguelenensis	1236	899	213
SRR1505109	Fiona pinnata	1405	997	277
SRR1505130	Pleurobranchaea californica	1765	1126	237
SRR1950943	Austraeolis stearnsi	1168	948	264
SRR1950951	Berghia stephanieae	1209	978	243
SRR1950949	Catriona columbiana	997	847	254
SRR1950944	Cuthona albocrusta	1191	939	268
SRR1950948	Dendronotus venustus	1409	1075	282
SRR1950946	Dirona picta	1076	901	243
SRR1950953	Dondice occidentalis	1163	950	237
SRR1950945	Doto lancei	865	736	235
SRR1950950	Favorinus auritulus	1307	1034	272
SRR1950940	Flabellina iodinea	1221	992	301
SRR1950939	Hermissenda crassicornis	1218	966	253
SRR1950942	Janolus barbarensis	662	599	190
SRR1950947	Melibe leonina	1102	953	273
SRR1950952	Palisa papillata	1191	948	250
SRR1950941	Tritonia festiva	913	775	184
SRR1950954	Tritoniopsis frydis	799	651	232
