# Supplementary material for: Relationships within Cladobranchia (Gastropoda: Nudibranchia) based on RNA-Seq data: an initial investigation
Source: R Soc Open Sci. 2015 Sep 23;2(9):150196. doi: 10.1098/rsos.150196 (PMC4593679; doi:10.1098/rsos.150196)
Supplement: Table S4. [file rsos150196supp11.xlsx]

## Sheet: Table_S3.csv
Data Matrix	Number of nucleotide positions	Percent complete	Percentage of ambiguous sites
nt123_unfiltered	1702782	23.1	0.04
nt123	703665	46.4	0.08
degen	703665	46.4	17.1
nt123_min80percentcomplete	100953	87.9	0.12
nt123_min90percentcomplete	48426	93.6	0.16
nt123_100percentcomplete	9354	100	0.18
