# Supplementary material for: Relationships within Cladobranchia (Gastropoda: Nudibranchia) based on RNA-Seq data: an initial investigation
Source: R Soc Open Sci. 2015 Sep 23;2(9):150196. doi: 10.1098/rsos.150196 (PMC4593679; doi:10.1098/rsos.150196)
Supplement: GASTRO50 [file rsos150196supp12.zip › GASTRO50_v1_0_20150727_17]

#  BLOSUM Clustered Scoring Matrix in 1/2 Bit Units
#  Blocks Database = blocks.blks
#  Cluster Percentage: >= 50
#  Entropy =   0.7520, Expected =  -0.4989
   A  R  N  D  C  Q  E  G  H  I  L  K  M  F  P  S  T  W  Y  V  B  Z  X  *
A  5 -2 -1 -2 -1 -1 -1  0 -2 -1 -2 -1 -1 -2 -1  0  0 -2 -2  0 -2 -1 -1 -3
R -2  6 -1 -2 -2  0 -1 -2  0 -2 -2  2 -2 -2 -2 -1 -1 -2 -2 -2 -2 -1 -1 -3
N -1 -1  6  1 -2  0 -1 -1  0 -2 -2  0 -2 -2 -2  0  0 -2 -1 -2  3 -1 -1 -3
D -2 -2  1  6 -2 -1  2 -1 -1 -3 -2 -1 -2 -3 -2 -1 -2 -3 -2 -2  3  1 -1 -3
C -1 -2 -2 -2  9 -3 -3 -2 -2 -2 -2 -3 -2 -1 -2 -1 -1 -2 -1 -1 -2 -3 -2 -3
Q -1  0  0 -1 -3  6  0 -2  1 -2 -2  0 -1 -2 -1 -1 -1 -3 -2 -2 -1  3 -1 -3
E -1 -1 -1  2 -3  0  5 -1 -1 -2 -2  0 -2 -3 -2 -1 -1 -3 -2 -2  0  3 -1 -3
G  0 -2 -1 -1 -2 -2 -1  6 -2 -2 -2 -2 -2 -2 -1  0 -1 -2 -2 -2 -1 -2 -1 -3
H -2  0  0 -1 -2  1 -1 -2  8 -2 -2 -1 -2 -1 -1 -1 -1 -2  1 -2  0  0 -1 -3
I -1 -2 -2 -3 -2 -2 -2 -2 -2  5  1 -2  0 -1 -2 -2 -1 -2 -2  2 -2 -2 -1 -3
L -2 -2 -2 -2 -2 -2 -2 -2 -2  1  4 -2  1  0 -2 -2 -2 -2 -2  0 -2 -2 -1 -3
K -1  2  0 -1 -3  0  0 -2 -1 -2 -2  5 -2 -3 -2 -1 -1 -3 -2 -2 -1  0 -1 -3
M -1 -2 -2 -2 -2 -1 -2 -2 -2  0  1 -2  7 -1 -2 -2 -1 -2 -2  0 -2 -2 -1 -3
F -2 -2 -2 -3 -1 -2 -3 -2 -1 -1  0 -3 -1  6 -3 -2 -2 -1  2 -1 -3 -3 -1 -3
P -1 -2 -2 -2 -2 -1 -2 -1 -1 -2 -2 -2 -2 -3  7 -1 -1 -2 -2 -2 -2 -1 -1 -3
S  0 -1  0 -1 -1 -1 -1  0 -1 -2 -2 -1 -2 -2 -1  4  1 -2 -2 -2 -1 -1 -1 -3
T  0 -1  0 -2 -1 -1 -1 -1 -1 -1 -2 -1 -1 -2 -1  1  5 -2 -2 -1 -1 -1 -1 -3
W -2 -2 -2 -3 -2 -3 -3 -2 -2 -2 -2 -3 -2 -1 -2 -2 -2 10  0 -2 -3 -3 -2 -3
Y -2 -2 -1 -2 -1 -2 -2 -2  1 -2 -2 -2 -2  2 -2 -2 -2  0  7 -2 -2 -2 -1 -3
V  0 -2 -2 -2 -1 -2 -2 -2 -2  2  0 -2  0 -1 -2 -2 -1 -2 -2  5 -2 -2 -1 -3
B -2 -2  3  3 -2 -1  0 -1  0 -2 -2 -1 -2 -3 -2 -1 -1 -3 -2 -2  3  0  0 -3
Z -1 -1 -1  1 -3  3  3 -2  0 -2 -2  0 -2 -3 -1 -1 -1 -3 -2 -2  0  3  0 -3
X -1 -1 -1 -1 -2 -1 -1 -1 -1 -1 -1 -1 -1 -1 -1 -1 -1 -2 -1 -1  0  0 -1 -3
* -3 -3 -3 -3 -3 -3 -3 -3 -3 -3 -3 -3 -3 -3 -3 -3 -3 -3 -3 -3 -3 -3 -3  1
