# Supplementary material for: Relationships within Cladobranchia (Gastropoda: Nudibranchia) based on RNA-Seq data: an initial investigation
Source: R Soc Open Sci. 2015 Sep 23;2(9):150196. doi: 10.1098/rsos.150196 (PMC4593679; doi:10.1098/rsos.150196)
Supplement: nt123_100percentcomplete.txt [file rsos150196supp13.txt]

>albocrusta
CAGAGATGGATTCCATTGGAAAGTATGGATAAGCAGACCGTCCGAAGGATTAAAAATAAT
TATGCCTCGAAACGATCCCGGGAGCAGCGTAAGCAGAAGCTCAGCGATATGGACATTGAA
GCTGAAGATTTAGAAGTTAGGAATCAAGAATTGAGGGAAAAAATTGTACAATTAGAGAAG
ATGGCTAAGGAAATGAAGACAGCTTTAGTAGCAAAAATGACAGGAAGGGCTATTGTTACA
AATGGATCCGCTCAACATAAAGATGAAGAAAGTGATTCAGATTCTGGCAAGAATCAGACG
TTGGAAGAATCAGCCAAAGAATATCAAGCAAAACATGACAATAAAACAGAGCTCAAAGTT
GTTGAAACTATCACTGGAGAAGAGGAGGAATCAAATGTTTTACAGGTTAATGCCAAGTTG
TTCTTTCTTCGCATGTCAAACAAATTGAGAACTATGACTCATTCAAGTATTGGAAGGACC
AGAACAATTCAGCAACTGGGAGCAGATCTTACAATTATGGGAACAAGGGAATATATCTAT
TTCAAGAGTGCTGTTACCAGGAACTGCTTAAAGGACGTAGTGACTGTGTTGAGAGATGTG
ACGACATATCAAGCTTATTTACCATGGGAAGTGGCAGATATTCAAAAGGATCAGAATGGC
ATGGCTTTGGATCTTGCCGTCCTCGACACTCGCCCAGATATTGGCGCTCTTGAATTGTTG
CATTCGGCTGCATTCAGAAATACTCTTGGAAACTCACTGTATGCCCCTGAACATATGATT
GGAAAGTACGAACCAAAACAGCTTATTCAACATGTAAGGAAATTGTTTGGCAATGGACGT
ATAGCATTGGTAGGAATTGGAGTAGACCAAGCCGAATTGGAGGAGTTGGCTTCTACTTTT
GACCCTCTCAAACCCTCTGGGGTAACAACAGAGAAGGCCACTTACTACGGAGGTGAGCTT
CGTCACAATGTTGGAGGAGGTTTGGCTCATGTAGCCGTTGGATTCCAAGGTAGCAAGGAT
CTTTTAGCGGTTGAGGTTCTTCGTCAAATTTTGGGATCTGGTCCACACATCAAGTACAGC
GAACTGGAAGAAGAGAAGACAGCCTTAAGCCTTCAAATTAAAACAATGAGTAACAGTCTT
CATGAGGAGCAAGAAACAAATGAGCACCTTAAAGAAAAGGTTGCAATGATGAAAGATGAA
CTGCATCAATATAAACAGACGGTCAAACAACAGGAAGATCTTCTTCAACAGGTGGCCACT
TCATCAGAGAAAGCTTTTCTCGAATATCAGGATATGGAACAGACTTACAAACAAGAAATT
ATGGTCAGAAGTCAGGCTGAAAGAGTTGCCAACAGGCTACATACTGAAAGGGATCAGGCT
AGAAGAGAGAGTGCCATGGCTCTTAGCAAAGTTGCTGACAATAAGAAACTGATGGATGCC
ATGTTGGAAATACAAGACCTCAACAGCAAATCAGTGCAAATGAAAGAAGAGTTTGAAAAA
CAGATTTTGGAGTTGAAAGAGCAAGTGAAGGCTGCTAAAGAAGTTTATGATGCAGAAGCA
GTTGATGCTGAAAATAATGATTTACAAGAAAAATTGGAGAAAAGTGAAGAGGGCATGAAA
CAATTGAATACAAAATATAATGATTTGTTGGAAACCTACAAAACCCTTGAGAGTAAAGCT
CCTCCACCTCCCCCAAGTCGTGATCGGCGTCGGAGAAAGAGCAGAAGAAGCAGAAGTCGA
GAAAGAAAGAGGAGACTGCCTGAACTAACAGTGGAAGAGAGAGATGTGAGAACAATCTTT
TGCATGCAGTTGTCTGCCAGAATCAGACCAAGGGATTTGGAAGAATTTTTTTCTTCAGTT
GGAAAGGTACGAGATGTTCGTCTCATCACAGATAACAAAACACGTCGATCCAAAGGAATT
TCATATGTTGAGTTTGCTGATCCAGAGTCTGTGACATTGGCCATGGGTTTAACAGGTCAA
AAGTTGTTGGGTGTTCCAATCAAACGATGCAAATTGTTTTACCAAAAAGAAGGTCAGTGG
ACTGAGGCCAAAGATTGTGATAAAGCCATTGGAGCTTGTTATAACTGTGGAAGTGCTGAC
CATCTTCAACGAGATTGTCCAGAAGCAATTGTAAAGTCATGTTATCGCTGTGGTGAGTCT
GGACATCTGGCTAAAGAGTGTCCAGCTGACATTCCTAACGATGACCGAAAATGCTACACA
TGTGGTGGTGTTGGACACTTATCCAAAGACTGCCCATGTTATAGGTGTAACCAAACCGGT
CATGTGCAAAAAGACTGCCCCAATACATGTTACAACTGCAATGAAACGGGTCACATCGCC
AGAGACTGCGACTTCCACGTGCCCATCACGCTAGAAGAAGGTCGTGCCAAAGTGAGAGAG
GTGTTCCTTAAAAATAAACATGTGACGGACATTAGAGTCATAGATATGCTGGTTATTAAG
GGTCAAATGGAGTTAGTAGAGACTGCCAACATTTGGAAACAAAAACACCACGTCATGATG
TATTTTAAGGACACTGTCAATCCGAAGCCAACAGATTTCTTGAGTGATACACCATTTGGC
CAGGTCAAGTTGGGAGAGGTAGGGGCATGGTTTGGCAGACGTAACAAGAGCCCAACATCC
ATGTGGGAAGCAGTGCATAGAGGTTACTGGCGTTGGGCCACCAAGAACCTCCATGTCCGT
CACAGTGGGTTTGTTCCCATCGGCCAGGCAGCCATGGTTATGTCCATCTTTTTCTTTGGT
CTTTTGTACTCCAGTCGTTACAAAACTGAATTGTGTCGGCCTTTTGAGGAGAGTGGTTCT
TGTAAATACGGAGATAAATGTCAATTCGCCCATGGAGCACATGAACTTAGAAATCTTGCA
AGGCATCCTAAATACAAAACGGAGCCTTGTCGTACTTTCCACACCATTGGATTTTGTCCA
TACGGTCCTCGGTGTCATTTTCTTCATGAGAGTGATAGACACGGTGGCAAGGCAAGGAAA
GGCGACGGAAATGAGGTCACACCAAACCCTCTTAAATTGTTCAAGATCGGACACCAGTTG
TTGCGACTTAGTAAAAAAATCAATGCTTGTCAGCTTGGTTCAGATGTCCCAGTTGTGCAG
AGGAATGAGGCTCGTCGAGAGAAAAACAAATTGGCGTCAAGGGCTTGTCGGTTGAAGAAA
AAGGCCCAACATGAAGCCAACAAAATCAAATTACATGGCATGGAAATGGAGCATGGTGAG
ATAAACAACGTACTCCGCAAACCTGCAGAAGTAAAAACGTTAACCGAGGCAGAGAGACTT
AAAATGAGAGCTGACAAGTTTGGCATTACCTCAGAACAGGCCAAGAAAGAGAATAGAGCA
CAAAGGTTTGGATCTGCCCTTAGTGAGAACGGAAATATCTCAATTACTGCACCAGCAGCT
GATTTGGATAAATTACAGAAACGAGCTGACAGATTTGGTTCAGTTACTGAAGATGAGAAG
AAAAGAAAGAGAGCTGAAAGGTTTTTTATGAGAGGTCTAGAAAAGAATGTATTGGTTGTA
AGCACTGTGGATCCATTTGGCAGGAAAGTGGTGTGTGAATCAGGCAATAAGCCAGTAATG
AATGGATTGGATGTTGATGCAGATGAAGCAAAGGAAAAGGAGAATCTTCAGAGAGAGCGT
GAAAGAAGGCAGGAAGAAAAAAGGCACCGCGAGAGAATGGAGAAGATGGAAAGGGTCGTG
AGGATTTCGAGGTCCAAGTCCCGATCAGCATCCCCACCATCCAGAAACAGAAGAAGATCC
AGGTCAAGGGAGAGAAACAGTCGTGACAAATCCAGGGAAAGGAGAAAAGAGCGAGAGATT
GAAGAGGAGGAAGAACTTTATGAAAGAAGGAAACTGGAGAAGAAATTGAGAGAGAAGGAG
GCAGCTTATCAAGAAAGATTAAAAAATTGGGAAGGCAGAGAAAGAAAAAAGGCCCGTGAA
TATGAAAAGGAAAGTGAAAGAGAAGATGAACGAAAAGTAGAAGAGACACGAGAGGGCCGC
AGACTGAAAGAATTTTTGGAAGATTATGACGATTTACGTGATGATCCAAAATTTTACAAA
GGAAGTGCTCTTCAAAGGCGTTTGAAGGAACGAGAGAAAGAAAAGGAATTTGATAATCGT
GATAGACAAAGAGAGAAAGAAGAATTTGAAGAAATTAAAAGGAAACTGTTTGACGAAGGT
CATCCTGATGCTGAAACAGAAGTTGCCAGGATGGAACGAGAGAGGGAAGAGCATTTACAA
CCCCAACTTCAACTTCCAGAGCCTAAGCAACCATCCCATCCTAACAACGTGCTATTGGCT
GCTGGTTCTACTGACTTCAAATGCAGAGTGTTCTCTGCTTACCAAAAGGAAGTTGATGAG
AAACCAGGCCCTTGTTCATGGGGTACCAAAATGATTATTTCTGGAGATGAAATTTTCAAT
GACAGTTTTAACTTCAAAGAGGAAGGAGGCTTCTATGTTCTTAAGGCAAAATACATCACT
AAGCAAGACGATGACTCTGCCATTGGTGGAAACCCCAGTGCTGAGGAGGAAGCAGAAGGC
ACAGAGGGTGCGACTGAATCTGGACTTGATGTCGCCTTGGCCAGCAGATTGGTTGAAACT
GGTTTTGGTGAATATCAGGTCTACATGAAAGATTACACCAAGGCAATTTTTGGAAAATTG
ACAGAAATGACTGATTCAAAGCCAGCTGTCCAAAGAGATGGTACCATGGTCTCCACTGCT
AAGGAAGCAGACCGCTTGTTAGATGGTAATAAACCAGATGCAGATGCACAAACCCGAGGT
CAACAGAAACAAATTGACGACTTAAATCCTAAGGCAAAGAAAGCTAAATTGGCTAAGGAT
GGAACAATGGCTGTCACTGCAAAGGAAGCCAAAGCCCTACTAGCTGGTGAGAAGCTAGGT
GACACACGTCAACTTAGTTCATCAGCCAAAAAGGTTACTTCAGGGGATGTGTGGAAACAT
TTAACAACACTTTACGACCTTCATGCATTGAATGAATCAGAAATTGTGCCGTTTCCAAAC
AAAGATGGAGATTTTTCTTTACTGCTTGATATTTTAGACACTGCGGGAATGTCTCTTGAA
CTGGTATCTAAATGTCTGGATCTTCTAGATAAAGTTCCAGGTACAAATGCTAAGAAGAAG
ACCAACGATGCAATGAAAATCATCAAGACAGACAGACAAGGCGTTTGGAAGGAATTGCGG
AAAGTCAGGAAACAACAGTTGAAGGAGCTGGCCAAGAAACGGAAGACGGAAAAATTCAAG
TCTGCTATAGAAAGCTACAAGGATTTTGATGTGGACTACACAGACAGCAATGTGGAAACA
CTTATGAAGATGTCTAAGGACATGAAAGCTGGAGATGAAAATGTACCCCCAGAGTTCAGG
GAACCCGATGGCTTTAAAAGGAGAGAAGAACGAGGAGGATTTGGACGAGGAAGGGGCAGA
GGGAGAGGTCGTGGAGGTGAAAGAGGCGGAGACCGCAAACGTGAATTTGATCGCCACAGT
GGCTCTGGCGGAGGTATCAAGCCAGTTGAAAAGAAAGAAGGAAGTGGTGCTCACAATTGG
GGCAGTTTCCGGGATGATATCGAGGAGCAAGGCCAAGTTAATTCTAACGATGCTAATCAA
CTTAATGAAAGCGGTGAAGCGGAAGCTGTTAATGAAGAGGATGCTCAGCCGCAGCAAATG
ACTTTAGATGAGAGGCGTGCATGTGAAGATATCAGAGATGATCTGCTGGAATGTTTGTTG
AAAAGTGATTGCTGTCGTAAGGAGAAAAAGACACCCCGTGAATGCATGGGAGACGCATCT
GTTCCTGATGAATGTTACAAATTACGTGTTGCCTTTTTTGAGTGCCGACGTTCAATGCTT
GATATGCGGACAAGGTTTAGAGGAAGAAAGGATATTACTGGTTTTGTGGAGGAAGCGGAG
CTGCTTCTTGATAAATTTAAATGGGGTCCTACCTTTATCTCCATCAACACGGAACTGCTT
GATAAATACAGTAAATGTGTAACCAGTATGCTGTTTGACCTTAACGATTGGCAGTTGGGG
AGTGACCTTTTGTGTGAAGACCTCAATCTGTTCCGTGACCATTTTGACTGCCTGAGCCAA
TTTTCCAACCATATTTCAAGCTGTATCCTCAATAGTACCATCTTTTTTAGAGAAAGCCTC
ATTGACGCTGGGATGGCCACTCAACAAACTCTCCATGACATCACATGCAACTTTGCAGAA
GACATAGTCTATTGTTTGGATGCACCCCTCAGTACACACTGTCCTTTGATTGTTGTGGAT
GCCAGAGACAACCCTGAAGAATATAAACATTTATTACTCCGTCTGATCTTGCAGGCTTTG
GCCCGTCTTGTGGAACAAAAAGTTAAAATCCGTTGCAAACAAGAAGATGTCCAAATGATA
AAGAATGCTATACCAAGCCTAGCCAAGGAATACAATGACGTAATGAAGGGAAAAAACGTT
GAATTAACTGTTGATGAAGAAAAGTTTTTATCCTCTGAGATCACTGGAGGTATTGAGCTT
CAAGCAATGAGTGGTAAAATCGTGGTTGTCAACACGTTAGATGAACGAGTGGTACTAGCG
GACTTTCTAATCTCAGTTGGACTTATGCTTCTTTGGCTCATCGCCTCCTCGGCTTGGGCC
TCTGGCCTCAACGATGTCAAGCTCTACACGGACCCCAGCGATGGAGAAATCTTCAATCCT
GATGGTAAGGAGATGCAGATTCTGCTAACTGGCTTCCTGAACAGCAAAAATGCACGGTTA
TTTGTGGCAGAATTGTGGAAACATTTGGCTAGTGCTCAAGAAAACATTACAGGAATTCCA
TCTGAATTTATAGAACAGAAGAAGAATGAAATTAAACAGAGACAGGAGGAGCAAGAGCGT
CTTCAGGAAGAACTGAAAAGGAATGAGGAATTAATAAAGGAACAACTATCAAGAGAAAGA
AAAGAAACACTTCACAGAGTCGGACTAGAGTCAAGCTCAACAGGGTCTTCTTTCCCCGGT
GACTGTGGGGACGGCATGTATTGTGTCAAGTATAAAACTATTGTATGGATACAGGACTCG
GGGGAAATAAAAGGAAATCAAAGGGAATCCCATGTTGTGACAAGAAGTTGTGAATCCTCA
AAGGGCCAATCAGAACGATGTGTCGGGTGGCAAAATAATGGAGGTGTAACGTTAAAATGC
TGGTGTGGAACTGATGGCTGTAACCCCCTGTTGCTCCATAAATTCCAAAGCTATAGGACA
GAACTGCGCAACATGATGTTTGTGAAATCAGACATTGCAGATCCTGTTGAAGTCCTAAGT
GAAGCTTTTGATTTAATGTCCAAAAGAAAACCATTAATAGCAGATGTCATCAATCAGATA
TTACCTGTCCAAGGTGTCTGTGATAATGATTATAAACAGTTGGAAATTATGTGTCGCCGA
GTGCTGGCTCCATACTTTTCTGAAGAGGTGTATCCTGAGAGCCATTTTGAAGATGAGAAT
CTGGTCAATGCTCCCAGGCCTTGTCATTACAGGATTCCAAACTTTGAGGGTGCATCAGAG
GCTGCTGACAAGTTGACAAGCTTGGACGCGTTCAAAAATGCCAACACCATCAAAGTCAAC
TCTGACAAGGCTCAGGAGCAAGTTCGATTCTTGGTCTTGGAGAATGAGAAGGATTTGATG
GTCCCGACACCTGAGTTGAAATGTGGATTGTTAAACCGTGTTGTGGCACCAGAGGGATCT
AACAGTGAGGAGTTGAAGCACTGCTGCACCACACAGGGAGTGAAAGAAAACAGCAAGGAG
ATTGGACTGGAAGAAAAAGTGAAACTTGACGTCATTTTTGTGGGAAGTGTTGCCGTTGAT
GGATGCCAGGACAAGGTTATGGATATTTTCTTCTTGTTGGACTCCTCCTCCTCCATCTAC
ATCAACGACTACATGTCCCAACATAGACTCACTCGTGACATCATCAGCCGATTTGACATC
AGTGCCGACAACACACGAGTTGGTCTGCTTACTTTCAGTGATGAATTGGAGCGCCCCGTG
ATTGGTTTGAACAGATACAACAACAAGAACGAATTGTTGAACGGTATTTCAGTTCAAAAC
TTGCCCTACAGGACTGGAGTTACCAACACTGATATGGCAATCCGTTACGTCAGACAACTT
ACCGAATTCAGAACTGACATCACAAAAGTGATGGTAGTGATGACTGATGGCGGATCCAGA
TCTCCAGGAGGTACTGCCCGGGAGGCCGAGCTTGCACGTGAAGCAGGTTTCTACATGTAT
GCCATTGGTATTGGTCAATATTTGGAAGAACGTGAATGGAGAGCCATTGCTACTGACCCC
GATAAAGACTCCGAATGGGAGGCTGTGACAGTTGCATTCAAAGAACGGGATAATACGGTA
GCCAGGGCTAATGAACTGGTTGATGAAGCGAGAAAAACTATTGAAAAACTGAAGAAGGTT
CTTGATGAGGCTAAATCTAACAAAGTGACCATGAAGAATCAAGCCATCTTTACTGCCACT
AAGAAATTGTCAGACTTTAGCAAGGAGATGTCTGTTGCTGGCAGTCAGGTACGCCAGGCA
GATGCTGAAGCCAAGGTGATGTTGAAGTATAAGGATTTAGTTGACAAAGGCAGGAAACAA
TTTCAAGAAGAATTGGATAGTTTGTTACCTGACATCAAACGTGGAAATAGTCGTAAACTT
AGTGAAGAAGAACTGAATGCTTTGATTGCCCACGCACACAGAAGGATTGAACAACTACAG
AAACAAATTGCCGAACACCTTGCTATGGAACAAAAGAGACTGGCAGTAGCACTGGACGAA
CAGAAAAAAGAAAACAAAAGTCTTACCGAATCGGCCGTCGGGGATGAAAGGGCTCATCTT
TTTGCAGAGTTTGAAATGGAACGACAAAAAATGGAAATTGAATTTTCTGCCTGGATGGAA
GCCGATGTCAGAAAACAATTGGGTAGACAAGCGGCAGCCCACAGTGACCACCTGAGAGAT
GTTTTGGCCGTAGATTGTGAATCTGGCAGGCTTATGATGCTTGAAGGAGTCAATGAAACA
ACGATTGGAACTGATGGCATGTTCATGTGTACCTTCTTTATCTCTTTTCTGTTTAACTGG
CTTGGATTTCTACTTTCTCTGTGTTTGTCCAACACCATTGCTGGAAGATGTGGAGCTTTG
TCAGGGCTTGGCCTTTCCATTGTCAAATGGGTTGTCATTGCCAAGTGGTCCAACTCATAC
GCATGTTTCAACTGCTGGAAGTCATGCTGTTATAACCTCCTGACAATCCTCTGTGCCATC
CCCATCTCAATGTGCTGGGGCTGCGAGTTCGCCTACATCACCTTTACTCACGTC
>auritulus
CARSRWWRRRTYMCKTTKGAGACTGTCGACAAGCAGACCATTCGGAGAATCAAAAATAAC
CACGCTTCCAAGCGCTCCCGAGAACAGCGCAAGCAGAAGTTTGTTGAGATGGACCAAGAA
GCGGAAGAGCTTGTGGTGAGAAATCAGCAGTTGCGGGAGAAGATTGTAGAGCTGGAGATG
CTGGCCAAGGAAATGAAGGCTGTGCTGGTGGCCAAAATGGCCGGTAGAGCTGTGGTGACA
AATGGATCCACTCAACCCAACAAGGATGAAAGTGATTCAGATTCTGGTAGGAATCGAACT
TTGGAGGAATCAGCCAGAGAGTACCAGGCCAAACATGAAAACAAGACAGAGTTGAAAGAG
GTTGAGACCATCACAGGAGAGGAGGAGGAGTCAAATGTTTTACAGGCAAATGCTAAGCTG
TTCTTCCTGCGTATGTCTGCCAGGATGAGGACTGAGAATATGACAAGCCTTGGGATAACG
AGAACAGTTCAGCAGTTGGGTGGGGATGTTACGATTATGGGAACCCGTGAATACATTTAT
TTCAAGAGCAGCGTTACGAGAAACTGCGCAGAAAAGGCTGTCAAGATTTTAGAAGAGCTG
ACCACAAAGCAAGCGTACATTGGGTGGGAGATGGCAGACATCCAGAAGGACAAGAACGGC
ATGGCCCTGGATCTGGCACTCTATGAGACACAGCCACATGTTCATGCTCTGGAGTTATTA
CATTCAGCGGCGTTTAGAAACACCCTTGGCAACTCACTGTATGCTCCAGAACATGCAATT
GGCAAGTTCACACCAGAGCAGGTGATGCAATATGTGAAGACACACTTCAGTGGTGGACGC
TTGGCCCTAGTTGGCATCGGGGTGGACGAGGACCTTCTAGAAAGCCTGGCTAGTGCTTTT
GAACCGTATGCATCTGCTGGGGTACCCGTGGAGAAGGCAACATATCATGGTGGTGAACTT
CGTGAAGGCTCAGGTGGAGATGTATCTTACGTGGCTGTTGGCTTTGGTGGAAGCAAAGAT
CTCCTAGCATCAGAGGTGCTGCGACACATCCTGGGCACTGGACCCCACATCAAGTACAGC
GATCTGGAGGAAGAGAGGAGTGCGCTGAACATACAGCTCAAGGATGTAACGGACAATCTG
CAGGACCAACAAGGATCAAACCAACGCCTCAAGGAGCGCATGGAGAGCCTGAGAGAAGAG
CTACGCCAGGCCAAGGCGACCGTCCAGGACCAGGAAGTGCTGCTTCACAAGGTGGCTGTG
ACGTCAGAGATGGCGTTCCAAGAATACCAGGACTTGGAGCAGACGTGTCGGAAGGAAGTG
CTCGTCAGGAACGAGGCTGAGAGATTCGCACAAAGGCTGTGTACAGAGCGAGACCAAGCC
CGTCGCGAGAGTGCCGTGGCCCTCAGCAAAGTGGCGGACAACAAGAAGCTGATGGATGCG
ATGCTAGAGATCCAGGAGCTCAATGCCCAGACAGCGCAGATCAAGGATGATTTCCACAAG
CAAATCGCTGCGCTGGAAGAACAGCTGCGGGCAGCCAGGGAGGTGTACGACGCAAACGCC
CTGGGCGCGGAGAATACCGCACTGCAGCAAAAGCTGGATGCCAGCCAGGCGGAAGTGGCC
GAGCTGCGCGCCAAATACGCTCAATTGCAGGAAACATACAAAACCCTGCACGACAAGACC
CCTCCTCCCCCTCCTAGCAGAGAAAGACGAAGGAGAAGAAGCAGGAGGAGAAGAAGTAGA
TCACCTAGGAGAAGGCTGCCAGAACTTACTGTAGAGGAGCGTGATGTAAGGACTATCTTC
TGTATGCAGCTTTCAGCAAGAATTCGACCTAAGGACTTGGAAGAATTTTTCTCATCAGTT
GGCAAGGTACGAGATGTTCGCCTGATAACTGATAACAAAACTCGTCGGTCAAAAGGCATT
GCCTATGTGGAGTTTGCTGATCCAGAGTCTGTCACTCTTGCCATGGGCCTCACAGGACAG
AAACTGCTTAGTGTGCCCATCAAAAGATGTAAGCTGTTTTACCAGAAGGAAGGCGGATGG
ACGGAGGCCAAAGATTGTGAAAAACAAATTGGAGCATGCTACAATTGTGGAAGCAGTGAC
CATCTTCAGCGTGACTGCCCAGATGCCATTATCAAGTCCTGTTATCGTTGTGGGGATTCT
GGACATTTAGCAAAAGAATGCCCTGCCGAGATTCCTGCAGATGATCGCAAATGTTACACA
TGTGGTGGAATTGGCCATCTGGCTAAAGACTGTCCTTGCTACAGRWRTRRYMRKAMYNNN
CACCTTCAGAAAGATTGTCCTGATGTGTGCTACAATTGTAACAAGGGTGGACACATTGCA
AGGGATTGCGACTTCAATGTCCCCATCACTCATGCCAAGGGCCGTGCAAAAGTCCGAGAA
ATGTTTATGAAAAACAAGCATGTGACAGACATCAGAGTAATAGATATGTTAGTTATAAAG
GGTCAGATGGAGTTGGTGGAAACAGCAAACATTTGGAAACAACGACATCACATAATGGCA
TATTTCAAGGACACATATAATCCAAAGCCAACTGATTTCCTTAGCGACACACCTTTCGGA
CAAGTAAAGATCGGAGAAATGGGTGCATGGTTGGCAAGGCGTAACAAGACCCCAGAGGGC
ATTTGGTCTGCTATCCACAGATCATACTGGAGATGGGCACAGGCCAACCTTCACGTCCGC
CAGAGTGGATTTGTACCCCTTGGCCAGGCTGCTATGCTTTTGTCCATCACTTTCTTTGCT
TTGCTGTATGGCAGCCGTTACAAAACCGAATTATGTAGGCCTTTTGAGGAGAGTGGTTCT
TGTAAATATGGAGATAAGTGTCAGTTTGCTCACGGCGCTCACGAACTCAGAAACCTTGCA
AGGCATCCCAAATACAAGACGGAGTTGTGTCGTACTTTTCATACTATTGGATTTTGTCCC
TACGGTCCTCGGTGCCACTTCATTCACGAGGACGATAGACACGGCGGGAAAGCAAGAAAA
GGAGACGGAAATGAAGTCACCCCTAACCCATATAAGCTGTTTAAGATTGGACATCAGCTG
TTGAGGTTGAATAAGAAAATCAACGCTTGTCAGTTGGGTTCTGACGTGCCTGCTGTTCAG
AGGAATGAGTCCCGAAAGGAGAAGAATAAGCTGGCATCCAGGGCATGCAGGCTGAAGAAA
AAGGCGCAGCACGAGGCCAACAAAATCAAACTTCATGGCTTGGAGATGGAGCATGGTCAG
ATCAACAATGTGCTCCGTAAGCCTATTGAAGTGAAGAAATTGACAGATGCTGAGAGATTG
AAGATGAGGGCTGAAAAGTTTGGAGCGTCATCAGAGCAGGCAAAGAAAGATATGAGGGCA
CAAAGGTTTGGAATTGCTTTGAGTGAAAACGGAAACATAAGTTCCTCCTCAGAACCTGTG
GATGTCGAGAAGTTAAAGAAAAGAGCAGAAAGATTTGGATCAGTTACAGAGGATGAGAAA
AAGAGGAAAAGAGCTGAGAGATTCTTCATGAGAGGACTAGAAAAGAATGTCCTTGTTGTG
AGCACAGTAGACCCCTTTGGAAGGAAAGTGGTGTCTGAGTTGGGCAACAAACCAGTGTTG
AATGGCATCGACATCGATGATGATGAGGAAAAAGAGAAGGATGAACTTGCCAGGGAGCGT
GACCGTAGACAAGAAGAAAAGAGGCAACGTGAGAGGCTCGACAAACTCCAGAGGCCCGCC
AGAGTTTCTCGCTCCAAGTCCAGGTCTGCTTCCCCACCATCCAGGTCTCGAAGAAGATCT
AGGTCAAGAGAAAGAACCAGTCGAGACCGGTCAAGAGAAAGGCGCAAAGAGCGTGAAATA
GAAGAGGAAGAAGAGATGTATGAGAGACGTAAATTGGAGAAGAAGCTACGTGAAAAAGAG
GCAGCTTATCAAGAAAGGCTAAAAAATTGGGAAGGGAGAGAAAGGAAGAAGACCAGAGAA
TATGAAAAAGAGACTGATAGGGAAGATGAGAGAAAAGTGGAAGAGGGTCGTGAAGCAAGG
AGGCTTAAAGAATTTCTCGAAGACTATGATGATTTAAGAGATGACCCAAAATTTTACAAA
GGAAGTGCTCTACAAAGAAGACAGAAAGAAAGAGAAAAGGAGAAAGAGTTGGACAACCGT
GACAGACAAAGGGAGAAGGAAGAATTTGAAGAAATTAAAAGGAAGTTATTTGATGAAGGT
CATCCTGATGCTGAAACAGAAGTTGCAAGGATGGAGAGGGAAAGAGAAGAGCATCTACAG
CCACGGTTACACTTACAAGAACTGAAACAACCACCCCATCCGAACAATGTTCTTCTGGCT
GCAGGGTCCACCGACTTCAAATGCAGAGTCTTCTCAGCTTACCAGAAGGAAGTAGACGAG
AGGCCTGGTGCATGCAGCTGGGGTACCAAGATGCTCTTAACCGGTGATGAAATGTTCAGT
GACACCTATCCTGTAAAGGAGGAAGACGGAGTTTATATTGTTAAAGGAAAGTATGTCACC
AGAAGTGATGATGATTCTAAGATTGGAGGCAATGCAAGTGCTGAAGAGGCTGCAGAGGAC
CTTGAGAGTGGTACCGAATCTGGAATTGATGTTTGTCTGGACAGCAGGCTGGTGGAGACT
TCGTTTGGTGAGTATCAACTCTACATGAAGGGTTACATCAAGGAAGTTCTTACCAAATTG
GCAGAGATGGCTGATTCCAAGCCAGCAGTTCAAAGAGATGGAACCATGGTGTCAACTGCG
AAGGAAGCTGATCGTATATTGGATGGAAACAAACCAGATGCTGATGCACAAACTAGGGGC
CAACAGAAGCAGATTGATGATCTGAATCCAAAGGCAAAGAAGGCAAGGCTGGCTAAAGAT
GGCACCATGGCAGTTACTGCAAAGGAAGCAAAAGGTATTCTAGCTGGTGAAAAGCTGGGC
GACACTCGTCAACTGAGTTCGTCGACAAAGAAAGTCACTTCCGGCGATGTGTGGAAACAT
TTGTCAACTCTCTACGACCTTCAAGCTTTGTATGAATCAGAAATTGTACCCTTTCCAAAC
AAGAATGGAGACTTTGCCTTAGTACTGGACATTCTGGACACGGCAGGAATGTCTCTTGAA
TTAGTTTCAAAATGTTTGGAGTTGTTGATCGTGAAAGGTGAGAGTAAGAAAAGCAAGAAG
TCCAACAATGCAATGGATATGATCCCAACCACTAGACACGGTATTTGGAAGGAGCTGCGA
AAAGTCCGGCAGAAGCAGCAGAGGGAGATTAAGAAAAAAAAGAAAGCTGAAATATTCAAG
TCTGCAATGGAGGTGTACAAGGAGCATGACATTGACCATACTGACCGCAACGTGGAAGCC
CTTTTGAAAATGTCCAAGGATGGGAGGGCAGGAGATGAAAATGTTCCCCCTGAATTTAGG
GAGCCTGGTGGATTTAAAAGGAGAGAAGAAGGCAGTGGATTTGGACGTGGTAGAGGCAGA
GGACGTGGACGTGGTGGAGATCGACGAGGAGATCAAAAGCGAGAATTTGATCGCCATAGT
GGAACTGATACGGGTATCAAGGCTATTGAAAAGAAAGAAGGTCATGGTGCCCACAATTGG
GGGAGCTTCCGGGATGAAATAGAGGAGCAAGGTCAAGTTGTGTCTGAGGAGAGCAATGAG
TTGAATGATAGTGTGGAGGGAGGGAATGTTGCAGAGGAGGATGCCCAACCTCCTCAAATG
ACTTTGGATGAAAAGCTAGCATGTGAGGGTATCAGAGATGATCTTCTTGAATGTTTATTG
AAAAGCGATTGTTGCAGAAAGGAGAAGAAAACTCCCAGAGAATGCATGGGCGATCCTTCA
GTGCCAGATGAGTGTCACAAGTTGCGTGTTGCCTTTTTCGATTGCAGAAGATCTATGCTG
GATATGAGGACAAGATTTAGAGGAAGGAAAGAAATCACAGGCTTTGCCAATGAGGCAGAG
ATGCTTCTGGAAAAATTCAAGTGGGGTCGGTCATTTTCTTCTCTGAACAAGGAGTTGTTG
GACACGTATAGCAGATGCAGCACAGGTATGCTCTTCAATCTGGAAGACTGGAAGCAGGGC
ATGGACCTTCTCTGCGAAGACCTCAACGTTTTCCGCAAACACTTTGACTGCTTGTCTCGG
TTCGCACCACGCATCTCGGGTTGCATTTTGATCAGGACACAGATGTTCAAGAAAGCCATT
CTGGACGCGGGGATGGCCACACACCAAACCTTGCACGACATCACTTGCAACTTTGCAGAG
AACATAGTCAACTGCTTGGAGCGCCCCTTGGGGAGGCAATGCCCGATAAATGTGGTGGAC
GCCATGGAAAACCCAGAAGAGTACAAACATTTGTTGCTAAGACTTATCATGCAGGCACTT
GCTCGTCTCGTTGAATCAAAGGTGACCATCCGTTGCAGAAGGGAGGACGTTCAAATGATC
AAAAATGCCGTTCCCGGTCTTGTTAAGGAATACAAAGAGCTTTTAAAGGGAAAACCTCTG
GAGCTGGTTGTCGATGAAGACAAATTTCTACCACAAGATATTTGTGGAGGAGTGGAGTTG
CACGCAATGAATGGCAAGATTGTGGTGGTCAACACTCTGGACGAACGAATCGTTCTAGCT
GACTTCATCGTGTCGTGTGTGCTGACGCTGTTCTGGATCATCTCGTCGTCCGCGTGGGCT
GCAGGCCTGGACGACGTGAAACTCTACACGGACCCCTACGACGGAGGCATCTTCCATCCA
GATGGCAAAGAGATGCAGATCAACCTGACAGGCTTTTTGAACGGAAAAAATGCAAGATTA
TTTGTTGCAGAGCTGTGGACCCACTTGTGTAGTGCGCAAGAAAACATCACTGGCATTCCA
AACGAGTTTCTGGAACAGAAGAAGAATGAAATCAAGCAAAGACAGGAGGAGCAGGAGCGT
CTTCAAGAGCAATTGAAAAAGAAAGAAGAACAGATCAAGGAACAGTTGTCAAAAGAGAGA
AGAGAATTGCTCCACAGAGTCGGACTAGAGTCAAGCTCGACAGGGTCTTCTTTCCCCGGG
GAATGCGACGACGACCAGTTCTGTGTCAAGTATAAAACCATCGTCTGGATACGCAATTCT
GGGGAGATTATGGGAAACTCAAAAGAGTCTCACGTGGTGACTAGAAGCTGTGAGTCCAAG
AAAGGCCAGAAAGAAGGCTGTGTCGGGTGGCAGAACAATGGTGGCGTCACGCTCAAGTGC
TGGTGTGGGACGGACAATTGCAACCCATTGATGTTACACAAATTCCAAGCTTTCCGCACA
GAGTTACGCAACATAATGTTCATAAAGTCTGACATCCCTGATCCCGTGGAGGTGGCCACA
GCATGCATGGATCTGATGCATCAGAGGAAGCCATTGTACACAGACTGCATCAACCAGCTG
CTTCCTGTACAAGGCGTCTGTGATAACGATTACAAACAGCTTGAAATCATGTGCCGTAGA
GTACTCGTCCCTTATGTAGGAGAACAGTTGGAGCCCCCGAGCAACTTGGAGGACAATAAC
CTTGTCTCTGTTCCAAGGCCCTGTCATTACAGGATCCCTAATTTTGAAGGGGCTTCTGAT
GCAGCTGATCGTTTGACATCCTTGGAAGAGTTCAAGAAGGCCAGCACCATCAAGGTGAAT
CCAGACAAGGCCCAGGAACACGCTCGCTTCTTGGTTCTGGAGAACCAGAAAGAGCTGATG
GTTCCAACCTCGGAGCTGAAGTCTGGTTTGTTGAATCGGGTTGTTCCACCAGAGGGTGCC
AACAAGGAGGAGTTGAGACATTGTTGCACCACCCAGGGTGTGAAGGAGAACAGCAAGGAG
ATTAGCCCTGGGGACAAAGTCAAACTGGATCTGATCATCGTTGGCAGTGTTGCTGTTGAA
GGATGCGCCAACAAAAGAATGGACATTTTCTTCGTGCTGGACTCCTCATCTTCCATCTAC
ATCAACGACTACCTCAGCCAGCATCGGATCATCCGTGACATCGTCAACCAGTTTGACGTC
AGCTTCGACGCCACTCGCGTCGGAATGCTCACCTTCAGTGACGACTACGGACGCTCTGTG
ATTGGATTGAACCAGTACAGCAACAAGCAAGACTTGTTGTCCAGCATTACAACACAGAAC
CTGCCCTACATGACAGGTGTGACCAACACACACATTCCCATCCGTTACGTACGAGAGCTC
CCCGACTTCAGGGAGGACATCACCAAAGTGATGGTTGTGCTGACCGACGGCGGGTCCAGG
TCCCAGGGCTCCACTTCTCGTGAGGCTGAACTGGCCCGCAACTCGGGCTTCTACATGTTC
GTCGTGGGCATGGGCCAGTACACCGATGAGAGGGAGTGGAGGTCCATCGCTAGCGATCCC
GACAAAGATTCAGAATGGGAATCGGTTACCGTGGCCTACAAAGAGAGGGAAATTGCTGTT
GCCAGGGCCAATGAGCTGGTGGATGAAGCCAGGAGGAGCATAGAGAAGCTGAAAAAGGTT
CTGGACGAGGCCAAGTCAAACAAGGTTACCATGAAGAATTCCTCAATCTATCCAGCCTCC
AAGAAACTGGCAGACTTCGCCAAGGAGATGTCCAATGCTGGTGCACAGGTTCGTCAGGCT
GATGCAGACGCCAAGGTGATGCTCAAGTACAAAGACCTGGTGGACAAGGGCAGGAAGCAG
TTCCAGCTGGAGTTGGAGTCCCTGGCACCTGACGTCAAAGTGGGCAAAGGTCGTAAATTG
ACTGAGGAGGAATTGAATGCTCTGATTGCCCACGCCCACCGCAGGATAGAGCAGCTGCAG
AAACAAATAGCGGAACATTTGGCCATGGAGCGCAAGAGACTTAGTCTGGCTCTGGAAACG
CAGAAGGAGGAGAACAAAAGCATCACTCAGTCTGCTGTGGTGGATGAACGTTCCCGTCTG
GTGACCGAGTTTGAACTGGAAAAGCAGAAGATGGAAATTGAATTTGCTGCCTGGATGGAG
GCGGATGTGAGGAAACAGTTAAGTCGTCAGGCAGCCGCTCACAGCGACCACTTGAAAGAT
GTTCTGGCTGTCGATTGTGAGACAGGCAGGATGACATCCATCAACGGGGTCAATGAAGCA
ACCATTGGAACAGATGGGATGTTCATTTGCACTTTCTTCATTTCGTTCCTTTTTAACTGG
CTGGGATTCCTTCTGTCCTTATGCCTGTCCAACACGATAGCTGGTCGGTGTGGAGCTCTG
TCAGGTCTGGGATTGTCCATTGTCAAATGGGTAGTCATCGCCAAGTGGGTGAACAGCTAC
AAGTGCTTCAACTGYTGGAAGAGYTGCTGCTACAACTTCCTCACCATCATCTGCGCCATC
CCCATCGCCATGTGCTGGGGCTGCGAGTTCGCCGCCATCACCTTCACCCACGTT
>barbarensis
CAGGACAAGATTTCATTTGATCCGGTGGATAAGCAGACGATGAGGAGGATCAAGAACAAC
CACGCCTCCAAGCGCTCCAGGGAACAGCGCAAGCAGAAGGTTATGGAGATGGACCAGGAA
GCGGAGGAGCTGGTCGTACGGAATCAGGAGCTGAGANNNAAAATTGTAGAGTTAGAAAAG
TTGGCCAAAGAAATGAAGGCTGCTCTAGTGGCTAAAATGGCGGGTAGGGCTGTCCCAACA
AATGGTTCTGCTCAATCTCACAAGGATGAGAGTGATTCAGACTCAGGCAAGAACCAAACA
TTGGAGGAGTCTGCCAGGGAATACCAGGCCAAGCATGACACAAGGACAGAGCTGAAGGAG
GTGGAGACCATTACTGGAGAGGAGGAGGAATCCAATGTCTTAAAGGCTAATGCCAAACTG
TTTTTCCTACGCATGTCTTCACGACTTAGAACTGAGAACATGACAAGTCTTGGTTTGACA
AGAACTGCTCAGCAACTTGGTGGTGATGTCACAATCATGGGGTCAAGGGAATACATCCAT
TTCAAAAGTGGTGTGACCAGAAATGTTGCTGATAAGATGGTAGCGCTGTTGCAAGAGCTG
ACGACCAGGCAGGTGTACACCCCATGGGAAGTTTCGGATGTCCAGCAGAGCAAAGATGGC
ATGCTGCTGGATCTTGCTCTCTATCAAACCCGCCCACACGTCCGCGCTGTTGAGCTGCTC
CATTCAGCCGCTTTCAGGAATACTCTGGGCAATTCCCTGTATGCCCCAGACCACATGGTG
GGCAAATACACACCAGAGCAGGTGATGCAGTATGTAAAGACCCACTTCAGCGTGGGACGT
ATGGCTTTGGTCGGTATTGGGGTGGATGAGGCTCTGCTTGAAGAACTTGCAGCAGACTTC
GAACCTTATGCCTCGGCTGGCGTACCTGTGGAGAAGTCCTCTTACTATGGAGGAGAACTG
AGGGAAAGTACTGGTGGAAACATTTCATATGTTGCTGTTGGATATGGTGGAAGCAAGGAC
CTGCTTGCAGCTGAGGTGCTCCGTCACATCCTGGGTACAGGCCCCCACATCAAGTACAGC
GATCTCGAAAATGAAAAAATTGCATTGGGACTCCAAGTGAAAGAATTGAATGAAAACCTC
CAAGATGAAAAGGAATCGAGGCAACAACTGAAGGAAAAGTTTGAACTATTAAAAGAAGAG
TTGCGACAAACAAAACTGGTGGTGAACAATCAGGAAGATTTGCTTCAACAAGTTGCATCG
ACATCTGAGAAAGTTTACGAACAGTACAACAATATGGAGGAGACATACAGACAAGAAGTT
GCTTTGAGAAGTGAGGTGGAACGAGAGGCCCATAAGCTGTCGAGTCAGAGAGACCAGGCA
CGGCGTGAGAGTGCAATGGCCCTGAGTAAAGTGGCTGATAACAAGAAACTGATGGATGCC
ATGTTGCAAATTCAAGAACTGAATACGCAGTGCACTGAAATCAAAGCAGATTATGAGAGA
AAGATTGAGGGCCTTGAAAATCAACTTGAAGCTGCAAAAGAAGTGTACAATGCTGAAAGT
CTTCAGGACGAGAATAATGAACTCCAAGAAAAGTTTGAGGCAAGTGAGGCAGAAGTGAAA
CGACTGCACACACAAGTCACAGAAATGACAGCAAAATATAAAACCCTTGAAGCCAAAGCC
CTACTTCCACCCCCAAGTCGCGATAGAAGGCGTAGGTGGAGTAGGAGACGTCGAAGCAGG
TCACCTAGAAGGCGACTGCCTGAACTGACTGTTGAAGAGAGAGATGTAAGAACTATCTTC
TGTATGCAGTTGTCAGCAAGAATTCGACCAAGAGATTTGGAGGAATTCTTTTCGTCAGTA
GGAAAGGTTCGGGATGTAAGGTTGATTACTGACAACAAGACCCGCAAATCTAAAGGCATC
GCATATGTTGAATTTGCAGACCCAGAATCTGTGACTTTGGCCATTGCCCTCACGGGACAG
AAGTTACTGGGTGTGCCAATCAGACGGTGCAAGTTGTTTTACCAGAAAGAAGGTGGCTGG
ACAGAGGCAAAGGATTGTGAGAAACCAATCGGTGCATGCTACAACTGTGGAAGTGAAAAA
CATCTCCAGCGTGATTGTCCACAAGCTGTTGTCAAGTCCTGCTTCAGATGCAATGAATCT
GGTCATCTGGCCAAAGACTGTCCCCTTGATGCTGGCAACGATGACCGCAAATGCTACACA
TGTGGTGGAATAGGCCACCTGGCCAAGGAGTGCCCATGCTATAGATGTAATCAACCTGGT
CACGTGCAGAAAGACTGTCCTACACAATGCTACAACTGTAACGAGATGGGACACATGGCC
AGAGATTGTGATTTCCATATTCCCATCACAGTGAAAAAAGGACGGGATAAAGTGAGAGAA
TGTTTTCTGAAAAATAAACATGTTACAGACATTCGAGTAATCGACATGTTAGTTATTAAG
GGTCAAATGGAGTTGGTGGAGACGGCGAATATTTGGAAACAGCGACATCATATCATGTCG
TATTTCAAGGACACAGTCAACCCAAAACCCACGGATTTCCTGAGCGACACACCCCTTGGT
GAAGTGAAGGTGGGTGACCTAGGATCCTGGTTTGGCAGACGTAACAAAAGCCCACAGTCT
ATGTGGAGTGCCGTACATCGAGGCTACTGGAACTGGGCTGCCAAGAACCTGCATGTCCGA
CAGGGGGGCTTTGCTCCCATTGGCCAGGCTGCCATGCTCATGTCCTTCACCTTCTTTGTA
CTCCTCTACTCCAGCCGATACAAAACAGAACTGTGTCGTCCCTTTGAAGAGAGCGGCTCG
TGTAAATATGGAGATAAGTGCCAGTTTGCTCACGGTGCCCATGAACTTAGAAATCTTGCT
AGACATCCCAAATACAAGACGGAGCTTTGTCGCACCTTTCATACCATCGGTTTCTGTCCT
TATGGACCCAGGTGTCACTTCATTCACGAAGACGACCGACACGGCGGCAAAGCAAGAAAG
GGAGACGGAAACGAAGTGACCCCCAACCCCCACAAGTTGTTCAAGATTGGCCATCAACTC
TTGAGGTTGAACAAGAAGATCAATGCTTGTCAGTTGGGATCTGATGTGCCCATCAATAAA
AGAAACGAATCCCGAAAGGAGAAGAACAAACTGGCGTCCAGGGCTTGTCGGCTCAAGAAG
AAGGCACAGCACGAAGCCAACAAAATCAAACTCCATGGCTTGGAAAAGGAGCATGGTCAG
ATCAATAATGTTCTTCGCAAACCAGTTGAAGTTCAAAAATTATCAGATGCTGAGCGACTA
AAATTGAGGGCTGAAAAGTTTGGTATCACATCAGAGCAGGCCAAAAAAGACCTCAGAGCA
CAAAGATTTGGCCTGCCTGAGAACAAGTCCGGAAATATCGATTCTTCAAACATTTCTGTT
GATGCTGATAAGCTCAAGAAACGGGCAGAGAGATTTGGTCAGACATCAGAAGATGAAAGA
AAGCGAAAAAGAGCTGAAAGATTTTTCATGAGAGGATTGGAAAAGAATGTACTAGTTGTG
AGCACGGTGGATCCCTTTGGCAGGAAAGTAGTGTGTGAGACAGGCAACAAGCCCATGCTG
AATGGCCTGGATATCGACAAGGATGAAGAAAAGGAAAAAGACGATTTGATGCGTGAGCGT
GAAAGGAGACAGGAAGAAAAGAGACAGCGTGAGAGGTTGGAGAAATTACAACGATCCGCC
AGAGGTTCACGGTCCAAATCTCGATCAGTCTCTCCCATATCTAGGTCAAGAAGACGGTCA
AGGTCGAGGGAAAGGACCAGCCGGGACAGGTCCAGAGAAAGACGGAAGGAACGGGAAATA
GAAGAGGAGGAAGAACTGTTTGAACGTCGAAAACTTGAGAAAAAGTTGCGTGAAAAAGAA
GCGGCCTATCAAGAGAGATTGAAAAACTGGGAAGGACGAGAAAGGAAGAAGACAAGAGAA
TACGAAAAGGAGAGTGAACGAGAAGAGGAAAGAAAAATAGAAGAGACCCGAGAAGGTCGG
CGATTGAAGGAATTCTTGGAGGATTATGATGATTTAAGGGATGATCCCAAGTTTTACAAA
GGCAGTGCTCTCCAAAGAAGACAAAAGGAGCGGGAGAAGGAGAAAGAGCTGGATAACAGG
GATAGACAGAGGGAAAAAGAAGAATTTGAAGAAATCAAAAGAAAACTTTTTGATGAAGGT
CATCCCGATGCAGAGACAGAAGTAGCAAGGATGGAGCGAGAGAGAGAGGAGCACCTCCAG
CCGTGCCTACATCTTGAAGAAGTGAAGCAGCCCTCCCATCCCAACAATGTCCTCTTGGCA
GCTGGCTCCACTGACTTCAAATGCCGAGTATTTTCTGCCTACCAGAAAGAGGTTGATGAG
CGTCCTGGGGCATGTGCATGGGGAACAAAGATGGTCATTTCAGGTGATGAGTTGTTCACA
GACAGTGACAAATTCAAAATTGAAGGTGGCTTTTATAAGGTGAAAGGAAAGTTTGTCACC
AGAGTCGGTGATGTACAGCTGGATGGTGCCAACCCCAGTGCTGAGGAAGGAGAGGAGGCG
TCAGAAACTTGTGCTGAATCCGGTGTTGACATTGTCATGAATGCCAGAATGCTGGAGACT
GGATTTGGTGATTACCAGCTGTACATGAAAGGCTACATGAAGAATATCATGACTGCACTT
GAATCTATGGCTGATTCCAAAYCKRSYSTWSMWMGAGATGGMACWATGSWRKYMACTGCR
AAGGAAGCTGAACGTCTACTGGATGGAAACAAACCTGATGCAGATGCCCAAACCAGAGGC
CAGCAGAAGCAAATTGAAGAAATGAATCCAAGAGCTAAAAAGGCAAAATTAGCTAAAGAT
GGCACAATGGCAGTAACTGCTAAGGAGGCCAAGGCTCTTTTAGCTGGTGAAAAATTAGGA
GATACCCGTCAACTGAGCTCATCTGCTAAAAAGGTTACCTCAAATGATGTCTGGCACCAT
TTGTCAACACTTTATGATTTACAAGCTCTGAATGAATCTGAAATAATTCCCTTCCCAAAC
AAAAATGGAGACTTTTCTCTGCTTATGGACATCCTGGATACCGCAGGCATGTCGCTTGAT
TTAGTATCAAAATGTTTAGAAATGTTAGGTGATATTTCAAAGAATAAGAAGAAAAAGAAG
TCAAATGATGCAATGAAAGTAATCAAGACTAATCGCCATGGAATTTGGAAGGAATTACGA
AAAGTCAGAAAGACACAGCTAAAAGAGGTCACCAAGAAGAAAAAGAAGGAAATGTTCAAG
TCTGCTATAGAGCTTTACAAAGACAATGACATTGACTTCACAGATAAAAATGTGGAGACT
CTCCTAAAGATATCTAAGGATGGCAGAGTAGGCGATGAAAATGTACCTCCCGAGTTTAGG
GAACCCGAGGGATTCAAACGGAGAGAACGTGAAGGTGGTTTTGGTCGTGGAAGGGGAAGA
GGTCGTGGTCGAGGTGGAGAGAGAGGCGGAGATCGCAAACGTGAATTCGACCGTCATAGT
GGCACAGACACAGGGATCAAACCTGTGGAGAAGAAGGAAGGTGGTGGTGCTCACAATTGG
GGGAGCTTCAGAGATGATATAGAAGAGCAAGGTCAAGTCAACTCTGGTGATGGTAACCAA
TTGAATGAAAGTGCTGAGGCAGAAAATGCCACAGAGGAGGAAGCCCAGCCTCAGCAAATG
ACTTTGGATGAGAGACTGGCCTGTCAGGGCATTCGAGATGATCTTCTAGAATGCCTTCAG
AACAGTGATTGTTGCAAAAGAGATAAATTTACACCCCGAGAATGCATGGGAGATCCATCA
GTTCCTTATCAGTGTCAGAAGTTACGGCTTGCCTTCATCGAATGCAGGCGATCAATGTTG
GACATGCGCACAAGGTTTCGAGGAAGGAAGGAAATAACAGGTTTCCAAAACGAGGCAGAG
ATGATTCTTGAGAAATTTAAATGGGGATCATCATTTTTGTCTTTGAATAAAGAGCTTCTC
GATGTATACACTAAATGTCAGACAAGTATGCTGTTTAATCTAGATGACTGGAAGAAGGGT
ACAGATCTGCTGTGTGAAGACCTCAATGTTTTCCGCAATCACTTTGACTGCCTGTCACAG
TTTTCCCCTCGTATTTCTGCCTGCATTTTGCATCGCACTCGAATGTTTAAGAAAGCAATA
CTGGAGGCTGGCATGGCCACCCACAAAAAGCTCCATTACATCACTTGCAACTTTGCAGAG
AACATAGTGAACTGCCTTGAGCGCCCTCTGGCCAAGAAGTGTCCCATCCCAGTAGTGGAC
GCCAAAGAGAACCCAGAAGAATACAAGCATTTGTTGATGAAACTAGTTATGCAGGCACTG
GTGCGTTTGATGGAATCCAAAGTCACTATCCGATGCAGAAAGGAAGATGTTCAAATGGTC
AAGAATGCCATTCCATCTCTTGAAAAGGAGTACAAACAGTTACTTCAGGGGAAAAACTTA
GAAATGATTGTTGATGAAAACAAATTTCTTTCTCAGGAGATCTGCGGAGGAGTTGAATTG
CATGCCATGAGTGGAAAGATTGTCGTTGTAAACACTTTAGATGAACGCATCGTCTTGGTC
GATTTCATCATTTCCGGCGTGCTGACTCTGTTCTGGATCATCTCGTCGTCTGCCTGGGCG
GCGGGCCTGAATGACGTGAAGCTGTACACGGACCCCTACGACGGCGGCATCTTCCACCCA
GATGGCAAGGAAATGCAGATCAATCTGACAGGCTTTCTCAACGGCAAGAACGCTCGGGTG
TTTGTGGCTGAGCTGTGGGATCACCTGTGTAGTGCACAAGAAAACATCACTGGCATTCCC
AATGAATTTCTAGAGCAGAAGAAAAATGAAATCAAACAAAGACAAGAAGAACAAGAGCGT
CTTCAAGAACAGTTAAAGAAGAACGAACAACAAATCAAGGAACAATTGTCAAGGGAGAGG
AGGGAGTTGCTTCACAGAGTCGGACTAGAGTCAAGCTCAACAGGGTCTTCTTTCCCCGGG
GAATGCGATGATGACCAGTACTGCGTGAAATACAAAACCACCGTCTGGATTCGAAACTCA
GGGGAGATTACTGGAAAACTGACCAACTCGTCCGTGGTGACAAGAACATGCGAGTCCAAG
AAAGGCAAGAGTGAGGGCTGCACTGGTTGGCAGAACAATGGCGGGGTGACCCTCAAGTGC
TGGTGTGGTTCCAACAACTGTAATCCACTGATGTTTCATAAATTTAAATGTTACCGCACA
GAGCTTCGAAACATTATGTTTGTCAAGTCAGATGTTGCTGATCCTGGTGTTGTTGCAACC
ACAGCCTTTGACCTAATCTTGGACAGAAAGCCCATCTTTACGGATTGCATCAATCAGTTA
CTACCTGTTCACGGTGTTTGTGACAACGATTACAAACAGTTAGAAATTATGTGCCGCAGA
GTATTGGTTCCATTTGTGGGAGAACACTTGGAACCCCCGAGCCATTTGGAAGATAACAAT
TTGGTCTCAGCACCTCGGCCCTGTCATTATCGTATTCCTAACTTTGAGGGTGCTGCTGCT
GCTGCTGACCGGCTGACAGCTCTTGATGAGTTCAAAAAGGCCCACACCATTAAAGTGAAC
CCTGACAAAGCACAGGAGCATGCTCGGTTCCTTTGCTTGGAGAATCAGAAGGAATTGATG
GTGCCAACACCCGAGTTGAAGTCTGGCCTTTTGAATCGTGTGACTCCCCCAGAAGGAGCT
ACGAAAGATGATTTGAAACACTGTTGCACCACTCAGGGTGTGAAGGAGAATAGCAAAGAG
ATTGGACTTGATGACAAGGTTAAGCTTGACTTGATTGTGGTTGGGAGTGTAGCTGTTGAA
GGATGTATCGGCAAGGTGATGGACATTTTCTTCCTGCTGGACTCCTCGTCCTCCATCTAC
ATCAACGACTACATGTCCCAGCACAGGTTCGTCCGTGACGTCATCAGCAGGTTTGACATC
AGCCCACAAAGCACTCGCGTGGGAATGCTCACTTTCAGTGACGACTTGGAGCGACCCGTG
ATGGGTTTGAACCGTTACTCCAGGAAGAGCGACGTCCTGGCCAGCATCTCCATGCAGAAC
CTTCCCTACAGGACCGGTGTGACCAACACCGACCTGGCCATCAGACACGTGCGACAGATG
CAAGATTTCAGACAGGACATTACCAAGGTGATGGTTGTGATGACCGACGGGGGGTCCAGA
TCCTCAGGAACAACCGCACGGGAGGCCGAGCTGGCCCGTAATGCCGGATTCTACATGTTC
GTGGTGGGCATTGGTCAGTACCTGGAAGAGAGAGAATGGAGGTCCATCGCCAGCGACCCC
GATAAAGATACCCAGTGGGAGGCTGTCACTGTTGCCTTCAAAGAACGGGAGATTGCTACA
ACCCGCGCCAATGAATTGGTGGATGAAGCAAGAAAGAGCATGGAGAAACTGAAAAAACTG
GTTGATGAAGCCAGAGAAAATAAAAGCACTTCAAAAAATCCAGCCATCCACCCAGCCACT
AAAAAACTTGCAGAATTGAGCAAGGAGATGTCAAAAGCAAGTGCACAGGTTCGTCAAGCA
GATGCTGATGCAAAAGTCATGTTCAAATATAAAGATTTGGTTGATAAAGGCAGGAAACAG
TTTCAACAGGAGCTGGAAAGTCTTTTGCCTGATGCCAAATCTGGGAAAAGTCGTAAATTG
ACGGAAGAAGAATTAAATGCCCTAATTGCACATGCACATCGTAGAATTGAACAACTGCAG
AAACAAATTGCAGAGCAATTGGCAATGGAGCGCCAGAGACTTTCAGTAGCGCTAGACACA
CAAAAGGAAGAAAACAAAGGAATCACAGACTCGGCACTGGCTGATGAACGTGCTCGTTTG
CTTAATGAATTTAATGTGGAGAAGCAGAAATTGGAGATGGAGTTGATGGTCCAGATGGAA
TTAGATGTACGAAGGCAGTTGAGTCGCCAAGCTGCTGCCCACAGTGACCACTTGAAGGAC
GTCCTGGCTGTGGATCTTGAAGCTGGCAGGATGACAGGAATTGATGGTGTCAATGAAGCA
ACCATTGGAACCGATGGCATGTTCATTTGTACTTTCTTTATCTCATTCTTGTTCAATTGG
CTTGGATTCCTCCTGTCTCTTTGCCTATCCAACACAATTGCTGGACGCTGTGGTGCCCTC
TCTGGCCTTGGACTTTCCATTGTCAAATGGGTGGTCATTGCAAAGTGGACCAACTCGTAC
AAATGCTTCAACTGCTGGAAGAGCTGCTGCTACAACCTCCTCACCATCTTCTGTGCCATC
CCCATCTCCATGTGTTGGGGTTGTGAGTTTGCTTACATCACCTTTGCTCACGTG
>californica
GAAAAGGCAAAGCATTTGGAGCAAGAGGACAAGCAGACAATGAGAAGGGTTAAGAACAAC
ATTGCTTCCAAGAGGTCAAGAGAGCAGAGGAAACAGAAATTTGTTAATATGGACGATGAA
GCGGATATATTAATTGTTGAAAATGACAAGCTAAGGGCAAAGATAATTGAGTTGGAGAAA
CTGGCAAAGGAGATGAAAGAAGTTTTGATTGCCAAAATGGCTGGACGAATACAGCCAACA
AACGGGTCCAGCCAACAACCTGCCGACGACAGTGATTCAGAATCAGGCAAAAATCAAACA
TTGGAGGAGTCAGCACGGGAATATCAGGCCAAGCATGAGAATAAAACAGAGCTGAAGGAG
GTGGAGAGAATCACAGGAGAGGAGGAGGAGTCAAATGTGTTACAGGCCAATGCCAAGTTG
TTTATCATGCGCAAAGCAGGGCAARTGAGAAMTGACCAACTCTCTGCTCTTGGCATTGCC
AGAATGACCCAGCAGTTAGGAAGTGACCTCACAATTCTTGGCACACGTGAATACTTGTAC
TACAAAAGCAATGTGGCAAGGAATTGCGCAGGCAAGGCTGTCGAAATCCTGCAAGAGTTG
ACCACCAAGCAAGTCTTCAAGCCATGGGAGGTTGCTGATGTCCAGTCAGATCCAAACAAC
ATTGCTCTTGACCTGGCTGTTCTCAAGAATCAGCCACACATCCGGGCCATGGAGTTTGTT
CATGAAGCAGCTTTCAGGGACACCCTGGGAAGATCTCTGTATGCACCACCTCACACAGTC
GGAAGCTTCAGCCCAGAACAGCTGAACCACTTCACCAAGACCTACTTCAGCGCTGGCCGC
TTGGCTTTGATTGGTGTTGGCATCGACCCAGAGGAGCTGGAAGAACTTGGCTCAATGTTC
CAGCCTTTCGCCTCGGCAGGTGTCCCCACAGAAAAGGCTGCATATCAAGGCGGTGAGATC
CGAGAGAATTTGGGAGGTGACCTGGCCTTTGTCTCTGTGGCCTTCGAAGGCAGCAAGGAT
CTACTGCCATCTGAGGTGTTGAAGCACATCCTGGGCACAGGGCCCTACGTCAAGTACAGC
AGCCTTGAAAGTGAAAAGGTGGACTTAAGTGAACAAATCAAAGAAGTGAAAGAGGATTTG
ATTATTTCAGAAGAAAAAAGATCACAAGACAAAGCAATGATGGACTCCTTGAAAACAGAG
CTTCTTTTGTCAAACACAAATGTAAAAAGACAAGAAAAAACATTAACTTTGTTGGCCAAA
ACAAGTGAAGCTGCTTTCGAGGAACATGACAAACTGCAAGAAAACTTTGAAAAGGAAATT
CAAACAAGATGTGCCGCAGAGAAGTTTGCTGAGAAGATGTTCAAAGGTCAAGTACTTGCT
AATCGCCAAAGTGCAATGCTATTGAAAGACATTGGTCCGAATCAGAAATTGATGGAAGCC
ATGTTGGAGATTCAGAAGCTGAATGAAGATGCAATTAAAAAAAATGCTGAATACAAGGAT
ACGACCACAAACTTAGAGAAGGAACTTGAATCATGTAAAAGAGATGTTTTTGTGTGTAAA
ATGGAAAAGGAAAAAGAAGCTGTTATGAAAAATTTGTCATTTGCAGAGGATGAAATCAAG
CTTTTGAAAAAGGAAAATACCTCGTTATTAGGAAAATATGCTGAGTTAGAAAAAAAAGCT
CCACCACCACCACCTAGCAAAGACAAGAAAGACAAGCGTGAAAGGAGGAGGAGGAGCAGG
TCACCTCGTAGGAGGGAACCAGAACTTACAGTGGAAGAAAGGGACATTCGCACTGCATTT
TGTATGCAGTTGTCTGCAAGGATACGACCCAGAGATTTAGAAGAATTCTTCTCCTCGGTT
GGAAAGGTTAGAGATGTTCGGATCATCACAGACAACAAAACGAGGAGGTCAAAGGGCATT
TCTTATGTCGAATTTGCAGACCCAGAATCAGTTCCTCTTGCCATCGGGTTGACTGGGCAA
AAGTTACTTGGTGTTCCTATTAAAAGGTGTAAATTGTTCTACCAAAAGGATGACAAGTGG
GTAGACGCCAGGGAATGTGACAAACCAATAGGGGCATGCTACAATTGCCAAGGTACGGGC
CATGTCCAGCGGGACTGCCCAGAGGCCTGCAACAAACCATGCTACCGTTGTGGCGAACCT
GGACATGTGGTAAAGGACTGTCCTGATGATCGTGGAGTAGATGATCGCAAATGCTATGGA
TGTGGTGGTATTGGCCACATCTCACGGGAGTGCCCCTGCTACAGRTGTGGMGRAWYWGGC
CATTTGCAGAAGGATTGTCCTCAACAGTGCTACACCTGCAATGAGATTGGTCACATGGCT
CGAGACTGCGACTTCCACATCCCAGTCACGGTGACGCAGGGCCGGACGAAGGTGCGGGAA
CTGTTCCTGAAGAACAAGCATGTGACCGATGTTAGAGCCATCGACTTGCTGGTCATCAAG
GGCCAAATGGACTTGGTGGAGACAGCCAACATCTGGAAGCAGCGCAACCACATCATGATG
TTCTTCCAGGACACCGCCAACCCCAAGCCTAAGGACTTCCTGTCAGACACACCTATTGGC
CAAGTGAAGCTTGGAGAGCTTGGAACATGGTTTGGCAGACGTAACAAAAGTGTTGAAGGT
CTTTGGGGTGTAGTCCATCGAGGATACTGGAGATGGGCTTCTAAGAATCTTCATGTACGT
AGCTCAGGATTTGTTCCCTTTGGTCAGGCTGCAATGACCTTGAGTATCATCTACTTTGCA
CTTCTCTACTCTAGCCGGTATAAGACTGAGTTGTGTCGGCAATTTGAAGAGAGTGGATCG
TGTAAATATGGAGACAAATGCCAGTTTGCTCATGGCATGCATGAACTGAGAAATCTTGCA
AGGCACCCTAAGTACAAAACAGAACGTTGTCGCACCTTTCATACAATTGGATTTTGTCCC
TATGGTCCAAGGTGCCACTTTATTCATGAAGATGACCGGCACGGTGGTAAAGCAAGAAAA
GGAGATGGCAATGAGGTCGCCCCAAATCCATACAAGCTTTGCAAGATTGGCCAGCAGCTG
ATGAAACTGAATGAGAAAATCAACATGTGTCAACTCGGCACAGATGTTCCTGCAGCCAAA
CGCAATGAAGCAAGAAAGGAAAAGAACAAATTGGCATCCAGAGCTTGTAGGCTGAAGAAG
AAAGCCCAGCATGAAGCCAACAAGATCAAGCTCTATGGCTTGGAAGATCAGCACAAGCAG
CTGAATAAGACTCTCGGCAAGCCAGAAATAGTGAGAAGCCTTAGTGAGGCAGAGAGATTG
AAGCTACGGGCACAAAAGTTTGGGGTAACATCAGAAGGTGCCAAAAAGGAGATGCGGGCA
CAAAGGTTTGCAATAACAGATGGAGGAGATACTGGAGTTACAGCAAGCGATAGCACACAG
GATCTAGAAAAGCTAAAGAAAAGGGCTGAAAGGTTTGGGAAGCTCTCAGAAGACGAAAAG
AAACGCAAAAGAGCAGAACGGTTTTTTTTGAGGGGGTTGGAAAAGAATGTCTTAGTGGTG
AGCACAGTTGACCCTTATGGAAGGAAAGTGGTCTCTGAATCCTCAAGCAAATCCTTGGTG
AATGGCATGGACATGGATGACGATGAGGAAAAAGAGAAAGACGAAGCACAAAGAGAACGT
GAAAGACGACAGGAGGAAAAGCGAGTAAGGGAGAGAATGGAAAGAGAGCAGAGATCACAA
AGGGTGTCAAGATCAAAGTCTAGATCGAACTCGCCACCTTCTCGATCGCGGAGACGCTCT
AGATCTCGGGATCGCACAAGCAGAGAACGATCAAGGGAAAGGAGGAAAGAAAGAGAAGCT
GAAGAGGAAGAAGAGATGTATGAAAGGAGAAAATTGGAAAAAAAACTTCGAGAAAAAGAG
GCAGCATATCAAGAAAGACTAAAAAACTGGGAAGGACGAGAAAGGAAGAAATCCAGGGAG
TATGAAAAAGAGAATGACAGAGATCAAGAAAGGAAGGTTGAAGAGGGAAGAGAAGGAAGA
CGATTGAAAGAATTTTTAGAAGACTATGATGATTTGCGTGATGATCCGAAATTTTACAAG
GGAGGTGCTCTTGCCCGTCGTCAGAAAGAACGTGATAAAGAAAAAGAGATGGACAACAGA
GATCGGCAAAGAGAGAAGGAAGAATTTGAAGAAATCAAGCGCAAACTGTTTGATGAGGGT
CATCCACATGCTGAGACTGAAGTTGCACGAATGGAACGTGAAAGGGAAGAGCATTTGCAA
CCAAGATTGCATTTACAAGAAATCAAGGCTAACAGTCATCCCAACAATGTGCTGTTAGCA
GCTGGGTCCACAGATTTCAAGTGCAGAGTGTTCTCTGGCTACCAAAAGGAAGTGGATGAG
AAGCCAAGTCCTTGTTCATGGGGCACCAAGATGGTTATTTGTGGAGATGAACTTTTCACA
GATACTTACAAATATGAGATTAAGGATGGTGTGGTGAGGATTGTGGCACAGCATGTGACA
AGGTCTAAGGACGACAGGGCGTTTGGTGGTAACCCCAGCGCAGAGGATGGAGCTGATGAG
GCTGATCCCAATGCCATTTCAGGCGTTAATGTTGTTTTGGATTTCCGTCTTCAAAAGGCT
CCATTTAACGACTATATGCTTTACTTCAAAGGTTACCTCAAGAGGTTGACTGCAAAATTG
AAAGAARKKYYTGATSMKAARYCRGSTCTKSCMMGMGATGGMACWATGSWRGYWACTGCA
AAAGAAGCTGATCGGTTGCTAGGAGGTAGCAAACCAGATGCTGATGCTCAAACTAGGGGC
CAACAAAAGCAAATAGATGACCTGAAACCAGCAACAAAGAAGGCCAGGCTGTCAAAAGAC
ACCACTATGGCAGCCACCGCTAAGGAGGCAAAATCCTTGTTAGCTGGAGAAAAACTTGGT
GATACTCGCCAACTGAGTTCATCTGCCAAGAAGATCACCTCCGGGGATGTGTGGAAGCAC
CTGTCCACCCTGTACGATTTGCAGGCTTTGAATGAGTCTGAGATTGTTCCCTTTCCCAAC
AAGACCGCAGATTTTGCCTTTTTATTGGACATTTTTGATACAGCTGGAATGTCCCTTGAC
ATTGTTGCCCAATCCTTGGAGATGAGGGATGCCCAAGAGCAATGCAAGAAGTCAAAAAAA
GGGACCAATGCCATGGATTTGGTCAACACAGACCGAAGGGGCATCTGGAAACAACTGAGG
AAAGTGCAGAAGGCCCAAGTGAAGCAAGTCATTGACAAAAAGAAACATGAAAAGTTCAAA
TCAACCTTAGAACTTTACAAGGAAAACAGCGTGGATAACACAAAAGCAAATATAGAGGCC
CTACAAAGACTCACACGGGATGGACGAATTGGTGATGAAAACGTTCCTCCTGAAATGAGG
GAACCTGACGGCTTCAGGAGGCGAGATCGAGAAGGTGGATTTGGACGGGGCAGAGGCCGT
GGAAGAGGTCGCGGCGGTGAAAGGGGTGGTGATCGCAAGAGAGAATTTGATCGCCATAGT
GGAACGGATACGGGTATCAAGCCGGTTGAAAAGAGAGATGGTGGTGGTGCCCACAATTGG
GGAAGCTTCAAAGATGATGTTGAAGAACCACATGCCAACAACTCTGGAGACGGCACTCAT
CTGAATGAAAGCAACGAGGCGGAGCAAGCTACTGAGGAAGATCCACAAGTTCAAGAGATG
ACACTGGATGAAAAATATGCTTGTGAGGGGATCAGGGATGACCTTTTGGAATGTCTATTG
AAGAGCGATTGCGTGAGAAAGGAGAAGAAAACCCCCAGAGAATGCATGTCCGACCCTTCA
GTACCAGACGCTTGTATCAAGCTGAGGATGGCTTTTTTTGAGTGCAAGAGGTCTCTATTG
GACATGAGAACACGATTCAGGGGGAGAAAAGATATAACAGGTTTCACTGAAGAAGCTCAA
CACGTACTATCCAAGTTCAAATGGGGGCATTCATTTTACACACTCAACCGTGAACTTCTG
GAGAGTTATGCTTCTTGTGAAACCAGTATGCTGTTCGACATCCGGGACTGGCGGCAGGGC
GTGTCCCTGCTGTGCGATGACCTCCACGTGTTTAGCCGGCACTTTGACTGCCTCCATCCC
TACGCGCCCCTCATCTTCAACTGCATCCAGAAGCAGACGCGACACTTCAAGAGGGCAGTG
ACCAACGCCGGCCTCGTGCCCTACAACGTCCTGCATGACATCACCTGCAACTTCGCCGAG
AACGTGGTCACGTGCCTGGGTGACCCGGTGTCAAGGTCGTGCCCCCAAGAGGTCGTCTAC
CCCATCAAGGAAGCAGCAAAATACAGAGAAATGCTCAAGAACCTCATTTTGCAGGGTCTA
GTTCGTATGATGGAGAGCAAGGTGGCAATTCGAGGCCGAAGTGAAGATGCCAAGATTATC
AAGGGATTCTTTCCAGAAATCACAGCTGCCTACAAGGAATTGTTCAAGGGCCAGGAAGTC
CAACTGACCTTTGATGAGGAGAACTTCCTTCCATCTGATATATCTGGTGGAGTTTGGCTG
TTGGCCATGGGTGGAAAGATCACCGTTGTCAACACCCTGGATGAGAGGATCATCATCATC
GACTTTGTGGCCTCCATCGTCCTGACCATGCTCTGGCTCATCGCTTCGTCTGCCTGGGCC
TCTGGCGTCAACGACGTCAAGATGTACACGGACCCCAACGAGGGCCACATCTTCCATCCA
GACGCCAAGGAGATGCAGATCAACCTGACAGGTTTTCTCAATGGCAAGAATGCCCGAATC
TTCTTGTCGGAGCTCTGGGATCACCTGTGTAGTGCTCAAGAGAATGTGACCGGCATACCT
AACCAATTTCTGGAGCAGAAAAAGAATGAGATTAAACAGAGACAGGAAGAACAAGAGCGT
CTTCAAGAGGCCCTCAAGAAGAAAGAGGAGCAGATAAAGGAACAGCTTGCCAAGGAGAGG
AGAGAGATGCTTCACAAAGTCGGACTAGAGTCAAGCTCAACAGGGTCTTCTTTCCCCAAT
GAATGCAACGATGACAATTACTGTGTCAAGTACAAAACTTTCATTTGGATTCGAGATTCT
GGCTACATAACTGGGAAAGAAAGAGTGTCATCCACCGTGACCAGAACGTGCCAGCCCAAA
GGAGGAATGAGCCCAGGATGCAAGGCATGGCAGGGCAATGGCGGATACACCATCAAGTGC
TTGTGTGACACAGACTACTGTAACCTCTTCGTTCGATACTACTTCAAAGCTTTCCGGACA
GAGATCAGAAACACCATGTTTGTCAAATCCAATGCTCCAGATCCCAAACTGTTGGTCACA
ACTGTCTTTGAGCTTCTCATTAACAAGAAGCCTTTGAAATCAGACTGCATAAACCAGCTG
GCCCCTGTTCACGGCATTTGTGAATATGACTATCGTCAGCTTGAGGTAATGGCTCGCAGA
GTTTTGGCTCCATTCTTTGAGACAAGTGTAGAACCTCCAAGTCATTTGGAGGACAACAAC
CTGGTCAACACGCCCAGGCCGTGTCACTACCGCATCCCAAACTTTGAGGGTGCCGCCCAA
GCCAATGACCGACTGACGGGCTTGGAGGCATTTAAGCAGGCCAAGACAGTCAAGGTCAAC
CCGGACAAGCCCCAGGAGCAGGCTCGTTTCCTGGTGTTGGAGGCCCAGAAGAGTCTGCTG
GTTCCAACACCTCAACTCAAGACAGGTCTGTTGAATCGTGTGGTGCCTCCAGTCGATGCC
AACAAGGACCAACTGAGGCACTGCTGTACTTCTCAGGGTGTGAAGGACAACAGCGTGGAA
GTTGGCCTCGAGTCGACGGTGAAGCTGGACATGATCTTCGTGGGAAGTGTGGCAGTCGAT
GGCTGCTACGGCAAGGTCATGGACTTGTTCTTCATCCTGGACTCTTCCACCTCCATCTAC
GTCAACGACTTTCGCAGGGAGCAGAAGTTTGTCCGTGACATAGTGCGACAGTTGGATATT
AGCCCATCGGCCACCAGAGTCGGCTACCTGACATTTAGTGACGAAATTCAGCGTCCCCCC
GTGTCCCTGAGCCGTGCCAGGAGCTTGCAAGAGGCCATCGCCAACGTCAACGACGAGAAC
CTTCCCTACAGGACTGGGGTCACCAACACAGACTTTGCCATTCGCTACGTCAGGGAGGAC
CAGGAGTTTAGGCAGGACATCACCAAGGTGATGGTGGTGATCACCGACGGAGGGTCTCGT
TCCCGCGGAAGCACTGCCAGGGAGGCCACCCTGGCCAAGGAGGCTGGGTTCTACATGTTC
GTGACTGGCATCGGCACCTACCTGGACGAGATGGAGTGGCGCTCCATCGCCAGCGACCCC
GACAAAGATGCACAATGGGAGTCTGTTTCGATTGCTTACAAAGAGCGTGAGAATGCTATT
ATGAAAGCCAATGAGTTTGTTGCACAAGCAAAAAACACAATTGAGAAATTGCGAAGCGTT
TTGGAAGAAGGGACAGGTAACAAAGTGACAAAGACAAATCCAGCCATATTTCCTGCAACA
AAGAAGCTTAATGAACATGCCAAGGATTTGGTACTTGTAGGCCAACAGGTTCGTCAGGCT
GATAGTGAGGCAAAAGTGATACTGCAGTACAAAGACTTAGTGGACAAAGGAAGGAAGCAG
TTCCAGATGGAGCTTGAAAGTCTGTTGCCTGATGTCAAGTTGGGAAAAAGCAAGAAATTG
TCAGAAGAGGAACTCAATGCCCTCATTGCCCATGCTCATCGAAGAATTGAACAGCTTCAG
AAGCAAATTGCTGAGCAGTTGTCCATGGAGAATCAGAGACTTGCCAAAGCTCTTGAATCC
CAGAGAGCGGAGAATATAAACATGACAGGGGAAGCAGTAGATGAGGAAAGAACACGAATG
CATGATGAGTTTACTGCAGAGAGGCAGCAACTGGAAATGGAGTACCTTGTCCACCAGGAG
GTAGAGGTAAGGAAGCAACTTGCCAGACAAGCCGCTGCACACAGCGACCACTTGAGAGAC
GTGCTGACTGTTGACTGTGAAAGTGGGAGGCTGGCTGGAGTTGATGGAATCAGTGAAGTG
ACTATTGGAACTGATGGCATGTTCATTTGCACTTTCTTCATCTCCTTTTTGTTCAACTGG
CTTGGATTTCTCTTGTCGCTGTGTCTCTCAAACACCATTGCAGGAAGGTGTGGAGCCCTG
TCTGGGCTGGGCCTGTCTATTGTCAAATGGGTTGTCATTGCAAAGTGGGCCAACTCGTAC
AGATGCTTCGAGTGCTGCAAAGGATGCTGCTACAAGATTATGACCCTCTTCTGCGGCCTC
TTCATCGCCATGTTCTGGGGATGTGAGTTCGCCGTGATCACCTTCGCCCACGTC
>clavigera
CAACGGTGGATCCCACTGGAAACTGTGAACAAGCAATCCATCAGGAGGATAAAGAACAAC
GTCGCCTCGAAGAGGTCGCGTGAGCAGCGAAAGCAGAAATTTGTAGAAATGGACCAAGAA
GCAGACGAGTTGGTGCAGAAAAATGACGAACTGCGAGAAAAGATTGTGGAATTGGAAAGG
CTTGCCAAAGAAATGAAACAGATCCTGGTGGCAAAAATGGCAGGAAGGGCGGTCAACACC
AATGGATCGAGTCATCAGCAGGACGATGGCAACGAATCAGACTCAGGAAAGAACCAGACT
CTGGAGGAGTCTGCCAGGGAGTACCAGGCTCGGCATGAGAATAAAACTGAACTGAAGGAG
GTGGAGCCAATCACTGGAGAGGAGGAAGAGTCAAATGTATTACAGGCCAATGCCAAGTTG
TTCTTGCTCCGTCGGTCTTCCAAATTGAGAACTGAAAACATGTCAGGCCTAGGAATCACA
AGGGTGACACAACAGTTAGGAAGTGATGTGACTACGATGGGCACCCGTGAATACTTGTAT
TACAAAAGTAATGTGACCCGTAACTGTGCTGGCAAAATGGTGGAAGTGCTGAAAGAGCTG
ACCACAAAGCAGGTCTTTAAACCATGGGAGGTGTCAGACTTACAGAGTCATCCAGATTCT
TTGCTTTTGGATTTGGCTGTCTTGAAAACTCAGCCATATGTTCGTGTTGTTGACCTTCTG
CATGCCGCTGCTTTCAGAGATACACTGGGCAGGTCACTGTATGCTCCTGATTTCCTGTTG
GGCAAATACACACCAGAGCAGCTTAATCACTACGTAAAGACGTACTTCAGTGCTGGGCGC
ATGGCTCTTGTTGGTGTGGGAATTGACCACGATGAACTGGAAGAACTTGGATCACAGTTC
GAGCCGTATGCTTCTGCTGGTGTCCCGACTGAGAAAGCCGTATATCATGGAGGTGAGCTC
CGTGAAAACACTGGCGGAGACTTGACTCATGTGGCTGTGGCTTGTGGAGGAAGCAAGGAC
TTATTGCCGTCCGAAGTTATGAGACACATCATGGGCACTGGTCCCCACATCAAATACAGC
GAGCTGGAGGATAAAAAGGGCAAGTTAAGTGCACAATTATCTGAGCTGAAGAGCAACTAT
CAAAATGAAACAGAAATGAATGCACAGTTAAAAGAAAGGATTGAAAAGTACAAAGGGGAA
TTGAAACAAGCACAGGCATCGATTTCCAAATATGAGGAGATGATGGCTGAAATTAATGAA
AAGTCAGAGAAAGCTTATGAAGAATACAGGAAAATGGAAGATAAATATGAAAAACATTTG
CTCATCCAAGGCCAGGCCGAGCAAGTGGCTCACAAGCTCATGCTTCAGCGGGATCATGCT
GTCCGTGAAAGTTCAATGTTAATGCAAAATGTTGCGGGTGACACCAGAGTAATGAAGGCT
ATGCTAGAAGTTCAAGATGTTCACACGAAGATGGCAAATATGAAAGAAGACTATGAAAGA
CAGCTGAGTGATTTACATGCAGAACTGAATGACTTGAAAGAAGATTCCAACATGCAGAGC
CTTGAAGCTAGAAATGATTCACTGCAAGAAAAACTGTTTGAAAATGAAAAGGAACATGAG
AAATTGAGATCTCAATATGGTACACTGATTGCAAAATACAAAGACTTAGAAAACAAAGCC
CCTCCACCACCACCAAGTAAAGACAAGCGTCGCAGGCGTGACAGGAGAAGGAGAAGCAAA
TCACCAAGGCGACGAGAACCTGAGCTAACAGTTGAAGAAAGAGATATACGAACAGCTTTC
TGCMTKCARCTGTYAGCTMGAATAAGACCCAGAGATTTAGAGGAATTCTTTTCATCCGTG
GGCAAGGTGCGAGATGTCCGTCTCATCACTGACAACAAAACACGAAGGTCAAAAGGCATA
GCATACATTGAGTTTGCAGACCCAGAGTCTGTTTCTCTAGCCATTGGGTTGACTGGACAG
AAACTGTTAGGAGTTCCAATAAAACGGTGCAAGCTGTTTATTCAGAAAGAAGGTCAGTGG
GCCGAGGCCAAACAGTGTGACAAGGAAATCGGAGCATGTTACAATTGTAAGGGCACTGGA
CACGTCCAACGGGATTGTCCTGAAGGAAACATTCGTCCGTGCTTTAGATGTGGCAACACT
GGTCATTTAGCAAGAGAGTGTCCAGAAGAGAAAGCAGTGGACGAACGTAAATGCTACAAC
TGTGGAGGCGTTGGCCACCTTTCTCGGGAATGCCCCTGYTRSRGATGTGGGAGCCATAGC
CATATTCAGAAAGACTGTCCAGACCAGTGCTACAAGTGCAGCAAATTTGGACACATTGCC
AAGGACTGTGACTTCCACATCCCAGTCACTGTAGAAAAAGGTCGAGCGAAAGTGCGTGAA
ATGTTCTTGAAGAATAAACATGCCACAGACATCCGAGCCATTGACATGCTGGTTATAAAG
GGCCAAATGGATCTGGTTGAAACGGCAAACAATTGGAAGCAGCGAACTCACATCATGATG
TACTTTAAAGACACTGTCAACCCCAAGCCGACAGATTTTCTTTCTGACACCGCTTTTGGG
CAGGTGAAGCTTGGTGAACTTGGGGCATGGGCTGGAAGGCGTAACAAAGGACCCGAAGCT
ATTTGGAGCACTATTCACCGAGGATATTGGAGATGGGCAACAAAGAACTTACATGTTCGT
CAGTCTGGTTTCGTACCTTTTGGTCAGGCTGCCATGGTCCTGTCTATAACATTTTTTGTC
ATTCTGCATTCCAGTCGATACAAAACTGAATTGTGTCGGCCTTTTGAGGAAAGTGGTTCT
TGTAAATATGGAGATAAATGTCAGTTTGCACACGGTATTCAAGAATTGAGGAATCTTGCT
AGGCACCCGAAATACAAAACCGAGCTCTGTCGTACCTTTCATACCACTGGATTTTGTCCA
TATGGCCCAAGGTGTCATTTCATTCATGGAGATGACCGCCATGGTGGCAAAGCCAGGAAA
GGGGATGGCAATGAAATTGCCCCAAACCCCAAAAAGTTATTTGCTATTGGCCACCAGCTT
CTCAGACTAAGCAAACGAATCAACGCATGTCAACTCGGAACAGATGTCCCGGCCGCCAAG
CGTAATGAGTCACGCAAAGAGAAGAACAAACTTGCCTCCAGAGCTTGCAGGCTGAAAAAG
AAGGCGCAGCATGAAGCTAACAAAATCAAACTCCACGGCCTGGAAGAAGAACACAGTCAG
CTCAACAATGTGGTAGGTAAACCTGATGAAATGAAGAAACTCACAGAAGCAGAGAGGCTT
AAAATGAGAGGGGAGAAATTTGGTGTTGTCTCAGAACAGGCCAAAAAGGACATTCGGGCA
CAAAGATTTGGATTAACCCCCACTGAAAACAACATCATAAGCTCATCAGAAACAACTCCT
GATCTTGAGAAGCTGAAGAAAAGGGCTGATAGATTTGGTAAGCTGACTGAAGAAGAAAGG
AAGAAAAAGAGGGCAGAAAGGTTTTTCATGAGAGGTTTAGAAAAGAATGTGTTGGTGGTT
AGCACAGTTGATCCATTTGGCAGAAAAGTTGTCTGCGATTCGTCAAGTAAACACATGATG
AATGGCATGGACTTGGATGATGATGAAGACAAAGAGAAAGACGAAATAGCAAGAGAAAGA
GAGAGAAGGCAAGAGGAGAAGAGGCACAGGGAAAGGCTAGATAGGATGCAGAGAAGCACC
AGAATATCAAGATCTAAATCCCGCTCAGTATCTCCTCCTCCCAGATCTCGTCGGAGATCA
CGATCTCGAGATAGGAGCAGCCGTGAACGCTCAAGAGAAAGGCGGAAAGAAAGAGAAATT
GAGGAAGAGGAAGAGCTTTATGAACGTCGCAAGTTAGAAAAGAAATTGCGAGAGAAAGAA
GCTGCATATCAAGAAAGGTTGAAAAACTGGGAAGGCAGAGAGAGAAAGAAGTCCAGAGAA
TATGAAAAAGAAAATGAAAGGGAAGAAGAAAGAAAGGTAGAAGAGGGACGAGAAGCCCGG
AGACTGAAAGAATTTCTGGAAGATTATGATGACTTGAGGGATGACCCCAAATTTTACAAA
GGGAGTGCTCTGTTGAGGAGGCAGAAAGAAAGGGACAAGGAAAAAGAACTTGATAATAGA
GATCGACAGCGAGAAAAGGAAGAATTTGAAGAAATAAAACGTAAATTGTTTGATGAAGGA
CATCCTGATGCTGAAACTGAAGTTGCACGTATGGAACGAGAAAGAGAGGAGCATCTGCAG
CCACGATTGCACTTGCAGGAAATAAAGCAACCCAAGCATCCGAATAATGTGCTGTTGGCT
GCTGGCTCGGCTGATTTTAAATGCAGAGTCTTTTCTGGGTATCAGAAAGAAGTGGATGAA
AAGCCTGGACCTTGCTCATGGGGTACAAAGATGATCTTCACAGGTGACGAGATGTTCAGT
GATACTTACAAAATTAAAGTCGTTGATGACTTATACGAAGTCTATGGAAAATATATCACA
AGAAAGGGTGAAGTTTTCCTTGATGGTGCCAATCCATCACAAGAAGATGCAGACGAGGGT
ACAGATGAAGCAGTTGAATCGGGAGTTGATATAGTTTTAAATCAGCGATTAATGGAAATG
CCTTTTTCATCTTACCTTCTTTACCTCAAGGAATACATGGCCAAGATTACTGAAAAATTA
AATGAACTCTTGAAAGATAAGCAGGCTCTGCTGCGGGATGGCACAATGGTGGCCACAACA
AAGGAGGCTGACCGTCTGTTTGAAGGCAACAAGCCAGATGCAGATGCGCAGACCAGGGGC
CAACAGAAACAGATTGATGACATGAAACCACCCTCCAAGAAAAGCAAGATGGCCAAGGAT
GGAACTATGGCAGTCACAGCTAAGGAAGCAAAGACTATTTTGGCTGGTGAAAAACTGGGG
GATACCCGACAATTTAKSWCMTCTSMYAAAAAGGTGACATCAGAGGATGTGTGGAAACAT
CTGTCAACGCTGTACGACTTGCAAGCCCTGAATGAATCAGAGATTGTCCCTTTTCCCAAT
AAAAATGGTGATTTTGTGTTGCTGCTGGATATTTTTGACACAGCTGGGATGTCTTTAGAC
ATAGTTTCAAAATCTTTAGATATGACAGGCAGTGTCAGATCAGGAAAAAGGAAAATGGCT
GAAAAGAATGCCATGAATTTGATCAAAACAGACCGCCAAGGCGTGTGGAAGGAACTGAGA
AAAATCCAGAAGAAAAAACAGAAAGAAGTCATTCAGAAGAGGGAAAAGCAGGTGCTGAAG
TCAGCAATTGAAAAATATAAAGAAAATAATTATGACAACACAGAGAGAAACATCAAAGCA
CTGCTACAGGTTACGMGAGRKGGGCGTGTCGGGGATGAAAATGTTCCACCAGAATTCAGG
GAACCAGAGAGCTTCAAAAGACGTGAAAGAGAAGGGGGATTTGGAAGAGGCAGGGGGAGA
GGCCGTGGTCGCGGTGGAGAACGGGGAGGTGACAGGAAGCGAGAGTTTGATCGCCACAGT
GGCACAGATACGGGAGTCAAGCCTGTTGAAAAGAGAGAAGGAGGTGGTGCTCACAATTGG
GGGAGCTTCAGGGATTGTATAGAGGAGCCAAATCAGGCAAATTCTGCTGATACACCCCAA
CAGAATGAAACTGGTGAAACGGAGAATGTCCCCGAGGAGGATCTTCAACCCCAGGAAATG
ACTCTAGATGAGAAAGTCGCTTGTAGTAGGATTCGGGATGACCTCCTTGAATGTCTCTTA
AAGAGTGACTGTGTCAGAAAGGAGAAAAAGACACCAAGAGAGTGTATGAATGATCCTTCA
GTACCTGACGAATGTGCCAAGTTAAGGACTGCATTTTTTGAGTGCAAAAGGTCTTTGTTG
GATATGCGTACAAGGTTCAGAGGGAGGAAAGACATCACTGGTTTCCATGAAGAAGCCGAT
GAACTGTTGTCAAAATTCAAGTGGGGTGCGAGTTTTTACAGCCTCAACCAAGAACTCCTG
GAAACCTACAGCCAATGTCAAACAAGCATGCTGTTCAACCTGGAAAACTGGCGGCAGGGC
AGAGAGCTGTTGTGTGATGACCTCAACGTATTCCGCAAACACTTTGACTGTGTGTCCAGG
TTTGGGCCTCGCGTCGCCAGTTGTATTCTGATCAGAACTCAGATGTTCAAAAAAGCAGTG
ACAGATGCTGGCATTGTTCCCCACAAAACTCTTCATGATATCACTTGCAATTTTGCCGAA
AATATTGTGAACTGCTTGGAGAGACCTTTAGCGAGGGCGTGTCCCATAGATGTTGTGGAC
CCCATGCAAAACCCAGAGAAATATAAAGCTTTGTTGTTACAGCTGATTATGCAGTCCTTG
ACCCGTTTCATGGATTCGTTTGTCCACATCAAGTGTAAGAGGGAAGATGTTCAGATGATT
AAGAATTCTGTGCCAGCTCTTTGCAAACAATACAGCACAATCACCAATGGAAAGAAGGTT
CAACTCACTGTTGATGAGGAGGAATTCTTGCCATCAGAAATTTGTGGTGGAGTGGAGATG
AGTACCATGGGTGGTAAAATCACCATTGTGAACACACTGGATGAGAGAGTGATCGTTGCG
GACTTCATCGTGTCCATCGTGCTGACCCTGTTCTGGATCATCGGCTCGTCCGCATGGGCG
GCCGGTCTGTCGGACGTGAAGCTGTACACGGACCCTTCGGACGGCGGCATCTTCCATCCA
GATGCTAAAGAAATGCAGATTAATTTAACTGGCTTTCTGAATGGGAGAAATGCAAGGACT
TTCCTCTCAGAACTGTGGGACCATCTATGCAGTGCACAGGAGAACATAACTGGCATTCCT
AACCAGTTTCTAGAACAGAAGAAGAATGAGATCAAGCAACGACAGGAGGAACAGGAGAGA
ATTCAAGAGGCATTGAAAAAGAAAGAGGAACAGATCAAGGAACAGTTATCCAGAGAGAGA
CGGGAACTGCTTCACAAAGTCGGACTAGAGTCAAGCTCAACAGGGTCTTCTTTCCCAGGC
GAGTGTGATGATGACCAGTATTGTGTGAAGTACAAAACAATAGTTTGGCTTAAAGATTCT
GGATACATCAACGGACGGGAGAGAAAATCAGCAGTTGTGACAAGAGCATGTGAACCCAAA
TCAAAGAACAAGGAGGGTTGCGTAGGAAGGAAGAATAACGGAGGTGTCACCATCAAATGC
TCTTGCGGAACAGATGGCTGCAATCCTTTAATGAAACACAAGTTTGAAGCATTTCGCACT
GAGCTCAGGAACATCATGTTCATTAAATCTGATGTCCCCAACCCCAAAGACTTGGTTTGT
GAAATTATGGATCTGATCATCGCCAAGCAGCCTCTGAAAGGTGACTGCGTCAGTCGGTTG
CTGCCCATCCATGGGGTTTGCAATTTCGATTTCTGGGAGCTCGAAATAATGTCCAAGAGA
GTTTTGGCACCATTCTTCCCTGAGGATGTGGAAGCTCCCAGTCATTTGGAAGACAGTGAC
CTTGTCAATGCACCACGGCCTTGCCACTACCGCATCCCCAACTTTGAGGGAGCAGCAGCT
GCCAATGATCGTCTGACGTCCCTTGAAGTGTTCCAGAAGGCAATAACCATCAAGGTCAAC
CCGGACAAACCCCAGGAGCAGGCTCGTTTTGTCATCCTAGATACGGAGAGGACTTTGATG
GTCCCAACTCCCCAGCTGAAGACAGGACTGTTGAACCGTGTCGTCCCTCTGGAGAAATCC
GACAAGGAACAGTTGAGGCACTGCTGCACTTCTCAGGGTGTGAAGGAGAACAGCAAAGAG
ATTGACATCGGAGACAAAATTAAACTGGACTTGATCTTTGTTGGAAGTGTGGCTGTTGAA
GGATGCGTCAACAAGGTGATGGACTTTTACTTCATCCTTGACTCCTCATCCTCCATTTAC
ACCAAYGACYRCAMSMMMGRMCRAMAWYWKGMKMGKRRWGTMAKYYMTCRTTTTGATGTC
GRCCCAGAGAAGACACGAGTTGGCGCTCTCACTTTCAGCGATGACTACCAGCGTCCACCT
CTAGGATTGTTGCGATCCCAGACTAAGAGCGACATTTTGGCCAGCATTAATGCTCAGAAT
CTGCCATACAGGACTGGAGTGACCAACACTGACCAGGCTATACGATACGTCCGTGAGAAC
AATGAGTTTAGAGAGGACATTACAAAAGTTATGGTTGTGGTGACTGATGGAGGATCTCGA
TCTCCTGGAGCTACTGCTGCCGAGGCTGCATTGGCCCGTGAACAAGGCTTTTACATGTTC
GTCGTTGGTATTGGACAGTATTTGGAAGAAAGAGAATGGCGCGCGATTGCCAGTGATCCT
GATAAAGATGCACAGTGGGAATCTGTTGCCATTGCGTACAAAGAACGTGAACAAGCTGCA
TCGAGAGCATTTGAATTAACGTCAGAAGCCAGGAGATCAGTAGAAAAGCTGAAGACAGTT
TTGGAAGAGGGCAAGATTAATAAAGTGACTAAGAAGAACACTGCCATATTCCCAGCCACC
AAAAAGCTGAATGAAATGACCAAAGAAATGTCACATGCAGCATCTCAGATCCGGCAAGCT
GATGCCGAGGCCAAAGTAATGCTGAAGTACAAGGACTTAGTGGACAAAGGACGCCGCCAG
TTTCAGATGGAACTTGAAAGTTTACTCCCCGATGTCAAGCTAGGAAAAAGTCGTAAGCTC
ACAGAAGACGAGCTGAATGCCCTGATAGCCCATGCCCATCGCAGGATTGAGCAGCTACAG
AAACAGATTGCAGAGCAGCTGGCCATGGAGCGTCAAAGGCTGGCCATTTCCTTGGATGCC
CAGAGGGACGAGGACAAAGGCATCACAGAGGCTGCACTGGAGGATGAGCGAAGTCGCCTG
AATACTAAGTTTGAACTGGATAAACAAAAAATGGAAATGGAATTTCTGGTCTATCAAGAA
GAGGAAGTGAGGAAGCAGCTGGGAAGACAGGCAGGAGCTCACAGCGATCACCTGAAGGAC
GTCCTTTCCATAGATTGTGAATCTGGACGGCTATTCGGAGTTGATGGGGTTACAGAAGTG
GCTATTGGAACAGATGGCATGTTCATCTGTACCTTTTTCATCTCCTTCTTGTTCAACTGG
CTTGGGTTCCTCTTGTCTCTTTGCTTGTCTAATACGATTGCTGGACGATGTGGGGCTTTG
TCAGGTCTAGGACTGTCCATAGTGAAATGGGTGGTCATAGTCAAGTGGGCCAGCTCATAC
TTCTGCTTCAACTGCTGCAAGAACATCTGCTACAAAGTGATGACCCTGTTCTGTGGTGTT
CCCTTGGCCATGTGCTGGGGCATAGAGTTCGCCCTAATCACCTTCAACCACGTC
>columbiana
CAGAGGTGGATTCCATTGGAAAGCATGGATAAACAGACTGTCCGAAGGATTAAGAATAAT
TATGCCTCAAAGAGATCACGAGAGCAGCGCAAGCAGAAATTAAGCGGTATGGATATTGAA
GCTGAAGCATTAGAAGTTAGGAATAATGAATTAAGGGAAAAGATTGTTGAATTAGAGAAG
CTTGCTAAAGAAATGAAGGCGGCTTTAGTAGCTAAGATGACAGGCAGGGCTGTCATTACA
AATGGATCTGCTCAACATAAAGATGAAGAAAGTGATTCAGATTCTGGTAAGAATCAGACC
TTAGAAGAATCTGCCAAAGAATATCAAGCAAAACATGACAATAAAACAGAATTACAGGTT
GTAGAAACTATCACAGGAGAAGAGGAGGAATCAAATGTTTTACAGGCAAATGCCAAGTTG
TTCTTTCTTCGCATGTCAACGAGACTAAGAACACAAAATATGACCAGTCTTGGTATGACG
AGGACAGTTCAGCAACTCGGAGCTGATGTCACGATTACAGGAACAAGGGAGTATATCTAT
TTCAAGAGTGCTGTTACAAGAAACTGCCTGAATGATGTAGTAGCAGTGTTGCAAGATTTA
ACTACAAAGCAAGCTTACCAACCTTGGGAAATGACAGATGTTCAAAAAGATCAGAATGGC
ATGGGTCTGGATCTTGCTCTTCTGAACAATCGTCCACATGTCTGTGCTCTTGAATTGCTG
CATTCAGCTGCGTTTAGAAATACTCTGGGAAATTCACTTTATGCTCCTGAGCATGCGATT
GGAAGTTTCACACCAGACCAGGTATTGCAGTATGTGAAGAATTACTTCAGCATTGGACGT
TTGGCATTGGTTGGTATCGGTGTTGATGAAGCTGAATTGCAGGATTTAGCATCTTCCTTT
GAGCCATATGCCTCAGCTGGAGTACCTGCAGAGAAAGCTACTTATCATGGCGGGGAAGTT
CGTAAAAATATTGGAGGTGGTCTGGCTCATGTTGCCGTTGGGTTCGAAGGTAGCAAAAAT
CTTTTAGCTGTTGAAGTGCTTCGCCATATTTTAGGATCTGGTCCACATATAAAGTACAGC
GAACTGGAAGAAGAGAAGACCGCCCTCAGCGTGAAGATGAAGATGATGAGCAACAACCTC
CTTGAGGAAAAAGAAACTAATGAGCATCTTAAAGAAAAGATTGCACTGATGAAAGGCGAG
TTACTTCAATCGAAGCAGGCGGTCAAACAACAGGAAGAGATTCTACAACAAGTGGCAGAG
AAATCTGAGAAAGCTTTCTTTGAGTTCCAGGATATGGAGCAGACATACAAAAAGGAAATG
ATGGTCAGGGGAGAAGCCGAAAGGGTTGCACACAGGTTACACGCAGAGAGAGACCAGGCC
AGGAGAGAAAGCACCATGGCCCTTAGTAAAATTGCTGACAACAAAAAGCTGATGGAGGCC
ATGCTGGAAATCCAGGACTTGAACACACAGTCCGTGCAAATGAAGGAAGAGTATGAGAAA
CAGATTTCAGAGTTGAAAGAGCAAGTAAATGCTGCTAAAGAAGTTTACGACTCAGAAGCC
GTGGGGGAAGAGAATAAAGAGCTACAGGCAAAACTGGAGAAAACGGAGGGAGACGTGAAA
CAATTGAACACGAAATACACACAACTCCTGGAAACTTATAAGAAACTTGAGGCCAAAGCC
CCTCCACCTCCCCCTAGTCGAGAAAGGAGAAGGAGAAGAAGCAAGAGGAGATACAGCAGA
AGTCCGATTAGAAGATTGCCTGAGATGACAGTGGAAGAGAGGGATGTGAGGACAATCTTT
TGTATGCAGTTGTCTGCCAGGATCCGACCGAGGGACTTGGAAGAATTTTTTTCTTCTGTT
GGAAAGGTAAGAGATGTTCGCCTGATTACAGATAACAAGACTCGTCGTTCCAAAGGAATT
GCATATGTGGAGTTTGCTGATCCAGAGTCTGTGACATTGGCCATGGGTCTTACAGGACAG
AAGTTATTGGGAGTGCCTATCAAACGGTGTAAACTGTTTTACCAGAAGGAAGGTCAGTGG
ACAGAGGCCAAAGATTGTGATAAACCCATTGGAGCATGCTACAACTGTGGGAGTGCTGAC
CATCTTCAACGGGATTGCCCTGAAGCAATTGTAAAATCATGTTATCGTTGTGGTCAGTCC
GGACATCTGGCCAAAGAATGTCCTGCTGACATGCCTAACGATGATCGTAAATGCTACACA
TGCGGTGGTGTCGGACACTTAGCCAAAGACTGTCCATGCTACARMKRWRRMMRMWYYGGK
CMWRTGMRAWMWGRWWGWCYCAACACATGTTACAATTGCAATGAAACGGGTCACATCGCT
AGAGACTGTGACTTTCATATCCCTATCACAGTGGAACAGGGACGCGCAAAAGTACGAGAA
ATATTCCTCAAAAACAAACATGTCACAGATATTAGAGTAATCGACATGCTTGTTATCAAG
AGTCAAATGGATTTAGTTGAAACAGCCAATATTTGGAAACAAAAGCATCATGTAATGACC
TATTTCAAAGACAATGTCAGTCCAAAACCCACAGATTTTCTCAGTGATACGCCATTTGGC
CAAGTCAAGTTGGGAGATATGGGAGCATGGTTTGGTCGACGTAATAAGACTCCTACATCC
ATGTGGGATGCTGTGCATAGAGGATACTGGAGATGGGCTACCAAGAACCTTCATGTCCGT
CACAGTGGATTTGTTCCCTATGGTCAAGCTGCCATGCTCATGTCTATCGTCTTCTTTGGG
CTTTTGTACTCCAGTCGATACAAAACGGAATTGTGTCGACCTTTTGAGGAGAGTGGTTCT
TGTAAATATGGAGATAAATGTCAGTTTGCACATGGTGGGCATGAACTTAGAAACTTATCG
AGGCATCCTAAGTATAAAACGGAGCCTTGTCGTACCTTCCACACAATTGGATTTTGTCCA
TACGGTCCTAGGTGTCATTTTATTCATGAGGATGAACGACATGGTGGAAAAGCCAGGAAA
GGTGATGGTAATGAGGTCACACCAAACCCTTTGAAATTGTTCAAGATCGGGCATCAGTTA
CTGCGGCTTAGTAAAAAAATCAATGCTTGTCAGCTTGGTTCAGATGTACCTATTGAACAG
AGAAATGAGGCTCGCAGGGAGAAAAACAAATTGGCATCTAGGGCTTGTCGATTGAAGAAG
AAGGCTCAACATGAGGCAAACAAGATAAAGCTTCGGGGCTTGGAAATGGAGCATGGTCAG
ATAAACACCATACTCCGTAAACCCGCAGAAGTGAAAATATTGACCGAGGCAGAGAGACTT
AAACTTAGAGCTGACAAATTTGGCATCACGGCAGAAAAGACGAAAAAAGAAATGAGAGCA
CAAAGGTTTGGTACGGCACTCAGTGAGAGCGGAAATATATCAATGGCCGCCCCAACGGCT
AACTTGGACAAATTACAGAAGCGTGCTGACAGATTTGGTTCTGTAACTGAGGATGAGAAA
AAGAGGAAGAGGGCGGAGAGATTTTTTATGAGAGGTCTGGAAAAGAATGTATTGGTTGTA
AGCACTGTGGATCCATTTGGCAGGAAAGTGGTTTGTGAGTCCGGCAACAAGCCAGTGTTG
AATGGATTGGATGTGGATGCTGATGAGGCAAAGGAAAAAGAGAACCTTGCAAGAGAGCGT
GAAAGAAGGCAAGAAGAAAAACGCCAAAGAGAGCGATTAGAGAAGATGGAGAGGGTCGTT
AGAGTATCGAGGTCCAAGTCACGCTCTGCATCACCTCCATCCAGGTCCAGAAGACGGTCG
AGATCAAGGGATAGAAACAGTCGTGACAGATCCAGGGAAAGGAAAAAAGAGCGTGAGATT
GAAGAAGAAGAAGAACTTTACGAAAGAAGAAAATTGGAGAAGAAATTGAGAGAAAAGGAG
GCAGCTTACCAAGAAAGATTAAAAAACTGGGAAGGTAGAGAAAGAAAAAAGGCAAGGGAA
TATGAAAAGGAAAGTGAAAGGGAAGATGAAAGGAAAGTTGAGGAAACACGAGAGGGTCGC
AGATTGAAAGAATTTTTGGAGGACTATGATGATTTACGTGATGATCCAAAATTTTATAAA
GGAAGTGCTCTTCAAAGACGCCAGAAGGAACGCGAGAAAGAAAAGGAGTTGGACAATCGA
GACAGGCAAAGGGAGAAGGAAGAATTTGAAGAAATTAAAAGAAAATTGTTTGATGAAGGC
CATCCTGATGCAGAAACTGAAGTTGCTAGGATGGAACGAGAAAGGGAAGAACATCTACAA
CCCCAACTTAAACTACCAGAACCAAAGCAGCCATCACATCCAAACAATGTTCTCCTGGCG
GCTGGATCCACTGACTTCAAATGCAGAGTGTTTTCTGCCTACCAGAAGGAAGTGGATGAA
AGACCAGGGTCGTGTTCATGGGGATCTAAAATGATTATCACTGGTGATGAATTCTTCAAT
GACAGTTTTGACTTTAAAGATGAGGGAGGATTTTATGTCTTGAAAGGAAAGTTTGTGACG
AAGACCGATGATGATTCTGCATTGGGGGGTAATCCCAGTGCCGAGGAGGCATCTGAAGGA
ACTGAGGGTGGTACTGAATCTGGTATCGATATTGTCATGGCCAGTCGTCTGGTTGAAACA
GGGTTTGGTGAATATCAGGTCTACATGAAAGATTACACAAAGTTGCTCTTTAAAGCGTTG
GAAGGGATGGCTGATTCAAAGCCCGCTGTACAAAGGGATGGTACAATGGTTTCCACTGCA
AAGGAAGCTGATCGTTTGCTTGATGGCAATAAACCAGATGCCGATGCTCAAACTCGAGGC
CAACAGAAGCAAATAGAGGAGCTGAATCCAAAGGCGAAAAAGGCCAAGTTAGCCAAAGAT
GGAACTATGGCAGTAACAGCAAAGGAAGCCAAAGCCCTTTTAGCTGGTGAGAAACTGGGG
GATACTCGTCAACTTAGTTCTTCGTCAAAGAAAATCACTTCAGGCGATGTATGGAAACAT
TTATTAACACTTTATGACCTCCAGGCATTGAATGAATCTGAGATTGTGCCATTTCCAAAT
AAGAATGGAGATTTTTCTTTTTTGTTGGACATCTTGGACACAGCTGGGATGTCCCTTGAA
CTGGTATCAAAGTGTTTGGATCTTAAAGTTTCAGCCACAGATAAAAAGAAGAAGAAGAAG
ACAAATGATGCAATGAAGATTATCAAGACAGATCGACAAGGTGTCTGGAAAGAATTGCGC
AAAGTCAGAAAGCAACAGTTGAAGGAACTGGCCAAGAAGCGGAAGACAGAGAAATTCAAG
TCTGCTATAGAAAGTTACAAGGATCATGACGTGGATCACACAGACAGCAATGTGGAAATA
TTATTAAAGATGTCTAAGGATCTGAAAGCTGGGGATGAAAATGTACCTCCAGAGTTCAGG
GAACCTGACGGATTCAAAAGAAGAGAAAGGAGAGGTGGATTCGGTCGTGGTAGAGGTAGA
GGCGGCGGACGTGGTGGTGAAAGAGGCGGAGACCGCAAGCGTGAATTTGATCGCCACAGT
GGCACTGGCGGAGGTATCAAGCCAGTTGAAAAGAAAGAAGGGAGTGGTGCTCACAATTGG
GGCAGTTTCAGAGATGATATCGAGGAGCAAGGCCAGGTAAATTCAACTGATGCTAATCAA
CTTAATGAAAGCGGCGACGTGGAAGTCGTTAATGAAGAGGATGCTCAGCCTCAGCAATTG
ACTCTGGATGAGAAGCGAGCATGCGAAGGCATAAGAGATGATCTGCTGGACTGTTTATTA
AAAAGTGATTGCTGTCGGAAGGAAAAGAAGACTCCACGTGAATGCATGAATGATCCATCT
GTCCCAGATGAATGTTATAGATTACGTGTTGCCTTTTTTGAGTGCAAACGGTCCATGCTT
GACATGCGAACAAGATTTAGAGGGAGAAAGGATATCACTGGTTTTGTAGACGAAGCTGAA
ATACTTCTTGGCAAATTCAAGTGGGGACATACATTTTTCTCGATCAACACAGAATTGCTG
GAAAGTTACAGCAAATGTATCACTAGTATGCTGTTTGACCTTCATGACTGGCAGCAAGGC
GCCGACCTTCTGTGTGATGACCTCAACCTTTTCCGCAATCACTTTGATTGCTTGAGCCAG
TATTCCAACAGGATTTCCCGCTGCATTCTCAACAGTACCATCATGTTTAGAGAAAAGCTT
CAGGATGCAGGGATGGCCGCACAGAAAACTCTTCATGACATCACATGCAACTTTGCAGAA
AACATCGTCAACTGTCTAGAGACGCCTCTCAGTAAGCATTGCCCAATGGCGGTGGTAGAT
GCCAGAGACGATCCCGAAGAATATAAACATCTGTTGCTGCTTCTGATCTCACAGGCATTG
GCTCGTCTTGTCGAGCAGGAAGTCACAATCCGATGTAAACAGGAGGATGTCCAGATGATC
AAGAACGCCATTCCAGCCCTGACTAAAGAATACCAGGAAGTCATGAAGGGGAAAACCGTC
AAATTGAAGGTGGACGAGGATAAATTTTTATCTTCCGAGATCACTGGTGGAGTAGAACTA
CACGCAATGAACGGTAAAATAGTGGTGGTCAACACATTGGACGAAAGGGTGGTGCTAGCG
GACTTTCTAATCTCATGTGGACTTACCCTACTGTGGATCATCGCCTCCTCAGCCTGGGCT
TCAGGCCTCAGTGACGTCAAACTCTACACAGACCCCACGGATGGAGAAGTCTTCCATCCA
GATGGTAAGGATATGCAGATTCTCCTCACTGGCTTCCTTAACAGTAAAAATGCACGGATA
TTTGTGACTGAATTATGGAAACATTTGTGTAGTGCTCAAGAAAACATCACTGGGATCCCT
TCTGAGTTTATTGAACAGAAAAAGAATGAAATCAAACAGAGACAGGAGGAGCAAGAACGT
CTTCAGGAAGAAATGAAAAAGAACGAAGAGTTGATAAAGGAACAATTGTTGAAGGAAAGA
AGAGAAATACTTCACAGAGTCGGACTAGAGTCAAGCTCAACAGGGTCTTCTTTCCCCGGT
GATTGCGGCGACGGCATGTACTGCGTCAAGTATAAAACCATTGTGTGGATCCAGGACTCG
GGGGAAATTTTAGGAAATTTCAGAAAATCTCACGTTGTGACCAGAACTTGTGAATCAAAG
AAGGGTAAAAAAGAAGGCTGCACTGGTTGGCAGAATAACGGTGGACTCACTCTAAAATGC
TGGTGTGGACAAGATGGCTGTAACAGGTTGATGTTGCGTAAATTCCAAGGATACAGAACA
GAACTACGTAACATGATGTTTGTCAAATCTGATATTGCAGACCCCGTGGAGGTGTTGACT
GAAGCGTTTGATTTGATGTCCAAAAAGAAGCCGTTGATTGCAGACGTCGTCAATCAGTTT
TTGCCGGTTCAAGGCATCTGTGATAACGATTATAAACAGTTGGAAATCATGTGTCGTCGA
GTTCTGGATCCATACTTTTCTGAACAGTTGGAAGCCCCAAGTCATTTTGAAGATGAGAAT
CTGGTCAATGCTCCCAGGCCTTGTCATTTCAGGATTCCTAACTTTGAGGGTGCAACTGAA
GCCGCTGACAAACTGACAAGTTTGGATGAGTTCAATGATGCCAAAACTGTCAAGGTCAAC
TCTGACAAGGCTCAGGAGCAAATCCGATTCTTGGTCTTGGAGAATGAAAAAGATTTGATG
GTTCCCACACCAGAGTTGAAATGTGGGTTGTTGAATCGTGTTGAGGCACCGGAAGGAGCC
AACAAGGAAGAGCTGAAGCACTGTTGTACTACCCAGGGAGTCAAAGAAAACAGCAAGGAG
ATTGGCCTTGAAGATAAAGTGAAGCTGGATATCATTGTGGTTGGAAGTGTTGCTGTAGAA
GGATGCACTGGCAAGGTGATGGATATATTCTTTGTTCTGGACTCCTCGTCCTCCATTTAC
ATCAACGACTACATGTCCCAGCACAGAATCACACGTGACATTATTGGCAAATTTGATGTC
AGTGCCAGCAATACACGTGTCGGACTGCTCACTTTCAGCGATGATTTAGAGCGCCCCGTG
ATTGGTTTGAACAGATATAACAACATGAACGAGCTGTTGAACGCCATCTCAGTACAAAAC
TTGCCCTACAGAACTGGCGTCACAAACACAGATCTTGCCATCCGTTACGTCAGACAACTC
AACGAATTTAGAACCGATATCACTAAAGTGATTGTTGTCATGACTGATGGTGGATCCCGA
AACCCAGGCAGCACTTCCAGGGAGGCTGAGCTTGCTCGTGCCGCTGGTTTCTACCTGTAT
GTCGTTGGTATTGGCCAATACTTGGAAGAACGTGAATGGAGAGCCATCGCCAGCGATCCC
GACAAAGATTCAGAATGGGAAGCTGTGACGGTAGCTTTCAAAGAACGTGATAATGCAGTG
GCTAGAGCTAATGAGTTGGTGGATGAGGCCAGAAAAAGTGTAGAAAAACTGAAGAAGGTT
CTTGACGAAGCCAAATCTAACAAAGTGACCATGAAGAATCATTCAATCTTCACAGCCACA
AAGAAATTATCAGACTTTAGCAAGGAGATGTCTGCTGCTGGCTCTCAGGTGCGCCATGCA
GACGCTGATGCCAAAGTGATACTCAAGTACAAAGATTTGGTGGACAAAGGAAGAAAACAA
TTTCAGGAAGAATTAGACAGTTTGTTACCTGATATCAAACGAGGAAACAGTCGCAAACTG
AGTGAGGAAGAGCTTAATGCTTTGATCGCTCATGCACATAGACGGATTGAACAGTTACAA
AAGCAAATTGCAGAGCATCTCGCAATGGAACAGAAGAGGCTGACTGCATCACTTGAGGAA
CAGAAAAAGGAAAATAAAAGTCTCACAGAATCTGCCATTGGTGATGAACGGGCTCAGCTA
TTTGCAGAATTTGAAATGGAGCGCCAAAAGATGGAAATTGAATTTTCTGCCTGGATGGAA
GCTGATGTACGTAAACAACTGAGTAGACAAGCTGCTGCCCATAGTGACCACCTAAGAGAT
GTTTTGGCTGTTGACTGTGAGGGAGGCAGGTTGATGATGTTAGACGGCGTCAATGAAACG
ACCATTGGAACAGACGGCATGTTTATGTGTACATTCTTCATCTCGTTCCTGTTTAACTGG
CTCGGCTTCCTGTTGTCGCTGTGTTTGTCCAACACCATCGCTGGCCGATGTGGGGCTTTG
TCTGGCCTGGGGCTGTCCATCGTCAAGTGGGTCGTCATCGCCAAGTGGAGCAACTCCTAC
AAATGTTTCAACTGCTGGAAATCCTGCTGCTACAACCTGTTGACCATCTTGTGCGCCATC
CCCATCTCTATGTGCTGGGGCTGTGAGTTCGCCTACATCACCTTCACTCACGTG
>crassicornis
CAGCGATGGATTCCATTGGAGCCGGTGGATAAGCAAACGATCCGTCGGATCAAGAACAAC
CACGCTTCCAAGCGCTCTCGTGAGCAGAGGAAGCAGAAATTCGTGGACATGGACACAGAG
GCGGATGAGCTGGTGGTGAGGAATGACCGACTGAGGGAGAAGATTGTGGAGCTGGAGAAG
CTGGCCAAGGAAATGAAAGCTGTGCTGGTTGCCAAAATGGCAGGCAGAGCTGTGGTGACA
AATGGAGCCGCACTGCCTCACAAAGACGAGAGTGATTCAGATTCTGGTAAGAATCAGACA
CTGGAGGAATCGGCAAGGGAGTATCAGGCCAAGCATGACATGAGGACAGAATTGGCCGAA
GTGGAAACAATCACAGGAGAGGAAGAGGAATCAAATGTCTTACAGGCCAATGGCAAGTTG
TTTTTCCTTCGTATGTCAACTAGGATTAGGACTGAGAATATGACTAGTCTAAATGTGACA
AGAACAATTCAACAATTGGGTGGTGACATCACGATTATGGGAACCCGAGAGTACATCTAT
TTCAAGAGCAGTGTGACCAGAAACTCTGCGGATAAGGCAATCAAGATTTTACAGGAATTG
ACGACGAAGCAATCTTACAAACCTTGGGAGTTTACAAATGTTCAGAATGACCACAACGGC
ATGGCCCTGGATCTTGCTCTTTATGAGACCCGTCATGATGTCCGTGCCATGGAATTGCTC
CATTCTGCAGCCTTCAGGAACACCCTCGGCAACTCACTTTATGCTCCAGAGCATATGATT
GGAGCATACAGCCCGGAACAGGTGATGCAATATGTGAAGACCTACTTCAGTGGTGGACGC
TTGGCTCTGGTTGGTATTGGAGTGGACGGAGGCCTCCTTGAAGAACTGGCTTCCACTTTT
GAACCATATGCCTCTTCTGGAGTTCCTGTTGAAAAGGCGTCTTACTATGGTGGTGAAAAT
CGTGAAAACACTGGTGGTGAGGTTTCCTATGTGGCAGTTGGTTTCGGAGGAAGCAAAGAT
CTCCTGGCATCAGAGGTGCTACGTCGCATCGTGGGCACAGGCCCCCACGTCAAATACAGC
GAGCTTGAGGAAGAGAAGAGCACCCTGAAAATACAAGTTCAAGAAATGACAGAGACTATC
CAAGATGAAAAAGAAACAAGTGGACGTCTAAAAGAACGAATCGACACAATGAAAGAAGAA
TTGCAGCAGGCGGAGACAACGGTAAAAGAACAAACAGAACTGCTTCAGAAAGTGGCTGTC
ACGTCTGAAATGGCATATAAAGAGTATCGGGACATGGAACAGACATACAGAAAAGAATAC
ACGGTCAGGAACGAAGCAGAAAGATTTGCAAAAAAATTATGCACAGAGAGAGACCAAGCT
CGTCGTGAAAGTTCGATGGCCCTCAGTCATGTTGCAGACAATAAGAAACTGATGGATGCA
ATGTTGGAAATTCAAGAACTCAATTCAAAATCAGTTCAAATGAGGGAAGATTTTGATAAG
CAGACACATGACTTAAAAGAACAGCTTAAGGCTGCTAAGGAGGTTTACAATGCAGAAAAT
TTAGAAGCTGAAAATGACACATTGCAAGGAAAATTGGACAAAAGTGAAACAGACATGGCA
GAACTACGGACGAAGTATGCTGATTTACAGGAAACATATAAAGTGCTGGAAACAAAAGCC
CCTCCCCCACCTCCAAGTAAGGAGAGGCGTCGAAGGAAAAGTAGGAACAGCCGTAGCAAA
AGTGAAAGGAGGAGACTGCCAGAGCTAACAGTTGAAGAACGAGATGTGCGGACTATATTT
TGTATGCAGCTATCAGCAAGAATCAGGCCAAGGGATTTGGAAGAATTCTTCTCATCGGTT
GGAAAGGTGCGAGATGTCCGTCTTATCACAGACAATAAGACCCGACGTTCAAAGGGCATT
GCATATGTGGAATTCGCCGATCCTGAGTCAGTGACGCTTGCTATGGGCCTTACAGGACAG
AAACTGCTTGGGGTGCCCATCAAAAGATGCAAATTGTTCCACCAGAAAGATGGCAGTTGG
GTGGAGGCAAAAGACTGTGAGAAACAAATTGGTGCATGTTACAACTGTGGAAGTAGTGAG
CATCTCCAACGTGACTGCCCTGAAGCCATTGTCAAGTCATGCTACCGTTGTGGTGAGTCC
GGACACTTGGCTAAAGAGTGCCCAGCTGATATTCCCGCCGATGACCGAAAATGCTACACC
TGTGGCGGTGTTGGCCATCTAGCCAAGGACTGTCCATGCTATAGATGTAACCAAACGGGT
CACCTTCAGAAAGATTGCCCCAATCAGTGCTACAACTGCAATGAGGTTGGACACATTGCA
AGAGATTGTGATTTTCATCTTGCCATTACAGTCGTCAAAGGTCGAGAAAAGGTTCGAGAG
ATGTTTCTGAAAAATAAACATGTAACAGACATCAGAGTGATTGATATGTTAGTAATTAAG
GGTCAAATGGAACTGGTTGAAGCAGCGAACATTTGGAAACAGAAGCATCACATAATGGCA
TATTTCCAGGATACAGTCAACCCTAAGCCTACTGATTTCCTTGGTGATACCCCCTTTGGC
CAGGTGAAGCTTGCAGACATGGGAGCATGGCTAGGAAGACGTAACAAGACCCCAGAAGGC
TTGTGGAGTGCCGCTCACAGAACTTACTGGAGATGGGCTGCCAATAACCTCCATGTACGT
TCCAGTGGATTTGTACCCGTTGGACAAGCCGCTATGGTTTTATCCATCACATTCTTTGCC
TTGCTCTACGGCAGTAGATACAAAACAGAATTATGTCGGCCTTTTGAGGAGAGTGGTTCT
TGTAAATATGGAGATAAATGCCAGTTTGCTCACGGCGGACACGAACTTAGGAATCTTGCA
AGGCACCCTAAATACAAGACGGAGCTCTGTCGTACCTTTCACACTATTGGTTTTTGTCCC
TATGGTCCCAGATGCCACTTCATTCATGAAGATGATCGTCATGGAGGGAAGGCTAGAAAG
GGGGATGGCAATGAAGTCACCCCCAACCCACACAAATTGTTCAAGATCGGACACCAATTG
CTGAGGCTGAACAAGAAGATCAACGCGTGTCAGCTGGGCTCAGATGTGCCGTTGGCCCAG
AGGAACGAGTCGCGTAAGGAGAAGAACAAGCTGGCATCCCGGGCGTGTCGCTTGAAGAAG
AAGGCCCAGCATGAGGCAAACAAAATCAAATTGAACGGCTTGGAAATGGAGCACGGTCAG
ATCAACAACGTCCTTCGCAAGCCTGCCGAGGTCAGCAAACTAACAGAAGCTGAGAGATTG
AAAATGCGAGCTGACAAATTTGGAGCGACATCAGAGAAAGCCAAAAAANNNTTGAGGGCA
CAAAGATTTGGAATTGCTTTGAGTGAAAACGGAAACATTAGCTCTTCCACTGAACCAGTC
GATGTAGAGAAGCTTAAAAAAAGAGCTGAAAGATTTGGATCGGTTACAGAGGATGAGAAA
AAGAGAAAGAGGGCAGAGAGGTTTTTCATGAGAGGATTGGAGAAGAATGTTCTTGTGGTA
AGCACAGTGGATCCATTTGGAAGGAAAGTGGTATCTGAGTTGGGCAACAAACCCGTGTTG
AATGGCCTGGACATCGACGCGGATGAAGAGAAAGAAAAGGACGAACTTGCAAGGGAACGT
GACAGAAGACAAGAGGAAAAGAGGCATCGCGAGAGACTAGAAAAAATGCAGCCTTCCACT
AGAGTATCCCGTTCAAAATCCCGATCAGCCTCCCCTCCTTCCAGGTCTAGAAGAAGATCA
AGGTCAAGAGAGAGGACAAGTCGGGACAGGTCTAGAGAAAGGCGCAAGGAGCGTGAGATT
GAAGAGGAAGAAGAGTTGTATGAAAGGCGCAAGCTGGAGAAAAAATTGCGTGAAAAAGAA
GCAGCTTATCAAGAGAGGTTGAAAAATTGGGAAGGTAGAGAAAGGAAGAAAACCCGGGAG
TATGAAAAAGAAAATGATAGAGAAGAAGAGAGGAAAGTAGAAGAGGGACGAGAGGCAAGA
AGGCTGAAGGAATTTTTGGAAGATTATGATGACTTGAGAGATGATCCAAAGTTTTACAAA
GGAAGTGCCCTTCAGAGACGACAGAAGGAACGGGAAAAGGAGAAAGAGTTGGATAACCGA
GACAGACAACGAGAAAAGGAAGAGTTTGAAGAAATCAAAAGAAAGTTATTTGACGAAGGT
CATCCTGATGCAGAAACAGAAGTTGCAAGGATGGAAAGAGAAAGAGAGGAACATCTCCAG
CCTCGATTACACTTACAAGAACTCAAACAACCTCCTCATCCTAACAATGTCCTTTTGGCT
GCAGGGTCCACTGACTTCAAGTGCAGAGTGTTCTCGGCCTACCAGAAGGAAGTTGATGAG
AGACCTGGTGCCTGTAGCTGGGGAACCAAAATGATTATTTCAGGTGATGAAATGTTCACC
GACACATACAACATTGAGGAGAAAGATGGCTTTTATGTCCTGAAAGGAAAGTTTATCACC
AAGGCTGATGATGAATCCTTGCTAGGTGCCAACCCAAGTGCTGAAGAAGCTTCCGATGAT
GTCGAAGGTAGCGTTGAGTCAGGTGTCGATGTTATCATTAATAACAGACTGAAGGAGACA
GGATTTGGTGACTACCAGGTGTACATGAAGGAATACATGAAAACTGTCTTCGCAAAGTTG
GCTTCGATGGCGGATTCCAAACCTGCTGTTCAGAGAGATGGAACCATGGTGTCGACTGCA
AAGGAGGCAGAGCGCTTGTTGGATGGAAACAAACCAGATGCAGATGCCCAAACCAGGGGT
CAGCAGAAGCAGATTGAGGACCTGACTCCAAAGGCCAAGAAGGCTAGATTGGCTAAAGAT
GGCACCATGGCAGTCACTGCAAAGGAAGCCAAAGCACTTTTGGCTGGTGAAAAGTTGGGA
GATACTCGTCAATTCAGCTCATCTACCAAGAAGGTTACATCCAATGATGTTTGGAAACAT
TTGTCAACTCTTTACGACCTGCAAGCCTTGTATGAATCAGAGATTGTGCCTTTCCCTAAC
AAGAACGGAGACTTTGCTTTGTTACTGGACATCCTTGATACAGCGGGAATGTCTATTGAA
TTGGTATCAAAGTGTCTGGATTTGACAGGCACAGGCAAAGGTTCAAAAAAGAACAGAAAG
ACCAATGACGCCATGGAGATAATCCCGACAAACAGACACGGCGTCTGGAAAGAGTTGCGG
AAAGTGAGGAAAAAGCAGCTGAAGGAAATAAAGAAAAAGAGGAAAGCAGAAATATTCAAA
TCTGCCATTGAGGTATACAAGGACCATGATATCGACCATACTGACAGCAATGTAGAAACT
CTTCTTAAAATTTCAAAGGATGGCAAAGCCGGGGATGAAAATGTTCCTCCAGAATTCAGG
GAGCCCGGTGGATTTAAAAGGAGAGAAGAGGGCAGTGGATTCGGTCGCGGCAGGGGACGG
GGACGTAGTCGTGGTGGAGAAAGAGGCGGGGATCAGAAGCGTGAATTTGACCGTCATAGC
GGGACTGATACAGGTATCAAGTCTATTGAAAAGAAGGAAGGTCATGGTGCCCACAATTGG
GGAAGCTTCCGGGATGATATAGAGGAGCAAGGTCAGGTTAATTCTGAGGAGACTACTGAG
TTAAATGAAAGTGTTGAGGGAGTGGCTGTTACTGAAGAAGAAGCCCAACCTCAGCAGATG
ACATTGGACGAAAAGTATGCTTGTGAGGGGATTCGGGATGATCTTCTTGACTGCTTGTTG
AAAAGTGACTGCTGTAAAAAAGAAAAANNNACACCCCGTGAATGCATGGGAGACCCATCA
GTGCCCAATGAATGCCAGCTTTTACGACATTCTTTCTTTGTCTGCAGGAGATCTATGTTG
GATATGAGGACAAGATTCAGAGGAAGAAAGGAAATCACAGGTTTTGCTGAAGAGGCAGAC
ACTCTCCTTCAAAAATTCAAATGGGGTCGTTCATTCTCTACTTTAAACAAAGAGTTACTG
GACTCATACAGTAAATGTCATACAAGTATGCTCTTCAACCTGGACGATTGGAAACAGGGC
ATGGACCTGTTGTGTGATGACCTCAACGTGTTCCGCGAACACTTTGACTGTTTGTCCAAG
TTCGCTCCCCGAATCTCCGGATGCATAATGACAAAGACCCACTTGTTTAGGACGGCCATT
TTGGACGCCGGTATGGCCACGCATAGAACACTTCACGACATCACATGCAATTTTGCCGAG
AACATTGTCAATTGCCTGGAGCGGCCTCTAAGCAAGAAATGCCCCGTGCGCGTTGTGGAT
GCCAGAGACAATCCTGAGGAATACAAACATTTGTTGTTAAAGCTCATCATGCAGGCACTT
GCTCGTCTCATTGAATCAAAAGTCACCATTCGTTGCAGGAGGGAAGATGTTCAAATGATT
AAGAATGCCGCCCCTGGTCTTGTGAAAGAATACAAAGAGTTGTTGAAAGGGAAAAGTTTG
GAACTGGTGGTGGAGGAAGAGAAATTTCTGTCTCAAGAAATTTGTGGAGGAGTGGAGTTG
CACGCCATGAGTGGCAAGATTGTGATTGTCAACACCCTGGATGAACGAATTGTTCTCGTT
GACTTCATCATCTCATGCGTGCTGACCCTGTTCTGGATCATCTCCTCGTCCGCATGGGCC
TCGGGCGTGGCCGACGTCAAGATGTACACGGACCCCTACGACGGCGGCATCCTCCACCCA
GATGGCAAGGAGATGCAGATCAACTTGACTGGCTTTCTAAACGGGAAGAATGCACGGGTG
TTTGTTGCAGAGCTATGGACTCATCTATGTAGTGCACAAGAAAACATAACTGGCATCCCA
AATGAATTTCTGGAGCAGAAGAAGAATGAAATCAAACAAAGACAGGAGGAGCAAGAACGT
CTTCAGGAACAGCTAAAGAAAAAGGAAGAACAGATCAAAGAACAACTCTCAAGGGAAAGA
AGAGAACTACTCCACAGAGTCGGACTAGAGTCAAGCTCGACAGGGTCTTCTTTCCCCGGC
GACTGTGGTGACGACATGTATTGTGTCAAGTACAAGACCATTGTGTGGATACGAGACTCC
GGGGAAATCAAGGGGAATTCCCGAGAGTCTTCCGTTGTGTCGAGAACCTGTGAGGCAAAG
AAAGGCAGGAAGGAAGGATGTATCGGTTGGCAAAACAACGGCGGTGTGACCCTCAAGTGT
TGGTGCGGAACTGATGGGTGTAACCCGTTGATGTTATACAAGTTCAATGCTTACCGTACA
GAATTACGCAATATCATGTTCATTAAATCAGACATCCCTGACCCTGTAGAGGTGGTTAAT
GCTTGTTTTGACATGATGTTGGCCAGGAAGCCATTGTATACAGATTGTGTTAACCAGTTA
CTTCCTGTGCAGGGAGTCTGTGACAATGATTACAAACAGCTTGAAATAATGTGTCGTAGA
GTGCTGGTCCCTTACTTTGGAGAGCACCTAGAACCCCCTAGCAACTTGGAAGATAACAAC
CTTGTCTCTATCCCTCGACCTTGTCACTACAGGATCCCAAACTTTGAAGGAGCATCAGCT
GCTGCTGATCAGCTGTCTACATTGGAGGAGTTCAAGACGGCCCAAACCATCAAGGTGAAT
CCCGACAAGGCCCAGGAACATGCTCGCTTCCTGGTTTTGGAGAACCAGAAGGATCTGATG
GTTCCCACTCCTGAATTGAAATCAGGCCTGTTGAATCGTGTCGTGCCACCAGAGGGTGCC
AACAAGGAGGAACTCAGACACTGTTGTACTACTCAGGGAGTGAAGGAGAACAGCAAGGAA
ATTGGCATTGAGGATAAAGTCAAGCTCGATCTCATTGTGGTTGGCAGTGTTGCTGTGGAA
GGATGCACTGGCAAGGTGATGGACATCTTCTTCCTGATGGACTCCTCATCCTCCATCTAC
ATCAACGACTACATGTCCCAGCACAGATTTGTCAGCAACATCATCCGCAAGTTTGACATC
AGCAGCGAGGCTACTCGTGTCGGCATGCTCACCTTCAGCGATGACTTGGAGCGCCCTGTG
CTCGGATTGGACCAATACAACGGCAGAGCTGAGCTTTTGAACAGCATCTCCGTGCAGAAC
CTCCCTTACAGGACTGGAGTCACCAACACTGACATGGCCATCAGATACGTCCGTCAACTC
ACCAACTTCAGACAGGACATCACCAAAGTCATGGTTCTGCTGACTGACGGCGGTTCCCGA
TCGCCCAGCTCCACCGCTCGCGAGGCTGAGCTTGCCCGCAACTCCGGATTCTACATGTAC
GTGGTCGGTATCGGCCAGTACTTGGAGGAGAGAGAATGGAGAGCCATTGCCACCGACCCC
GATAAAGATTCCGAATGGGAGGCTGTTACTGTGGCATACAAAGAAAGGGAAAATGCTGTC
ACCAGGGCCAACGAGTTGGTGGATGAGGCCAGGAGAAGCATTGAAAAGCTGAAGAAGGTT
CTGGATGAAGCCAAGGGCAAAAAAATAACCTCAAAGAACCCAGCCATCTACCCAGCCACC
AAAAAGTTGGTTGATTTCACTGAAGAAATGTCTAATGCAGGTGCTCAGGTTCGTAAAGCT
GATGCCGATGCCAAAGTGATGCTGAAGTACAAAGACCTCGTGGAAAAAGGCCGAAAGCAA
TTTCAACTCGAGTTGGAGAGTCTCACCCCCAATGTCAAAGTGGGAAAAAGTCGAAAGTTG
ACAGACGAGGAATTGAATGCCCTGATTGCCCACGCCCATCGTAGAATAGAACAGTTGCAG
AAACAAATATCCGAACACCTGGCCATGGAGAGGAAGAGGCTGAACATGGCACTGGAGGTG
CAGAAGGAGGAAAACAAAGGCATCACATCGTCGGCTGTTTGTGATGAACGGGCTCGCTTG
GTGACGGAATTTGAGTTGGAAAAGCAAAAGATGGAAATCGAATTTGCTTCATGGATGGAA
GCAGACGTTAGAAAACAGTTGAGTCGGCAAGCCGCTGCCCACAGCGACCACTTGAAGGAC
GTCCTGTCTGTCGACTGTGAGACCGGAAGGATGAGTACTATTGATGGTGTCAACGAAGCA
ACAATTGGAACAGATGGGATGTTCATTTGCACTTTCTTCATTTCCTTCCTGTTCAACTGG
CTCGGATTCCTTCTGTCTCTGTGTCTGTCAAACACCATTGCCGGCCGCTGTGGAGCTTTG
TCTGGATTGGGCTTGTCCATCGTCAAATGGGTGGTCATTGCCAAGTGGACATGCAGTCAC
TCATGCTTCAACTGCTGGAAGAGCTGCTGCTACAACATCCTCACCATCCTCTGTGCCATT
CCCCTCTCCATGTGCTGGGGATGCGAGTTCGCTTACATCACGTTCTTCCACGTG
>festiva
CAGCGGTGGATTCCACTAGAATCTGCGGACAAGCAGACAATTCGAAGGATTAAAAATAAC
CATGCATCAAAACGCTCACGCGAGCAGCGCAAACAGAAATTTGAGGATATGGACGTGGAA
GCAGAAGAGCTAATTGTTAAAAACCAGGAGCTAAGAGAGAAGATTGTCAGGTTAGAGCAA
CTTGCAAAAGAAATGAAGCAAGTTTTGGTCGCTAAAATGGCTGGCAGAGCTACGGTGACA
AATGGATCCTCTCAGTCCCATGATGATGATAGTGATTCAGATTCTGGCAAAAACCAGACG
TTAGAGGAGTCGGCCAGGGAGTACCAGGCCAAACATGAAAACAAGACGGAATTGAAGGTG
GTGGACACCATTACAGGGGAGGAGGAGGAGTCAAATGTCTTACAGGCCAACGCCAAGCTG
TTCTTCCTACGGATGTCTTCGAGGCTTAGAACTGAGAATATGTCTAGTCTGGCAGTCACA
AGAACAGCTCAACAATTTGGTAGCGACATCACGATCATGGGAACAAGAGAGTATATCTAT
TTTAAGAGCAATGTGACCAGAGACTGGGCAGACCAGATGGTTAAAGTGCTACAAGAGTTG
ACGACCAACCAGACGTATGTACCATGGGAATTTTCCGATGTTCAAAGTGATGCAGATGGC
ATGCTTTTGGATCTAGCTATCTATAACACCCGCCCTCATATCCGTGCTGTGGAATTGCTT
CACTCAGCTGCCTACAGGACCACCCTCGGCAATTCGCTGTATGCCCCCGATCACATGGTG
GGCAAATACTCACCAGAACAGGTCCTGCAATATGTGAAGAGCACTTTCACAGCTGGGCGT
ATGGCTCTTATTGGTGTTGGCATGGACCAGGCCCAACTGGAAGATATTGCATCAGATTTC
AAGCCTCATGATGGTCAAGGTGCACCTGCCGGAAAGGCTACTTACTTTGGTGGCGAACTT
CGTGAAAACACTGGCGGGGAAGTTTCTTACGTCGCTGTTGGGTTTGAAGCAAGCAAAGAC
CTGTTAGCATCTGAAGTGTTGCGGCGCATAATGGGCACTGGTCCCCACATTAAGTACAGC
GAGTTGGAGGAACAGAAAAGTACCTTAAGTATTCAGGTCAAGGAACTGAGTGAAAACTTC
CAGGACGAAAAGGAAACCAATGGTCGTCTTAAAGAAAAAAATGAGCTCATGAAAGAGGAA
TTGAGGCAAGCAAGAGTGGCACTGAAACAGCAAGAAGAGTTGCTCCAGCAGGTTGCAACC
ACCTCTGAAAAAGCTGTGAAGGAATATGAGGATATGGAACAAACATATAGAAAGGAATAT
GTGGTCAGAAATGAAGCAGAAAGAGTTGCACAACGACTATTCACAGAGAGAGATCAGGCA
CGTCGTGAAAGTGCACTGGCCCTCAGCAAAGTTGCAGACAATAAAAAACTGATGGATGCC
ATGCTGGAAATTCAAGAGCTCAACGCTAAGACAGCTCAAATCAAAGAGGATTATGATAGA
AAGATTGGAGAGTTGGAAAGTCAGCTTGAAGCTGCAAAGGAAGTGTTCAATCCTGAGACT
TTAGAATCAGAGAACAACTCACTACAAGTAAAAGTCGAAAAGAGTGAATCAGAAATCCGG
GAATTGCAGTCAAAATACACAGCTTTACTGGAGACATATAAAAACCTAGAAACCAAAGCT
CCACCTCCCCCACCAAGCAGGGAGAGGAGACGCAAGAGGAGCAGGAGGAGAAGAAGTAGG
TCTCCTGGAAAGAGATTGCCAGAATTGTCTGTTGAAGAACGAGATGTGAGGACAATCTTT
TGCATGCAGCTTTCAGCCAGAATTCGACCAAGAGATTTGGAAGAGTTCTTTTCTTCAGTT
GGAAAGGTTCGAGATGTCCGTCTAATCACAGATAACAAGACCCGACGGTCGAAGGGCATT
TCCTATGTTGAATTTGCAGACCCCGAGTCAGTGACACTTGCCATGGGACTAACAGGCCAA
AAGTTGCTAGGGGTGCCCATTAAAAGGTGTAAACTGTTTTACCAGAAAGAAGGCCAGTGG
GTGGAGGCCAAAGATTGTGAGAAGGCCATTGGGGCATGTTACAACTGTGGAAGCAGTGAT
CATCTGCAGCGTGATTGCCCCCAAGCAATTGTGAAAACCTGTTACCGATGTGGTCAGTCT
GGACATCTTGCCAAAGACTGCGGAGCTGACATTGCCACTGACGACCGCAAATGCTACACA
TGTGGAGGAATAGGCCATTTGGCTAAAGATTGTCCTTGCTATCGATGTAACCAAACAGGT
CACCTGCAGAAAGATTGTCCCGACCAGTGTTACAACTGTAACGGCAAGGGACATATGGCA
CGAGATTGTGATTTCCATGTTCCAATCACCATTGCAAAAGGGCGGGAAAAAGTTCGAGAG
ATGTTCCTGAAAAATAAACATGTGACAGACATTAGAGTGATGGATATGCTTGTCATTAAG
GGTCAAATGGAATTAGTGGAAACAGCAAATATTTGGAAACAACGACACCATGTGATGATG
TACTTTAACGACACTGTCAACCCAAAGCCTACTGATTTCCTCAGCGACACACCCTTTGGC
CAGGTAAAACTTGGTGAGTTGGGATCATGGTTCGGAAGACGTAACAAGAGTCCTCATGCC
GTGTGGGGTTCTGTTCATAGAGCCTATTGGAGATGGGCAGCCAACAACCTCCATGTCCGT
CACAGTGGATTTGTACCCATTGGACAGGCCGCCATGGTATTGTCCATCACTTTCTTTGTC
TTGCTCTACTCCAGTCGATACAAAACAGAATTGTGTCGTCCATTTGAGGAGAGTGGTTCT
TGTAAATACGGAGATAAATGTCAGTTTGCTCATGGCTCACATGAATTACGGAATCTTGCA
AGACACCCTAAATACAAGACTGAACTTTGTCGCACCTTTCATACAATTGGGTTTTGTCCC
TATGGGCCGAGGTGCCACTTTGTTCATGAAGATGAGCGACACGGTGGAAAGGCCAGAAAA
GGAGATGGGAACGAAGTGACCCCAAACCCTCATAAATTGTTCAGGATTGGTCATCAACTT
TTGAGACTGAGCAAAGAAATCAACGCGTGTCAGCTGGGATCAGATGTCCCACTTGCCAAG
AGGAATGAGTCCCGCAAAGAAAAGAACAAACTGGCGTCAAGGGCGTGTAGGCTGAAGAAG
AAAGCACAACACGAAGCCAACAAAATCAAACTTCATGGCTTGGAAACAGAGCACAGTCAA
ATAAACAACGTACTTCGTAAACCAACTGAAGTGAGCAAGTTGTCAGAAGCTGAGAGATTG
AAGCTAAGAGCTGACAAATTTGGCCTTTCATCAGAACAATCTAAAAAAGATTCGAGGGCA
CAAAGGTTTGGAATTCCTACAAATGAAACAGGAAGCATTAGTACTTCAGCTGAACCGGTT
GATGTGGAAAAACTGAAGAAACGGGCTGAGAGGTTTGGTTCAGTAACACAGGATGAATTG
AAAAGAAAAAGGGCAGTGATATTCTTTATGAGAGGATTGGAGAAGAATGTACTGGTTGTG
AGCACAGTGGATCCCTTTGGCAGAAAAGTGGTATGTGAGTCTGGCAACAAGCCTATGCTG
AATGGAATGGATATTGATGATGATGAAGAGAAAGAAAAGGACGAGTTAGCAAGAGAACGG
GAGAGACGACAAGAAGAAAAGAGACAGCGAGAAAAGTTGGAGAAGCTTCAATCCTCTACC
AGAGTTTCACGTTCAAAATCCCGATCACAATCCCCTGTATCTAGATCAAGACGAAGATCC
CGGTCAAGAGAAAGAAGTAGTCGTGACAGATCAAGAGAACGACGAAAGGAGCGTGAAATA
GAAGAGGAAGAAGAACTCTACGAACGTCGCAAACTTGAGAAAAAATTGCGTGAAAAAGAG
GCAGCTTATCAGGAGAGATTAAAGAATTGGGAAGGAAGAGAGAGGAAAAAGTCAAGAGAG
TATGAAAAGGAAAACGAAAGGGAAGATGACCGAAAAGTGGAGGAGGGGAGAGAAGCTCGG
CGGCTCAAAGAATTCCTAGAGGATTATGATGACTTACGAGATGATCCAAAATTTTACAAA
GGGAGTGCTCTCCAAAGACGACAAAAGGAACGGGAGAAGGAAAAAGAGCTGGATAATCGA
GACAGACAACGAGAAAAAGAAGAATTTGAAGAAATCAAAAGAAAACTGTTTGATGAAGGT
CATCCTGATGCAGAAACAGAGGTTGCAAGGATGGAAAGAGAAAGAGAAGAACACCTTCAA
CCACGCTTACATTTGCAAGAACTCAAACAGCCTCCACATCCCAACAATGTTCTTTTGGCT
GCAGGCTCTACTGACTTCAAGTGCAGGGTCTTCTCTGCATATCAAAAAGAGGTTGATACG
AAACCTTCGGCTTGTTCATGGGGATCCAAGATGCTTATGTCAGGTGATGAGATGTTCACT
GAGACCACCCCTATGACAGAGACTGATGGCTTTTATATACTTAAAGGAAAATTTGTGACA
AAAGCTGGCGATGAAAGTTTGTTGGGTGCTAATCCAAGTGCTGAGGAAGCTGCCGAGACA
GAAGATGGAACCATGGAATCTGGTGTGGATGTCATCATATACCAACGTCTACAGGAAACT
GGATTTGGTGATTATCAAATCTACATGAAGGATTATATAAAGAACGTTTTTTCCAAACTG
GCAGAGATGGCGGATTCTAAACCTGCTGTCCAGAGAGATGGGACAATGGTGTCAACTGCA
AAGGAAGCTGATCGCTTGCTTGATGGAAACAAACCTGATGCAGACGCCCAGACCAGAGGC
CAGCAAAAGCAGATTGATGACATCAATCCAAGAGCCAAAAAGGCAAAATTGGCCAAAGAT
GGTACGATGGCAGTCACTGCAAAGGAAGCCAAAGCCCTTCTTGCTGGAGAGAAACTAGGA
GATACCCGCCAACTTAGTTCTTCCGCTAAGAAAATGACATCCAGTGATGTGTGGCGGCAT
TTATCCACTCTTTATGACTTGCAAGCTTTGAATGAATCAGAAATTGTACCTTTTCCTAAC
AAGATGGGAGATTTTGCTTTGCTGCTYGATATTCTWGACACRGCCGGMATGTCGATTGAA
TTAGTGTCAAAATGCTTGGACTTACATACAACAATAACAAGCACAAAGAAGAAAAAGAAG
ACAAATGATGCAATGCAAGTCATAAAAACAGATCGACATGGTGTATGGAAAGAACTGCGA
AAAGTCAGGAAGCAGCAACTGAAAGAGATAACCAAAAAAAAGAAGAAAGAAAAATTCAAA
TCAGCTATTGAGATTTACAAGGAACATGATGTTGATTATACCGACAGAAATGTTGAGACT
CTACTGAAAGTTTCAAAGGATGGCAGAGTAGGTGATGAGAATGTTCCCCCAGAGTTCAGA
GAACCTGAAGGATTTAAAAGGAGAGAAGGTAGTGGATTTGCTGGTCGTGGCAGAGGCCGA
GGCCGTGGAAGGGGTGGAGAACGAGGCGGAGATCGCAAGCGTGAATTTGACCGCCATAGT
GGCACTGATACGGGAATCAAGCCTGTCGAAAAGAAAGAAGGTGGTGGTGCTCACAATTGG
GGGAGCTTCAGGGATGACATAGAAGAACACGGTCAAGTGAATTCTACTGAGGGAAACCAG
TTGAATGAGAGTGTGGAGGCAGATAACGTCACTGAAGAAGAAGCTCAGCCTCAGCAAATG
ACCTTAGATGAGAAAATGGCATGCGAGGGCATCAGAGATGACCTTCTAGAATGTCTATTA
AAAAGTGATTGTTGCAAGAGGGACAAAAACACACCACGTGAATGCATGAGCGATCCTTCA
GTACCCGATGAATGTCACAAATTACGTATTGCCTTTCTCGAATGTAGAAGATCAATGTTG
GATATGCGTACAAGATTTAGAGGAAGAAAGGAAATCACAGGGTTTTCTAAGGAGGCTGAA
TTGCTCCTTGGAAAGTTTAAATGGGGATCATCTTTCATTTCCTTGAACAAAGAGCTCCTA
GATGCTTACAGTGGATGTCAGACAAGTATGCTCTTCAATCTAGAAGACTGGAAACAGGGC
ATGGACCTGCTGTGTGAAGACCTCAACGTGTTCAGCGATCACTTTGGTTGCTTATCCCAG
TTCACGCCTCGCATCGCCAGCTGCATCCTGATCAGGACCCAGATGTTCAAGAAGGCAGTC
ATGGATGCGGGAATGGCCACACATAAAACTCTGCATGATATCACCTGCAATTATGCAGAG
AACATTGTGAACTGTCTAGAGAGCCCCCTAGCCAAATCCTGTCCGATCCTTGTTGTCGAC
ATCAGAGACAATCCTAAAGAATATGAGCGCTTATTGTCGAGGCTCATTATGCAGGCACTA
GCTCGTCTTATTGAAAGCAAAGTAACCATTCGCTGCAGACGAGAGGATGTTAAATTGATT
GAGAGTTTCGTTCCTGGTCTACAGAAAGAGTACAAAGAGCTGCTAAAAGGAAAATCTTTG
GAGTTGGTGGTTGATCAGGAGAAGTTTCTGTCCCCAGAGATCTGCGGAGGGGTAGAGTTG
CATGCCATGAGTGGAAAGATTGTTGTCGTGAACACTTTAGATGAACGTATTGTCGTCATT
GATTTCGTCATCTCGTGTGTGCTAACCCTGTTCTGGATCATCGCCTCATCTGCCTGGGCT
GCCGGCCTGGATGACGTCAAACTCTACACCGACCCTTCAGACGGAGGAATCTTTCACCCA
GATGGTAAGGAAATGCAGATTAATCTGACTGGCTTTCTCAATGGAAAGAATGCAAGAATC
TTTGTGGCAGAACTATGGGAGCATCTGTGCAGCGCACAAGAAAACATTACTGGCATTCCA
AATGAATTTCTGGAACAGAAGAAAAATGAAATAAAACAAAGACAGGAAGAGCAAGAGCGT
CTTCAGGAACATCTGAAAAAGAAGGAAGAACAAATAAAGGAACAGCTGTCAAGGGAGAGA
AGGGAACTACTTCACAGAGTCGGACTAGAGTCAAGCTCAACAGGGTCTTCTTTCCCCGGT
GACTGTGGCGATGGTCAGTACTGTGTGAAATACAAAACCATTGCTTGGATACATGACTCT
GGAGAAATCACTGGCTCTTTGCGAGAATCCCATGTTGTGACAAGAACTTGTGAGCCTAAA
AAGGGCCGAAAAGAAGGCTGTACTGGTTGGCAAAACAATGGTGGGATAACTTTGAAGTGC
TGGTGTGGATCGGATGGTTGCAACCCACTGATGCTGCACAAATTCAAAAGTTTCCGCACA
GAATTGCGCAATATCATGTTTATCAAGTCTGATGTTGTGGACCCAGTTGCAGTGATAAAC
GCTGCTTTTGATCTCATCATGGAGAAGAAACCACTGTTTACGGACAGCATTAACCGGATT
CTTCCTGTCCAGGGTGTTTGTGACAATGATTACAAACAGCTGGAGATTATGTGTCGTAGG
GTTCTGGCCCCATATGTTGGAGAACACCTGGAACCCCCAAGCAATTTGGAAGACAACAAT
TTGGTCTCTGCTCCTCGACCCTGCCACTACAGGATTCCAAACTTTGAAGGAGCATCAGCA
GCTGCTGACCATCTGAAATCTTTGGATGAGTTCAAGAATGCTCGTACCATCAAAGTCAAT
CCTGACAAGGCACAGGAACATGCTCGCTTCCTCGTCTTGGAGAATCAGAAAGATTTGATG
GTGCCAACACCTGAACTGAAATCTGGCTTGTTGAATCGTGTGGTGCCTCCAGAGGGGGCT
AACAAAGAGGAGTTGAGGCATTGCTGCACAACCCAGGGAGTGAAGGAAAACAGCAAGGAG
ATTGCACTGGAGGACAAGATTAGTTTGGACTTGATTATTGTGGGGAGTGTGGCCGTTGAA
GGATGTACTGGCAAGGTGATGGACGTTTTCTTCATCATGGACTCTTCCTCCTCCATCTAC
ATCAACGACTACATGTCTCAGCACAGTTTTGTCCGTGACGTCATCAGTCGGTTTGACGTC
AGCCCGGAAAGTACTCGTGTCGGAATGCTCACCTACAGTGATGATTTGGAACGCCCAGTG
ATCTCATTGAACAGATACACTGACAAGAACGAACTTCTGAACGCCATCTCCATCAGTAAT
CTTCCTTACAGAACTGGTATCACCAATACCGACTTGGCCATTAGATACGCGAGACAAATC
TCCGAGTTTAGACAGGACATCACCAAGGTTCTCGTGGTGATGACTGACGGTGGCTCCAAT
TCACCCGCATCAACTGCCCGCGAGGCCGAGCTGGCTCGCAACGCTGGTTTCTACCTGTTC
GTGGTGGGCATCGGGCAATACAGAGAGGAGAGGGAGTGGAGGTCCATCGCTAGCGACCCC
GATAAAGATTCTGAGTGGGAAGCTGTAACCATTGCCTTCAAAGAGCGAGAAATTGCTGTG
AATAGAGCCAGTGAGCTGGTGGATGAAGCAAGGAAGAGCATAGAAAAGATGAAGAGGGTC
GTGGATGAGGCCAAAAGTAACAAGGTCACCATGAAGAACTCGGCCATCTACCCAGCCACT
AAAAAACTGTCAGATTTCAACAAGGAGATGTCTACTGCTGCTGCTCAGGTTCGTCAAGCT
GAATCTGATGCGAAAGTAATGCTTAAATACAAAGATTTAATAGACAAAGGCAAGAGACAA
TTTCAACTGGAGGTGGAGAGTCTTATGCCAGACAGTAAAGGAGGAGCTGGTCGGAAAATG
ACTGACGAGGAGTTGAATGCTTTGATTGCTCATGCACATCGTAGAATTGAACAGCTGCAG
AAGCAAATAGCTGAGCACCTGGCAATGGAACAAAAGAGACTGGCTCAGTCATTGGAGGCA
CAAAAACAGGAAGATAGATGCATTACAGAATCAGCTGTTAAAGATGAACACGATCGATTA
AACCAAGAATTTGATTTAGAAAAACAAAAGATGGAACTTGAATTTTATGCACGAATGGAA
ACAGATGTAAGGAAACAGTTGAGCAGACAAGCCGCTGCTCACAGCGACCACCTCAAAGAT
GTCCTTGCTATTGATTGTGAATCAGGCAGACTTACTTCCCTTGATGGGATCAACGAAACA
AACATTGGAACTGATGGCATGTTCATTTGCACTTTCTTCATTTCCTTTTTGTTTAACTGG
CTGGGATTCCTTCTGTCCCTTTGCCTGTCTAATACGATTGCTGGCCGATGTGGAGCTCTG
TCAGGTCTTGGCCTCTCCATTGTGAAATGGGTAGTTATTGCCAAGTGGACCAACTCGTAC
AAATGCTTCAGCTGCTGGAAGTCCTGCTGCTACAACCTTCTGACCATCTTCTGTGCCATC
CCTATCTCTATGTGCTGGGGTTGCGAATTCGCCTACATCACCTTTACTCACGTG
>frydis
GAGGCCTGGATTCCAAGTGATTCCATGGACAGGCAGACAACTCGAAGGATTAAAAATAAC
CATGCATCGAAACGCTCAAGAGAACAGCGCAAGCAGAAATTTGTAGATATGGTTGCTGAG
GCAGAGGAACTAGTTGTTAAAAACCAGGAATTAAGGGAAAAGATTGTTAGATTAGAACAG
CTTGCGAAAGAAATGAAACAAGTTTTGGTAGCTAAAATGGCTGGCAGGGCCACCGTGACA
AATGGATCTTCTCAATCCCATAAAGATGAAAGCGATTCAGATTCTGGCAAGAACCAGACG
TTAGAAGAGTCTGCCAGGGAATATCAAGCAAAACATGAAACCAAAACAGAATTGAAGGAG
GTGGAAACCATTACCGGGGAGGAGGAGGAGTCAAATGTCTTACAGGCGAACGCCAAGCTT
TTTTTCCTACGGTTGTCCTCTAGGCTTAGAACTGAGAATATGTCCAGCCTTGCAGTCACA
AGAACAGCTCAACAATTTGGTAGCGACATCACGATTACAGGAACAAGAGAGTATATCTAT
TTTAAAAGTAATGTGACAAGAGACTGGGCAGACCAGATGGTTAAAGTACTACAGGAGTTG
ACAACCAATCAGATGTGTGAACCATGGGAAGTATCTGATGTTCAAAGTGATGAAGATGGC
ATGCTTTTGGACTTAGCTCTCTATGACACACGCCCTCATATCCGTGCTGTGGAACTGCTT
CACTCGGCTGCATACAGGACAGGCCTGGGCAATTCCCTGTATGCCCCTAGTCACATAGTG
GGCCAAATCTCTCCACAACAGGTGATGCAATATGTAAAGGCCAATTTCACAGCTGGTCGC
ATGGCTCTGATTGGTGTTGGTGTAGACCAAGCCCAGCTAGAAGAGTATGCATCAGATTTC
AAACTTCATGATGGTCAAGGTGCTCCTGTTGAAAAGGCCACTTACTTTGGAGGTGAAATA
CGTAAAAATATTGGAGGCGAAGTTTCTTACGTGGCTGTTGGTTTTGAAGGAAGCAAAGAC
CTGTTAGCATCTGAAGTATTACGGCATATAATGGGCACTGGTCCTCATATTAAGTACAGC
GACTTGGAAGAACAGAAAAGTGCCTTGAGTATTCAGGTCAAAGAACTGAGTGAAAACTTC
CAGGATGAAAAGGAAGCTAACAGTCGTCTGAAAGAAAAAAATAAGCTTATGAAAGAAGAA
TTGAGGCAAGCAAGGGTGGCTCTAAAACAACAAGAAGAGCTTCTTCAACAGGTAGCTACA
ACCTCTGAAAAAGCTGCCAAGGAATATGAGGATATGGAACAAACATATAGAAAGGAAATT
GTTGTCAGAAATGAAGCAGAAAGAGTTGCACAAAGACTTTTTACTGAGAGAGACCAGGCA
CGCCGTGAAAGTGCATTGGCTCTTAGCAAAGTGGCAGACAATAAAAAGCTTATGGATGCC
ATGCTAGAAATTCAAGAGCTCAACACTAAAATAGCTCAAAACAAAGAGGATTATGATAGA
AAGATTGGAGAGCTGGAAATTCAGCTTAATGCTGCGAAAGAGGTCTTCAATCCTGAGACT
TTGGAATCAGAAAATAATTCCCTACAAGTGAAACTTGAAAAGAGTGAATCAGAAATCAAG
GAATTGCTATCAAAATACACAGCTTTGATGGAATCATACAACAAGCTAGAAACCAAAGCT
CCTCCTCCACCACCAAGCAGGGAGAGGAGACGCAGGAGGAGTAGGAAAAGGAGGAGTAAG
TCGCCTGGAAAAAGGCTGCCAGAATTAACAGTGGAAGAACGGGATGTGAGGACTATATTC
TGCATGCAACTTTCAGCAAGAATCCGCCCTAGAGATTTAGAAGAGTTCTTTTCTTCAGTT
GGAAAGGTACGAGACGTCCGTCTAATCACAGATAACAAGACTCGGAGATCAAAAGGAATT
GCGTATGTTGAATTTGCAGACCCTGAGTCTGTGACACTTGCCATGGGACTGACGGGCCAA
AGGCTGCTAGGCGTCCCCATCAAAAGATGCAAGCTGTTCTACCAGAAGGAAGGCCAGTGG
ATAGATGCCAAAGACTGTGAGAAGCCCATTGGGGCATGCTACAACTGTGGGAGTAGTGAT
CATCTGCAGCGGGATTGTCCCCAAGCTATTGTCAAATCCTGCTACCGATGTGGTGAGTCT
GGACATCTTGCCAAAGACTGCGGAGGTCCCATTGCTAACGACGATCGCAAATGCTACACA
TGTGGAGGAATCGGCCACTTGGCTAAAGAATGTCCTTGCTACAGRWSTRRYSMWGSTGGT
CACCTGCAAAAAGATTGTCCTGACCAATGTTACAACTGTAACGGCATGGGACATATGGCA
CGGGATTGTGATTTCCATGTTCCAATCACCATTGCAAAAGGACGTGAAAAAGTTCGAGAG
ATGTTCCTGAAAAATAAACATGTAACGGATATCCGAGTGATTGATATGCTTGTTATTAAG
GGTCAGATGGAACTAGTGGAGACAGCAAATATTTGGAAACAACGGCACCATGTAATGATG
TACTTTAACGATACCGTCAACCCAAAGCCTACAGACTTTCTTAGCGATACACCTGTTGGA
GAGGTAAAGCTTGGAGAATTGGGATCATGGTTTGGGAGACGTAACAAAAGCCCACAGGCC
ATGTGGGCTTGTGTTCATAGAGCTTATTGGAGATGGGCTGCAAACAATCTTCATGTTCGC
CAAAGTGGATTTAAACCCATTGGCCAAGCTGCCATGGTTATGTCGTTCACATTCTTTCTT
TTGCTCCATTCCAGTAGATACAAAACTGAATTGTGTCGGCCGTTCGAGGAGAGTGGTTCT
TGTAAATACGGAGATAAATGCCAGTTTGCTCATGGCTCTCATGAATTACGGAATCTTGCA
AGACACCCAAAATACAAGACAGAACTTTGTCGCACCTTTCATACTATCGGGTTTTGTCCT
TACGGGCCCAGATGTCACTTCATTCACGAAGATGACCGACATGGTGGAAAAGCCAGAAAG
GGAGATGGAAATGAAGTGACCCCAAACCCTCATAAATTATTCAAAATTGGCCATCAACTC
TTGAGACTGAACAAGGAAATTAACGCATGTCAGCTTGGTTCTGATGTCCCACTGGCCAAA
AGGAACGAGTCTCGCAAGGAAAAGAACAAATTGGCTTCAAGGGCTTGTAGGCTTAAGAAG
AAAGCGCAACATGAAGCCAACAAAATCAAACTCCATGGGTTGGAAATGGAGCATGGTCAA
ATAAACAATGTGCTTCGTAAACCAACTGAAATGTCTAAACTGTCAGATGCTGAGAGATTG
AAGCTGAGAGCTGACAAATTTGGTATTTCATCAGAACAAGCCAAAAAAGATTTGAGGGCA
CAAAGGTTTGGAATTTCCCCCAATGAAAACGGAAGCATTAGTACTTCGGGCACATCAGTG
GATGTGGAAAAGCTGAAGAAAAGGGCTGAGAGATTTGGTTCGGTGTCACAGGATGAGTTG
AAAAGGAAAAGGGCGGAGAGATTTTTTATGAGAGGATTAGAAAAGAATGTATTAGTTGTG
AGCACAGTGGATCCTTTTGGCAGAAAAGTGGTATGTGAGTCTGGCAACAAACCTATGCTG
AATGGACTGGATATTGATGATGATGAAGAGAAAGAAAAGGATGAGTTAGCAAGAGAGCGG
GAAAGACGACAAGAGGAAAAGAGACAGCGAGAAAAGTTGGAGAAGCTCCAAAGAGTTGTC
AGAGTTTCACGTTCAAAGTCGCGATCATCCTCTCCTATATCTAGATCAAGACGAAGGTCG
AGGTCAAGAGAAAGAAGTAGTCGCGACAGATCAAGGGAACGACGAAAGGAGCGTGAAATA
GAAGAGGAAGAAGAACTTTATGAACGCCGAAAACTTGAGAAAAAATTAAGGGAAAAGGAA
GCAGCTTACCAGGAAAGATTAAAAAACTGGGAAGGACGAGAAAGGAAAAAATCTAGAGAA
TATGAAAAAGAAAATGAAAGGGAAGATGAACGAAAAGTGGAGGAGGGGAGAGAAGCTCGG
CGGCTCAAAGAATTCCTGGAGGATTATGATGACTTAAGAGATGATCCAAAATTTTACAAA
GGTAGCGCTCTCCAAAGAAGACAGAAGGAACGAGAGAAGGAAAAAGAGCTAGACAATCGA
GACAGACAACGAGAAAAAGAAGAATTTGAAGAAATCAAAAGAAAGTTATTCGATGAAGGT
CATCCTGATGCAGAAACAGAGGTTGCACGGATGGAGAGAGAAAGAGAAGAGCACCTTCAA
CCACGCTTACATTTGCAAGAACTCAAACAGCCTCCTCACCCTAACAATGTCCTTTTGGCT
GCAGGCTCTACTGACTTCAAATGCAGAGTTTTCTCTGCCTATCAAAAAGAGGTTGACAGC
AAACCATCACCTTGTTCTTGGGGTTCCAAGATGATTATCACTGGTGATGAATTCTTCAAT
GACAGTTTTGACTTTAAAGATGAGGGAGGATTTTATGTCTTGAAAGGAAAGTTTGTGACG
AAGACCGATGATGATTCTGCATTGGGGGGTAATCCCAGTGCCGAGGAGGCATCTGAAGGA
ACTGAGGGTGGTACTGAATCTGGTATCGATATTGTCATGGCCAGTCGTCTGGTTGAAACA
GGGTTTGGTGAATATCAGGTCTACATGAAAGATTACACAAAGTTGCTCTTTAAAGCGTTG
GAAGGGATGGCGGATTCCAAACCTGCTGTCCAGAGAGATGGGACAATGGTGTCAACTGCA
AAGGAAGCTGAGCGTTTACTTGATGGTAACAAGCCTGATGCTGATGCCCAGACTCGAGGT
CAACAGAAGCAGATTGATGACATCAATCCAAGGGCTAAAAAGGCAAAATTGGCTAAAGAT
GGCACTATGGCAGTCACTGCAAAGGAAGCCAAAGCCCTTCTTGCTGGAGAAAAACTAGGA
GACACCCGTCAACTGAATTCGTCTGCTAAGAAAATGACATCCAGTGATGTATGGCAACAT
TTATCCACACTTTATGACTTGCAAGCTTTGAATGAATCAGAAATTGTACCTTTTCCAAAC
AAGGCAGGAGATTTTACTCTTTTGCTTGACATCCTTGACACAGCTGGCATGTCGATTGAA
TTAGTATCAAAATGCCTGGAGATGGATACATCTATAACAAGTACTAAGAAGAAAAAGAAG
ACAAATGATGCAATGCAAATTATTAAAACAGATCGACATGGTGTGTGGAAAGAACTGCGA
AAAGTTAGGAAGCAGCAATTGAAAGAGATCACAAAAAAGAAGAAAAAAGAAAAGTTCAAA
TCAGCTATTGAGATTTACAAGGAACATGATGTCGACTATACAGACAGAAATGTTGAGACT
CTGCTGAAGATTTCAAAAGAAGGCAGAGTGGGAGATGAGAATGTTCCCCCAGAGTTCAGA
GACCCTGAAGGATTTAAAAGGAGAGAAGAAGGCAGTGGATTTGGCCGTGGTAGAGGAAGA
GGACGTGGTCGAGGTGGAGAAAGGGCCGGCGATCGAAAGCGGGAATTTGACCGCCATAGT
GGCACTGATACGGGAATCAAGTCTGTCGAAAAGAAAGAAGGTGGTGGTGCTCACAATTGG
GGGAGCTTCAGGGATGACATAGAAGAGCAAGGTCAAGTGAATTCCGGTGAAGGAAACCAG
TTGAATGAAAGTGTAGAGGCAGAAAATGTTCCAGAGGAAGAAGCCCAGCCTCAGCAAATG
ACTCTGGATGAGAAAATGGCATGTGAGGGCATTAGAGATGACCTTCTAGAGTGTCTATTA
AAGAGTGATTGCTGCAGAAGGGACAAAAACACTCCACGTGAGTGCATGAGCGATCCTTCA
GTACCTGATGAATGTCACAAGTTACGTGTTGCCTTTCTTGAATGTAGAAGATCAATGTTG
GATATGCGCACAAGATTTAGAGGAAGAAAGGAAATCACAGGGTTTTCTAAGGAGGCTGAA
TTGCTCCTAGGAAAATTTAAATGGGGGTCATCATTCATCTCCTTGAACAAAGAGCTCCTA
GATGCTTACAGCAAATGTCACACAAGTATGCTTTTCAATCTGGAAGACTGGAAACAAGGA
ATGGACCTGCTGTGTGAAGACCTCAATGTGTTCCGCAATCATTTTGGTTGCTTATCCCGG
TTCTCTCCTCGTATTGCTAGCTGCATCCTTATCAGGACCCAGATGTTCAAGAAGGCAGTC
ATGGATGCTGGAATGGCCACTCACAAAACCCTTCATGACATCACATGCAACTATGCAGAA
AACATTGTGAACTGCCTGGAGAGTCCCCTTGCCAAAGCATGTCCAATCCTTGTGGTGGAT
ATCAGAGAGAATCCAAAAGAGTATGAACGTCTTTTGTCACGACTTATTATGCAGGCACTG
GCCCGTCTTATCGAGAGCAAAGTAACCATTCGTTGTAGACGAGAAGATGTTAAATTGATT
GAGAGTTTCATTCCTGGTCTACAGAAAGAGTACAAAGAGTTGTTGAAAGGAAAATCCTTG
GAGTTGGTGATTGATCAAGACAAATTCCTGTCTACAGAGATTTGTGGAGGAGTGGAGTTG
CATGCCATGAGTGGAAAAATTGTCGTTGTGAACACATTAGATGAGCGCATCGTCGTTGTT
GATTTCGTCATCTCCTGTGTGCTGACCCTGTTCTGGATCATTGCTTCATCGGCTTGGGCT
GCCGGTCTGGATGATGTCAAACTCTACACTGATCCTTCCGACGGAGGCATTTTCCACCCT
GATGGAAAGGATATGCAGATTAATCTGACAGGCTTTCTCAATGGAAAAAACGCAAGAATC
TTTGTCGCAGAATTATGGGAACACCTGTGCAGCGCACAAGAAAACATCACTGGCATTCCA
AACGAGTTTCTGGAACAGAAAAAAAATGAAATAAAGCAAAGACAGGAAGAGCAAGAGCGT
CTTCAAGAACAGCTGAAAAAGAAAGAAGAACAAATAAAGGAACAGTTGTCAAGGGAACGA
AAGGAAATACTTCACAGAGTCGGACTAGAGTCAAGCTCAACAGGGTCTTCTTTCCCCGCA
GACTGTGACGACGGCTCCTACTGTGTCAAATACAAGACCATATCTTGGATACATGATTCG
GGAGAAATCACTGGTTCTTTAAAAGAATCCCATGTTGTGTCAAGAGCGTGTGAATCAAAA
AAGGGTAAAAAGGAGGGCTGTATTGGTTGGCAAAACAATGGTGGAGTGACCTTGAAATGC
TGGTGTGGAACTGATGGGTGCAATCCATTGTTGTTGCACAAATTTAAATGTTTCCGCACA
GAATTACGAAACATCATGTTCATCAAGTCTGACGTAGTGGACCCAGTGGAAGTTATACAT
GCTGCTTTTGACCTTATCGTAGACAGGAAACCTCTGTTTTCAGACTGTATGAATCAGCTT
CTTCCTATCCAAGGTGTTTGTGACAATGATTATAAGCAGCTGGAGATCATGTGCCGCAGA
GTGCTGGCCCCCGTAGGAGAACACCTGGAAGAGCCTCCAAACAATTTGGAAGACAACAAT
TTAGTCTCTGCTCCCCGACCCTGCCATTATAGGATTCCAAACTTTGAAGGTGCATCAGAA
GCCGCTGACCGCCTGAAATCTTTGGATGAGTTCAACAAGGCTCGTACAATCAAGGTCAAT
CCTGACAAGGCACAAGAACATGCTCGATTTCTCGTCTTGGAGAATCAGAAGGATTTAATG
GTGCCAACGCCAGAGTTGAAGTCTAGCTTATTGAACCGTGTTGTCCCACCAGAAGGAGCA
AACAAAGAAGAGTTGAGGCATTGCTGCACAACTCAGGGAGTGAAGGAAAACAGCAAAGAG
ATTGGACTGGATGACAAAACCAATTTGGACCTGATTATTGTGGGGAGTGTGGCCGTTGAA
GGATGCATCGGCAAGGTGATGGACATCTTCTTCATCCTGGACTCTTCTTCGTCCATCTAC
ATCAACGACTACATGTCTCAGCACGGGTTTATTCGTGACGTCATCAGTAGGTTTGATGTC
AGCCCWSAAAGCACACGWGTTGGARYSMYCACYTACAGTGAYGAYWTRGAACGTCCAGKK
ATCTCKCTGAAYRRMTWYACSGACAARAAYRASCTTCTSAACAGCATCTCMWYCSMAAAY
CTYCCATACAGRACMGGCRTCACMAACACRGAYRTGGCCATTMGATACGYCAGRCAWCTS
YCKGAGYTYAGACAGGASRTCAYCAAAGTYMTSGTWKTGWTRACAGRTGGGGGCTCTCGA
ARYCCWWYGTCCRCCKYACGWGAAGCTGARCTRGCYCGWGMKWCYGGSTTTTAYMTKTTY
GTGGTGGGCRTTGGSSAKTATMCSGASGAGAGAGARTGGMGSGCCMTTGCYARYGAYCCT
GAYAAAGACTCTGAGTGGGAGGCTGTTACCATCGCCTTCAAGGAACGAGAAATTGCCGTC
AATAGGGCTAATGAGCTGGTGGATGAAGCCAGAAAGAGCATAGAGAAGATGAAGAGAGTT
TTGGATGAGGCCAAAGCTAACAAGGTGACCATGAAGAACTCGGCTATTTTCCCAGCCACC
AAGAAACTTTCAGATTTCACCAAGGAGATGTCTACTGCTGCAGCTCAGGTACGCCAAGCG
GAATCTGATGCCAAAGTGATGTTGAAATATAAAGATTTGATAGACAAGGGCAAGAGGCAA
TTTCAACTGGAGCTGGAGAGTCTTATGCCAGACGTTAAATCTGGGAAGGGGCGGAAATTG
ACTGAGGAAGAGTTGAATGCATTGATTGCTCATGCACATCGCAGAATTGAACAGCTACAG
AAGCAAATAGCCGAACACCTGGCAATGGAGCAAAAGAGGTTGACTCAGTCATTGGAGGCA
CAGAAAGAACAAGACAGACTCATCACGGAATCGGCTGTTAAAGATGAATGTAGTCGTCTG
AGTCAGGAATTTGATTTAGAAAAACAAAAGATGGAATTAGATTTTTATGCAAGAATGGAG
ACAGATGTTAGAAAGCAGTTGAGTCGACAGGCAGCTGCTCATAGTGACCACCTGAAAGAC
GTTCTTGCTGTTGATTGTGAATCAGGCAGACTTACTTCCCTGGATGGTATCAACGAAACA
AACATTGGAACTGATGGCATGTTCATTTGCACTTTTNNNATCTCATTTTTGTTTAACTGG
CTTGGATTCCTTCTGTCTCTTTGCCTATCGAACACAATTGCTGGCCGATGTGGAGCTCTG
TCAGGTCTTGGCCTCTCCATCGTGAAGTGGGTGGTTATTGCCAAGTGGAGCAACTCCTAC
AAGTGTTTCAACTGCTGGAAGTCTTGCTGCTACAACCTCCTCACCATCTTCTGCGCCATC
CCAATCTCCATGTGTTGGGGATGTGAGTTCGCCTACATCACGTTCTTGCACGTC
>iodinea
CAACGATGGATTCCATTGGAAAGTCTGGATAAACAGACTATTAGGAGGATTAAGAACAAC
CATGCTTCCAAACGCTCGCGTGAGCAACGCAAGCAGAAATTTGTAGAGATGGATATGGAA
GCTGATGAGCTCGTCATTAAAAATAAAGAATTAAGGGAGAAGATTGTAGAGTTGGAAAAG
CTTGCAAAAGAAATGAAAGCAGTTCTTGTAGCTAAGATGGCTGGGAGGGTTGTTGTGACC
AATGGTTCTACCCAGCCACATAAAGATGAGAGTGATTCGGATTCTGGTAAAAATCAAACC
CTAGAGGAGTCTGCCCGGGAATACCAGGCCAAACACGATAACAAGACAGAGTTGGAGGTT
GTAGAAACCATCACAGGGGAGGAAGAGGAGTCCAATGTCTTACAGGCCAATGCAAAATTA
TTCTTTCTGCGTATGTCATCAAGGCTTAGAACTGACAACATGACCAGCTTAGGAATGACA
AGAACGGTTCAACAGCTTGGTAGTGACATCACGATAATGGGAACGAGAGAGTACATCTAC
TTCAAAAGTAGTGTAACAAGAAATTGTGCTGATAACATAGCTCAGGTGTTAAAGGAACTA
ACCACAAAACAAAGCTACAAAGCCTGGGAAGTTTCGGATGTCCAAGCTGATAAGAGCGGA
ATGCTCTTGGATTTAGCCCTCTACCAGTCCCGTCCACATGTCCGTGCTGTGGATTTACTC
CACTCTGCTGCTTTCAGGAAGACACTGGGCAACTCTCTGTATGCTCCTGAACACGTGATT
GGGAAAATCACACCAGAGCAGGTGTTGCAATATGTGAAAACATACTTCAGTACTGGGCGT
ATGGCCTTAGTTGGTATTGGGATAGACCAAGCTCAGTTGGAAGACATTGGTTCATCTTTT
GAACCATTTGCCTCAGCTGGGGTTCCAGTAGAGAAAGCTACTTATTATGGAGGTGAAATT
CGTGAAAACAGTGGTGGAGATGTAAGTTACGTGGCTCTTGGTTTTGGTGGAAGCAAAGAC
CTCATGGCATCTGAGGTGTTGCGTCACATCATGGGTACAGGACCTCACTTGAAGTACAGC
GAACTGGAGAATGAGAAAATTGCTTTAAGAATACAAGTTAAGGAATTGGCAGAAAGTGTT
GAGGATGAGAAAGAATCCAAGGAATATCTAATTAGAAAAATTGATATCATGAAAGAGGAA
TTACAGAAAACAAAGGCAACCATTAAACATCAAGAAGAGTTACTTGAAAAAGTGGCTGCA
ACATCAGAAAAAGTCTATAAAGAGTACCAGGATATGGAGCAGACGTGCAGAAAAGAATTT
CGGGTCAGGAATGAAGCAGAAAGAGTTGCACAAAGATTATTTACAGAGAGAGACCAGGCC
CGTCGTGAAAGTGCAATGGCTCTTGGTAAAGTAGCAGATAACAGGAAACTAATGGATGCA
ATGTTGGAAATTCAAGAGCTCAATGCTAAGTCTGCAGAAATGAAGGATGATTTTGCTAGA
AAGATTCTGGAATTAGAAGAACAAGTTATGGCAGCCAAGGAGGTTTATAATGCTGAAAAC
TTGGAAGCTGAAAACAATACACTTCAAGAGAAGCTGGACCATAGTGAAGCAGAAATGGCA
CAACTGCATACAAAATATGAAGATTTGCTGGCAACATATAAAACTCTGGAAATCAAGGCA
CCACCCCCTCCTCCTGAGAAAGGACGCAAACGCAGACGTGACAAGAAGAGGAGGAGTAGA
TCACCTAGGAGAAGACTACCAGAACTAACAGTTGAAGAACGCGATATCAGGACTATCTTT
TGCATGCAACTTTCAGCAAGAATTAGACCAAGAGATTTGGAAGAATTTTTCTCATCAGTT
GGAAAGGTACGGGATGTGCGATTGATCACTGATAACAAGACTCGTCGTTCAAAAGGCATT
GCCTATGTGGAATTTGCTGATCCTGAATCTGTCACACTTGCCATGGGCCTCACAGGACAG
AAACTGCTTGGGGTACCCATCAAAAGATGCAAGCTGTTCTATCAAAAGGAAGGTAATTGG
ACTGAGGCAAAAGATTGTGAAAAACAAATAGGAGCATGTTACAACTGTGGAAGCAGTGAT
CATCTCCAGCGTGACTGCCCAGAAGCCATTGTCAAGAGTTGTTATCGCTGTGGTCAGTCA
GGACATCTGGCCAAGGAGTGTGCAGCCGATATTCCTAATGATGACCGTAAATGCTACACT
TGTGGTGGAATAGGCCACCTTGCCAAAGACTGCCCATGTTACCGATGTAACCAAATGGGG
CACTTGCAAAAAGATTGTCCGAATCATTGTTACAACTGTAATGAGGTGGGGCACATTGCA
CGGGATTGCGATTTCCATGTGCCAATTACAATAACAAAAGGACGTGCAAAGGTTCGAGAG
CTGTTCATGAAAAATAAACATGTGACAGATATCAGAGTGATTGATATGCTAGTTATTAAG
GGTCAAATGGAGTTGGTTGAAACAGCAAACATTTGGAAACAACGACATCATGTTATGACA
TATTTTAAGGACACTGTCAACCCTAAGCCTACTGATTTTCTTAGTGACACACCCTTTGGC
CAGGTAAAACTTGGTGAGTTGGGATCATGGTTCGGAAGACGTAACAAGAGTCCTCATGCC
GCGTGGGGTTCTGTTCATAGAGCCTATTGGAGATGGGCAGCCAACAACCTCCATGTCCGT
CACAGTGGATTTGTACCCATTGGACAGGCCGCCATGGTATTGTCCATCACTTTCTTTGTC
TTGCTCTACTCCAGTCGATACAAAACGGAATTGTGTCGGCCTTTTGAAGAGAGTGGTTCT
TGTAAATACGGAGATAAGTGTCAGTTTGCTCACGGCGCCCACGAACTTAGGAATCTTGCA
AGGCACCCTAAGTACAAGACGGAGCTGTGTCGTACTTTTCATACAATTGGTTTTTGCCCT
TATGGACCTAGATGCCACTTCATTCATGAAGATGACCGACATGGTGGAAAAGCGAGAAAA
GGAGATGGAAATGAAGTGACCCCTAACCCCATCAAATTATTCCAAATTGGTCATCAGCTT
CTGAGACTGAATAAAACAATAAATGCTTGCCAGTTGGGTTCAGATGTCCCAATCGCTAAA
AGGAATGAGTCTCGCAAAAAGAAGAACAAGCTAGCCTCCAGAGCATGCAGATTGAAGAAG
AAGGCACAGCACGAGGCAAACAAAATCAAACTTCATGGCTTGGAAATGGAGCATGGTCAG
ATAAATAATGTTCTTCGCAAGCCAACTGAAGCAAAGAAACTCACAGATGCAGAGAGATTG
AAACTAAGAGCTGAAAAATTTGGTGCTTCATCAGAACAGGCTAAAAAAGATTTAAGGGCA
CAAAGATTTGGCATTGCTTTGAGTGAGAATTCTGGAAACATCAATTCTTCTGAACCAGTG
GATTTGGATAAGCTGAAGAAGAGGGCAGAAAGATTTGGATCAGTCTCAGAAGACGAGAAA
AAGAGGAAAAGAGCTGAGAGATTTTTTATGAGGGGATTAGAGAAGAATGTACTGGTAGTA
AGTACAGTAGATCCATTTGGAAGGAAAGTTGTATGTGAGACTGGGAACAAGCCGATACTG
AATGGTATGGATATCGATGATGATGAAGACAAGGAAAAAGACGAACTTGCAAGAGAGCGT
GACAGAAGGCAAGAGGAGAAGAGACATCGTGAGAGATTGGAGAAGTTACAAAGACCCGCA
AGAGTTTCCCGTTCCAAATCACGCTCAGTGTCTCCTCCCTCTAGATCCAGACGGAGGTCG
AGATCAAGGGAAAGAAGTAGTCGGGACAGGTCCAGAGAAAGACGTAAAGAACGTGAAATA
GAAGAGGAAGAAGAACTCTATGAACGACGTAAACTTGAGAAAAAGTTACGAGAGAAAGAA
GCAGCCTATCAAGAAAGATTAAAGAATTGGGAAGGACGAGAGAGAAAGAAGACTAGAGAA
TATGAAAAGGAAAATGATAGGGAAGATGAGAGGAAAATAGAAGAGACACGAGAAGCACGT
AGGCTCAAAGAATTTTTGGAAGACTATGATGACTTGAGAGATGATCCAAAATTTTACAAA
GGAAGTGCACTTCAAAGACGACAAAAGGAACGTGAGAAGGAGAAAGAGTTAGATAATCGA
GATAGGCAGCGAGAAAAAGAAGAGTTTGAAGAAATCAAAAGAAAGTTGTTTGATGAAGGC
CATCCTGATGCAGAAACGGAAGTTGCAAGAATGGAAAGGGAGAGAGAGGAACATCTTCAA
CCCTGCTTACACTTGCAGGAGATCAAACAACCTCCACATCCTAATAATGTTCTTCTGGCT
GCTGGGTCCACTGACTTCAAGTGCAGAGTGTTCTCTGCATACCAGAAAGAGGTGGATGAA
AGACCTGGTGCATGCTCTTGGGGATCCAAGATGCTTATGTCAGGTGATGAGATGTTCACT
GAGACCACCCCTATGACAGAGACTGATGGCTTTTATATACTTAAAGGAAAATTTGTGACA
AAAGCTGGCGATGAAAGTTTGTTGGGTGCTAATCCAAGTGCTGAGGAAGCTGCCGAGACA
GAAGATGGAACCATGGAATCTGGTGTGGATGTCATCATATACCAACGTCTACAGGAAACT
GGATTTGGTGATTATCAAATCTACATGAAGGATTATATAAAGAACGTTTTTTCCAAACTG
GCAGAGATGGCGGATTCCAAGCCTGTAGTACAGAGAGATGGAACCATGGTTTCAACTGCA
AAGGAAGCTGAACGTTTGTTGGATGGAAACAGACCTGATGCAGATGCTCAAACCAGAGGA
CAACAGAAACAGATTGAAGAACTAAATCCCAGAGCTAAAAAAGCAAAATTGACAAAAGAT
GGCACCATGGCAGTGACTGCAAAGGAGGCCAAAGCTCTTCTAGCCGGTGAAAAATTAGGA
GACACACGTCAACTTAGCTCATCTGCAAAGAAAGTCACTTCCAGTGATGTGTGGAAGCAT
TTGTCAACTTTGTATGACTTACAAGCCTTGAATGAATCGGAAATTGTTCCTTTTCCAAAC
AAGAATGGAGACTTTGCATTGCTGCTGGACATCCTGGATACAGCAGGCATGTCGATTGAA
CTCGTATCAAAATGTTTGGAATTGAAAGTCAAAGGAGACAGCTCAAACAAGAAAAAGAAG
ACTAACGATGCAATGCAGGTCATTAAAACCAATCGAGAAGGTGTTTGGAAAGAATTGCGC
AAAATGAGAAAGAAACAGCTGAAAGAGATCAAGAAAAAAAGAAAGACAGAAAAATTCAAG
TCTGCTATTGAGATTTACAAAGATCATGACGTCGATCATACTGACAGAAATGTGGAAACT
CTTCTTAAGATTTCAAAGGATGGAAAATTAGGGGATGAAAATGTTCCCCCAGAGTTCAGG
GAACCCGAAGGATTTAAAAGAAGAGAGCGTGAAGGTGGATTCGGTCGTGGTAGGGGCAGA
GGACGTGGCAGAGGAGGAGAAAGAGGCGGAGATCGTAAACGAGAATTTGACCGCCACAGT
GGTACAGACACGGGAATCAAGCCCATTGAAAAGAAAGAAGGTGGTGGTGCTCACAATTGG
GGAAGCTTCAGGGATGATATAGAGGAGCAAGGTCAGGTGAATTCCAATGAAGGAAACCAA
TTGAATGAAAGTGGCGAGGCAGAAAATATTACTGAGGAAGAAGCCCAACCTCAGCAGATG
ACATTGGATGAGAGATTAGCGTGTGAAGGTATCAGAGACGATCTTCTTGAATGTCTTTTA
AAAAGTGATTGCTGTAAAAAGGAAAAGAAAACACCTCGGGAATGCATGAGCGATCCTTCA
GTGCCAGATGAGTGTTATAAATTGCGTATTGCCTTTTTTGATTGTAGGAGATCAATATTG
GATATGCGTACAAGATTCAGAGGAAGAAAAGAAATTACGGGTTTTGCCAAAGAAGCAGAA
TTACTCCTGAGCAAATTCAAATGGGGTCGGTCTTTCTTCACTCTGAACGAGGAGTTGCTT
GATACCTACAGCAAATGTCACACCAGTATGCTCTTCAATATCGACGATTGGAGGCAGGGC
ATGGATCTGCTTTGTGAAGACCTCAACGTTTTCCGCGACCACTTTGAATGTTTGACCCAA
TTTGCCCCTCGGATATCTAGCTGCATTCTCATCAGGACCCAGATGTTCAAGAAGGCTATC
CTTAACGCTGGCATGGCCACGCACAAAACTCTGCATGATATAACCTGCAACTTTGCAGAG
AACATTGTGAATTGTCTGGAGCGTCCCCTAGGAAGGGCATGTCCTATCGCGGTTGTTGAT
GCTAAAGACAATCCAGAGGAGTACAAACATTTATTATTGCGACTGATCATGCAGGCTTTG
GTTCGTCTTATTGAAACTAAAGTAACCATCCGCTGCAGACGTGAAGATGTTCAAATGATC
AAGAATGCTGTCCCAAGTCTAGTGAAGGAATACAAACAGTTGTTGAATGGCAAAACATTG
GAGCTGGTTGTAGAGGAGGAGAAATTTCTGTCTCAGGAAATCTGTGGAGGAGTTGAGTTA
CTTGCCATGAGTGGGAAGATTGTTGTTGTCAACACCCTGGATGAACGAATCGTTCTGGCT
GATTTCATCATTTCGTGTGTGCTGACCCTGTTCTGGATTATCAGCTCCTCGGCCTGGGCC
GCTGGCCTTGATGACGTCAAACTCTACACGGACCCTTACGATGGAGGCATCTTCCACCCA
GACGGCAAGGAAATGCAGATTAACTTGACTGGATTTCTTAATGGGAAGAATGCAAGGATC
TTTGTGGCTGAATTGTGGACTCACTTATGTAGTGCCCAAGAAAACATAACAGGCATTCCA
AATGAATTTTTGGAGCAGAAGAAAAATGAAATAAAACAAAAACAGGAGGAGCGAGAACGT
CTTCAAGAACAGCTAAAAAAGAATGAAGAACAGATCAAAGAAAAGCTCTCCAGAGAAAGA
AGAGAACAACTTCACAGAGTCGGACTAGAGTCAAGCTCAACAGGGTCTTCTTTCCCCGGT
GACTGCGGTGATGGGATGTACTGTGTCAAATACAAAACCATTATTTGGATACGCAACTCG
GGGGAAATCACAGGAAATTCTTTAGAGTCCCATGTTGTGACGAGAAGCTGTGAATCCAAG
AAAGGTCAGAAAGAAGGCTGTATTAGTTGGCAAAACAATGGCGGGGTTACAATTAAGTGT
TGGTGTGGTACAGACGGTTGTAACCCACTGATGTTGCACAAATTTAAAAGCTTCCGTACG
GAGCTGCGCAATATCATGTTTATCAAAGCGGATATTGCAGACCCCATGATCGTTGCAACC
ACTGCTTTTGATCTGATTATGGATAGGAAGCCTTTGTTTACAGATTGTATCAACCAGATA
CTTCCTGTTCATGGTGTCTGCGACAATGATTACAAACAGCTAGAAATCATGTGTCGTAAA
GTTTTGGTTCCATATGTGGGAGAACACCTGGAGGCCCCAAGTAATCTGGACGACAATAAT
TTGGTTTCTGCTCCTCGGCCTTGCCATTACAGGATTCCAAACTTTGAAGGTGCAGCAGCT
GCAGCTGATCGACTCACATCATTGGATGTGTTCAACAAAGCACGTACCATCAAGGTGAAC
CCTGACAAGGCACAGGAACATGCCCGATTCCTTGTTTTGGAGAACCAGAAGGATTTGATG
GTGCCAACCCCTCAGCTGAAGTCTGGTTTGTTAAACCGTATTGTTCCACCCCAGGGTGCC
AATAAGGAAGAGCTAAGGCATTCCTGTACCACCCAAGGAGTGAAGGAGAACAGCAAGGAG
ATTGGCCTTGAGGATAAAGTCAAGCTGGACTTGATTGTTGTTGGCAGTGTGGCTGTTGAA
GGATGTTCTGGAAAGGTGATGGACATTTTCTTCCTCATGGACTCGTCTTCGTCCATCTAC
ATCAACGACTACATGTCCCAGCACCGTCTGGTCCGTGACATCATCAGCAAGTTTGACGTC
AGCGTGGAGTCCACCCGTGTGGGAATGTTAACATTTAGTGACGATTTAGAGCGCCCAGTC
ATCGGCCTCAACCGCTACAGCACCAAGAACGAGCTCCTCAACAGCATCTCTGTGCAGATG
TTGCCATATAGAACTGGTGTCACCAACACCGACCTGGCCATCAGACACGTTCGTCAGCTT
AGCGATTTCAGGCAGGACATCACCAAGGTGATGGTTGTCATGACAGACGGAGGTTCCCGA
TCACCTGGATCCACTGCCCGGGAGGCGGAGCTTGCCCGAAACGCCGGATTCTACCTGTTC
GTCGTCGGCATTGGTCAGTACATCGAAGAGAGAGAGTGGAGGTCCATCGCCAGCGACCCC
GATAAAGATGTTGAGTGGGAGGCTGTCACTGTTGCATACAAAGAACGAGAGATTGCTGTA
GCTAGGGCTAGTGAGTTAGTGGATGAAGCTAGAAAGAGCATTGAAAAGCTGAAGAAGGTT
CTGGACGAGGCCAAAGCCAATAAGATCACCATGAAGAATTCAGCTATTTACCCAGCAACT
AAGAAAATAGCAGATTTCACCATGGAAATGTCTGCTGCTGGTGCACAGGTTCGTCAAGCT
GATGTTGATGCGAAGGTGATGCTCAAGTACAAAGACTTGGTAGACAAAGGCAAGAAGCAG
TTCCAGCTGGAGTTAGAGAGTCTGCTACCAGATTCTAAAAAGGCAAAAAGTCGTAAGTTG
ACTGATGATGAATTGAATGCCCTTGTAGCCCATGCACATCGTAGAATTGAGCAGCTGCAG
AAACAAATAGCTGAGCATCTGGCAATGGAGCGGAAGAGATTGAATGTGGCATTGGATGCA
CAGAAAGAGGAAAATAGAAGTATCACACAAGCAGCTGTTGCTGATGAACGTGCTCGCTTG
CTAACAGAATTTGAGTTAGAAAAACAAAAAATCGAAATTGAATTTGCTGCTTGGATGGAA
GCAGATGTAAGAAAACAATTGACTCGACAAGCAGCGGCACACAGTGACCACTTGAAAGAT
GTTCTTGCTGTTGATTGTGAATCCGGCAGGATGACTTCCATGGATGGGGTCAACGAAGCA
ACCATTGGAACAGATGGAATGTTCATTTGTACTTTCTTCATTTCCTTCCTGTTCAACTGG
CTTGGATTTCTATTGTCTCTGTGTTTATCCAACACGATTGCTGGACGATGTGGAGCTTTG
TCTGGACTAGGACTTTCCATCGTCAAATGGGTTGTTATTGCCAAGTGGACCTGCTCCTAC
AAGTGCTTCAACTGCTGGAAGAGCTGCTGCTACAACCTGCTCGCCATCCTCTGCGCCATC
CCCATCTCCATGTGCTGGGGCTGCGAGTTCGCCTACATCACCTTCACCCACGTG
>kerguelenensis
GCGAAATGGCAGTTTGTGGACGTAGTTGATAAAGTAGCAGAGAGGAGGATAAAGAATAAT
ATTGCCTCAAAAAGATCTCGTGAGCAGAGGAAGCAGAAATTTGTCAGCATGGACGATGAA
GCTCAGAAGTTGATTACAGAAAATGAGCAGCTTAGCCAGAAAATCATTGCTTTGGAAAAA
TTAGCAAAAGAAATGAAGGCTATTCTTATAGCCAAAATGGCCGGACGATCTGTCACGTCG
GGGGCCGTGAGTGAAGGCCCAGCCGAAGACACAGACTCAGATTCAGGTAAGAACAGAACC
TTGGAAGAGTCAGCTCGTGAATACCAAGCGAAACACGACCTCAAGCCCGACCTCAAGGAA
GTGGAGAGGGTCACGGGGGAAGAGGAGGAATCGAATGTTTTACAAGCAAATGCCAAATTG
TTTGCTATTCGTCTCGCCTCAAGACTGAGCAATCAAAATTCCACTGCATTCAACCTCGCG
CGCACCTTTCAGCAATATGGAGCAGAGTTGAGCTGCATGGCGACAAGGGAACATATGATA
TACACTGTGCACTGTTTGAGGAATTATGCGAGTGACTTGCTGCCCTTAGTGTGGGACTGC
GCTATGAAGCCCAGCTTCAGCTCATGGGACCTCGAGGATTTGCAGAAAAACAAGGACACC
TTCGAGCTTGACCTGGCAATCTACGAGAATTCTCCTGAACTTCGTGTGTTTGAACTGCTG
CATGAAGCTGCCTTCAAGGACACCCTGGGTCATTCGCTCTATGCACCCCGTCACATGCTT
GGTTCTTACAAGACTGAACAGCTGGCCAGTTATGTTCAGACCAACTTCTGTGAGGGGCGT
GTGGGTCTGTATGGGGTGGGGGTAGACCATGAAATGATGAGCGAGATGGGAGAGCTGTTT
GGTGTCTACAAAAGCACTGGAGTACCTGAGGCAAAGGCAGTCTACCACAGCGGTGAGATA
AGGGCAGAATCTGGCGGTCCTTTGGCCTACGTTGCCGTGGCATGTGGTGGCGACCAGGAC
TTGTGGCCATCGCTAGTCCTGCAGAACATCCTTGGCAAGGGGCCTCGTATGAAGTACAGC
GATCTGGAAGAAGCTAAATCGGCCCTCAGTGTCTACGTTGAGGAAATCCGCGACAGCTAT
AATGCAGAGAAAGAAGAGAATGGCAAACTTCTTGTCCGGATTGAGAGCATGAAGATGGAG
ATCAAGCAGCTGAAAGCATCTATCGACCAGTACCAGACCAAGCTCAATCACATCACATCG
GCATCAGAGACTGCTGTCATGGAGTACACCAGCATGAGGAAGGACTACGAGAAGGAGCTC
TTGTGTCGCACACAGGCAGAAAAGTTTGCATCAAAGCTGTATGCAGAGAGGCAGGCTGCC
AGACACCAGAGCGCACTGCTGTTGGAAGACATTGTAGGCGACCAGAAACTCATGAAGGCC
ATGATGGAGTTGGAGACGCTGAAGAAAGACTTAGAGGAACAGAAGGCGGCCCATAATTCA
CAGGCTGCAGCTTTGAAGGAGGAACTAGCAGCTGCCAAAAGCAGCAACACTGTGCTTGAA
CTGGAAAATGACAAGGACTCTTTACAGAAATGCCTTGAGGATTCTGAGAAGATGATGAAA
GAGTGGGAGAACAAGCACAAACAGTTGGCCAAACAATATGAAGACCTGGAGAAAAAAGCC
CCCCTTCCTCCCCCTGACCGCGATCGGCGTCGCCGGCACGACCGTCGCCGACGGAGCAAA
TCTCCCCGGCGCAGGGAGCCAGAGCTGACGCCAGAGGAGAGAGATGCTCGCACTGTCTTC
TGCATGCAGCTGGCTGCCAGGATCCGGCCCCGCGACCTGGAAGAGTTTTTCTCATCCGTT
GGCAAAGTCCGTGACGTGCGCATGATTGCTGACAACAAGACCCGCAGGTCAAAAGGTATT
GCCTATGTGGAGTTCGCCGACTCAGAGTCTGTGCCGCTGGCCATCGGGCTGTCAGGCCAA
AAGCTGCTGGGGGTTCCCATCAGAAGGTGTAAGCTGTTCTACAAGAGAGAGTCCGAGTGG
GTGGAGGCAAACGAGTGCGACAAGGAAATAGCTGCTTGTTACAACTGTGGCAATCCTGGA
CACGTTCAGCGTGAGTGCCCTGACCCCAGCAAGAGGTCGTGTTACCGGTGTGGCGACAGC
GGCCACTTGGCCCGCGACTGCACGGAGCCACAGCAAATGGATGACCGCAAGTGCTACACG
TGTGGTCAGCGTGGCCATCTCTCGCGTGACTGCACCTGTTACAGGTGTGGGGCATCAGAT
CACCTGGCCAGGGACTGCCCTCGCCAGTGCTACAACTGCAACGAGATGGGCCATATGGCT
CGCGACTGCGACTTTGATTTGCCGGTATCAAAAAAGCAGTGTGAGGAGAAGCTGAGAGAA
AATTTTCTCAAGAATCGTCATGTCACAGATGTCCGAACCATCGATTTGCTACTCATTAAG
GGTCAGATGGAACTGGTGGAAACTGCCAACATCTGGAAGCAGAGGAATCACATCATGATG
TTTTTTAAAGATACCGTGAATCCCAAGCCCGCAGATCGGAAGAGCGACATTCCCCTGGGT
GATGTAAAGTTTGGAGAGCTGGGACAATGGGTATCTCGCCGCAGTTTCAACCCCGTTGAT
TGGTGGCGTGCTGCATGGAGAAGTTACCATAGCTTCCAGTTTCACAGATACTGCGCACGC
AGATCTAGTTTAGCACCAATGTTTCAATTGCTGGCCATGTGGAGCATCTTCTGCTACTTC
GCGACATACTCCAGCCGTTACAAAACAGAACTGTGCAGACCATTTGAGGAGAGCGGTCAG
TGTAAATACGGAGACAAGTGTCAATTTGCTCATGGCATGCAAGAACTGAGAAACCTGGCT
AGGCATCCAAAGTACAAAACGGAGCTTTGCCGCACTTTTCACACTATTGGTTTCTGCCCG
TACGGACCTAGGTGTCATTTTATTCACAACGAAGAGCGACACGGGGGGAAGGCCAGGAAG
GGGGACGGGAACGAGGTGACCCCCAACCCCAAGAAACTGTACATGATTGGTCAGCAGCTG
CTGCGGCTCAACCGACAGATCAACAGCTACCAGCTGAGTGCTGATATCCCCGCCAGTCAG
CGCAACAAGTCGCGCAAGGAGAAGAACAAGCTGGCGTCGCGAGCCTGTCGCCTGAAGAAA
AAGGCCCAGCACGAGGCAAACAAAATCAAACTCAATGGTCTGGAGCAAGAGCACTCTCAG
TTGAACCGGGTTCTCGGTAAAACAATTTCATTAGGATCTCTCTCTCAGGAAGAGCGTCTG
AAAAAGCGAGCTGAGAAATTTGGCGTGGTGTCAGAAGAGGCCAAGAAACAACTCAGGGCA
GAAAGGTTTGGAATCAACTCTTCAGACACAGGGAAACTTTCAACTGTAACAGGCACTGCA
AACATGGCTGTTTTGAAGAAGCGAGCAGAAAGATTTGGCAAAGCAGATCAAGAGGAAAGA
AAACGCAAGAGGCTTGAAAGGTTTTACTTGCGAGGGATTGAAAAGAATGTTCTTGTTGTC
AGCACTGTGGACCCATTTGGAAGAAAAATCGTGTCAGAATCTCAAGCAAAACACATGGTC
AATGGAATGGACACTGACGAGGATGATGACAAGGACAAAGATGACATGGCCAAGGAACGC
GAGCGCCGCCTGGAAGAGAAAAGGCGCAAGGAGAGGCTGGAGCGCATGCAGCGACAGCCA
GCAAGGTCGAGGTCGAAATCAAGGTCAGAATCTCCACCCCGCAGGAAGAGGGAAAAGTCA
AGGTCGCGGGAGAAGAGCAGCAGGGACAGGTCGCGAGAACGGAGAAAAGAACGAGAGATA
GAAGAAGAAGAAGAAGCCTATGAGAGAAGAAAGCTGGAGAAAAAACTCAGGGAAAAAGAG
GCAGCTTATCAGGAGCGACTGAAAAACTGGGAAGCGAGAGAGAGGAAGAAGTCTAGAGAA
TATGAAAAAGAAAATGAACGGGAGGATGAAAGAAAAGCCGAGGAGGTGCGAGAAGCTAGA
CGATTGAAAGAATTTCTAGAGGATTATGATGATCTCAGAGACGATCCCAAATTCTATAAG
GGAAGCGCTCTCATGAGAAGGTTAAAAGAAAGAGAAAAAGAAAAGGAAGCAGACAACAGG
GATCGACAGAGGGAAAAAGAAGAGTTTGAAGAAATCAAGAGAAAGTTATTTGATCAGGGA
CATCCAGATGCTGAGACAGAAGTTGCAAGGATGGAAAGGGAAAGAGAGGAGCACCTCCGA
CCCCGCTTGCAGCTCCTCCAGGAGAAGAAACCTTCCCACCCCAACAATGTCCTGCTTGCC
GCTGGTTCCACTGATTTCAAGTGCAGGGTGTTCTCTGCCTATCAGAAGGAAGTGGATGAG
AAGCCAGGTCCGTGTTGCTGGGCCACCAAGATGAAAAAGTCAAATGATGAGATGTTCAGT
GATGCCTTCAAAGTTGTGATGGATGGCATTGCGTACAGAGTACAAGGAAAATTTGTGACA
CAATCAGATGGCCAGGTCGATATCGGAGGCAACGCCAGTCAAGAGGCTCCAGAAGAACAG
GCTGATGTCATCAAGGTCTCTGGCGTGGATGTTGTGCTGTCATGTAAACTAAACGAGACG
TTCTTCAGCGACTTCAACACCTATGTGAAAACCTACTTCAAGGAATTTTGTAAAAACCAA
GTCGAACTGATGGAAGACAAGGCTGGAATGAAGAGAGATGGTACAATGGCTGTCACAGCA
AAAGAGGCTGAGAGGCTGCTGGAAGGAGGCAAGCCCGATGCTGATGCTCAGACTAGAGGA
CAGCAGAAACAGATTGAGGAGATGAAGCCACCAGCCAAGAAGGTCAAACTTGCCAAAGAT
AGCACCATGGCCGTCACTGCTAAGGAAGCGAAGGGAATCCTTGCTGGGGAAAAGCTCGGC
GACACTAGACAACTGTGTTCTCCAACACAAAAATTGTCAACGAAACAAATATGGAATCAT
TTGTCAACACTGTATGATCTTCAAGCCTTGAATGAGTCGGAATGCATCCCATTTCCCAAC
AAAGAGGCAGAATTCCAGCTGCTTCTCGACATCCTAGATACAGCAGGGATGTCGTTTTCC
GTCGTTGAGAAAAGCTTCGCTCTGGAGCCAACGCATGTTGCATCTAAGCGGAAACAGAAG
ACGAATGACGGCATGAAGCTCATAAACACAGACAAGAAGGGTGTGTGGAGGGAGCTGAGA
AGACTTCACTCTCAGAAACGAAAAGCAGTGGCCGAGAAGCGTTCGCGCAAGCCTCAAGTG
TCGGCTCTAGAGGCGTACTGTGCCAACAGCGTCGACCACACCGAGGAGAATGTGGCCGCT
CTGGCGAGGCTGGGGCGGAACAGTCGATCTGGAGATGAAAATGTGCCACCTGAGTCAAGG
GAGCCAGATTCTGGATTCCGTAATCGTCGTGATGGAGGATTTGGCAGAGGCAGAGGGAGA
GGCCGAGGTCGTGGCGGATCTCGTGGTGGTGATCGCAAAAGAGAGTTTGATAGGCACAGC
GGAAATGACACGGGCATAAAACCAATGGAGAAGAGAGAGGGGGGCGGCGCTCATAACTGG
GGAACCTACAGGGATGATTTGGARRMSMAGCCACACGCCGAGAAAGACGAGGGGTCTCCG
GGCACTGATACCGATGATCCTGAGGCTGCTACCCCAGCCAGTCAGGAGCCCCAGGTCATG
ACCCTTGATGAGAAAAAAGCATGCTCAGGCCTGAGAAATGACCTGAAACTTTGCCTTTTG
GAAAGTGATTGTTGCAGAAAGGAGAGAAAGACACCCCGAGAATGTTTGAATGATCCATCA
ATATCGCCAGAATGCCACAGACTCAGACAAGCCTTTTTTGAGTGCAAAAGATCATTGGTG
GATATGCGTGCAAGATTCAGGGGCATCAAGGGAATAACAGGCTTCCGAGAAGTCGGGGAA
CAGCTGCTGTCCAAGTTCAAGTGGGGGAGGGTGTTCTTTGACCTCAACAAGCAACTATTG
GACACTTATGTGGCCTGTGCTGACAGTATGCTCTTCAGCGTGGATGACTGGAAGCAGGGG
CAGCGACTGCTGTGTGAAGACCAGAATCTATTCCACGCCCACTTCGCGTGCTTGTCCCGT
TTCGGTCCCCGCATCGCTTCCTGCATCCTCATCCGCTCTCAGATGTTCCGCAAGGCAGTC
ACAGACGCGGGTCTCTTCGCCCACCGGAAGTTGCACGACATTACGTGCAACTTCGCGGAG
AACATCGTTAACTGCCTAGAGCGCCCCCTGTCGCGGTCGTGCTCCCCTGATGTTGTTGAC
GTGACAAAGGACCGTGCCAAGTATGCTCAGATCTTGGAGGGGCTCATCTCTCAGGGTCTT
TACCAACTGCTGGAACCCACGATTACGTTGAGATGTAGGAGGGAAGATCTCGATATATGT
AAGTCCGTATGTGAGAAAAGTAAAGAAGCGTACAAGAAAGCTACTGGAGGGAGAGATGTG
GAGATCAAATTTGACACTGACAACTTCCTCGGACCTGAAGTGTCTGGAGGAGTGGAGCTT
TTGTGCCGAGGTGGGAAGATCAAGGTGGTCAACACGCTGGAGAGTCGGGCGGTCATTGTG
GACTTCGTGGTCTCCGTGGTGCTGACGCTGCTGTGGATCATCGGCTCGTCTGCCTGGGCG
GCCGGCCTGTCCGACGTCAAGATGTACACCGACCCCTACGACGGCAGCATCTTCTACCCT
GACCCCAAGGACATGCAGATCAACCTGACTGGCTTCCTCAACTCGAAGAATGCGCGCACG
TTCATGTCAGAGCTGTGGGATCATCTGACGAGCGCTCAGGACAACGTCACAGGCATACCC
AGCAAGTTCCTCGAACAGAAAAAAGAGGAGATCAAGCAGAGACAGGCTGAACGTGAGCGC
ATTGTAGCATCGTTGAAGAAGCATGAGGAGCAGATCAAAGAGCAGCTTGCTAAAGAAAGG
AAGGAAAGCCCTCACAATGCCGGACTAGAGTCAAGCTCAACAGGGTCTTCTTTCCCCAAG
GACATGACAGACTGCGTGGGCTGCATGAAGTCCATCACCCGCGTGCGCCTCAGGGACTCT
GGCTATATCAACGGCTGGGAGAGAGTATCCGAGGTCGTCTCCCGCTACTGTATACGCCGT
AATATGAAGAAGGAAGGATGCTACCGGATGCAGAGCAACGGAGGCTGGTCGGAGGTCTGC
TACTGCTACAGCGACAACTGCAACACGCTCAACAAGTACAAGTTCAAGGGCTTCCGCACC
GAACTGAGGAACGTCATGTTCATCCGGTCAGACATCCCTGACCCTAGTGAGCTGACCATA
AAGGTTATGGAGGACATCATATCTACCCACAACAGGAAGACTGGGTGCATTTTCCACATG
ATGCCAGTACAGGGAGTGTGTGACTACGATTACTTCCAGATGGAGATAATGATCAGGCGA
GTGCTTGCCCCCGTGTTCGATCCTGCTCTCGACCCGAAGAGCCACTTGGAGGACAATAAC
CTGGTCAACGTGCCCCGCCCATGCCATTACAGGATCCCCAACTTTGAAGGAGCTGCCACG
GCGAATGACAAGATCGCGCAGATGGATGTGTTCAAGACTGCCCGGGTGGTGAAGGTCAAC
CCAGACAAGCCCCAGGAACAGGCCCGCTTCATCACGCTGGACGCCAGCAAGAATCTGCTG
GTACCGACCACGCAGCTGCGCAGCGGGTTGCTGAATCGAGTGGTGCCGCCCGCCGGGGCT
GACAAGGAGAAGCTGCGCTTCTGTTGCACCTCACAGGGTGTGAAGGAGCACAGCACCGCC
ATCGACCTGGAGGACAGGATCACCATCGACCTCGTCATTGTGGGCAGTGTGGCTGTGGAA
GGATGTTTTGGGAAGGTGATGGACATCTTCTTCATCTTGGACTCTTCCTCCTCCATCTAC
ATCAACGACTACCGCCAGCAACATCAGTTTGTCAGAGAGGTGGTCAGCCGTTTTGATGTT
TCCCCCAGGACGACTCGGGTCGGCATTCTGACCTTCAGCGATGACTACGAGAGACCACCA
CTGGGTCTGAACCGAGCACAATCAAAGGGCGATGTCCTTGCCAGCATTGACGAGACGAAT
CTCCCGTACCGGACTGGGATCACCAACACCGACAGGGCCATCAGATACGTCCGTGAAAAC
AACGAGTTCCGCAGGGACATCACGAAGGTCATGGTGATTCTGACGGACGGTGGGTCAAGG
TCGCCCGGAGCCACCTCCAGGGAAGCCGAGCTCGCCCGAAACCAGGGCTTCTACATGTTC
GTGGTGGGTGTGGGCCAGTACCTGGACGAGCGTGAGTGGAKGGCCATCGCCTCTGATCCC
GATAAGGACTCTCAATGGCAAGCTGTGAGAATAGCTAGTCAAGAGAAAGAAGATGCCAAA
ACTCAGGCGTGTCAGCTAATGAAAAATGCCAAGGAAAGTTTGGAGAAACTGAAGCACACC
ATCGATGAAGGTAAAAAGAACAAGGTCACTCACAAAAATTCTGCTTTACTGCCTGCAGAG
AAAGATCTCAGCAACTGTAACTCTGAACTTGGCTCTTCGGCATCAATGGTTCAGCAGGCT
GAAGCAGAGGCTAAAGTGTTGGTGAAGTATAAAGACCTGGTGGAGAAAGGACGCCAGCAG
TTCCAGCAGGAGCTGGAAGGTATCATGCCGAAACTCAAGTGTGGCTCCGGTGCAAAGCTG
TCAGAAGATGAACTGAATATGCTGATAGCTCATGCCCACCGTCGCATTGAGCAGCTCCAG
AAACAGATAGCTGAGCAGCTTGTTTTGGAGCAGCAGCGCATCGACAACGCTCTGGACGCT
CAGCGCAAAGAAGACTCCTTCCTGACCTCTCAGGAGGTCAAGCAAGAGGCGGAACGAATG
AGAGCTGAATTCAAACTGGAGAAGCAGAAATGGGAGAATGACAAGGAAGGGGAAATCGAG
GCGAAGATCCGCAAGCAGTTGGCTCTCCAGGCTGCTGCCCACAATGACCATGTGAATGAG
GTGCTGTGCAGTCAGCTCGAAATGGGACGGCTCGCTGGGCTGGACACCATGTCTGAGGTG
GCCATTGGAACTGATGGAATGTTCATCTGCACATTCTTGATCTCCTTCATATTCAACTGG
CTGGGGTTCCTGCTGTCCCTGTGCTTGTCTAACACTGTGGCTGGCCGGTGCGGGGCCCTG
TCCGGGCTGGGCCTGTCCATCGTCAAGTGGGTCGCCATCATGAAGTGGGTCAACTCGTAC
AGATGCTTCAACTGCTCCAAGAACTGCTGCTACAAGCTGCTCACCCTCCTCTGCGGCATC
CCCATCGCGCTGTGCTGGGGCTGCGAGTTCGCCGTGATCACCTTCCAGCACGTG
>lancei
CAAAGATGGATTCCTTTGGAAAAAGTGGACAAGCAGGCAATTAGGCGGCAGAAAAACAAC
GTGGCGTCAAAGCGTTCGCGAGAACAGCGAAAGAAGAAGTTTGTGGAGTTTGAGCAGGAG
GCGGATGAGCTTGTCGTGAGGAACCAGCAGCTGAGAGAGAAAATTGTAGAGCTGGAACGC
CTGGCTAAAGAAATGAAGGCTGTGCTGGTGGCTAAGATGACCGGAAGGGCTAATGTTACC
AACGGCTCTGCCCAGGCCTCGAAAGAGGAAAGTGATTCAGATTCAGGTAAAAACCAGACG
CTGGAGGAGTCAGCAAGGGAGTACCAGGCCAAACACGGGACCAAAACAGAGTTAAAAGAG
GTGGAAACCATCACAGGGGAGGAGGAAGAGTCAAATGTCTTACAGGCAAATGCAAAGTTA
TTCTTTCTAAGGATGTCATCAAAACTAAGAACTGAAAATATGTCAAGCCTTGCATTGACA
AGAACAACCCAGCAATTTGGTGGTGACATTTCAATACTGGGTACCAGAGAGTATATTTAT
TTCAAAGGAAACGTGACAAGAAACTGCACTGAAAAAATGGTGAGAGTGCTGCAGGAAATG
ACAACCAAGCAAGTGTACAAGCCCTGGGAAGTGACTGATGTTCAGAAAGACCAGGATGGC
CTTTTATTGGACCTTGCCCTTTATCAGACCAAGCCTCATGTCCGTGCTGTTGAGCTGCTT
CACTCTGCTGCATTCAGAAATACCCTTGGAAACTCATTGTTTGCCCCTGATCACTCCGTG
GGTAAACTGACCTCCGACCAGGTCATGCAGTTTGTGAAGACCTATTTCAGCGCAGGTCGT
ATGGCTCTCATTGGAGTTGGAGTGGATGCATTCCAGCTGGAAGAGTTGGCCTCCCAGTTT
GAACCTTACGCCTCAGCAGGCGCTCCTGAGCAAAAGTCTTCATACCACGGAGGAGAAATC
CGTGACAATTCAGGAGGAGATGTTTCTTATGTGGCAGTTGGCTTCTCCGGCAGCAAGGAC
ATCTTGGCAGCCGAGGTGCTGCGTCACATCATGGGCACTGGCTCTCACATCAAGTACAGC
GACCTGGAAGAAGAAAAAAGTGTCTTGACTGCACAGGTGAAGGAAATTACAGAAAACTAT
GAGCTGGAGAAGGAGGCAAATGGAAAGCTAAGAGAAAAGATTGAACAAATGAAAGAGGAG
GTGAAGAAAGCAACAGCAACTATCAAGCAGCAAGAAGAGCTTTTTCAACATGTAGCCTCT
ACATCAGAAAAAGCTTGCAAAGAATTTGAAGTGATGCAGCAAACCTATGCAAAGGAAAAG
CTTGTTCGCAGTGAAGCGGAAAGAGTGGCTCATAGATTATTCAAAGAGAGAGATCAGGCT
CGTCGGGAAAGCTCACTCGCTTTGAGTAAAGTGGCTGATAACAAGAAAGTCATGGACCTT
ATGCTGGAGATCCAAGACCTAAACAGTCAAGCTGTTCAGATGAAAGAAGACCACGACAAA
AAGGTGAGTGAGCTGGAAGAACAATTGCTGGCTGCCAAAGAACTATGTGATACGGAGAGC
TTGGAGTCAGAAAATAATGCACTTCAAGTCAAGTTGGAAAAGAGTGAAGGAGAAGTGAAG
CAGCTGAGCAAACAATACTCAGACTTGCTGGAAACATATAAAACTTTAGAAACAAGAGCC
CCACCCCCACCACCAAGCAGAGACCGAAGGAGGAGGCGAGACAGGAGGAAAAGGAGCAGA
TCCCCAGCTAAGCGTTTGCCAGAAATGACAGTGGAAGAAAGAGATATTAGGACTATTTTC
TGTATGCAGCTTTCTGCAAGAATTCGCCCAAGAGATCTAGAAGAATTCTTCTCTTCTGTT
GGAAAGGTACGGGATGTTCGTCTGATTACCGACAACAAGACACGTCGATCAAAGGGTATC
GCTTATGTAGAGTTTGCCGATCCTGAATCTGTGACCCTTGCCATGGGTTTAACAGGCCAG
CGGCTATTGGGAGTGCCCATCAAAAGATGCAAACTGTTTTATCAGAAGGATGGCCAGTGG
ACAGAGGCTAAAGACTGTGATAAGCCAATTGGAGCCTGCTACAACTGTGGATGCAGTGAC
CATCTGCAGCGTGATTGCAACCAGGCCATTGTTAAGTCCTGCTATCGATGTGGCCAATCA
GGTCATATCTCCAGGGATTGCTCGGCTGGAGGCGGTTTTGATGACCGTAAATGCTACACA
TGTGGTGGTGTTGGCCACTTATCTCGAGAATGTCCCTGCTATCGCTGTAACCAGACAGGT
CATCTCCAGAAAGATTGTCCAAACCAGTGCTACAACTGCAACGAAATTGGCCACATGGCT
CGCGATTGCGACTTCCACATCCCAGTCACAGTGGCCAAAGGTCGTGAAAAGGTCAGGGAG
ATGTTTTTAAAGAACAAGCATGTGACAGACATCCGAGTGATTGACATGCTGGTAATCAAG
GGTCAGATGGATCTTGTGGAGACAGCCAACATTTGGAAACAGAGGAACCATGTGATGATG
TATTTCCAAGACACTGTCAACCCAAAACCTACAGATTTCCTTGGCGATACACCATTTGGG
GAAGTGAAGCTTGGTGAACTGGGATCATGGTTTGGAAGACGTAACAAGAGTCCACAGGGG
ATTTGGAGCTGCATGCATAGAGCTTACTGGAGATGGGCAGCCAACAACCTTCATGTTCGT
CAGGCAGGATTTGTACCCATTGGCCAGGCAGCTATGGTTTTGTCCATTACCTTCTTTGCA
CTTCTGTACGCTAGTCGTTATAAGACGGAACTGTGTAGGCCATTTGAGGAGAGTGGTTCT
TGTAAATATGGTGACAAGTGTCAGTTCGCTCATGGCATGCATGAATTGCGGAACCTCGAC
CGGCACCCAAAGTATAAAACCGAACTGTGCCGTACTTTTCACACCATTGGATTCTGTCCA
TATGGACCCAGGTGCCATTTTGTCCATGAGGAGGAGAGACACGGAGGGAAAGCCCGAAAA
GGAGACGGAAATGAAGTGACGCCAAATCCTCACAAACTTTTCAAAATAGGACACCAGCTT
TTGAGGCTGAACAAGAAAATCAACGCCTGTCAGCTGGGCTCAGATATTCCAGAGGCCGTG
AGGAATGAGTCTCGTAAAGAAAAGAACAAGCTTGCGTCAAGAGCTTGCCGTCTGAAGAAA
AAAGCGCAGCATGAAGCCAACAAAATCAAGTTGCACGGACTGGAGACTGAGCATGGTCAG
ATTAATAACGTCCTTCGCAAACCAAGTGAAGTGAAAAAACTCACAGAGGCTGAGCGTTTG
AAGATGAGAGCCGACAAGTTTGGTGCTTCCTCAGAGCAAGCCAAGAAAGAGCTTAGAGCC
CAAAGGTTTGGCATTGCATTGTCTGAGAACGGAAACATTAACACATCAGCAGTTCCAGTT
GATCCTGAAAAAATGAAGGCCCGTGCAGAGAGATTTGGGAAGTTTTCAGAAGAAGAAAGG
AAAAGGAAGCGGGCTGAGAGGTTTTTTATGAGGGGATTGGAAAAGAATGTTTTGGTTGTT
AGCACTGTGGATCCTTTTGGCAGGAAAGTAGTGTGTGACTCTGGCAACAAATCTATGGTT
AATGGCATAGAATTCGGCAAAGATGAAGAAAAAGACAAAGAGGACATGTTACGCGAGCGT
GAGCGGAGGCAGGAAGAAAAAAGACAACGGGAAAAGTTGGAGAAAATGCAAAGGGCAACC
AGAGTATCTCGTTCCAAGTCCAGATCAGCATCTCCTATATCCAGATCTAGACGCAGGTCG
AGGTCTCGAGAACGAACAAGCAGGGATAGATCACGAGACAGACGAAAAGAGCGTGAGCAG
GAAGAGGAAGAAGAACACCTGGAACGTCGTAAACTGGAAAAGAAATTACGAGAAAAAGAA
GCTGCCTATCAGGAGAGGTTAAAAAATTGGGAAGGACGAGAACGGAAAAAGACAAGAGAA
TACGAGAAAGAGGCTGAAAGAGAAGAAGAAAGAAAGGTGGAAGAGGCAAGGGAAGCTCGA
CGTTTGAAAGAATTTCTTGAAGACTATGATGACTTGAGAGATGACCCCAAGTTCTACAAA
GGAAGTGCTCTACAGCGTCGTTTGAAAGAAAGAGAAAAAGAAAAGGAGCTTGACAATCGA
GACCGGCAAAGAGAAAAGGAAGAATTTGAAGAAATTAAGAGAAAGCTTTTTGACGAAGGT
CATCCAGATGCTGAAACAGAAGTTGCCAGGATGGAAAGRGARAGAGAGGAGCATTTGCAG
CCTTGTTTACGGTTGCAAGAGATAGAACAGCCCCCACATCCTAACAATGTCCTTCTGGCT
GCTGGGTCCACTGACTTCAAATGCAGAGTATTCTCTGCATACCAAAAGGAAGTGGACGAG
AAACCCAAGCCCTGCAGCTGGGGCACCAAGATGCTTATGTCAGGTGATGAGATGTTCACT
GAGACCACCCCTATGACAGAGACTGATGGCTTTTATATACTTAAAGGAAAATTTGTGACA
AAAGCTGGCGATGAAAGTTTGTTGGGTGCTAATCCAAGTGCTGAGGAAGCTGCCGAGACA
GAAGATGGAACCATGGAATCTGGTGTGGATGTCATCATATACCAACGTCTACAGGAAACT
GGATTTGGTGATTATCAAATCTACATGAAGGATTATATAAAGAACGTTTTTTCCAAACTG
GCAGAGGTTAAAGATGCCAAACCAGTTGTACAGAGAGATGGGACAATGGTTGCAACTGCG
AAGGAAGCTGATCGCTTGCTTGAAGGAAACAAACCTGATGCTGATGCTCAGACAAGAGGC
CAGCAAAAGCAAATTGATGAAATCAATCCAAAAGCAAAAAAACCCAGATTAGCTAAAGAT
GGAACAATGGCAGCTACAGCGAAGGAAGCTAAGGCTCTTCTCGCTGGTGAGAAACTTGGT
GATACCCGTCAATTGAGCTCATCCAGCAAAAAGGTGACATCCAATGAAGTGTGGCAACAC
CTCTCTACGCTCTACGACCTGCAAGCTCTGAACGAGAGTGAGATGGTTCCCTTTCCCAAC
AAACCTGGGGATTTCTCCCTGCTGTTGGACATTTTGGACACTGCTGGTATGTCTTTTGAC
TTGGTTTCGAAATGCTTGGAGATGGAAGACTTAGGTGAAACTTCCAAAAAGAAAAGGAAG
ACAAATGATGCCATGCAGATAATCAAAACAGATAGACAGGGTGTTTGGAAAGAATTGAAG
AAAATTAGAAAGAAACAAGTGAAAGACATCAAAGTCAAACGGAAGATGGAAAAGTTCAAG
TCAGCTATAGAGATTTATAAAGATCACGGCTATGATAACACTGATCGGAATGTGGAGACG
CTCCTAAAGATCTCTAAAGATGCGAAACATGGAGATGAAAATGTTCCCCCTGAGAAGACT
GAAGGTGGTGGATTTAGGCGTCGAGAACGTGATGGTGGATTCGAGAGAGGAAGAGGGCGT
GGAAGAGACCGAGGAAGAGGGAGAGGTGGTGACAGAAAACGTGAATTTGATCGCCACAGT
GGTACAGATACAGGGATCAAGTCTGTGGAAAAAAAAGATGGTGGTGGTGCTCATAACTGG
GGTAATTTCAAGGATGATTTAGAAGAGCAAGGACAAGTAAATTCAGCTGATGGAAGTCCA
CTGAATGAAAGCGGCGAGGTTGAAAATCCTTCTGAAGAAGAAGTTCAGCCACAACAAATG
ACACTAGATGAAAAAGTTGCTTGTTCTGGCATTCGAGATGATCTCCTAGAATGTCTTTTA
AAGAGTGACTGCTGCAAAAGGGACAAAAACACACCGCGTGAGTGCATGAGCGACCCCTCT
GTTCCTGATGAGTGTCACAAGCTGCGAATTGCCTTTCTAGAATGTAGACGATCCTTGTTA
GACATGCGGACCCGATTCAGAGGAAGGAAAGAAATTACAGGATTTATCAGAGAAGCTAAT
GTGCTGCTGGACAAGTTCAGATGGGGCTCCTCATTTTACACTTTGAATAAAGATCTTCTG
GATGCCTACAGTCTTTGTAAAACCAGTATGCTCGTTGACGTAGGCGCCTGGACGCAGGGC
ATGGCACTCCTCTGTGACGATCTGCACGTATTCAGCAGCCATTTTGACTGCATGTCCAAG
TTTGCGCCTCGCATCTCAAGCTGCATCCTCATCAGAACACAGATGTTCCGCCAGGCCGTT
CTAGACGCTGGTCTGGCCTCGCACAGAACTCTCCATGGAATCACTTGCAATTTTGCCGAG
AACATTGTGAACTGCCTGGAGCGCCCCCTGTCTCGGAGTTGTCCCCGTTTGGTTGTGGAC
ATCATGGACAACCCAAAGGAATACAACCAGATGCTGCTCAAACTCATCGTCCAGGCTCTT
GTGGGATTGATTGAGCCCAAGGTCACCATTCGTTGTCGTCGGGATGACCTTCAGACTATC
AAGGGAGCAATCCCCGACCTGGTGAAGGAATACAAAGAGCTGGTAAAGGGGAAACCATTG
GAGCTGGTGATGGATGAGGAGAGATTTCTCTCCCCTGAAATCTGTGGAGGCGTAGAGCTG
CAAGCCCGCAGTGGAAAGATCGTCGTTGTGAACACGCTGGACGAGCGCGTTGTCGTGGTT
GACTTTGTGGTGTCCATTGTCCTGACATTGCTGTGGATCATCGCGTCCTCTGCTTGGGCT
GCAGGACTCAATGATGTCAAGCTCTACGCAGACCCCCATGATGGCGAGATCTTTCATCCA
GATGGAAAAGATATGCAGATAAACATGACCGGCTTCCTGAATGGGAAAAATGCAAGAATC
TTTGTTGGCGAGCTTTGGGAACATCTATGCAGTGCTCAAGAAAACATCACTGGCATTCCA
ACTGAGTTTCTGGAACAGAAGAAGAATGAAATCAAGCAGAGACAGGAAGAGCAGGAGAAA
CTCCAGGAACAACTGAAGTTGAAAGAAGAGCAGATTAAAGAGCAACTTTTAAAAGAAAGA
ATGGAGATACCTCACAGAACCGGACTAGAGTCAAGCTCAACAGGGTCTTCTTTCCCCGGA
GACTGYGGCGATGACATGTACTGCGTCAAGTACAAAACCTTTGTGTGGATCCACGACTCA
GGGGAGATCACAGGAAAAACAAGAGAGTCTTCTGTGGTGACAAGGACATGCGAGGCCAAA
AAAGACCACGAAGAAAAGTGTATCGGATGGCAGAACAATGGCGGGGTGACGCTGAAATGC
TGGTGCGGGTCAGACGGATGCAATCCTCTGATGTTGAATAAGTTCAAAAGCTTCCGTACA
GAGTTGCGTAACATTATGTTCATCAAGTCGGACGTTGCAGACCCTGTCGAGGTGGCTACG
ACTGTTTTTGACATTATCCTGCAGCGAAAGAACATCTACACGGACTGCGTGAACCAGCTA
CTTCCTGTCCAAGGTGTTTGCGACAATGACTACAAAGAGTTAGAAATCATGTGCCGAAGA
GTTCTGGCCCCCTACGTTGGAGAGCATCTGGAAGCTCCAAGCAGCCTGGAGGACAATAAT
TTGGTGTCCCCGCCTAGACCCTGCCACTACCGTATTCCCAATTTTGAGGGAGCAGCAGAG
GCAGCAGATAAGCTGAAGACCTTGGAGGAATTCAAGAATGCTCGCACTGTGAAAGTCAAC
CCAGACAAGGCTCAAGAAAATGTCCGTTTTCTTGTATTGGAGAACCACAAGGATTTGATG
GTCCCAACAGCTGAGTTGAATTCTGGCTTGCTGAATCGAGTGAGTGCTCCAGAAGGATCT
AATAAAGAAGAGCTGAAGCATTGCTGTACCACGCAGGGTGTGAAGGAGAACAGTCAAGTG
ATTGGCTTGGATGATAAAGTCAAGCTGGACCTGATCTTTGTTGGGAGTGTTGCGGTCGAA
GGATGTGTGGGCAAGGTGATGGATGTTTTCTTTCTGCTGGACTCCTCGTCCTCCATCTAC
ATCAACGACTACATGTCCCAGCATCGCCTGGTCCGTGACATCATCAATCGATTCGACGTC
AGCCCCGAATCCACTCGTGTCGGTATGCTCACCTTCAGCGATGACTTGGAGCGACCTGTG
ATGGGTTTGAACCGCTACCCCAACAGGGACGACTTGGTACAGGCTATCTCCATGCAGAAC
CTTCCCTACAGAACCGGCATGACCAACACCCACCTGGCCATTAGCTATGCCCGCCAGGAC
AACGACTTCAGACCGGACATCACCAAGGTCCTCATTGTCTTCACCGATGGAGGCTCCAGA
TCCCCCGGCGCCACATCTCGGGAGGCTGAACTGGCCCGTAACGCCGGTTTCTACCTGTTT
GTCGTGGGCATCGGCCAGTACATCGAGGAGAGAGAATGGAGGGCCATTGCCAGCGACCCC
GATAAAGATGCTGAGTGGGAGGCAGTGACCGTGGCCTTCAAAGAGCGTGAGATTGCCACC
AACAGGGCCAATGAGCTTGTGGGACAGGCCAAGAAAAGCATTGACAAGCTGAAGACGGTG
GTGGAGGAGGGCAAGGCTAACAAAGTGACAGCCAAAAACCCAGCCCTCAATCCGGCCACC
AAGAAAATGGCAGAGCTCTCCAAGGATCTGGCCAAGGCTGCAGCTCAGGTACGTCAGGCA
GATGCAGACGCCAAAGTGATGCTCAAGTACAAGGACCTTGTGGACAAAGGCAGACGCCAA
TTCCAACTGGAGCTGGAGAGTCTGGTGCCAGACGTCAAGTCAAGTAAAGGACGTAAACTG
TCGGAAGAAGAGCTGAATGCTCTTATTGCTCATGCTCACCGACGAATTGAACAGCTACAG
AAGCAAATTGCGGAGCAGGTGGCCATGGAACGCCAGAGGTTGTCTGCAGCTCTGGACACG
CAAAGACAGGAAGATAAACAAGTCACGGAGATGGCTGTCCTTGACGAACGTACTCGCATG
CTGAACGAATTTGAATTGGAGAAAGAGAAATTGGATGTGGAGTATGCAGTCCAGATGGAA
TCTGACGTTAGGAAGCAGCTGAGTCGTCAGGCTGCTGCTCACAGCGACCACCTTAAAGAC
GTTTTGGCCGTGGACTTAGAGGCTGGCAGACTGACAACTCTTGAGGGCGTGAATGAGGCC
AACATTGGGACAGACAGCATGTTCATCTGCACATTCTTCATTTCGTTCCTGTTCAACTGG
TTTGGTTTCTTGTTGTCCCTGTGTCTGACTAACACCATTGCCGGTCGCTGTGGAGCCCTG
TCTGGCCTGGGGCTCTCCATCGTCAAGTGGGTCGTCATTGCCAAGTGGAAATGCTCCCAC
TCTTGCTTCAACTGCTGGAAGAACTGCTGCTACAACATCCTCACCATCCTCTGCGCCATC
CCCATCGCCATGTGCTGGGGCTGCGAGTTCGCCTACATCACCTTCATGCACGTG
>leonina
CAAAGATGGATTCCTTTGGAATCCATGGACAAACACACCATTAGAAGGATAAAAAACAAC
CACGCCTCCAAGCGCTCAAGAGAACAACGCAAACAAAAATTTGTTGACATGGACGTGGAA
GCTGAAGAGCTTGTTATCAAGAATCAAGAGTTGCGCGAGAAAATTGTGGAACTTGAAAAT
CTAGCAAAAGAAATGAAACAGGTCTTGGTAGCAAAAATGACAGGCAGGGCAGTTGTGACA
AATGGATCTACTCAAGCTCATAAAGAAGAGAGTGATTCAGAATCAAGTAAAAACCAAACT
TTAGAGGAATCTGCTCGAGAATATCAAGCCAAACATGAGATAAAGACAGAGTTGAAAGAG
GTAGAGACAATCACTGGGGAGGAAGAAGAGTCCAATGTATTACAGGCCAACGCAAAGTTA
TTCTTTCTGCGATTGTCCTCTAGACTTAGGACTGAAAATATGTCAAGTTTGGCATTGACG
AGAACCGTTCAACAATTGGGAAGTGATGTTTCGATACTAGGGACAAGAGAATACATCTAT
TTTAAAAGCAATGTGAACAGAGATTCTGTGGGCAGCATGGTTAGAATATTGCAAGAAATG
ACCACCAAACAAGCGTTTAAACCGTGGGAAGTTTCTGATGCCCAGCAGGACAAGGATGGC
ATGCTCTTAGACCTTGCGATCTATCAGTCTCGTCCTCATGTCCGTGCTGTTGAGTTGCTT
CACTCTGCAGCATTCAGAAACACCCTCGGTAATTCTCTGTACGCTCCTGATCATGTGGTG
GGCAAATTGACCTCTGACCAGGTGATGCACTTTACAAAGACAAACTTCAGCGCTGGTCGT
ATGGCTCTCATTGGCATTGGTGTTGACGGGGCAGAGCTAGAGAGTCTTGCATCAGAGTTT
GAGCCATTTGCCTCTGCTGATGCGCCCGTGGAAAAGTCCAGTTATTACGGTGGTGAAATT
CGAGAGAACACTGGAGGGGATATAACCTATGTGGCTGTTGGTTGTGGAGGGAGCAAAGAC
TTGATAGTGGCAGAGGTCCTGCGGCACATCCTGGGCTGTGGAGCCCACATCAAGTACAGC
CAATTGGAGGAAGAAAAGAGTGTATTGACTGTTCAAGTCAGAGAATTGAAAGAAAATTTT
GAAATAGAAAGGGATGCCAAGAGGGATTTGAGAGACATGGTCAAGCAGTTGAAAGAGGAT
TTGAGAAAAAGAAATGAGGTCATGAAAGAGCAAGAGGAGATGCTGGCACAAGTGGCCACC
GCCTCTGAGAAAGTCTATCAAGAGTATGAGAGCATGGAGCAGACCTGCATGAAGGAGATG
ACAGTTAGATATGAGGCAGAGATAGTTGCTCATAAACTTACAACTGAGAGAGATCAAGCA
CGGAGGGAGAGTTCTTTGGCACTGAGCAAAGTCTCGGATAACAAGAAACTTATGGAGGCC
ATGATTCAAATCCAAGACTTGAATACTCAGACTGCAGGACTAAAAGATGAGTATGAGAGA
AAGATTCATGATTTGGAGGACCAAATAAAGACATTCAAGGAGGTTTTGAATACTGATAAT
TTAGCAGAGGAAAATAAGACATTAGAAGAACAATTAAAGGCAAGCAGAGCAGAAGTTGAA
AAACTGCATGGAGATTACACAAAATTGATGGAAACATATAAAACAATGGAGAAAAAGGCA
CCTCCTCCCCCTCCTAGTCGAGATAAACGTCGTAGAAAGAGCAGGAGAAGAAGAAGCAGA
TCTCCTGGACGGAGATCACCTGAGTTGACTGTTGAAGAAAGGGATGTGAGGACTATATTT
TGCATGCAACTGTCAGCTAGAATTCGTCCAAGAGACTTGGAAGAATTTTTCTCTTCTGTT
GGAAAGGTGAGGGATGTCCGTCTAATTACTGACAACAAGACTCGGCGGTCAAAGGGGATT
GCCTATGTGGAGTTTGCAGATCCTGAATCTGTGACTCTAGCCATGGGACTGACAGGTCAG
AAACTGCTGGGAGTTCCTATCAAAAGGTGCAAGCTGTTCTACCAGAAGGAGGGTCAATGG
ACAGAGGCTAAAGACTGCGAGAAACCCATCGGAGCATGTTACAACTGTGGCAGCAGTGAC
CATCTCCAGAGAGATTGTCCTCAGGCAATTGTAAAGTCTTGCTATCAGTGTGGTCAGTCA
GGTCACCTGGCCAAAGAATGCTCACCTGGCCATGGCCAGGATGATCGCAAATGTTATGCT
TGTGGTGGAGTTGGCCACTTAGCAAAAGAATGCCCTTGCTACAGATGTCACGAAGCTGGT
CACCTTCAGAAAGATTGTCCTGACCAATGTTACAAATGTGAAGAAGTTGGACATGTTGCA
AGGGATTGTGAATTTCATATACCAATCACAGTGCCAAAAGGAAGGGACAAGGTTCGAGAA
TTGTTTATGAAAAATAAACATGTAACAGATATCAGAGTGATTGATATGCTAGTGATAAAG
GGTCAAATGGACTTGGTTGAGACAGCAAACATTTGGAAACAGAGGCACCATGTGATGNNN
TTTTTCAAAGACACAGTTAATCCCAAGCCCACCGATTTTCTTAGCGATGTACCCGTTGGA
GATGTAAAGCTTGGTGAGCTGGGCTCTTGGTTTGGAAGACGTAATAAGAGTCCCCAAGGA
ATGTGGAGTTGTCTTCACCGAGCCTACTGGAGATGGGCCGCCAATAACTTCCATGTACGT
CAAGCGGGATTTGTTCCTTTGGGCCAGGCTGCCATGGTCATGTCTGCATTTTACTTTGTT
TTATTATACTCCAGTCGATACAAGACTGAACTGTGTCGACCTTTTGAAGAAAGTGGTTCA
TGTAAATATGGAGATAAATGTCAGTTTGCTCATGGTGGACACGAGCTTAGGAATCTTGCA
AGGCACCCTAAGTACAAAACGGAACTCTGTCGCACATTTCACACAATTGGATTTTGCCCT
TATGGACCACGTTGTCATTTCATTCATGAGGATGACCGACACGGTGGGAAAGCAAGAAAA
GGAGACGGTAATGAAGTGACTCCAAATCCTCAGAAACTGTTCAGGATTGGACACCAGCTT
TTGCGACTCAACAGGAAAATCAACGCTTGTCAACTTGGCTCAGATATTCCTCTGGAGAAA
AGAAATGAATCTCGCAAAGAANNNAACAAACTTGCATCGAGAGCTTGCAGACTCAAGAAA
AAAGCTCAACACGAGGCCCATAAAATCAAATTAAATGGCTTGGAAATGGAGCACAGCCAG
ATAAACAATGTTCTCCGGAAGCCAGTTGAGGTTAAAAAAATGACAGAAGAAGAGCGCATA
AAGTTAAGAGCAGAAAAGTTTGGCCTCAATTCTGAGAAANNNAAAAAAGAATTGAGAGCT
CAAAGATTTGGACTTGCATCAGTTGAGAATGGAACCATAAGCACTTCAAATGTAACGATT
GACCCAGAGAAGCTCAAGCAAAGAGCAGAGAGATTTGGAACGGTGATGGACGATGAGAAG
AAAAGGAAAAGAGCTGAAAGATTTTTCATGAGAGGCTTGGAGAAGAATGTTTTGGTTGTG
AGTACAGTGGATCCTTTTGGAAGGAAAGTGGTATGTGAGTCGGGCAACAAGCCGATGGTG
AATGGGATAGACATCGATGATGATGAAGAGAAAGAAAAAGATGAGCTTGCTCGTGAGCGA
GAGAGGAGACAAGAGGAGAAGAGGCAGCGAGAAAAGTTGGAGTTATTACAAAGGTCTACA
AAAGTTTCCCGTTCAAAGTCTCGGTCAGCTTCTCCGATATCAAGATCTAGAAGAAGGTCG
AGGTCACGGGAGAGAACAAGTAGAGACAGATCAAGAGAAAGACGCAAGGAACGAGAATTG
GAAGAAGAGGAGGAACTGTTTGAGCGTCGTAAATTGGAAAAAAAGCTCAGAGAGAAAGAA
GCTGCCTACCAAGAGAGATTGAAAAATTGGGAAGGAAGGGAAAGAAAGAAGACACGAGAG
TATGAAAAAGAAAATGAAAGGGAGGACGATAGAAAAGTGGAAGAGACAAGAGAAGGTAGA
AGACTTAAAGAGTTCTTGGAGGACTATGACGATTTAAGAGATGACCCAAAGTTTTACAAA
GGAAGTGCTCTTCAAAGGAGGCTCAAAGAAAGAGAGAAAGAAAAAGAACTAGACAACAGA
GATAGACAACGAGAAAAGGAGGAATTTGAAGAAATCAAACGGAAATTATTTGATGAAGGT
CATCCTGATGCAGAAACAGAAGTTGCAAGAATGGAAAGAGAGAGAGAAGAACATTTACAA
CCACGTTTACATTTACAAGAAGTAGAGCAACCTCAGCACCCAAATAATGTCCTCTTGGCT
GCAGGCTCCACTGATTTCAAGTGCAGGGTGTTCTCTGCCTACCAGAAGGAGGTGGATGAG
CGGCCAGGCGCTTGTTCCTGGGGTACCAAGATGTTGATTTCAGGTGATGAACTCTTCTCT
GAGATTCACCAACCTGAAGATAAAGGTGGATTCTACGTTGTCAAAGCAAAGTTCATTACC
CGAGCTGACGATGATAGTGCCATTGGGGGCAACCCTAGCGCAGAGGAGGAGCAAGAGGGC
AATGAGAATGGCTCTGTAAGCGGTATCAATGTTGTCATGGACCACAGACTGGTTGAAACT
GGCTTTGGGGAATACACTACATACATGAAAGACTACATGAAGAAGATCCTACAACTGTTG
AGTGAAGTTAAAGATGCCAAACCTGCTGTCCAAAGAGATGGAACTATGGTTTCTACTGCA
AAAGAAGCTGAGCGTTTGCTTGATGGAAATAAACCTGATGCTGATGCACAGACCAGAGGT
CAGCAGAAACAGATAGATGATATCAATCCAAAAGCCAAAAAGGCTAGGTTATCTAAAGAC
ACTACAATGGCAGCGACTGCAAAGGAGGCAAAAGGTCTTCTTGCTGGTGAGAAGCTGGGT
GATACCCGTCAATTATGTTCACTGGCAAAAAAAGTTACCTCGAATGATGTATGGAGACAC
TTGTCCACTCTGTATGATTTGCAAGCTCTGAATGAATCAGAGATTGTGCCCTTCCCTAAC
AAAAATGGTGATTTTTCTTTGTTGTTGGATATCTTGGACACTGCAGGCATGTCTATTGAA
ATTGTTTCAAAATGCTTGGCATTATTAGAGGACAGATCAATAAAGAAGAAAAAGAAAAAA
ACAAATGATGCGATGCAGATTATCAAAACAGATCGACATGGTGTATGGAAAGAGCTTCGC
AAAGAAAGGAAAAAGCAGTTGAAACAGATTAAAGCTAAAAGAAAAAAGGAAATCTTCAAG
TCAGCCATAGAAAAGTATAAAGACCATGATGTTGATTACACTGAAAGCAACGTAGAAACT
TTGTTGAAAATCTCAAAAGATGGACGTGTAGGAGATGAAAATGTCCCTCCTGAATTCAAA
GATCCGGAGGGATTTAAAAAGAGGGAAGAAGGAAGTGGATTTGGTCGTGGTAGAGGGAGA
GGACGTGGACGAGGCGGTGAAAGAGGAGGAGACCGTAAAAGGGAATTTGACAGACACAGC
GGTACTGATACGGGAATCAAGCCTGTTGAAAAGAAAGAAGGTGGTGGTGCCTACAATTGG
GGCAGCTTCAAAGATGATATAGAGGAACAGGGCCAGGTGAACTCTACTGATGGAAATCAA
CTGAATGATAGCACTGAGGCAGAAAATGTCAATGATGAAGATGCCCAGCCACAGCAGATG
ACCCTGGATGAGAAGTTGGCGTGTGAGGGAATCCGAGACGACCTGCTAGAATGCTTGTTA
AAAAGTGATTGCTGTAAAAAGGACAAGAACACACCACGAGAATGTATGGGAGACCCATCT
GTACCTGATGAATGCCACAAGTTGCGTGTTGCTTTTCTGGAATGCAGAAGATCTATGTTG
GACATGAGGACAAGATTCAGGGGGAGAAAAGAAATAACAGGTTTCACCAAAGAATCCCAT
ATGGTTCTAGAAAAGTTTAAATGGGGGCCGTCATTCTTTTCTTTGAACAAAGATTTCCTT
GATAACTATTGTAGTTGTCACACAAGTATGCTCTTCAATCTGGACGACTGGACACAGGGC
ATGGACCTTCTGTGTGAAGACCTCAACCTGTTCAGCAGCCATTTTGATTGCCTGTCCAAA
TTCACCAATCGCATCACTCGCTGCATCTGGATGCGTACCCGGATGTTCAAGAGGGCAGTG
ATGGAGGCTGGAATGGCCACCCACAAAGCTCTCCACGACATCACATGCAACTTTGCAGAG
AACATAGTGGACTGCCTGGAGCACCCGTTGGCCAAGGAGTGTCCTATCCTGGTGGTTGAC
GCCATGGAGAATCCTGAGGAGTATAAGCATTTATTGTTGCGTCTTATCATGCAGGCATTG
ATCAGTCTGATGGAACCGAAGGTCAACATACGCTGTAAGCGAGAGGACATCCAGATGATC
AAGAATGCCATCCCAAGCTTGGAGAAGGAGTACAAGGAAATGTTGAAGGGAAAGCCTCTG
CAGCTGGTGGTGGATGAAGAAAAATTCCTCTCCACTGAAACGTGTGGTGGGGTAGAGCTC
CAGGGCATGAATGGCAAGATTGTGGTGGTCAACACCCTGGACGAGCGTATTGTGGTGGCG
GACTTTGTGGTGTCCCTGGTGCTGACCCTGTTGTGGATCATCGCCTCCTCTGCCTGGGCT
GCCGGGCTGAACGACGTGAAGCTCTACACCGACCCTGACGACGGCGCCATCTTTCATCCA
GATGGCAAAGAAATGCAGATTAATCTGACTGGCTTTCTCAATGGGAAAAATGCAAGAGTG
TTTGTGGCAGAGCTCTGGGAGCATCTATGCAGCGCTCAGGAAAACATTACTGGTATCCCT
AACCAGTTTCTTGAACAGAAGAAAAATGAAATAAAACAAAGACAGGAAGAGCAAGAAAGA
CTCCAAGAGCAGTTGAAAAAGAAAGAAGAGCAGATTAAGGAGCAACTTTCAAGAGAGAGA
AGAGAGTTACCTCACAGAGTCGGACTAGAGTCAAGCTCAACAGGGTCTTCTTTCCCCGGT
GATTGCGGCGATGACATGTACTGCGTCAAATACAAAACCATTGTGTGGATTCATGACTCA
GGAGAAATATCTGGCAACTCAACAAGATCATCTGTGGTGACCAGAACTTGTGAATCTAAG
AAAGGCAAGTCGGAAGGGTGCACTGGGTGGAAAAACAACGGGGGCGTGACCCTCAAGTGC
TGGTGTGGATCGGACGGCTGTAATCCTCTGATGTTGCACAAGTTCCAGAGTTTTCGCACT
GAACTCCGAAACATTATGTTCATCAAGGCTGATGTGGCGGACCCTGCCATTGTGGCTACC
ACAGCCTTTGACCTGATCATGGAGAGGAAGCCCCTACTCACAGACTGCATCAATCAGCTG
CTCCCTGTCCAAGGGGTCTGTGACAACGACTATAAGCAGCTGGAGATAATGTGTCGTCGG
GTGCTCACCCCATATTTTGGAGAACACCTTGAACCTCCCAGCCACTTGGAAGACAACAAT
TTGGTGTCCACTCCAAGGCCATGCCATTACAGAATTCCTAACTTTGAAGGGGCCGCAGAT
GCAGCGAATCGTCTGACCTCTCTGGAGGAGTTCAAGAAGGCGCGGACCATCAAGGTCAAC
CCGGACAAAGCCCAGGAGCAGGCCCGCTATTTGGTCTTAGAGAATCAGAAGGATTTGATG
GTTCCAACTCCAGAGCTGAAATCTGGTCTGTTGAATCGTGTTATGCCTCCTGAGGGAGCA
AACAAAGAAGAAATTCGACATTGCTGCACCACTCAGGGTGTGAAGGAGAACAGCCAGGAG
ATTGCCCTGGACAACAAGATCAAGCTAGACCTGATCATTGTGGGCAGCGTGGCTGTCGAT
GGCTGCATTGGAAAGGTGATGGACATCTTCTTCCTTCTGGACTCCTCCTCCTCCATCTAC
ATCAATGACTACATGTCCCAGCACCGCGTTGTCCGTGACATCGTCACCAAGTTCGACGTC
AGCCCTGAGGCTACCCGTGTTGGCATGCTCACTTTCAGCGACGACCTGGAGCGCCCCGTG
ATTGGACTGAACCGCTACGCGAACAAAGACGAGCTTCTGTCCGAGATCTCCATGCAAAAC
CTTCCCTACAGGACTGGGGTCACCAACACAGACCTCGCCATCAGATACGTGCGTCAGCTC
AGCGACTTCCGACAGGACATCACCAAAGTCCTGGTTGTGATGACTGACGGAGGCTCCCGA
TCCCCCGGCGCCACTGCCCGAGAGGCCGAAGCTGCCCGTGCTGCTGGATTCTACCTGTAC
GCCGTGGGCATTGGACAGTACCTCGAGGAGAGAGAGTGGAGGTCCATCGCCAGCGACCCC
GATAAAGATGCAGAATGGGAAGCTGTCACCATGGCTTTCAAAGAGCGAGAGACTGCTATG
GCCAGGGCTAATGAGCTGGTAGATGAGGCAAAGGGCTGTATGGTGAAGCTAAAGAAAGTT
CTTGAAGAGGCAAAAGCCAACAAAGTGACCAAGAAGAATGCTTCCATTTTCCCTGCAACT
AAGAAACTCTCCGAGTTTGACAAGGAACTCTCTGCTGCAGGCTCCCAGGTGCGTCAGGCC
GATGCTGATGCCAAGGTGATGCTCAAGTTCAAGGACCTTGTGGACAAAGGAAAACGGCAG
TTCCAGCTGGAGCTGGAGAGCCTGATGCCAGACGTCAGGCCTGGCAAAAGTCGTAAATTG
TCAGAGGAGGAGCTGAATGCTCTAATTGCCCACGCCCATCGCCGTATCGAGCAGCTCCAG
AAGCAGATAGCAGAGCAGCTGGCCCTAGAGCGCAAACGGTTGGCAGTTGCCCTTGACCTA
CAACAAGGAGAGAACAAAACAGTGACACAAGCTGCTGTCCTTGATGAACAGAGTCGTTTA
CTCAATGAGTTTGAGATTGAAAAACAAAAACTGGAAGTTGAGTTTCTGGCTCGTATGGAA
GCAGATGTGAGGAAGCAGCTGAGTCGCCAGGCAGCGGCGCACAGTGACCACCTGAAGGAT
GTGCTGGCTGTGGACTGTGAATCTGGAAGGATGACTTCCATTGACGGCGTCAATGAGACA
ACCATTGGGACAGATGGGATGTTCATTTGCACTTTCTTCATCTCTTTCTTGTTCAACTGG
CTTGGATTTCTCCTGTCGCTGTGTTTATCAAACACCATTGCCGGCCGTTGTGGAGCTCTC
TCTGGTCTGGGTCTTTCCATTGTCAAATGGGTTGTCATTGCCAAGTGGACCAGCTCTTAC
AAATGCTTCAATTGCTGGAAGAACTGCTGCTACAACCTGCTCACCATCTTCTGCGCCATC
CCCATCGCCATGTGCTGGGGCTGTGAGTTTGCCTACATCACCTTCACTCACGTG
>occidentalis
CAGCGGTGGATTCCATTGGAAAGCATGGATAAACAAACTGTTCGAAGGATTAAGAACAAT
CACGCTTCTAAGCGCTCCCGCGAGCAACGAAAGCAGAAATTTGTAGACATGGATTTAGAA
GCAGAACAGCTTGTTGTGAGAAATCAAGAGTTGCGAGCGAAGATTGTTGAATTAGAGCGA
CTGGCTAAAGAGATGAAAGCCGTACTTGTTGCCAAAATGGCCGGAAGAGCTGTGGTGACA
AATGGGTCCACACAGCCTGACAAAGATGAAAGTGATTCTGATTCAGGCAAAAATCAGACG
TTGGAGGAGTCCGCCAGAGAGTATCAGGCCAAGCACGAGATGAAGACAGAGTTGAAGGAA
GTGGAGACTATCACAGGAGAGGAAGAGGAATCAAATGTTTTACAGGCCAATGGTAAACTG
TTTTTGCTTCGTATGTCAGCAAGGCTTAGAACACAGGGTATGACAAGTCTCAATATGACT
AGGACAATTCAACAGTTGGGTGGGGACATCACAATTATGGGAACACGCGAGTACATCTAT
TTCAAGAGCAATGTTACTAGAAATTCTGCAGACAAGGCTATCAAGATCTTGGAGGAGTTG
ACAACAAAGCAAGCTTACCAGGCTTGGGAGCTCACAGATGTCCAGAATGACCAAAATGCC
ATGGCCCTAGATCTGGCACTCTACCAAACCCGCCATGATATCCGTGCCATGGAGCTACTT
CATACTGCCGCTTTCAGGAACACCCTCGGCAACTCCCTGTATGCCCCAGAGCACATGATT
GGATCATACACCCCAGATCAGGTGATGCAATATGTGAAGACTCATTTCAGTGGTGGTCGT
TTAGCTCTTGTTGGTATCGGAGTGGATGGGGCTGTTCTGGAAGATTTGGCTTCCTCCTTT
GAACCGTACGCCAATGCTGGGGTACCTGTGCAGAAGGCCTCCTACCATGGCGGTGAAATT
CGTGAAAACACTGGGGGAGAAGTTTCGTTTGTAGCAGTTGGTTTTGGTGGGAGCAAAGAT
CTCCTGGCATCAGAGGTGCTTCGTCACATTCTGGGTACCGGTCCTCACGTCAAGTACAGT
GAACTCGAGGTTGCGAAAAGCACTCTGAAAATACAAGTGCAAGAATTGACCGAAAGTTTG
GAAGATGAAAAAGAAGCAAATGGACGCCTGACTGATCGGGTCGACATAATGAAAGGAGAA
CTACAACAAGCCAAAACGACCATACAAGAACAGTCCGAGTTGCTCCAGAAAGTGGCTGTC
ACGTCTGAGATGGCGTATAAAGAATATCAGGACATGGAACAAACTTACAGGAAAGAGTAC
ATGGTCAGGAACGAGGCAGAAAGATTTGCGAAAAAATTATGCACCGAGAGAGACCAGGCT
CGCCGTGAAAGCTCTATGGCATTGAGTCAAGTGGCAGGCAACAAAAAACTGATGGAAGCA
ATGGTGGAAATTCAAGAACTGAATGCCAAGGCCATTGAAATGAAGGATGATTTTGATAAA
CAGATTCATGACCTACAAGAAGAACTGAAGGCCACCAAGGAGCTTTACAACGCCGAACAT
CTCGAGGCTGAGAATGAGACATTGCAAGAGCGATTGGAAAAGAAAGAAATGGAAATAACA
GAATTACGGACGAAGTATGCAGATTTAGAGAAAATATACAAAGAGTTGGAGACGAAGGCA
CCTCCTCCACCACCAAGCCGTGATAGGCGGGAAAGAAGAAGTAGGAGGAGGAGAAGCAGA
TCTCCTAGAAGGAGACTGCCAGAACTGACAGTTGAGGAGCGGGATGTGAGGACTATCTTT
TGTATGCAGCTGTCAGCAAGAATCAGACCAAGAGATTTAGAGGAATTCTTCTCATCTGTT
GGAAAGGTGCGAGATGTCCGCCTCATCACAGACAACAAGACTCGGCGATCAAAGGGCATT
TCCTATGTTGAATTTGCTGATCCTGAATCAGTGACACTTGCTATGGGTCTTACAGGGCAA
AAGCTCTTAGGAGTGCCTATCAAAAGGTGCAAATTATTCCACCAGAAGGATGGCAATTGG
GTGGAAGCAAAAGACTGCGAGAAACAAATTGGCGCCTGCTACAATTGTGGGAGTAGTGAA
CACCTTCAACGTGACTGTCCTGAAGCCATTGTCAAGTCTTGTTACCGCTGCGGTGAGTCT
GGACATTTGGCTAAAGAGTGCCCAGCTGATATTCCCGCCGATGATCGCAAATGTTATACC
TGCGGTGGTGTTGGCCACTTAGCTAAGGACTGCCCTTGTTACAGATGTAACCAAACCGGT
CACCTACAGAAAGATTGCCCCGATCAGTGCTACAACTGCAATGAGGTTGGACACATTGCA
AGAGATTGTGATTTTCACGTCCCTATCACACTTGCTAAAGGCCGTGAAAAAGTTCGAGAG
ATGTTTTTAAAAAACAAACATATAACAGACCTCAGAGTGATTGATATGTTGGTAATTAAG
GGTCAAATGGAATTGGTTGAAACGGCAAACATTTGGAAGCAAAAGCATCACATCATGGCA
TACTTCAAGGACACAGTAAACCCTAAGCCTACTGATTTCCTCAGTGATACACCCTTAGGT
CAGGTAAAGCTTGGAGAGTTGGGAGCATGGCTTGGAAGACGTAACAAAACTCCCGAAGGC
ATGTGGAGTGCAGTTCACAGAACTTACTGGAGATGGGCTGCCAATAACCTCCATGTCCGT
AAAAGTGGATTTGTACCCTTTGGTCAGGCTGCTATGGTTTTATCAATCACCTTTTTCTTC
TTGCTTTACGGCAGTAGATACAAAACGGAATTATGCCGACCCTTTGAGGAGAGTGGTTCA
TGTAAATATGGAGATAAGTGTCAGTTTGCTCACGGCTCACACGAACTAAGGAATCTTGCA
AGACACCCAAAATACAAGACTGAGCTGTGCCGTACCTTCCACACTATCGGTTTTTGTCCG
TATGGTCCTAGATGCCACTTCATTCATGAAGATGATCGACATGGTGGAAAGGCCAGGAAA
GGCGATGGCAATGAGGTGACCCCTAACCCACACAAACTGTTCAAGATTGGACATCAGCTG
TTGAGGTTAAACAAGAAAATCAATGCGTGTCAGTTGGGGTCGGACGTACCCCTGGCCCAG
AGAAACGAATCACGAAAGGAGAAAAACAAGCTAGCATCCCGAGCATGTCGATTGAAGAAG
AAAGCACAACACGAGGCAAACAAAATCAAACTGAATGGATTGGAGATGGAGCATGGCCAG
ATCAACAATGTCCTCCGTAAACCTGATGAAGTGAAAAAATTGACAGAAGCTGAGAGATTG
AAAATGAGAGCTGACAAATTTGGAGTGACATCAGAGCAAGCTAAGAAAGATTTGAGGGCA
CAAAGATTTGGAATTGCATTGAATGAGAATGGAAACATTGGTTCTTCAACAGAACCAGTG
GATGTGGAGAAGTTGAAGAAAAGAGCTGAAAGATTTGGATCGGTTACGGAGGATGAGAAA
AAGAGAAAGAGAGCAGAGAGATTTTTTATGAGGGGACTTGAGAAGAATGTTCTTGTGGTA
AGCACAGTGGATCCTTTTGGAAGAAAAGTGGTGTCTGAGTTGGGAAACAAGCCTGTGCTG
AATGGCTTGGATATCGATGCGGATGAAGAGAAAGAAAAGGACGAAATTGCAAGAGAGCGT
GATCGTCGACAAGAAGAAAAGCGCCATCGTGAGAGACTAGAGAAGTTACAGAGGCCTACT
AGAATATCTCGATCCAAGTCACGATCAGTTTCCCCTCCATCTAGGTCCAGAAGAAGATCA
CGGTCAAGAGAAAGGACAAGTAGAGATAGGTCGAGAGAAAGGCGAAAAGAGCGTGAAATA
GAAGAGGAAGAAGAATTGTACGAAAGGCGTAAACTGGAGAAAAAGCTGCGAGAAAAGGAA
GCAGCTTATCAAGAGAGGTTGAAAAATTGGGAAGGCAGGGAAAGAAAGAAAACTCGGGAA
TATGAAAAGGAAGGTGACAGAGAAGAAGAAAGGAAAGTGGAGGAGGGAAGAGAGGCAAGA
CGGCTGAAGGAATTTCTGGAAGACTACGATGACTTACGAGATGATCCGAAATTTTACAAA
GGAAGTGCCCTTCAGAGAAGACAAAAGGAACGGGAAAAGGAGAAAGAATTAGATAATCGA
GACAGACAAAGGGAGAAAGAAGAATTTGAGGAAATCAAAAGAAAATTATTTGACGAAGGT
CACCCTGATGCAGAAACAGAAGTTGCAAGAATGGAAAGAGAAAGAGAGGAACATCTCCAG
CCTTGTTTACAGTTGCAAGAGCTCAAACAACCCCCTCATCCAAATAATGTCCTTTTAGCA
GCAGGCTCCACTGACTTCAAGTGCAGAGTGTTCTCAGCCTATCAGAAGGAGGTGGATGAG
AAGCCTGGCCCCTGTAGCTGGGGTACCAAGATGGTCATCTCAGGTGATGAGATGTTCACC
GATACATACAATATTGAAGAGAAAGATGGATTTTTTATCATCAAGGGAAAGTTCATCACC
AAAACAGATGACGCCTCGTTGCTTGGGGCCAACCCTAGTGCTGAAGATTGTGGAGATGAA
GTAGAAGGGGGTGTGGAGTCTGGTGTTGATGTTGTTCTCAACAATCGTCTGAAGGTGACT
GGGTTCGGTGAATATCAGTTGTACATGAAGGATTACATGAAAGCTGTGTTTGCCAAATTG
GCTGATATGGCAGATTCCAAACCTGTGGTACAGAGAGATGGAACCATGGTAGCGACTGCA
AAGGAGGCCGACCGCTTGTTGGATGGAAACAAGCCTGATGCTGATGCCCAAACTAGGGGC
CAGCAGAAGCAGATTGATGACTTGAATCCAAAGGCCAAGAAGGCCAGATTGGCTAAAGAT
GGTACCATGGCTGTCACGGCAAAGGAAGCTAAAGCACTTCTTGGTAGCGAAAAGCTTGGG
GACACTCGTCAATTGAGCTCATCTACCAAGAAATTGTCATCTAGTGATGTATGGAAACAT
TTGTCAACTCTGTATGACCTGCAGGCCTTGTATGAATCAGAAATTGTGCCTTTTCCAAAC
AAGAATGGAGACTTTGCTTTGTTGTTGGACATCCTTGACACAGCAGGGATGTCTATTGAA
TTGGTAACAAAATGCTTGGAATTAAACGTAACAGGTAAAGGATCAAAAAAGAACAAGAAG
ACTAACGATGCAATGGAGATAATTCCAACAAACAGACATGGTGTCTGGAAAGAACTTCGT
AAAGTCAGGAAAAAGCAGTTGAAGGAGATAAAGAAAAAGAGGAAGGCTGAAATATTCAAA
TCTGCCATCGAGGTGTACAAAGACCATGATATTGATCATACCGAGAGCAATGTAGAAACT
CTCCTTAAAATTTCAAAAGATGGAAAAGCAGGGGATGAAAATGTACCCCCAGAGAGGGAA
CAACAAACTGGATTCAAGAGGCGAGAAGAGGGTAGTGGATTTGGTCGTGGCCGAGGGAGA
GGACGTGGCCGTGGTGGGGAAAGGGGTGGAGAGCAGAAACGTGAATTCGACCGCCATAGT
GGGACCGATACGGGGATCAAGGCTATTGAAAAGAAGGAAGGTCATGGCGCCCACAATTGG
GGAAGCTTCAGGGATGATATAGAAGAACAAGGTCAGATCAATTCACCTGAAACAACTGAA
TTGAATGAAAGTGTTGAGGGAGGGAATGCTACTGAAGAAGATGCACAGCCTCAGCAGATG
ACCTTGGATGAGAAGCTAGCATGTGAAGGGCTCAGGGATGATCTTCTTGAATGTTTGTTG
AACAGTGACTGCTGCAAATTGGAGAAAAAGACTCCTCGTGAATGCATGTCTGACCCATCT
GTACCAGACAGATGCCATCAATTACGTACTTCTTTCTTCAACTGTAGGAGATCTATGTTG
GACATGAGGACAAGATTCAGAGGGAGAAAGGAGATCACAGGTTATTCTGAAGAAGCGGAA
ACCCTCCTTCGAAAATTCAAATGGGGTCGTTCATTCTCGTCTTTAAACAAAGAGTTGCTA
GAAACCTACAGTAAATGTCACACGAGTATGCTCTTTAACTTGGAAGACTGGCAACAGGGC
ATGGACCTTCTGTGTGAAGACCTCAACGTTTTCCGCGAACACTTTGACTGTTTGTCCAAG
TACGCCACTAGGATCTCTCGCTGTATCATCGACAAGACTCATTTGTTCAGGAAGGCAATT
CATCAAGCTGGAATGTCCACTCACAAATCACTACACGACATTACGTGCAACTTTGCAGAG
AACATTGTGAATTGCTTAGAGCGTCCCCTCAGCAAACGATGCCCTGTTCGTGTTGTGGAC
GCTAGAGATAATCCTGAAGAATACAAGCACTTGTTATTGCGGCTCGTCATGCAGGCACTC
GCTCGTATGGTTGAACAAAAAGTCACTGTTCGTTGCAGGAGAGAAGATGTTCAAATGATA
AAGAATGCTATTCCTAGTCTTGTGAAAGAGTATAAACAGTTGCTGAAAGGAAAATCTTTG
GACTTGGTGGTGGATGAAGAGAAATTTCTGTCTCAAGAGATTTGTGGAGGAGTGGAGTTG
CATGCTATGAGTGGCAAGATTGTCATTGTCAATACCCTTGATGAGCGAATTGTTCTCGCT
GACTTTGTCATCTCGTGTGTGCTGACCCTATTCTGGATCATCTCCTCGTCCGCTTGGGCT
GCCGGCCTGGACGACGTCAAGCTGTACACGGACCCCTACGGCGGCGGCATCTTCCATCCA
GATGGCAAAGACATGCAGATCAACTTGACTGGCTTTCTAAATGGGAAGAATGCAAGAGTG
TTTGTTGCAGAGTTGTGGACTCATCTGTGTAGTGCGCAAGAAAACATAACTGGCATCCCA
AATGAGTTTCTAGAGCAGAAGAAAAATGAGATCAAGCAAAGACAGGAAGAGCAGGAGCGA
CTCCAGGAACAGTTGAAGAAAAAGGAGGAACAAATTAAAGAGCAACTTTCAAGAGAAAGA
AGAGAACTGTTTCACAAAGTCAGACTAGAGTCAAGCTCAACAGGGTCTTCTTTCCCCGGG
GAATGTGACGACGATCAGTACTGTGTCAAATACAAAACTATCGTGTGGATTAAAGACTCT
GGGGAAATCAAAGGGACTTCTAGGGAGTCCCATGTAGTGACAAGGAGTTGTGAGTCCAAG
AAAGGTCAAAAAGAAGGTTGTATTGGATGGCAGAACAATGGTGGGGTGACCCTCAAGTGT
TGGTGTGGAACGGACGGATGCAACCCATTGATGTTATACAAATTCAACGCTTATCGCACA
GAATTGCGCAATATCATGTTCATCAAGTCAGACATCCCGGACCCTGTCGAGGTAGTCAAT
GCTTGTTTTGATATGATGCTGAACAGGAAACCATTGTATACCGATTGTGTCAACCAGCTG
CTTCCTGTGCAGGGTGTATGCAACAATGATTACAAGCAGCTTGAAATAATGTGTCGTCGA
GTTTTGGTCCCTTACTTTGGAGAACACCTGGAACCACCAAGCAATTTGGAAGACAACAAT
CTTGTCTCAATCCCACGACCTTGTCATTACAGGATCCCCAACTTTGAAGGTGCAGCAGCT
GCTGCAGATCGCTTGTCTTCATTGGAAGAGTTCAAGAAGGCCCGCACCATCAAAGTGAAT
CCGGACAAAGCCCAGGAACATGCCCGATTTTTGGTTTTGGAGAATCAGAAGGATCTAATG
GTACCTACCCCTGAATTGAAATCAGGCTTGTTGAATCGTGTTGTTCCACCTGAGGGTGCC
AACAAAGAGGAACTGCGACATTGTTGTACAACGCAGGGAGTTAAGGAGAATAGCAAGGAG
ATTGGTCTGGAGGATAAAGTCAATTTGGACCTGATAGTGGTCGGCAGTGTGGCTGTAGAA
GGATGCACTGGCAAGGTAATGGACATTTTCTTCCTGATGGACTCCTCCTCCTCCATCTAC
ATCAATGACTACATGTCCCAGCACAGGTTCGTCAGCAACATCGTTCGTAGATTTGACATC
AGCAACGAGGCAACCCGCGTCGGAATGCTTACATTCAGCGATGATTTGGAGCGCCCCGTG
CTTGGATTGGACCAATACAATGGCAGGGCCGAGCTGTTGTCCAGCATCTCCATACAGAAC
CTCCCATACAGGACTGGAGTCACCAACACTGACATGGCTATCAGATACGTCCGTCAACTC
AACAACTTCAGACAGGACATCACCAAAGTCATGGTTGTCATGACAGACGGCGGTTCCCGA
TCACCAGGCTCCACTGCTCGTGAAGCAGAGCTTGCCCGCAACTCTGGATTCTACATGTAC
GTGGTGGGCATCGGTCAGTATCTGGAAGAGAGAGAATGGATGGCCATTGCCAGCGACCCC
GATAAAGATTCAGAGTGGGAGGCTGTTACTGTTGCCTTTAAGGAACGGGAAAATGCTGTT
ACTAGGGCCAATGAGCTGGTGGATGAGGCAAAGAAAAGCATTGATAAGCTAAAGAAAGTA
CTCGAAGAAGCCAAAGTCAAAAAGGTGACTTCGAAGAACCCAGCGATTTACCCAGCTACT
AAAAGGCTGGCTGATTTAACTAAGGAAATGTCTGATGCTGGTGCCAAGGTTCGTCAAGCC
GATGCTGATGCTAAAGTAATGCTGAAATACAAAGATCTTGTCGACAAAGGCAGGAAGCAG
TTCCAACAGGAGCTGGAGAGCCTCACCCCAGATGTCAAAATGGGAAAGAGTCGAAAGCTG
ACAGACGAGGAACTGAATGCTCTCGTTGCCCACGCACATCGTAGAATAGAGCAGTTGCAA
AAACAAATAGCTGAACATTTGGCCATGGAAAGGAAGAGATTAAATATGGCACTTGAGGCT
CAGAGAGAAGAAAGCAAAGGTATAACTCAAGCAGCTGTTATTGATGAACGGGCTCGCATG
GTCTCAGAATTTGAGATGGAAAAGCAAAGGATGGAATTAGAATTTGCTGCGTGGATGGAA
GCAGATGTTAGAAAACAACTGGGTCGCCAAGCTGCTGCACACAGTGACCATTTGAAGGAT
GTCCTTTCTGTCGACTGTGAATCTGGAAGAATAAGCTCAATTGATGGTGTCAATGAAGCA
ACAATTGGAACAGATGGAATGTTCATTTGCACTTTCTTTATTTCTTTCTTGTTTAATTGG
CTTGGATTCCTTCTGTCACTGTGTCTCTCCAATACAATTGCTGGACGATGTGGAGCTTTG
TCAGGCCTGGGCCTTTCCATTGTCAAGTGGGTGGTCATTGCCAAGTGGACCAACAGCTAC
AGATGCTTCAACTGCTGGAAGAGCTGCTGCTACAACCTCATGACCATCTTCTGTGCCATC
CCCCTCTCCATGTGCTGGGGATGCGAGTTCGCCGCTATCACTTTCTATCACGTA
>papillata
CAGCGATGGATCCCTTTGGAAAGTCTGGACAAGCAGACAATTCGTAGGATTAAGAACAAC
CACGCTTCCAAGCGCTCCCGTGAGCAGCGCAAGCAGAAGTATGTCGAAATGGACGTGGAA
GCAGAGGAGCTTGTCGTGAGAAATCAACAGCTGAGGGAAAAGATTGTTGATCTGGAAGTA
CTGGCGAAGGAAATGAAAGCCATGCTTGTTGCAAAGATGGCTGGGAGAGCTATGGTGACA
AATGGATCCACACTCCCTCATAAAGATGAAAGTGATTCAGATTCTGGCAAGAATCAGACC
CTAGAGGAATCGGCCAGGGAGTACCAAGCCAAACACGAAAATAAGACAGAGCTGAAGGAG
GTTGAGACCATCACAGGAGAGGAAGAGGAGTCAAACGTTTTACAGGCCAATGCTAAACTC
TTCTTCCTCCGTATGTCATCCAGGATGAGGACTGAGAATATGACAAGTCTTGGGATAACA
AGGACGGTTCAACAAATGGGTGGTGATATCACGATTATGGGAACCCGAGAGTACATCTAT
TACAAGACCAATGTAACAAGAAACTGTGCAGAAAAAGCCATCAGCATTTTGGAAGAAATA
ACTACAAAACAAGCCTACATTGGATGGGAAATGGCCGATGTGCAGGGTGACAAAAACGGC
ATGGCCTTAGACCTTGCTCTCTATCATACACAACCCCTTGTCCGTGTTGTGGAATTGCTC
CACTCAGCTTCATTCAGGAACACTCTTGGCAACTCACTATTTGCCCCAGAGCATATGATT
GGAAAATACACGCCGGAACAGGTTATGCAATATGTGAAGACCCACTTCAGTGGTGGACGC
ATGGCTCTAGTAGGCATTGGTGTTGATGAAGCTGCCCTGGAAGATTTGGCCTCTGCCTTT
GAACCACATGCCTCTGCTGGGGTGCCGGTTGAAAAAGCTGCTTATTATGGTGGTGAAATT
CGTCAAAACACTGGAGGTGATGTTTCTTATGTCGCTGTCGGTTGTGGTGGAAGCAAAGAA
CTCTTAGCCTCAGAGGTGTTGCGTCACATCCTGGGCGTTGGCCCCTGCATCAAGTACAGC
GACCTGGAAGAAGAGAGGAGCACACTGTATATACAAATTAAAGAAATGACTGATAATTTC
CGAGACGAATGTACAACAAATGGGCGTCTGAGAGAGCGGATCGAAGCTTTGAAAGAAGAG
TTACAACAAGCAAATACAACCATAAAAGAACAAACCCAGCTTCTTCAGAAAGTAGCCGTT
ACATCTGAAATGGCGTTCAAAGAGTACCAAGACATGGAGCAGACGTACAAGAAAGAGTAC
ATGGTCAGGAATGAAGCAGAAAGATTTGCAAAGAGATTGTGTTCAGAGAGAGACCAGGCT
CGTCGTGAGAGCTCCATGGCACTCAGCAAAGTTGCCGACAATAAGAAACTGATGGAAGCG
ATGTTGCAAATCCAAGACCTTAATGCACAGTTAACTCAAATGAGGGAAGATTTTGATAAG
CAGACCCTTGCCTTAGAAGAACAACTCAAGGCTGCCAAGGAGGTTTATAATGTCGAAAAT
CTGGAAGCAGAAAACGCCACACTGCAACAAAAGTTGGAGAAGATCGAAGCAGAAATGACT
AGTCTGCGTGTACAATACACAGATTTACAGGAAACATACAAAGCCCTGGAAACCAAGGCA
CCTCCACCACCTGCCAGTAGGGAAAGGCGTAGGAGGCGAAGCAGGAGGAGGAAAAGTAGA
TCCCCAAGGAGAAGACTGCCCGAATTGACTGTTGAAGAGCGAGATGTAAGAACAATTTTT
TGCATGCAGCTTTCAGCCAGAATCAGGCCTCGTGATTTGGAGGAATTTTTCTCATCTGTT
GGAAAGGTACGAGATGTACGTCTTATCACAGATAATAAGACTCGACGGTCAAAAGGTATT
GCTTATGTGGAGTTTGCCGACCCAGAGTCAGTCACTCTTGCCATGGGTCTCACAGGACAG
AAGCTACTCGGTGTACCAATCAAAAGGTGCAAGTTATTCTACCAGAAGGAAGGTGGTTGG
GTTGAGGCCAAAGATTGTGAAAAACAAATTGGAGCATGCTACAACTGTGGAAGCAGTGAA
CACCTTCAACGCGACTGCCCGGATGCCATTGTCAAGTCTTGTTTCCGATGTGGTGATACT
GGACACGTAGCCAAAGAGTGCCCTGGCAAACCTTTCGCAGATGATCGCAAATGCTATACT
TGTGGTGGAATTGGCCATGTAGCCATTCACTGCCCTTGCTACAGATGTAAACAAACTGGT
CACATTCAGAAAGATTGTCCCGACCTCTGTTACAACTGTAACAAGGTTGGACATATTGCA
AGAGATTGTGATTTTAATGTCCCATTCACACATGCCAAAGGCCGTGCAAAGGTTCGGGAG
GAGTTTATGAAAAACAAACATGTGACAGACATTAGAGTGATCGACATGCTAGTAATTAAG
GGTCAAATGGAATTAGTCGAAACAGCAAACATTTGGAAACAGCGACATCACATCATGGCA
TACTTCAAGGACACAGTGAACCCAAAGCCAACCGATTTCCTCAGTGACACACCTTTTGGC
CAAGTAAAGCTAGGAGAAATGGGATCATGGTTGGCAAGACGCAACAAGAGCCCACAAGGC
ATCTGGGCTGCTATTCACAGATCATACTGGAGATGGGCCCAAGCTAACCTTCATGTCCGC
CAGAGTGGATTTGTACCCCTTGGCCAAGCTGCTATGGTTTTGTCCATCACCTTCTTTGCT
TTGCTCTACGGCAGTCGGTACAAAACTGAATTGTGTCGGCCTTTTGAGGAGAGTGGTTCT
TGTAAATATGGAGATAAATGTCAGTTTGCTCACGGCTCCCATGAACTTAGAAATCTTGCA
AGGCACCCAAAATACAAGACGGAGCTGTGTCGTACTTTTCATACTATTGGTTTTTGTCCC
TACGGTCCTCGGTGCCACTTCATTCACGAGGATGATCGACACGGTGGAAAGGCCAGGAAA
GGAGATGGAAATGAAGTGAGCCCTAACCCTCATAAATTGTTCAAGATTGGGCATCAACTG
CTGAGATTGAATAAGAAAATCAATGGGTGCCAATTGGGATCTGATGTGCCGCTTGCCCAG
AGGAACGAGGCCAGAAAGGAGAAGAATAAATTAGCTTCCAGGGCATGCAGACTGAAAAAG
AAGGCACAACATGAGGCGAACAAAATCAAACTTAATGGCTTGGAGATGGAGCATGGTCAG
ATCAACAATGTTCTCCGTAAGCCAACTGAAGTCAAGAAAATGACAGATGCTGAGAGATTG
AAGCTGAGAGCTGATAAATTTGGAGTTACGTCAGAGCAAGCCAAAAAANNNTTGAGAGCA
CAGAGGTTTGGAATTGCTTTGTCAGAAAACGGAAACATAAGCTCCTCCACGGGACCAGTC
GATGTTGACAAGCTTAAAAAAAGAGCTGAGAGGTTTGGATCAGTGACGGAAGATGAGAAA
AAGAGAAAGAGAGCAGAAAGATTTTTCATGAGAGGACTAGAGAAGAATGTTCTAGTCGTA
AGCACAGTTGATCCTTTTGGAAGGAAAGTGGTGTCTGAGCTGGGCAACAAGCCAGTGCTG
AATGGTCTGGACATCGATGATGATGAAGAGAAAGAAAAAAACGAGTTGGCCAGGGAACGT
GACAGGAGACAAGAAGAAAAGAGACATCGTGAAAGGTTGGAGAAACTACAGAGGCCCACA
AGAGTGTCCCGTTCCAAGTCCAGATCAGTCTCCCCACCATCCAGGTCTCGAAGAAGGTCT
AGGTCTAGAGAAAGAACTAGTCGAGACAGGTCAAGGGAAAGGCGCAAAGAACGTGAAATA
GAAGAGGAAGAAGAGATTTATGAAAGACGCAAGCTTGAGAAAAAGTTACGTGAAAAGGAA
GCAGCTTATCAAGAAAGATTGAAAAATTGGGAAGGCAGAGAGAGGAAGAAAACCAGAGAG
TATGAAAAGGAAAATGACCGAGAAGATGAAAGGAAAGTTGAAGAGGGAAGAGAAGCACGG
AGACTCAAGGAATTCCTGGAAGACTATGATGACTTACGAGATGATCCAAAGTTTTACAAA
GGAAGTGCCCTACAAAGAAGACAGAAAGAACGAGAAAAGGAGAAAGAGCTGGATAATAGA
GACCGACAACGGGAGAAAGAAGAGTTTGAAGAAATTAAAAGAAAGCTATTTGATGAAGGT
CACCCTGATGCAGAAACAGAAGTTGCAAGAATGGAAAGGGAAAGAGAGGAGCATCTCCAG
CCTCGTTTACACTTACAGGAGCTCAAACAGCCCCCACATCCGAACAATGTCCTTTTAGCT
GCAGGATCCACAGACTTCAAATGCAGGGTATTTTCAGCCTACCAGAAAGAGGTCGATGAA
AGGCCTGGTGCCTGCAGTTGGGGAACAAAAATGCTTTTAACTGGTGATGAAATGTTCTCA
GACACCTATCCAATGAAGGAAGCCGATGGCTTTTATATTGTGAAAGGAAAGTATGTGACC
AGGAGTTCCGACGATAGTTTGATTGGAGGCAACCCGAGTGCTGAGGAGGCAGAGGACACC
GCTGAAGATGGAGCAGAATCTGGTATTGATATTGTCTTGGACTCTAGATTGAAAGAGACC
GGGTTTGGGGAGTATACTGCCTATATGAAAGAATATATGGCCAGTGTCGTGGACAAATTG
AAAGAAATGGCCGACTCCAAACCTGCTGTTCAAAGAGATGGAACCATGGTCTCGACGGCA
AAGGAAGCTGAACGTTTGTTAGATGGAAATAAACCAGATGCCGATGCTCAGACCAGGGGC
CAGCAGAAACAAATTGAGGATCTGAATCCAAAGGCAAAGAAAGCCAGGTTGGCTAAGGAT
GGCACCATGGCAGTAACTGCAAAGGAAGCAAAATCTCTTCTTGCTGGTGAAAAGCTAGGA
GACACTCGTCAGCTAAGCTCATCAACAAAAAAGGTTACGTCCAGTGATGTGTGGAAACAT
TTGTCGACTCTTTACGACCTGCAAGCCTTGTATGAGTCAGAGATTGTGCCTTTTCCAAAC
AAGAATGGAGATTTTGCTTTGTTACTTGACATCCTTGACACAGCAGGAATGTCTCTTGAA
CTGGTATCAAAATGTTTGGAATTGTTGAGTGTAAAAGGTGAAAGTAGAAAGAACAAGAAG
ACCAACAATGCAATGGACATAATCCCAACAAATAAGCATGGTGTATGGAAAGAATTGCGA
AAAGTGAGGAAAGGCCAACTGAGGGAGATAAAGAAGAAGAGGAAAGCTGAAATATTCAAG
TCTGCTATAGAAATGTATAAAGACCATGACATCGACCATACAGACAGCAATGTGGAAACT
CTTCTGAAAATTTCAAAAGACGGTAAAGCAGGCGATGAAAATGTTCCCCCAGAGTTCAGG
GAACCAGGTGGGTTCAAAAGGAGAGAAGAAGGCAGTGGATTCGGTCGTGGCAGAGGACGC
GGCCGTGGACGCGGTGGAGAAAGAAGTGGTGATCAGAAACGTGAATTTGATCGTCATAGT
GGAACTGATACGGGTATCAAGGCTATTGAAAAGAAGGAAGGTCATGGTGCACACAATTGG
GGGAGCTTCCGGGATGATATAGAGGAGCAGGGACAAGCTGCTCCAGAAGAGAGTAATGAG
TTGAATGAGAGTGTTGAGGGAGGCAATGTTGCTGAGGAAGATGCCCAGCCCCAGCAAATG
ACTTTGGATGAAAAGCTGGCATGTGAGGGTATCAGAGATGATCTTCTTGACTGTTTATTA
AAAAGTGATTGCTGTAAAATAGAGAAGAAAACTCCCAGAGAATGCATGAGCGACCCATCA
GTACCCAATGAATGTCATAAATTACGTGTTGCCTTTTTTGACTGTAGAAGATCAATGCTC
GACATGAGAACAAGGTTCAGAGGGAGAAAGGAGATCACAGGCTTTGCGAAAGAAGCAGAG
ACACTCCTCAGAAAATTTAAATGGGGCCGGTCATTTTCTACTTTAAATAAAGAGCTACTA
GATACCTACAGTAAATGTCACACGAGTATGCTCTTCAACTTGGAAGATTGGAAACAGGGC
ATGGACCTTTTGTGTGAGGACCTCAACGTTTTCCGCAAACACTTTGACTGCTTGTCCCGA
TTTGCTCCGCGTATCTCGGGGTGCATCCTGATCAGAACCCAGATGTTCAAGAAAGCGATT
CTGGACGCTGGGATGGCGACGCACAAAACACTGCATGACATTACATGCAACTTTGCAGAG
AACATTGTGAACTGTCTGGAGCGTCCCCTGGGAAGACAATGCCCCATCCAGGTGGTGGAT
GCAAAAGAAAACCCTGAAGAGTACAAAGGCCTGTTGTTGAAACTCATAATGCAGGCACTT
GCTCGTCTCATTGAATCGAAGGTGACTATCCGTTGTAGAAGGGAAGATGTTCAAATGATC
AAGAATGCCGTTCCTAACCTTGTGAAGCAGTACAAAGAGCTTTTGAATGGAAAATCCCTG
GAGTTGGTTGTAGATGAAGAGAAATTTTTGTCTCAAGAAATTTGTGGAGGTGTAGAGTTG
CATGCATTGAATGGCAAAATTGTAGTTGTCAACACCCTTGATGAGCGAATCGTTCTCGCT
GATTTCATCGTGTCCTGCGTGCTGACCCTGTTCTGGATCATCTCCTCGTCCGCCTGGGCT
GCTGGCCTGGACGATGTCAAGCTGTACACGGACCCTTACGACGGGGGCATCTTCCATCCA
GATGGTAAGGAGATGCAGATCAACTTAACTGGCTTCTTGAATGGGAAGAATGCAAGGGTA
TTTGTCTCTGAGCTGTGGACTCATCTGTGTAGTGCACAAGAAAACGTGACTGGTATTCCT
AATGAGTTTCTGGAGCAGAAAAAAAATGAAATCAAACAAAGACAGGAGGAGCAAGAGCGT
CTTCAGGAACAACTGAAACTAAAGGAGGAACAGATCAAAGAACAGCTTTCAAGGGAGAGA
AAAGAATTGCTCCACAGAGTCGGACTAGAGTCAAGCTCGACAGGGTCTTCTTTCCCCGGT
GAATGCGATGACGACCAGTATTGCGTCAAGTACAAGACAATAGTGTGGATTCGGAACTCT
GGGGAAATCATGGGAAATTCTAAAGAGTCTCACGTTGTAACAAGATCCTGTGAATCCAAG
AAAGGCCAGAAAGAAGGCTGTGTCGGTTGGCGGAACAATGGCGGGGTGACCATCAAGTGT
TGGTGTGGCTCGGATGGATGCAACCCGTTGATGTTGTATAAGTTCAAAGGATTTCGCACA
GAATTACGCAATATGATGTTCATTAAATCTGATATCCCAGACCCTGTAGAAGCGGTGACA
GCTTGTTTTGATTTGATGTTGAACAGGAAACCTTTGTATACAGATTGTGTTAACCAGTTA
TTGCCAGTTCAAGGCGTGTGTGACAATGATTACAAACAGCTTGAAATAATGTGCCGACGA
GTGCTTGTTCCTTATATTGGAGAACAGCTGGAACCACCAAGCAATTTGGAAGACAACAAT
CTTGTGTCTGTCCCAAGGCCCTGTCATTACAGGATCCCAAATTTTGAAGGTTCTTCGGAG
GCAGCTGATCGTCTGACGTCATTGGAGGAGTTCAAGAAGGCCCAGACAATCAAGGTGAAT
CCGGACAAGGCCCAGGAGCATGCCCGCTTTTTGGTGCTGGAGAACCAGAAGGAGCTGATG
GTCCCCACAGAACAGCTGAAATCTGGTCTGCTGAATCGTATTGTCCCACCAGAGGGGGCC
AACAAAGAGGAGTTGAGACACTGCTGCACCACTCAGGGAGTGAAGGAGAACAGCAAGGAG
ATTAGCAGTGGAGACAAAGTCAAGCTGGACCTGATAGTGGTTGGCAGTGTGGCTGTTGAA
GGATGTTCCGGCAAAGTGATGGACATTTTCTTCCTGCTGGATTCCTCCTCCTCCATCTAC
ATCAACGACTACATGTCCCAGCACAGACTCGTCCGTGACATCATCAGCAGGTTTGACGTC
AGCAGCGAGTCCACTCGTGTTGGAATGCTCACTTTCAGCGACGACTTGGAGCGCCCCGTG
ATTTCCTTGAACCAATACAGTGGCAAGGCCGAGCTTTTGTCCAGCATCTCCGTACAGAAC
CTCCCTTACAGAACGGGAGTGACCAACACCGATATGGCTATCAGATACGTCCGTCAACTC
AACAACTTTAGACAGGACATCACCAAGGTCATGGTTGTGATGACAGACGGCGGATCCCGA
TCCCCCGGATCCACAGCTAGAGAGGCGGAGCTTGCCCGCAACGCTGGGTTCTACATGTTC
GTTGTGGGCATCGGCCAGTACATCGAGGAGAGAGAGTGGAGATCCATCGCTAGCGACCCC
GACAAAGATTGCGAATGGGAGGCAGTTACCGTCGCATACAAAGAAAGGGAGATTTCTGTC
TCACGGGCAAATGAGTTGGTTGATGAGGCGAGGAGGAGCATTGAAAAACTGAAGAAGGTT
TTGGATGAGGCCAAGGCAAATAAAGTAACCATGAAAAATCCATCCATCTACCCAGCCACC
AAGAAACTAGCAGATTTTGCCAATGAAATGTCCAATGCTGGTGCTCAGGTTCGTCAAGCA
GATGCAGATGCCAAGGTGATGTTGAAGTACAAAGACTTGGTGGACAAAGGCAGGAAGCAA
TTCCAGCTTGAGTTGGAGAGTCTCACACCAGATGCCAAAGTTGGAAAAAGCCGTAAGTTA
ACAGAAGAGGAGTTGAATGCTTTGATTGCCCATGCCCATCGCAGAATAGAGCAGCTTCAG
AGACAAATTGCTGAACACTTGGCGATGGAGCGGAAGAGACTGACTCTGGCCTTAGAGGCG
CAGAAGGAGGAGAACAAAGGCATCACCAAGTCGGCCGTGATGGATGAACGTTCCCGCCTG
TATGCAGAATTCGAGTTGGAAAAACAAAAGATGGAAATAGAATTTGCTGCATGGATGGAA
GCCGATGTGAGAAAACAATTAAGTCGACAATCAGCTGCTCACAGCGATCATTTAAAAGAC
GTTCTAACTGTCGACTGTGAAACAGGAAGGATGGCTTCTATCAACGGTGTCAACGAAGCA
ACTATTGGAACTGATGGAATGTTCATTTGCACTTTCTTCATTTCGTTCCTATTCAACTGG
CTGGGATTCCTGCTCTCTTTGTGTCTGTCCAACACGATAGCCGGCCGTTGTGGAGCTCTA
TCAGGATTGGGGCTTTCCATCGTCAAATGGGTGGTCATTGCCAAGTGGACCAACAGCTAC
CGGTGCTTCAACTGCTGGAAGAGCTGTTGTTACAACCTCCTCACCATCTTCTGCGGTATT
CCCTTGGCCATGTGCTGGGGATGCGAGTTTGCAGGCATCACATTCTACCACGTC
>picta
CAACGATGGATTCCACTTGAAAGTGTGGATAAGCAGACAATCCGAAGGATTAAGAACAAC
CACGCTTCCAAGCGATCCCGTGAACAGCGTAAGCAAAAGTTTGTTGATATGGACGCTGAG
TCCGAGGAGCTTATTTCTAGAAATCAAGAGCTAAGACAAAAAATTGTAGAATTAGAGAAG
CTTGCGAAAGAAATGAAAACACTCTTGGTAGCTAAAATGGCGGGTAGGGCCACGGTGACA
AATGGATCTGCTCAGCCAACTAAAGAAGAAAGCGATTCAGATTGTGGTAAGAACCAGACG
CTGGAGGAATCGGCCAGGGAGTACCAGGCCAAACACGATAATAGAACTGAGTTGAAAGAG
GTTGAGACCATCACAGGGGAGGAGGAGGAGTCAAATGTCTTACAGGCCAATGCCAAGCTC
TTCTTTCTTCGCATGTCTTCTAGACTTAGAACTGAGAACATGTCTAGCCTTGCCATGACA
AGAACAGCTCAACAATTGGGTGGTGATGTCACGATAATGGGGACAAGAGAGTACATCTAT
TTCAAAAGTGGTGTGACAAGAAACTGCACAGAAAAGATGGTGCAGCTGTTGCAGGAGTTG
ACCACAAAGCAGGTGTACACACCATGGGAAGTTACCGATGTCCAGCATGATAAGGATGGC
ATGCTTTTGGATCTTGCTCTCTACCATACCCGTCCACATGTCCGTGCTGTGGAATTGCTT
CATTCTGCTGCATTCAGGTCCACACTGGGAAACTCCCTGTATGCTCCAGGTCACAGTGTT
GGCTCATACACTCCAGAACAGGTCATGCAATTTGTGAAGACCTACTTCAGTGCTGGGCGC
ATGGCTCTGATCGGCATCGGAGTGGATCAAGCCCAGATGGAAGATCTTGCATCCCAGTTT
GAGCCCTTTGCCTCCGCCGGGGTACCTGAGGAAAAAGCTGTCTACCATGGAGGTGAAATT
AGAAAAAGCATTGGAGGAGATGTTTCTTATGTGGCTGTTGGTTGTGGAGGAAGCAAAGAC
CTTTTGGCAGCTGAAGTGTTGCGCCACATTATGGGCACAGGCCCACATATCAAGTACAGC
GAATTGGAGGAACAGAATAGTGTACTTAGTCTTCAGGCAAAGGAACTGACTGAAAACTTT
CAGGTTGAAAAGGAGGCCAATGAAAAACTGAGAGAAAAGATCGAACTTATGAAAACAGAG
CTGAAGCAAACAAAGTTAGTAACGATTGAACAGGAAAAGTTGCTTCAACAAGTGGCAACT
ACTTCTGAAAAAGTCTACAAAGAATACAACGATATGGAACAGACTTACAAAAAGGAAATT
GTGGTCAGGAATGAAGCAGAACGAGCTGCATCAAGATTGTTTGTTGAGAGGGAACAAGCA
CGTCGTGAAAGCACCATGGCTCTTAGTCACGTTGCTGACAATAAAAAACTGATGGATGCC
ATGTTGGAGATTCAAGACCTGACTGCCAAGTCAATTCAAGTGAAAGAAGACTATGATAGA
AGGATTGAGGCGTTGGAAGAGCAGCTAAAGGTTGTAAAGGAAGTTTACAGTGTTGAGGGT
GTTCAGGCTGAGAATCTTCAACTGAAAGAAAGACTGAACAAAACTGAAACTGAGTTCAAC
CTCTTGCGTACACAATTCTCAGAATTGTTGGAAAAGCATAAAGACCTTGAAATCAAAGCC
CCACCACCACCGCCTAAGGAGAAGGGTAGGCGCAGGAAGAGTAGGAGGAGGAGGAGCAGG
TCTCCAGGAAGGAGACTGCCAGAATTGACTGTTGAAGAACGAGATGTGAGAACTATATTT
TGCATGCAGCTTTCAGCAAGAATTCGACCAAGAGATTTGGAAGAGTTTTTTTCATCTGTT
GGAAAGGTTCGAGATGTTCGTCTTATCACTGACAACAAGACCCGTAGATCCAAAGGCATT
TCATATGTGGAATTTGCAGATCCAGAGTCTGTTACTTTAGCCATGGGACTGACAGGACAG
AAACTGCTGGGAGTGCCCATCAAAAGATGCAAACTGTTCTACCAGAAGGAAGGCCAGTGG
AAAGAGGCTAAGGATTGTGAAAAGGCAATTGGAGCATGTTACAACTGTGGAAGTGATCAA
CATCTCCAGCGTGAATGTCCCCAGGCCATTGTCAAGACCTGTTTCCGATGTAATCAAGCT
GGGCATCTGGCAAGAGATTGTCCAAGTGATCATGGCACAGATGACCGCAAATGTTACTCA
TGTGGTGGAGTAGGTCACATGGCAAAGGAATGCCCTTGCTATCGATGTAACCAAAGCGGT
CACATACAGAAAGATTGTCCCTCCCAGTGTTACAACTGTAATGAGAGTGGACACATGGCG
AGAGATTGTGACTTCCATGTACCAATCACTGTGGCAAAGGGGCATGAAAAAGTGCGAGAA
GAGTTCATGAAACACAAGCATGTATCAGACATCAGAGTGATTGATATGTTAGTTATTAAG
GGTCAAATGGAACTGGTGGAGACGGCAAATATCTGGAAACAACGACACCACATAATGATG
TATTTTAAGGACACGGTCAACCCAAAGCCCACAGATTTTCTTAGCGACACACCCGTTGGA
CAGGTGAAGTTGGGCGAATTGGGAACCTGGTTTGGAAGGCGCAACAAAAGTCCCCAATCG
ATGTGGAGTTGCGTACATAGAGCCTACTGGAGATGGGCAGCCAACAATCTTCATGTTCGT
CAGAGTGGATTTGTTCCCATTGGCCAGGCTGCCATGGTTTTGTCTATCGCCTTCTTCGCT
CTACTTCATTCCAGTCGATACAAAACGGAACTGTGTCGACCTTTTGAGGAAAGTGGTTCA
TGTAAATACGGAGATAAATGTCAGTTTGCTCATGGCGCCCATGAACTTCGGAATCTTGCT
AGGCATCCTAAATACAAGACAGAGCTTTGTCGTACTTTTCATACGATCGGTTTTTGTCCC
TACGGCCCCAGATGCCACTTCATTCATGAAGATGACAGACATGGAGGAAAAGCAAGAAAA
GGGGACGGAAACGAAGTGTCCCCAAACCCTCACAAGTTATTCAAGATTGGACATCAACTC
CTCAGACTAAACAAAAAAATCAATGCTTGCCAACTGGGTTCAGATGTTCCACTCGCCAAA
AGGAATGAATCTCGTAAGGAGAAAAACAAGCTGGCTTCAAGGGCGTGCAGACTGAAGAAG
AAAGCACAGCATGAGGCAAACAAAATCAAACTTCATGGCTTGGAGATGGAGCATGGGCAG
ATCAACAATGTTCTTCGTGCCAAACCAGAAGCACAGAAGTTGACAGAGGCTGAGAGGCTG
AAACTAAGAGCTGACAAATTTGGTATTACTTCAGAACAAGCCAAAAAAGATTTGAGGGCA
CAAAGGTTTGGAATTTCTTTGAGTGAAAACTCAGGAAATATTAGCTCTGACGCACCAATT
GATGTGGAAAAGCTTAAGAAACGGGCAGAGAGGTTTGGTTCGGTGACAGAAGATGAGAGG
AAAAGAAAAAGAGCAGAGAGGTTTTTTATGAGGGGTTTGGAGAAGAATGTACTGGTGGTT
AGCACAGTGGATCCGTTTGGCAGAAAAGTGGTGTGCGAATCTGGCAACAAGCCAATGCTG
AATGGACTAGACATCGATGATGATGAAGAAAAGGAAAAGGACGAGCTAGGTCGAGAACGT
GAAAGGAGGCAAGAAGAAAAAAGACAACGTGAAAGGTTGGAGAAGTTACAAAGATCAACC
AGAGTTTCCCGCTCAAAATCCAGATCAGCATCTCCTATATCAAGATCCAGAAGAAGGTCA
CGGTCACGAGAAAGAAGTAGCCGGGACAGATCTAGGGAAAGACGGAAAGAGCGTGAAATA
GAAGAGGAGGAAGAACTATATGAACGACGCAAACTTGAGAAAAAGCTAAGAGAAAAGGAA
GCAGCTTATCAAGAGAGATTGAAAAATTGGGAAGGACGAGAGAGGAAAAAGACTCGAGAA
TATGAAAAGGAAAATGAACGGGAAGAGGAGAGAAAAATAGAGGAGGGACGAGAAGCACGA
CGGCTCAAAGAATTCTTGGAAGACTACGATGATTTGAGAGATGATCCAAAGTTTTACAAA
GGCAGTGCTCTCCAAAGAAGACAAAAGGAACGGGAGAAAGAGAAAGAGCTGGATAATCGT
GATAGACAAAGGGAAAAGGAAGAATTTGAAGAAATCAAAAGGAAACTTTTTGATGAGGGT
CATCCTGATGCAGAAACTGAAGTTGCAAGGATGGAGCGAGAGAGAGAGGAACATCTGCAG
CCTCGTTTACATTTGCAAGAACTCAAACAGCCTCCACATCCTAACAGTGTTCTTTTAGCG
GCAGGGTCCACTGACTTCAAATGCAGAGTCTTCTCTGCCTGTCAAAAAGAGGTGGATGGA
AAACCAGCACCTTGCTCATGGGGAACCAAGATGCTTGTTTCAGATGATGAAATGTTCAAT
GATTCCTATGACTTTGAGGAGAAGGACGGCTTCTACGTAGTGAAAGGAAAGTATGAGACC
AGACGCGGAAACATAGTAATTGCTGGTTTCAACCCAAGTGCCGAGGAGGGTGGTGATGAG
GATGATCCTGATTCTGAATCAGGCGTGAATATTGTCATGGATCAGAGACTGAAAGAGACA
GGGTTCGGAGAGTACACAACCTACATGAAAGATTACATGAAAAGAATTTTCGCAAAATTA
GCTGAAATGTCGGATTCTAAACCTGCAGTCCAAAGAGATGGAACAATGGTGGCAACTGCA
AAGGAAGCTGACCGATTGCTTGATGGAAACAAACCTGATGCAGATGCCCAAACTAGAGGT
CAACAAAAGCAAATTGAGGATCTTAGTCCAAGAGCTAAAAAAGCCAAATTAGCAAAAGAT
GGGACCATGGCAGTCACTGCAAAGGAGGCCAAAGCTCTTCTAGCTGGTGAGAAATTAGGA
GATACTCGTCAACTTAGTTCGTCTGCAAAGAAAGTAACCTCCAATGATGTATGGAAGCAT
TTGTCTACTCTTTATGACTTACAAGCCTTGAATGAATCTGAAATTGTGCCTTTCCCAAAC
AAGAATGGTGATTTTGCTTTGCTGCTTGACATCTTGGATACAGCAGGCATGTCAATGGAA
TTAGTATCTAAGAGTTTGGAGATGAAAAAAGGGGACACTTTAAAAAATAAGAAAAAGAAG
ACCAATGATGCAATGCAGGTCATCAAAACTGATCGCCACGGCGTCTGGAGAGAGTTGCGA
AAAGTCAGAAAGAAGCAGCTGAAAGAGATGACCAAAAAGAAAAAGAAAGAAGTATTCAAA
TCAGCTATTGAGCTTTACAAAGATCATGATGTGGATTATACGGATAGCAATGTGGAAACT
CTGTTAAAAATTTCAAAGGATGGCAAAGTAGGGGATGAAAATGTTCCCCCTGAGTTTAGG
GAGCCTGAGGGATTTAAAAGGAGAGAGGAAGCTGGCGGATTTGGACGTGGCAGAGGAAGA
GGACGAGGAAGAGGTGGCGATAGAGGTGGTGATCGTAAACGTGAATTTGATCGTCACAGT
GGCACAGATACGGGAATCAAGCCTATTGAAAAGAAAGAAGGTGGTGGTGCTCACAATTGG
GGGAGCTTCAGGGATGACATAGAGGAGCAAGGTCAGGTAAATTCTGGTGACGGAAACCAG
TTAAATGAAAGTGGTGAAGCGGAGAATGCCACAGAGGAGGAAGCCCAGCCTCAGCAAATG
ACACTGGATGAGAAGCTTGCATGTGAGGGTATTAGAGACGATCTCCTTGAATGTTTATTG
AAAAGTGATTGTTGTAAAAAGGACAAAAATACACCTCGTCAATGCATGGGAGATCCTTCT
GTACCAGATGAGTGTCACAAGTTGCGTGTCGCTTTTCTTGAATGTAGAAGATCTATGCTA
GACATGCGAACCAGATTCAGAGGAAGAAAGGAAATTACAGGATTCTCTACAGAGGCAGAA
AAGATCCTGGAAAAGTTCAAATGGGGACCGTCCTTCATCCCTTTGAATAAAGAGCTACTC
GACGTCTATAGTGCATGCCATTCAAGTATGCTCTTCAACATGGATGACTGGAAACAGGGC
ATGGACCTGCTGTGTGAGGACCTCAACCTTTTCCGAAACCACTTCGACTGTCTGTCTCAG
TTCGCCCCCCGTATCTCCACTTGCATTTTGCATCGCACCCGAACATTCAAGAGGGCCATT
CTGGATGCTGGCATGTCGCCCCACAAAAATCTACACGACATTACATGCAACTTCGCAGAG
AACATCGTCAACTGCCTGGAGCGCCCCCTGTCCAAGAAGTGCCCCATTCTGGTGGTGGAC
GCCAAAGAAAATCCAGAGGAGTACAAGCGCTTGCAAAAGAAACTTATCATGCAGGCATTG
GCTCGTATGATTGAAGCCAAAGTATCCATCCGCTGTAGGCGTGAGGATGTCCAAATGATC
AAGAGTGCCATTCCAACCTTGGAGCAAGAGTACAAGCAGTTGCTGAAGGGGAAATCCGTG
CAGTTGGTGGTGGATGAAGAAAAATTCCTGTCCTCAGAGATCTGTGGAGGAGTTGAGCTC
CGCGCCATGAAGGGCAAGATTGTCGTTGTGAACACTTTGGATGAGCGATTCGTCGTGGCT
GACTTCGTCATCTCGTGCGTGCTGACACTGTTCTGGATCATCTCCTCGTCTGCCTGGGCG
GCCGGCCTGTCTGACGTGAAGCTGTACACGGACCCTGCGGACGGAGGCATCATGCACCCA
GATGGCAAGGATATGCAGATTAATCTGACTGGTTTTCTCAATGGGAAGAATGCAAGAATC
TTTGTGGCAGAGCTGTGGGACCACCTGTGTAGTGCACAAGAAAACATCACTGGCATTCCA
AATGAGTTTCTTGAACAAAAGAAAAACGAGATCAAACAAAGACAGGAGGAGCAAGAACGA
CTGCAGGAACAGCTGAAAAAGAAGGAGGAACAAATAAAGGAACAGCTTTCAAGGGAGAGG
AGGGAACTACTTCACAGAGTCGGACTAGAGTCAAGCTCAACAGGGTCTTCTTTCCCCGGG
GACTGCGGGGATGGATATTATTGTGTCAAATACAAAACCATCGTCTGGATTGGCGACTCT
GGAGAAATCAAAGGCAGTTATAAAGAGTCTTCAGTGGTGACGAGAACTTGCGAGACCAAA
AAAGGCCAGACAGAAGGTTGTACTGGCTGGCAGAACAACGGAGGAGTTACTCTAAAATGT
TGGTGTGGAACTGATGGCTGTAACCCTTTGATGTTACACAAGTTCAAAAGTTTCCGCACC
GAACTTCGTAATATAATGTTTATCAAGTCAGACATTGTGGACCCTGTTGTTGTGGCAACC
ACTGCTTTTGATCTCATCATGGAGAGGAAGCCTCTGTTAACTGATTGCATCAACCAGATA
CTTCCTGTCCAGGGTGTTTGCGACAATGATTACAAACAGCTTGAGATAATGTGTCGCAGA
GTATTGGTGCCATATGTAGGAGAACATCTTGAGGCCCCTAGCAATTTGGAAGACAACAAT
TTAGTCTCAGCCCCTCGTCCCTGCCACTACAGGGTTCCAAACTTTGAAGGAGCGACTGAA
GCTGCTGACCGTTTGACTTCATTGGACGTCTTCAAGAATGCTCGCACCATCAAGGTCAAT
CCTGACAAGGCGCAAGAACATGTTCGATTTCTCGTTCTTGAGAATCAGAAGGAGTTGATG
GTGCCAACCCCTGAGCTGAAATCTGGCTTGTTGAACCGTGTTGTCCCACCAGAGGGCTCC
AACAAAGAGGAGCTGAGACACTGCTGCACAACTCAGGGTGTGAAGGAGAACAGCAAAGAG
ATTGGAGTGGATGATAAGGTTACACTGGACCTGATTGTGGTGGGCAGTGTTGCTGTAGAA
GGATGCATGGACAAAGTGATGGACATCTTCTTCCTGATGGATTCTTCATCTTCTATCTAC
ATCAACGATTACATGACCCAGCACAGATTCGTACGAGATGTCATCGCCAGGTTTGACGTC
AGTCCAGAAAGCACCCGCGTCGGAATGCTCACCTTCAGTGACGATTTGGAGCGCCCTGTG
CTGGGACTGGACCGATACACCAGCAAGAACGACCTTCTGGAAAGCATCTCCATGCAGAAC
CTGCCTTACAGAACTGGAGAAACCAACACCGACTTGGCCATCAGATACGTCCGCCAAATC
AGCGACTTCAGACAGGACATCACCAAGGTAATGGTTGTCATGACAGATGGAGGATCTCGA
TCCCGCGGATCTACAGCCCGCGAGGCCGAATTGGCCCGCAACAGTGGCTTTTATATGTTC
GTCGTGGGAATTGGCCAGTACCTTGAAGAGAATGAGTGGAGGTCCATCGCCAGCGATCCT
GATAAGGATTCCGAGTGGGAGGCTGTCACCATTGCTTTCAAAGAACGAGAGATAGCTGTA
ACCAGAGCCAATGAGTTGGTGGATCAAGCAAAGAGAAGCATGGACAAGCTCAAGAGTGTT
CTCGACGAGGCCAAATCTAACAAGGTCACCATGAAGAACAAGGCCATCTACCCTGCCACC
AAGAAAATAGCAGCCCTCACCAATGACATGACTGCTGCAGGCTCCCAGGTTCGTCAAGCA
GATGCTGATGCCAAAGTGATGCTTAAGTACAAAGATTTGGTGGAAAAAGGCAGGAGACAG
TTTCAACTGGAGCTGGAGAGCCTGGTACCTGACGTCAAACCTGGCAAAAGTCGTAAGCTG
ACAGAGGAGGAGTTGAATGCCCTTATTGCCCATGCACATCGCAGAATTGAGCAGCTGCAG
AAGCAAATAGCAGAGCAACTATCCATGGAGCGCAAGAGGCTGTCTATGGCCTTAGATGCA
CAGAAAGAGGAAAACAAAAGCATTACAGAATCGGCTGTTGAGGATGAGCGGACGCGTTCG
CTTAGTGAATTTGACTTAGAAAAACAAAAGATGGAAATGGAATTTATGGTACAGATGGAA
TTAGACGTAAGAAGGCAGTTGAGCAGACAAGCCGCAGCTCACAGTGACCATTTGAAGGAT
GTCCTTGCTGTTGATTGTGAATCAGGCAGGCTGACTACCATTGATGGCGTCAACGAAGCA
ACCATTGGAACAGATGGCATGTTCATTTGCACTTTCTTCATATCTTTCCTGTTCAATTGG
CTTGGATTCCTTCTGTCTCTGTGTCTATCCAATACCATCGCTGGCCGTTGTGGTGCCCTG
TCTGGCCTCGGCCTCTCCATTGTCAAATGGGTGGTTATTGCCAAGTGGACAAACTCCTAC
AAATGCTTCAACTGCTGGAAGAGCTGCTGCTACAACCTCATGACCATCCTCTGTGCCATC
CCCATCTCCATGTGCTGGGGCTGTGAATTTGCCTACATCACCTTCGCCCACGTC
>pinnata
CAAAGATGGATTCCATTGGAAAATATGGATAAGCAGACCATTCGTAGGATTAAAAATAAC
TATGCCTCTAAAAGATCTCGAGAACAGCGTAAACAGAAATTGAGTGAAATGGATGTAGAA
GCGGAAGAATTGGAAGTAAGGAATCAAAAGTTGAGGCAGAAGATAATTGAACTAGAGAAG
CTTGCTAAAGTGATGAAAGCTGCTTTAGTTGCAAAAATGGCAGGACGGGCAGTTGTTACA
AATGGATCAATTCAACATAAAGAGGATGAAAGTGATTCAGATTCAGGCAAGAATCAAACT
TTGGAGGAATCAGCCAAAGAATACCAAGCCAAACATGACAATAAAACAGAGTTACAAGTT
GTTGAGACTGTAACTGGAGAAGAGGAGGAATCAAATGTTTTACAGGCTAATGCCAAATTA
TTCTTTCTCCGCATGTCCACAAGACTGAGGTCACGAAATATGACTAGCCTTAGTAGGACA
AGAACAGTCCAGCAGATTGGAGGAGATGTAACAATTATGGGAACAAGGGAATACATCTAC
TACAAAAGTGCTGTAACAAGAAACTGTTTGAATGATATAGTAGCAGTGTTACAAGATTTA
ACAACAAAGCATGCGTATGGACCTTGGGAACTTGCCAATGTACAAAAAGATCAGAATGGC
ATGGCTTTGGATCTTGCTCTCCTTGAAAATCGCCCACATGTCCGTGCTCTTGAATTGCTC
CATTCAGCTGCATTCAGAAACACTCTTGGAAATTCTTTGTATGCTCCTGAACACAAGATT
GGTAGTTATACTGCAAACCAGATTTTGCAGTATGTGAAGACTTACTTCAGTGTCGGACGT
TTAGCATTGGTAGGCATTGGAGTAGATCAAGTCCATTTGGAAGAACTGGCTTCCTCTTTT
GAGCCTTTTGCTTCAGTTGGGGTACCAGAAGAAAAAGCTGTTTACAATGGAGGTGAGATT
CGTGAAAACTGTGGAGGTGATCTGGCTCATGTAGCTGTTGGAGTTCAGGGTAGCAAGGAG
CTTCTTGCTGTTGAGGTGCTTCGCCATATCCTAGGGTCTGGTCCACACATCAAGTACAGC
GAACTGGAAGAAGAGAAGGTAGCCCTGAGTTTGCAAATAAAAACAATGAATGATAGTCTT
CTTGAGGAAAAAGAAACTAATGAACATCTCAGAGAAAAGTGTATGTTGATGAAAGTTGAG
TTGCAGCAATTCCAAAGAACTGTTAGACAACAGGAAGAGCTTTTTCAACAGGTGGCAATC
ACATCTGAGAAAGCATATCTTGAGTATCAAGATATGGAGGAGACCATCAAAAAAGAAGTA
TTTGTTAGGAATGAGGCAGAAAGAGTTGCTCAAAGGTATCACACAGAGAGAGACCAAGCT
CGTAGAGAGAGTGCAATGGCTCTCAGTAACGTGGCAGACAATAGAAAATTGACGGATGCA
ATGTTGGAGATACAAGAGCTCAATACAAAATCAATGGAAATGAAGGAAGAATTTGAAAAA
CAGGTCATAGGATTGAAAGAGCAATTAAAGGCTGCTAAAGAGGTTTATAATACAGAGACA
CTTGTAGCAGAAAATAAAGGTTTACAAGAAAGGCTTGAGAAAAATGAAGAAGAAATGAAA
CAGCTAAATACAAAATACTGCGAACTATTGGAGACATATAATTCCCTTGAAAGTAAAGCT
CCACCACCACCACCTAGTCGTGACAGAAGAAGAAGACGTGATAGAAGGGCTTATAGTAGA
AGTCCTGTCAGGAGACTGCCTGAGTTAACGGTAGAGGAAAGAGACGTTAGAACCATCTTT
TGTATGCAGCTCTCTGCTAGAATCCGGCCGAGGGATTTAGAGGAATTTTTCTCTTCTGTT
GGAAAGGTGCGAGATGTTMGACYCATWRCTRATAATAAGACACGCCGCTCAAAGGGAATT
GCTTATGTTGAATTTGCTGATCCAGAGTCKGTCACATTAGCTATGGGTCTAACTGGTCAG
AAGTTATTAGGCGTTCCTATCAAAAGGTGTAAGATGTTCTACCAGAATGAAGGTCAATGG
AAGGAGGCTAAAGATTGTGATAAATCTATTGGAGCATGTTACAACTGTGGGAGCGCAGAT
CATCTTCAGAGGGATTGCCCCCAGGCAATTGTCAAGTCATGCTATCGATGTGGAGAATCT
GGACATCTGGCCAAAGAGTGTCCTGCTGACATTCCCAATGATGATCGTAAATGCTACACA
TGTGGAGGTGTTGGCCATTTAGCCAAGGACTGTCCATGCTACAGATGTAACCAGACAGGT
CATGTGCAGAAAGATTGTCCCAACACATGTTACAACTGCAATGAAACAGGTCACATGGCC
AGGGATTGTGATTTTCATATACCAATCACTGTTGAACAAGGTCGTGCCAAAGTGCGAGAG
ATGTTCTTAAAAAATAAACATGTGTCAGATATCAGAGTGATCGACATGCTTGTCATCAAG
GGCCAGATGGACTTAGTTGAAACTGCAAGCATTTGGAAACAGAAACATCACATAATGACC
TACTTCAAAGATACAGTAAATCCCAAGCCCACTGATTTTCTGAACGACACACCCTTTGGT
CAAGTCAAGTTGGGAGATTTAGGGGCATGGTTTGGCAGACGCAACAAGAGCCCCCAGTCC
ATTTGGGGTAGCGTACATAGAGGTTACTGGCGTTGGGCCACCAAGAACTTGCATGTGCGT
CAGAGCGGCTTTGTTCCCTTCGGCCAAGCTGCCATGCTCATGTCCATTTTCTTCTTCGGT
CTCTTGTATTCCAGTCGGTATAAAACTGAATTGTGTCGGCCTTTTGAAGAAAGCGGTTCT
TGTAAATATGGAGATAAGTGTCAATTCGCTCACGGTGCACACGAACTTAGAAACCTTGCA
AGGCATCCCAAATACAAAACAGAGCCTTGTCGTACTTTTCACACTATTGGATTTTGTCCC
TACGGTCCTCGTTGCCACTTTATTCACGAGGATGATCGACATGGTGGAAAGGCAAGGAAA
GGTGATGGGAATGAGGTAACACCAAATCCCCTCAAGTTGTTTAAGATTGGTCACCAGTTA
CTGCGACTCAACAAAAAAATTAATGGTTGTCAGCTTGGTTCGGATGTACCCCTTACCCAG
AGGAATGAGGCTCGACGAGAAAAAAATAAATTGGCTTCCAGGGCTTGCAGATTAAAGAAA
AAAGCACAACACGAAGCCAACAAGATAAAACTTCGTGGCCTGGAGACAGAGCATGGTCAG
ATCAACAGTGTTCTTCGCAAACCAGCTGAAGTGAAAACTTTGACAGAGGCAGAGAGACTT
CAAATGAGGGCTGACAAATTTGGTGTAACTTCAGAGAAAGCTAAGAAAGAGATTAGAGCA
CAGAGATTTGGTATAGCTGAGAGTAAGTCAGGAAATATTTCCACGAATGTTCCCCCGGCT
GATCTGCAAAAGTTACAGAAACGGGCCGATAGATTTGGATCAGTGACTGAGGATGAAAAA
AAGAGAAAGAGAGCAGAAAGGTTTTACATGCGAGGTCTGGAAAAGAATGTTCTGGTCGTG
AGCACAGTGGATCCTTTTGGCAGGAAGGTTGTGTGTGAGTCGGGCAGTAAGCCAGTGTTA
AATGGACTGGATGTARWKGMTGMTGAWGMARMARAARAARAAAACCTTGCAAGAGAGCGT
GAAAGAAGGCAGGAAGAAAAGAGGCAGAGAGAAAGATTAGAAAAAATGGAAAGGGCAGCA
AGAGTGTCCCGGTCAAAATCACGCTCAGCGTCTCCACCATCCAGGTCTAGAAGAAGGTCC
AGATCAAGGGAGAGAAACAGTCGTGACAGGTCTCGAGAAAGGAGAAAAGAGCGAGAGCTA
GAAGAGGAGGAAGAACTTTATGAAAGAAGAAAACTGGAGAAAAAATTGAGAGAAAAGGAA
GCAGCTTATCAAGAAAGATTAAAAAATTGGGAAGGCAGGGAAAGAAAAAAGGCAAGAGAA
TATGAGAAAGAAAGTGATAGAGAGGATGAAAGGAAAGTTGAAGAGACAAGAGAGGCTCGC
AGGTTGAAGGAGTTTTTGGAAGATTATGATGACTTACGAGATGACCCAAAATTTTACAAA
GGCAGTGCTCTTCAAAGGCGACAAAAAGAAAGGGAGAAAGAAAAGGAGTTAGATAACCGA
GATAGACAAAGAGAAAAGGAAGAATTCGAAGAAATTAAAAGGAAACTTTTTGATGAAGGC
CATCCTGATGCAGAAACTGAAGTTGCAAGAATGGAACGAGAGAGAGAAGAGCACCTTCAA
CCTCAATTACAGTTACCTGAACCAAAACAACCATCACATCCCAACAACGTATTGCTTGCT
GCCGGCTCCACTGACTTCAAGTGCAGGGTGTTCTCTGCTTACCAGAAGGAGGTTGACGAA
AGACCCGGAGCATGTTCGTGGGGAACCAAAATGGTTATTACTGATGATGAAATGTTCACT
GACAGTGTACCCTTTGAAGATAAGGGAGGATTTTATGTTTTGAAAGGAAAGTATGTGACA
AGGGCAGAAGATGACAGTGCCATTGGAGGTAACCCCAGTGCTGAAGAAGCTGATGAAGGC
ACTGACGCAGGCTCTGAATCAGGAATCAATGTAGTCATGGATAGCCGTCTGAAAGAAACT
GGCTTTGGAGAATATCAAGTTTACATGAAAGATTATACCAAAAGCATTTTCGCTGAATTG
GCAAAAATGGCAGATACCAAACAAGCTGTCCAGAGGGATGGTACCATGGTCTCAACTGCT
AAGGAAGCAGAGCGTTTGCTTGATGGGAACAAACCAGATGCTGATGCTCAAACAAGAGGA
CAGCAGAAACAGATTGATGAACTCAATCCTAAGGCAAAGAAGGCAAAATTAGCCAAAGAC
GGAACTATGGTAGCTACAGCAAAGGAAGCCAAATCCCTTTTAGCAGGTGAGAAATTAAGT
GATACTCGCCAACTAAGCTCATCATCCAAAAAGATTACTTCAGGAGATGTATGGAAACAT
TTAACCACACTTTACGATCTTCAGGCATTGAATGAATCTGAGATTGTGCCTTTTCCTAAC
AAAGGTGGAGATTTCTCCTTACTGCTTGATATTCTGGACACAGCAGGAATGTCGCTGGAT
TTGGTTTCCAAAAGTTTGGAACTTTTAGATGAAGGGGTAAGCAAGAAGAAAAAGAAGAAG
ACCAATGATGCCATGAAGATTATCAAGACAGATAGACAAGGAGTGTGGAAGGAATTACGC
AAAGTCAGAAAGCAACAGCTGAAAGAACTTGCCAAGAAGAGGAAGACTGAAAAGTTTAAG
TCTGCTATAGAAATGTACAAAGATTTTGATGTGGATCACACAGATACAAACATAGAAACA
CTATTGAGGATGTCCAAAGATTTGAAAGCTGGAGATGAGAACGTACCTCCTGAGTTTAGG
GAACCAGAAGGATTCAAAAGGAGAGAACGTGAAGGGGCTGGAGGTCGAGGCAGGGGCCGT
GGAAGAGCACGTGGTGGAGAAAGAGGAGGCGACCGCAAGCGTGAATTTGATCGCCACAGC
GGAACTGGCGGAGGAATCAAGCCAGTTGAAAAGAAAGAAGGGAGTGGTGCTCACAATTGG
GGCAGTTTCCGAGATGATATTGAGGAACAAGGTCAAGTCAATTCTAGTGATGCTAATCAA
CTAAATGAGAGTGGAGAGGTTGAGGCTGTTAATGAAGAGGAAGCCCAACCTCAGCAAATG
ACACTTGATGAACGTTTGGCATGTGAAGGCATCAGAGACGATCTTTTGGAATGTTTGTTG
AAAAGTGATTGTTGCAAGAAGGAGAAGAAGACACCCAGAGAATGCATGAGTGATCCTTCC
GTTCCTGATGAATGTTCAAAATTAAGAGTCGCCTTTTTTGAATGTCGGCGGTCTGTGTTG
GACATGCGGACACGATTTAGAGGAAGGAAGGAAATTACTGGTTTTATCGAGGAAGCAGAA
ATACTTCTTAGTAAATTCAAATGGGGTCCTTCATTTTTCTCCATCAATACTGAGCTTCTT
GAGACATACAGCAAATGTGTAACTAGTATGTTGTTTGACCTGAAGGACTGGGAACAGGGC
ACAGACCTTCTGTGTGAAGACCTGAACCTTTTCCGGGACCACTTCGACTGCTTGAGCCAA
TCCTCCACCAGAATCTCTAGCTGCATCCTAATCCGGACTCAAACCTTCAGGAGAACGATA
CTGGAGGCGGGAATGTCCACCCACAGAACCCTTCACGACATCACCTGCAACTTCGCAGAA
AACATCGTGAACTGTCTCGAGTACCCGTTGAGTAAGCAGTGCCCAGTGTCAGTTGTCGAT
GCTAAGGAAAACCCAGAGGAATACAAACATTTGTTGCTGCGACTCATTTTGCAGGCATTG
GCCCGACTAGTGGAGCAAAAGGTGACAATCCGTTGCAAACGAGAAGATATTCAAATGATC
AAGAATGCCATTCCAAGCCTAACCAAGGAGTACAAAGAGCTGATGAAGGGAAAAAGTGTT
GAGTTAGTGGTTGATGAGGATAAGTTTCTGTCACCTGACATCACTGGGGGCATTGAACTT
CATGCAATGAGTGGTAAAATTGTGGTGGTCAACACATTGGACGAAAGGGTTGTGCTTGCG
GATTTCCTCGTCTCCTGTGGACTGACTCTTTTATGGATCATTGCTTCATCTGCATGGGCT
TCTGGCCTCAGTGACGTCAAACTCTACACTGACCCATACGACGGTGAAGTCTTCCATCCA
GATGGCAAGGATATGCAGATTCTTCTCACCGGGTTTCTAAACAGTAAAAATGCTAGAATC
TTTGTGGCAGAGCTGTGGAAACATCTCAGTAGTGCTCAAGAAAACATCACTGGAATTCCT
TCGGAGTTTCTCGAACAGAAGAAGAATGAAATAAAACAGAGACAGGAAGAGCAGGAGCGT
CTTCAGGAACAGTTGAAACAGAAAGAAGAGTTGATAAAGGAGCAACTGTCGAGGGAACGA
AGAGAAATACTTCACAGAGTCGGACTAGAGTCAAGCTCAACAGGGTCTTCTTTCCCCGGG
GACTGTGGAGAGGGAATGTATTGTGTCAAGTACAAAACCATCGTATGGATTCAAGACTCT
GGAGAAATTAAAGGCAACCTGAGAGAGTCTCATGTGGTCACGAGAAGCTGTGAGTCTAAG
AAAGGCCAAAAGGAAGGTTGCATAGGCTGGCAGAACAATGGCGGGGTGACCTTGAAGTGT
TGGTGTGGAACTGACGGCTGCAATCCGTTGATGCTACGAAAATTCAAAGGTTTTAGGACG
GAGCTTCGTAACATGATGTTTGTTAAATCTGACATTGCTGACCCAGTAGAAGTTTTGGAT
AATGCTTTTGAGTTGATGGCGGATAGAAAGCCGTTGATTACAGATGTCATTAACCAGTTA
TTACCAGTTCAAGGAGTGTGTGAAAATGACTATAAACAGTTGGAAATCATGTGCCGCCGC
GTGCTGGAGCCCTACCTGTCGGAACATATTGAACCTCCCAGCCATTTTGAAGACGAGAAT
CTGGTCAATGCCCCCAGGCCATGTCATTACAGGATCCCAAACTTTGAGGGTGCAACTGAA
GCTGCAGACAAGCTGACAACCTTGGATGAATTTAAAAATGCAAGGACTATCAAAGTTAAT
CCTGATAAGGCTCAAGAGCAAATCAGATTGTTAATTTTGGAGAATGAGAAGGATTTGATG
GTTCCTACGCCTGAGCTGAAATGTGGCCTCTTAAACAGAGTTGAGGCACCTGAGGGAACC
AACAAGGAAGAGTTGAAACACTGCTGTACCACCCAGGGTGTGAAGGAAAACTGCAAAGAG
ATTGGGTTGGAAGACAAGGTTAAGCTGGATATGATTGTGGTGGGAAGTGTAGCTGTGGAA
GGATGTTCGGGCAAGGTGATGGACGTTTTCTTCTTGTTGGACTCTTCCTCTTCAATCTAC
ATCAATGAATACATGTCCCAGCACAGACTCACCCGTGACATTATTTCAAGATTTGATGTC
AGCGAGGAGAGCACACGTGTTGGACTTCTTACCTTCAGTGATGATTTGGAGCGCCCCGTC
CTCAACCTGAACAGATACAACAACAAGAACGATCTGTTGAACAGCATTTCCGTTCAAAAT
CTTCCCTACAGGAAAGGAGTCACCAACACTGATCAGGCAATCCGCTATGTGAGACAACTC
AACGAATTCAGAAACGACATCACCAAAGTGATGGTTGTCATGACTGACGGAGGATCCCGA
TCCCCAGCCGCTACTGCCCGTGAAGCCGAACTTGCCCGCGCCGCTGGTTTCTACATGTTT
ACAGTCGGAATCGGACAGTACTTGGAAGAGCGTGAATGGAGAGCCATTGCCAGTGACCCC
GATAAAGACTCTGAATGGAAAGCAGTAACTGTTGCATTTAAGGAGAGAGAAAATGCAGTG
GCAAGGGCCAATGAGTTGGTGGATGAGGCAAGGAAAAGTGTTGAAAAGTTGAAAAGAGTT
ATAGATGAAGCCAAATCTAATAAAGTTACCATGAAAAATAAAGTCATTCATGATGCCACA
AAGAAACTGTCTGATTTCAGCAAGGAAATGTCTGTAGCTGGAGCCCAGGTACGTCAAGCA
GATGCTGATGCGAAGGTGATGCTCAAATATAAGGATTTGGTAGATAAAGGCAGGAAGCAA
TTTCAAGATGAGTTGAACAGCTTATTGCCCGACGTCAAGCGAGGAAGCAGCCGAAAACTG
TCTGAGGAAGAACTGAATGCCCTAATTGCGCATGCACACAGAAGGATTGAACAGCTGCAG
AAACAAATTGCTGAACATCTTTCTACGGAACAGAAGAGAATAACATCAGCGCTTGAGGAA
CAGAAAGTAGAACATCAGAGCCTTACACAATCTGCCATAAATGATGAAAGGGCTTTTCTT
TATCAAGAGTTTGAAATTGAGCGCCAAAAAATGGAAATTGAATTTTCTGCTTGGATGGAG
GCAGATGTAAGGAAACAGTTAAGCAGACAGGCTGCTGCCCATAGCGACCATCTGAAGGAC
GTTCTTGCTGTTGACTGTGAAGCTGGCAGGCTGATGAGCATTGAGGGTGTGAATGAAACT
ACAATTGGCACGGATGGAATGTTCATGTGCACCTTCTTTATCTCTTTCCTATTCAACTGG
CTAGGATTTCTCCTATCTCTCTGTCTGTCTAACACCATTGCTGGGCGATGTGGAGCTCTG
TCCGGCCTTGGGCTGTCCATGGTCAAGTGGGTGGTCATTGCCAAGTGGAAAAACTCCTAC
AGATGTTTCAACTGCTGGAAGAACTGCTGCTACAACCTGTTGACCATTCTCTGCGCCATC
CCCATCGCCATGTGCTGGGGCTGCGAGTTCGCCTTCATTACTTTCACCCACGTG
>stearnsi
CAGCGATGGATCCCTTTGGAAAGTCTGGACAAGCAGACAATTCGTAGGATTAAGAACAAC
CACGCCTCCAAGCGCTCCCGCGAGCAGCGCAAGCAGAAGTATGTCGAAATGGATGTGGAA
GCAGAGGAGCTTGTAGTGAGAAATCAACAACTGAGGGAAAAGATTGTTGATCTGGAAGTA
CTGGCGAAGGAAATGAAAGCCATGCTTGTTGCAAAGATGGCTGGGAGAGCTGTGGTGACG
AATGGATCCACGCTCCCTCATAAAGATGAAAGTGATTCAGATTCTGGCAAGAATCAGACC
CTGGAGGAATCGGCCAGGGAGTACCAAGCCAAACATGAAAATAAGACAGAGCTGAAGGAG
GTTGAGACCATCACAGGAGAGGAAGAGGAGTCAAACGTTTTACAGGCCAATGCTAAACTC
TTCTTCCTCCGTATGTCATCCAGGATGAGGACTGAGAATATGACAAGTCTTGGGATAACA
AGGACGATTCAACAAATGGGTGGTGATATCACGATTATGGGAACCCGAGAGTACATCTAT
TACAAGACCAATGTAACACGAAACTGTGCGGAAAAAGCTGTCAGAATTTTGCAAGAAATG
ACTACAAAACAAGCCTACATTGGATGGGAAATGGCAGATGTGCAGGGTGACAAAAACGGC
ATGGCCTTGGACCTTGCTCTCTATCATACACAACCCCATGTCCGTGCTGTGGAATTGCTC
CACTCAGCTGCATTCAGGAACACTCTTGGCAACTCACTGTTTGCCCCAGAGCATATGATT
GGAAAATACACGCCGGAACAGGTTATGCAATATGTGAAGACCCACTTCAGTGGTGGACGC
ATGGCTCTTGTAGGCATTGGTGTTGATGAAGCTGTCCTGGAAGATTTGGCCTCTGCCTTT
GAACCATATGCCTCTGCTGGTGTGCCCGTTGAAAAAGCTGCTTATTATGGTGGTGAAATT
CGTCAAAACACTGGAGGTGATGTTTCTTATGTGGCTGTCGGTTGCGGTGGAAGCAAAGAA
CTCTTAGCCGCAGAGGTGTTGCGTCACATCCTGGGCATTGGCCCCCACATCAAGTACAGC
GACCTGGAAGAAGAGAGGAGCACACTGCATATACAAATTAAAGAAATGACTGAGAATTTC
CAAGACGAATGTACAACAAATGTGCGTCTGAGAGAGCGGATTGAATCTTTGAAAGAAGAG
TTACAACAAGCAAATACAACCATAAAAGAACAAACCGAGCTTCTTCAGAAAGTAGCCGTT
ACATCTGAAATTGCGTTCAAAGAATACCAAGACATGGAGCAGACGTACAAGAAAGAGTAC
ATGGTCAGGAATGAAGCAGAAAGATTTGCAAAGAGATTGTTTACAGAGAGAGACCAGGCT
CGCCGTGAGAGCTCCATGGCACTCAGCAAAGTTGCCGACAATAAGAAACTGATGGAAGCG
ATGTTGGAAATCCAAGACCTTAATGCACAGATAGCTCAAATGAGGGAAGATTTTGATAAG
CAGACCCTTGCCTCAGAAGAACAACTCAAAGCTGCCAAGGAGGTTTATAATGTAGAAAAT
CTGGAAGCAGAAAACACCACATTGCAACAAAAGTTGGAGAAGAACGAAGCAGAAATGACC
AGTCTGCGTGCACAATACACAGATTTACAGGAAACATACAAAGCCCTGGAAACCAAGGCA
CCTCCACCACCAGCCAGTAGGGAAAGGCGTAGGAGGCGAAGCAGGAGGAGGAAAAGTAGA
TCCCCAAGGAGAAGACTGCCTGAATTGACTGTTGAAGAGCGGGATGTAAGAACAATCTTT
TGCATGCAGCTTTCAGCAAGAATCAGGCCTCGTGACTTGGAGGAATTTTTCTCATCTGTT
GGAAAGGTACGAGATGTCCGTCTTATCACAGATAATAAGACTCGACGGTCAAAAGGTATT
GCTTACGTGGAGTTTGCCGACCCAGAGTCAGTCACTCTTGCCATGGGTCTCACAGGACAG
AAGCTACTCGGTGTACCAATCAAAAGATGCAAGTTATTCTACCAGAAGGAAGGTGGTTGG
ATTGAGGCCAAAGATTGTGAAAAACAAATTGGAGCATGCTACAACTGTGGAAGCAGTGAA
CATCTTCAACGCGACTGCCCGGATGCCATTGTCAAGTCTTGTTACCGATGTGGTGATTCT
GGACACTTAGCCAAAGAGTGCCCAGCTGATATCCCTGCAGATGATCGCAAATGCTATACT
TGTGGTGGAATTGGCCATCTAGCCAAGGACTGCCCTTGCTACAGATGTAACCAAACTGGT
CACCTTCAGAAAGATTGTCCCGACCTCTGTTACAACTGTAACAAGGCTGGACATATTGCA
AGAGATTGTGATTTTAATGTCCCATTCACACATGCCAAAGGCCGTGCAAAAGTTCGGGAG
GTGTTTATGAAAAACAAACATGTGACAGACATTAGAGTGATCGACATGCTAGTAATTAAG
GGTCAAATGGAATTAGTCGAAACAGCAAACATTTGGAAACAGCGACATCACATCATGGCA
TATTTCAAGGACACAGTGAACCCGAAGCCAACCGATTTCCTCAGTGACACACCTTTTGGC
CAAGTAAAGCTTGGAGAAATGGGATCATGGTTGGCAAGACGCAACAAGAGCCCACAAGGC
ATCTGGGCTGCTATTCACAGATCATACTGGAGATGGGCCCAAGCTAACCTTCATGTCCGT
CAGAGTGGATTTGTACCCCTTGGCCAAGCTGCTATGGTTTTGTCCATCACCTTCTTTGCT
TTGCTCTACGGCAGTCGGTACAAAACTGAATTATGTCGGCCTTTTGAGGAGAGTGGTTCT
TGTAAATATGGAGATAAATGTCAGTTTGCTCACGGCTCCCATGAACTTAGAAATCTTGCA
AGGCACCCAAAATACAAGACGGAGCTGTGTCGTACTTTTCATACTATTGGTTTTTGTCCC
TACGGTCCTCGGTGCCACTTCATTCACGAGGATGATCGACATGGTGGAAAGGCCAGGAAA
GGAGACGGAAATGAAGTGAGCCCTAACCCTCATAAATTGTTCAAGATTGGGCATCAACTG
CTGAGATTGAATAAGAAAATCAATGGTTGCCAATTGGGTTCTGACGTGCCGCTTGCCCAG
AGGAACGAGGCCAGAAAGGAGAAGAATAAATTGGCATCCAGGGCATGCAGACTGAAAAAG
AAGGCACAACACGAGGCTAACAAAATCAAACTTAATGGCTTGGAGATGGAGCATGGTCAG
ATCAACAATGTTCTCCGTAAGCCAACTGAAGTCAAGAAAATGACAGATGCTGAGAGATTG
AAGCTGAGAGCTGATAAATTTGGAGCTTCGTCAGAGCAAGCCAAAAAANNNTTGAGAGCA
CAGAGGTTTGGAATTGCTTTGTCAGAGAACGGAAACATAAGCTCCTCCACGGGACCAGTC
GATGTTGAGAAGCTTAAAAAAAGAGCTGAGAGGTTTGGATCGGTGACAGAAGATGAGAAA
AAGAGAAAGAGAGCAGAAAGATTTTTCATGAGAGGACTAGAGAAGAATGTTCTAGTCGTA
AGCACAGTTGACCCTTTTGGAAGGAAAGTGGTGTCTGAGCTCGGCAACAAGCCAGTGCTG
AATGGTCTGGACATCGATGATGATGAAGAGAAAGAAAAAAACGAGTTGGCCAGGGAACGT
GACAGGAGACAAGAAGAAAAGAGGCATCGTGAAAGGTTGGAGAAACTACAGAGGCCCACA
AGAGTGTCCCGTTCCAAGTCCAGATCAGTCTCCCCTCCATCCAGGTCTCGAAGAAGGTCT
AGGTCTAGAGAAAGAACTAGTCGAGACAGGTCAAGGGAAAGACGCAAAGAGCGTGAAATA
GAAGAGGAAGAAGAGATTTACGAAAGGCGCAAGCTTGAGAAAAAGTTACGTGAAAAGGAA
GCAGCTTATCAAGAAAGATTGAAAAATTGGGAAGGCAGAGAGAGGAAGAAGACCAGAGAG
TATGAAAAGGAAAATGACAGAGAAGATGAAAGGAAAGTTGAAGAGGGAAGAGAAGCACGG
AGACTCAAGGAATTCCTGGAAGACTATGATGACTTACGAGATGATCCAAAGTTTTACAAA
GGAAGTGCCCTACAAAGAAGACAGAAGGAACGAGAAAAGGAGAAAGAGCTGGATAATAGA
GACCGACAACGGGAGAAAGAAGAGTTTGAAGAAATTAAAAGAAAGCTATTTGATGAAGGT
CACCCTGACGCAGAAACAGAAGTTGCAAGAATGGAAAGGGAAAGAGAAGAGCATCTCCAG
CCTCGTTTACACTTACAGGAGCTCAAACAGCCCCCACATCCAAACAATGTCCTTTTGGCT
GCTGGATCCACTGACTTCAAGTGCAGGGTATTTTCAGCCTACCAGAAAGAGGTCGATGAG
AGGCCCGGTGCCTGCAGTTGGGGAACAAAAATGCGTTTAACTGGTGATGAAATGTTCACC
GACACCTATCCAATGCAGGAAGCCGATGGCTTTTATGTTGTGAAAGGAAAGTATGTGACC
AGGGGTTCGGATGATAGTTTGATTGGAGGCAACCCGAGTGCTGAGGAGGGCGGAGACGCC
GCTGAAGCAGGAACAGAATCTGGAGTTGATATTATCATGGACTCTAGATTGAAGGAGACC
GGGTTTGGGGAGTATACTGTCTATATGAAAGAATATATGGCAAATGTCTTGACCAAATTG
AAAGAAATGGCCGACTCCAAACCTGCTGTTCAAAGAGATGGAACCATGGTCTCAACGGCA
AAGGAAGCTGAACGCTTATTAGATGGAAATAAACCAGATGCTGATGCTCAAACCAGGGGT
CAGCAGAGACAAATGGATGATCTGAATCCAAAGGCAAAGAAAGCCAGATTGGCTAAGGAT
GGCACAATGGCAGTAACTGCAAAGGAAGCGAAATCTCTTCTTGCTGGTGAAAAGCTAGGA
GACACTCGTCAGCTAAGCTCATCAACAAAAAAGGTTACGTCCAGTGATGTGTGGAAACAT
TTGTCAACTCTTTACGACCTGCAAGCCTTGTATGAGTCCGAGATTGTGCCTTTTCCAAAC
AAGAATGGAGATTTTGCTTTGTTACTAGACATCCTTGACACAGCAGGAATGTCTCTTGAA
CTGGTATCAAAATGTTTGGAATTGTTGAGTGTAAAAGGTGAAAGTAGAAAGAACAAGAAG
ACCAACAATGCAATGGACATAATCCCAACAAACAAACATGGTGTATGGAAAGAATTGCGA
AAAGTGAGGAAAGGCCAACTGAGGGAGATAAAGAAGAAGAGGAAAGCTGAAATATTCAAA
TCTGCTATAGAGATGTATAAAGACCATGACATCGACCATACTGACAGGAATGTGGAAACT
CTTCTGAAAATTTCAAAGGATGGTAAAGCAGGCGATGAAAATGTTCCCCCAGAGTTCAGG
GAACCAGGTGGGTTCAAGAGGAGAGAAGAGGGCAGTGGATTCGGTCGTGGCAGAGGTCGC
GGACGTGGACGCGGTGGAGAAAGAAGCGGTGATCAGAAGCGTGAATTTGATCGTCATAGT
GGAACTGATACGGGTATCAAGGCTATTGAAAAGAAGGAAGGTCATGGTCCACACAATTGG
GGGAGCTTCCGGGATGATATAGAGGAGCAGGGACAAGCTGCTCCAGAAGAGAGTAATGAG
TTGAATGAGAGTGTTGAGGGAGGCAATGTTGCTGAGGAAGATGTCCAGCCCCAGCAAATG
ACTTTGGATGAAAAGCTGGCATGTGAGGGTATCAGAGATGATCTTCTTGACTGTTTATTA
AAAAGTGATTGCTGTAAAATAGAGAAGAAAACTCCCAGAGAATGCATGAGCGACCCATCA
GTACCCAATGAATGTCATAAATTACGTGTTGCCTTTTTTGACTGTAGAAGATCAATGCTC
GACATGAGAACAAGGTTCAGAGGGAGAAAGGAGGTCACAGGCTTTGCGAAAGAAGCAGAG
ACACTCCTCAAAAAATTCAAATGGGGCCGGTCATTCTCTACTTTAAATAAAGAGCTACTA
GATACCTACAGTAAATGCCACACAAGTATGCTCTTCAACTTGGAAGATTGGAAACAGGGC
ATGGACCTTTTGTGTGAGGACCTCAACGTTTTCCGCAAACACTTTGACTGCTTGTCCCGA
TTTGCCCCTCGTATCTCTGGGTGCATCCTGATTAGAACCCAGATGTTCAAGAAAGCTATT
CTGGACGCAGGGATGGCGACACACAAAACACTGCATGACATTACATGCAACTTTGCAGAG
AACATTGTGAACTGTCTGGAGCGTCCCCTGGGACGACAATGCCCCATCCAGGTGGTGGAT
GCAAAAGAAAACCCTGAAGAGTACAAAGGCCTGTTGTTGAAACTCATAATGCAGGCACTT
GCTCGTCTCATTGAATCTAAGGTGACTATCCGTTGCAGAAGGGAAGATGTTCAAATGATC
AAGAATGCCATTCCTAACCTTGTGAAGCAGTACAAAGATCTTTTGAATGGAAAGTCCATG
GAGTTGGTTGTAGATGAAGAGAAATTTTTGTCTCCAGAAATTTGCGGAGGTGTAGAGTTG
CATGCATTGAATGGCAAAATTGTAGTTGTCAACACCCTTGATGAGCGAATCGTTCTTGCT
GATTTCATCGTCTCTTGCGTGCTGACCCTGTTCTGGATCATCTCCTCGTCCGCCTGGGCT
GCCGGCCTGGACGACGTCAAGCTGTACACGGACCCCTACGACGGCGGCATCTTCCATCCA
GATGGTAAGGAGATGCAGATCAACTTGACTGGCTTCTTGAATGGGAAGAATGCAAGGGTA
TTTGTCTCTGAACTGTGGACTCATCTGTGTAGTGCACAAGAAAACGTCACTGGTATTCCT
AATGAGTTTCTGGAGCAGAAAAAAAATGAAATCAAACAAAGACAGGAGGAGCAAGAGCGT
CTTCAGGAACAACTAAAACTGAAGGAAGAACAGATCAAAGAACAGCTTTCAAGGGAGAGA
AAAGAATTGTTTCACAAAGTCGGACTAGAGTCAAGCTCAACAGGGTCTTCTTTCCCCGGT
GAATGCGATGACGACCAGTATTGTGTCAAGTACAAGACGATTGTGTGGATTCGAAACTCT
GGGGAGATCATGGGAAGTTCTAAAGAGTCTCACGTTGTAACAAGATCCTGTGAATCCAAG
AAAGGCCAAAAAGAGGGCTGTGTCGGTTGGCGAAACAATGGAGGGGTAACCATCAAGTGT
TGGTGTGGATCAGATGGATGCAATCCGTTGATGTTGCATAAGTTCAAAGGATTTCGCACA
GAATTACGCAATATCATGTTCATCAAATCTGATATCCCAGACCCTGTAGAAGCGGTGACA
GCTTGTTTTGATTTGATGTTGAACAGGAAACCATTGTATACAGATTGTGTTAACCAGTTA
TTGCCAGTTCAAGGCGTGTGTGACAATGATTACAAACAGCTTGAAATAATGTGCCGACGA
GTGCTTGTTCCTTATATTGGAGAACGACTTGAACCACCAAGCAATTTGGAAGACAACAAT
CTTGTGTCCGTCCCAAGGCCTTGTCATTACAGGATCCCAAATTTTGAAGGTTCTTCGGAG
GCAGCTGATCGTCTGACGTCATTGGAGGAGTTCAAGAAGGCCCAGACCATCAAGGTGAAT
CCGGACAAGGCCCAGGAGCATGCCCGCTTTTTGGTGCTGGAGAACCAGAAGGAGCTGATG
GTCCCCACAGAACAGCTGAAATCTGGCCTGCTGAATCGTATTGTCCCACCAGAGGGGGCC
AACAAAGAGGAGTTGAGACACTGCTGCACCACTCAGGGAGTGAAGGAGAACAGCAAGGAG
ATTAGCAGTGGAGACAAAGTCAAGCTGGACCTGATAGTGGTTGGCAGTGTGGCTGTTGAA
GGATGTTCCGGCAAAGTGATGGACATTTTCTTCCTGATGGATTCCTCCTCCTCCATCTAC
ATCAACGACTACATGTCCCAGCACAGACTTGTCCGCGACATTATCAGCAGGTTTGATGTC
AGCAGCGAGTCCACTCGTGTTGGAATGCTCACTTTCAGCGACGACTTGGAGCGCCCCGTC
ATTTCCTTGAACCAATACAGCGGCAAGGCCGAGCTTTTGTCCAGCATCTCCGTACAGAAC
CTCCCTTACAGAACGGGAGTGACCAACACTGATATGGCCATCAGATACGTCCGTCAACTC
AACAACTTCAGACAGGACATCACCAAAGTCATGGTTGTAATGACAGACGGCGGCTCCCGA
TCACCCGGATCCACAGCTCGAGAGGCAGAGCTTGCCCGCAACGCCGGCTTCTACATGTTC
GTCGTTGGCATCGGCCAGTACATCGAGGAGAGAGAATGGAGATCCATCGCTAGCGACCCC
GACAAAGATTGCGAATGGGAGGCAGTTACCGTGGCATACAAAGAAAGGGAGATTACTGTC
TCACGGGCAAATGAGTTGGTTGATGAGGCGAGGAGGAGCATTGAAAAACTGAAGAAGGTT
TTGGATGAGGCCAAGGCGAATAAAGTGACCATGAAAAATTCATCCATCTACCCAGCCACC
AAGAAACTAGCAGATTTTGCCAATGAAATGTCTAATGCTGGTGCTCAGGTTCGTCAAGCA
GATGCAGATGCCAAGGTGATGTTGAAGTACAAAGACTTGGTGGACAAAGGCAGGAAGCAG
TTCCAGCTTGAGTTGGAGAGTCTCACACCAGATGTCAAAGTTGGAAAAAGCCGTAAGTTA
ACAGAAGAGGAGTTGAATGCTTTGATTGCCCATGCCCATCGCAGAATAGAGCAGCTTCAG
AGACAAATCGCTGAACACTTGGCGATGGAGCGGAAGAGACTGACTCTGGCCTTGGAGGCG
CAGAAGGAGGAGAACAGAGGAATCACAAAGTCGGCCGTGGTGGATGAACGTTCCCGCCTG
TATGCAGAATTCGAGTTGGAAAAACAAAAGATGGAAATAGAATTTGCTGCATGGATGGAA
GCCGATGTGAGAAAACAATTAAGTCGACAATCAGCTGCTCACAGTGATCATTTAAAAGAC
GTTCTAGCTGTCGACTGTGAAACAGGAAGGATGGCTTCTATCAACGGTGTCAACGAAGCA
ACTATTGGAACAGATGGGATGTTCATTTGCACTTTCTTCATTTCGTTCCTATTCAACTGG
CTGGGATTCCTGCTCTCTTTGTGTCTGTCCAACACGATAGCCGGCCGTTGTGGAGCTCTA
TCAGGATTGGGCCTTTCCATCGTCAAATGGGTGGTCATTGCCAAGTGGACCAACAGCTAT
CGGTGCTTCAACTGCTGGAAGAGCTGTTGCTACAACCTCCTCACCATCTTCTGTGGTATT
CCCTTGGCCATGTGCTGGGGCTGCGAGTTTGCAGGCATTACGTTCTACCACGTC
>stephanieae
CAACGATGGATCCCTTTGGAAAGCATGGATAAGCAGACAATTAGAAGGATTAAGAACAAC
CATGCCTCCAAGCGCTCCCGTGAACAGCGCAAGCAGAAATTTGCAGAGATGGACGTCGAA
GCTGAAGAGCTTGTCGTAAGAAATCAACAACTTCGGGAAAAAATTGTTGAACTAGAGAAG
CTGGCAAAGGAAATGAAAGCCGTGCTCGTGGCCAAAATGGCCGGACGAGCTGTGGTGACA
AATGGTTCCACTCAGTCACACAAAGACGAGAGTGATTCAGATTCAGGTAAGAATAGAACT
CTGGAGGAGTCGGCAAGGGAATACCAGGCCAAACATGAAATGAAGACAGAATTGAAAGAG
GTTGAGACTATCACAGGGGAGGAAGAAGAATCAAATGTTTTACAGGCCAACGGTAAACTC
TTCTTCCTCCGCATGTCATCCAGACTTAGGACTGAAAATATGACAAGTTTTGGAATGACA
AGGACAGTCCAACAATTGGGTGGTGATCTCACGATCATGGGAACAAGGGAGTATATCTAT
TTCAAGACCAGTGTGACCAGAAATTCTGCAGATAAGGCAGTCAAGGTTTTAGAGGAGCTG
ACAACAAAACAAGCTTACAGAGGCTGGGAGGTTACAGATGTCCAGAATGATAAAAATGGC
ATGATTTTGGATCTTGCCCTCTATCAGACACGCCCACATGTCCAGGCTGTGGAATTGCTT
CATTCAGCAGCATTCAGAAACACTCTTGGCAACTCTTTGTATGCTCCAGAACACAAGATT
GGACAGTACACACCCGAACAGATGATGCAATATGTGAAGACATACTTCAGTGGTGGGCGT
ATGGCTCTCATTGGTGTCGGAGTGGACGAGGCCCTTCTGGAAGACCTTGCTTCCTCCTTC
CAGCCATTTGCTTCTGCCGGGGTGCCAGTTGAAAAGTCTGCTTACTATGGTGGTGAGATT
CGTCAAAACACAGGAGGTGAAGTTTCTTATGTGGCTGTTGGTTTTGGTGGAAGCAAAGAG
CTCCTGGCTTCAGAGGTGTTGCGTCACATCTTGGGCACAGGACCCCATGTCAAGTACAGC
GATCTGGAGAATGAGAAAAGCACCCTGAGTATACAAGTAAAAGAAATAACAGAGAATTTC
CAAGATGAAAAGGAAGCCAATGAACATCTGAAAGGGCGGATTGAAGCAATGAAAGAGGAA
TTGCAACAAGCAAATGTAGCAATTACAGAACAGACAGAGCTGCTTCAGAAAGTGGCCGTT
ACTTCTGAAATGGCTTACAAGGAGTACAGGGATTTGGAGCAAACTTGCAGGGCAGAATAT
GTGGTCAGGAGTGAAGCTGAAAGATATGTGAAAAAGTTACGCACAGAAAGAGACCAAGCC
CGTCGTGAAAGTTCAATGGCTCTCAGTCAAGTAGCAGACAATAAAAAATTGATGGAGGCC
ATGTTGGAAATTCAAGAACTCAATGCACAGTCAGTGAAAATGAAGGAGGATTTCGATAAG
AAGATTAGTGATTTAGAGGAACAGCTGAAAGCTGCCAAGGAGGTGTATAATGCTGAAAAT
CTGGAAGCTGAAAATAACACATTGCAAGAAAAACTGGAGAAAAGAGAATCTGAAATGGCT
GACCTGCGGACAAAATACACAGAATTGCAAGAAACATATAAAAAATTAGAAACAAATGTC
CCTGTTCCACCTCCTAGTCGTGAGAGAAGGAGGAGGCGTAGCCGGAGGAGGAGAAGTAGG
TCACCAAGGAGGAGACTGCCAGAACTGACCGTGGAAGAGCGGGATGTGAGGACTATATTT
TGTATGCAGCTTTCTGCAAGAATTAGACCAAGGGATTTGGAAGAGTTCTTTTCATCAGTT
GGGAAGGTTCGAGATGTCCGTCTTATCACTGATAATAAAACAAGACGTTCAAAAGGCATT
GCCTATGTGGAATTTGCTGATCCAGAATCTGTCACTCTTGCAATGGGCTTGACAGGACAG
AAACTTCTTGGAGTGCCTATAAAAAGATGCAAGTTGTTTTACCAGAAGGATGGAAGCTGG
GTAGAGGCCAAAGACTGTGAAAAACAAATTGGAGCATGTTATAACTGTGGAAGCAGTGAA
CATCTTCAGCGTGACTGTCCTCAAGCCATTGTCAAGTCCTGTTATCGTTGTAATGAATCT
GGACACTTGGCTAAAGAGTGCCCAGCTGATATCCCAGCCGATGATCGCAAATGTTACACT
TGCGGTGGAATTGGCCATCTCGCTAAAGATTGTCCCTGCTACAGRWRTRRYGWWRSWGGT
CACCTTCAAAAAGATTGCCCTGTCCAGTGCTACAATTGCAACGAGGTTGGACACATTGCA
AGAGACTGTGACTTCCATATCCCTATCACACATGCAAAAGGTCGTGCGAAAGTACGGGAG
ATGTTTATGAAGAACAAACATGTGACAGACATCAGAGTGATTGACATGCTAGTTATTAAG
GGTCAGATGGAATTGGTAGAAACAGCAAATATTTGGAAGCAACGACATCACATAATGGCT
TATTTCAAGGACACAGTTAACCCAAAACCTACTGATTTCCTGAGTGATACACCTCTTGGC
CAGGTAAAGCTAGGTGAATTGGGAACCTGGTTTGCAAGACGTAACAAGAGCCCTCAGGCT
GCATGGGGTGCTGTCCACAGAACTTACTGGAGATGGGCAGCCAACAACCTTCATGTCCGT
AATAGCGGATTTGTCCCCTTTGGACAAGCTGCCATGGTCATGTCTATTGCATTCTTCTTT
TTATTATATGGCAGCCGATACAAAACAGAATTATGTCGACCCTTTGAGGAGAGTGGTACT
TGTAAATACGGCGATAAATGTCAATTCGCCCATGGCTCCCACGAGCTTAGAAACCTCGCA
CGGCACCCAAAATACAAGACGGAACTGTGTCGTACTTTTCATACTATTGGTTTTTGTCCT
TACGGTCCCAGGTGCCACTTCATTCACGAAGATGACCGACATGGTGGAAAGGCCAGAAAA
GGAGATGGAAATGAAGTGACCCCTAACCCTCACAAATTGTTCAAAATTGGACATCAACTG
CTGAGGTTGAATAAGAAAATAAATGCTTGTCAGTTGGGTTCAGATGTACCACTTGCCCAG
AGGAACGAGTCAAGGAAGGAGAAGAATAAATTGGCATCCAGGGCATGCAGATTGAAAAAG
AAGGCACAGCATGAAGCAAACAAAATCAAACTTCATGGCTTGGAAATGGAGCATGGTCAG
ATCAACAATGTTCTCCGTAAGCCTACCGAGGTGAAGAAATTGACAGATGCCGAAAGATTG
AAACTGAGAGCTGAAAAATTTGGAGTTGCATCTGAACAAGCTAAAAAAGATTTGAGGGCA
CAAAGGTTTGGAATGGCCTCAAGTGAAAACGGGAAAATCAGTTCTTCTGTAGGACCAGTA
GATGTGGAGAAACTGAAGAAAAGAGCAGAGAGGTTTGGATCAGTTACAGAAGAGGAGAAA
AAGAGGAAAAGGGCAGAGAGATTTTTCATGAGAGGATTAGAAAAGAATGTACTCGTCGTA
AGCACAGTTGACCCATTTGGAAGAAAAGTGGTATCAGAGTTGGGCAGTAAACCTGTGTTG
AATGGCCTGGACATCGATGCAGATGAAGAGAAAGAGAAAGATGAACTGGCAAGGGAGCGT
GACCGAAGGCAAGAAGAAAAGAGGCATCGTGAGAGATTAGAAAAGCTCCAACCTGCAGCC
AGAGTATCCCGCTCTAAGTCACGATCAGTCTCACCTCCATCCCGGTCCAGAAGAAGGTCA
CGGTCAAGAGAAAGAACAAGTCGAGACAGGTCTCGGGAAAGACGAAAAGAGCGTGAAATT
GAAGAAGAAGAAGAACTGTATGAAAGACGCAAACTTGAGAAAAAATTGCGTGAAAAGGAA
GCAGCATATCAAGAGAGATTAAAAAACTGGGAAGGCAGAGAGAGGAAGAAAACAAGGGAA
TATGAAAAGGAAAATGAGAGAGAAGACGAAAGAAAAGAAGAAGAGACTCGAGAGGGAAGA
AGGTTAAAGGAATTCTTGGAAGACTATGATGATTTACGAGATGATCCAAAATTTTACAAG
GGAAGTGCTCTACTGAGAAGACAGAAGGAGCGGGAGAAGGAGAAAGAGTTGGATAATAGA
GATAGACAACGAGAGAAAGAAGAGTTTGAAGAAATTAAAAGAAAGCTGTTTGATGAAGGT
CATCCTGATGCAGAAACAGAAGTTGCAAGGATGGAAAGGGAGAGAGAAGAACATCTCCAA
CCTCGATTACATCTACAAGAGCTCAAGCAACCTCCACATCCAAACAATGTGCTTTTGGCT
GCAGGATCTACTGACTTCAAATCCAGAGTATTCTCAGCTTATCAGAAGGAAGTGGATGAG
AGACCCGGTGCCTGCAGCTGGGGTACCAAGATGCTTATTTCAGATGATGAAATGTTCACG
GATGCCTATCCTTGTGAAGAGAAAGATGGCTTTTATATTTTAAAAGGAAAGTTAGTCACA
AAAGCTGATGATGAATCATTGATCGGTGGTAACCCAAGTGCTGAAGGCGATGGTGATGAG
GTTGAAGGCGACATGGTAACTGGTGTTAATGTTATCTTGGACATGCGACTACAGTCCACA
GGATTTGGTGATTACAAGACCTACATGAGTACTTACATGAAGACTGTTGTTAGCAAGCTA
AAGGAAATGGCGGATTCCAAACCTGCTGTCCAAAGAGATGGCACCATGGTGTCAACTGCA
AAGGAAGCTGAACGTTTGCTCGATGGAAACAAACCTGATGCAGATGCTCAAACGAGAGGT
CAACAGAAGCAGATTGATGACATTAATCCTAAAGCTAAGAAAGCAAGATTGGCTAAAGAC
GGCACCATGGCTGTTACAGCAAAGGAAGCCAAGGCACTTCTGGCTGGTGAAAAACTAGGA
GACACTCGTCAATTGAGCTCATCTACTAAAAAGGTTACATCTAGTGAGGTGTGGAAACAT
TTGTCTACTCTTTACGATCTGCAAGCTTTGTATGAGTCAGAGATTGTACCTTTCCCAAAC
AAGAATGGAGACTTTTCACTGCTATTGGACATTCTTGATACAGCAGGTATGTCTCTTGAA
TTGGTATCAAAGTGTTTGGAGCTAGCTGTGAAAGGTCAAGGTTCTAAAAAGTGCAAGAAG
ATCAACAATGCCATGGAGATAATCCCCACAAATAGACATGGTGTTTGGAAAGAATTGCGG
AAAGTAAGGAAAAAGCAACTGAAGGAGATAAAGAAGAAGAGAAAAGCTGAAATATTCAAG
TCTGCTATTGAATTGTACAAAGACTATGATGTTGACCATACTGACAGTAATGTAGAAACT
CTCCTGAAAATTTCCAAGGATGGAAAAGCAGGCGATGAAAATGTTCCACCAGAATTCAGG
GAACCTGGTGGATTTAAAAGGAGGGAAGAAGGCAGTGGATTTGGTCGAGGCAGAGGGAGA
GGTCGTGGGCGTGGTGGAGACAGAAGTGGAGATCAGAAGCGTGAATTTGATCGTCATAGT
GGGACTGATACGGGGATCAAGGCTATTGAAAAGAAGGAAGGTCATGGTGCTCACAATTGG
GGGAGCTTCCGGGATGATATAGAGGAGCAAGGCCAGATGAATCCTGAAGACAGCAATGAA
CAGAGTGAAAACGCTGAGGGAGTCAATGCTGCTGAGGAAGATGCCCAACCCCAGCAGATG
ACATTGGATGAAAAACTGGCATGTGAGGGCATCAGGGATGATCTTCTTGAATGTTTATTG
AAAAGTGATTGCTGTAGAAAGGACAAGAATACTCCCCGTCAATGTATGTCCGACCCCTCA
GTACCGGATGAGTGCCATAAATTGCGTGTTGCATTCTTTGACTGTAGGAGATCTATGCTT
GACATGCGAACAAGATTTAGAGGAAGAAAAGAAATCACAGGCTTTGCTAAAGAAGCAGAA
ATGCTCCTGAAAAAATTCAAATGGGGTCGCTCATTTTCTTCTTTAAACAAAGAGTTATTA
GACACTTACAGTAAATGCAGCACAAGTATGCTCTTTAACCTGGACGACTGGAAACAGGGC
ATGATGCTTCTCTGCGATGACCTCAACGTGTTCCGCAACCATTTCGATTGCTTGTCCAGA
TACTCAAACCGGATCTCTAGCTGCATCCTCATCAGGACCCAGATGTTCAGGAAGGCTATT
TTCGATGCTGGGATGGCAAATCGTAAAACTCTTCACGATATAACATGCAATTTTGCAGAG
AACATCGTGAATTGTCTTGAGCGGCCTTTGGGGAGACAATGTCCTATACAGGTGGTGGAT
GCCAAAGAAAACCCTGAAGAATACAAACGCTTATTGTTACGACTCATCATGCAGGCCCTA
GCTCGTCTGATAGAATCTAAAGTAACGATCCGTTGTAAAAGGGAAGATGTTCAAATGATC
AAGAATTCTATTCCTAGCTTGGTGAAGGAGTATAAAGAATTGTTAAAAGGGAAAGCTCTA
GATTTGGTAGTTGATGAAGAGAAATTCTTGTCTCAAGAAATCTGTGGTGGTGTAGAGTTG
CATGCATTGAGCGGTAAGATTGTTGTTGTCAACACCTTAGACGAGAGAATTGTTCTCGCA
GACTTCATCGTCTCATGTGTGCTGACCCTGTTCTGGATCATCTCCTCTTCCGCCTGGGCA
GCCGGCCTGGACGACGTCAAGCTCTACACGGACCCATACGACGGTGGCATCTTCCACCCA
GATGGCAAGGAAATGCAGATCAACCTGACTGGTTTTTTGAATGGGAAGAACGCCAGGGTA
TTTGTAGCCGAGCTGTGGACTCATCTATGCAGTGCTCAAGAGAATATCACGGGTATTCCC
AATGAGTTTTTGGAACAGAAGAAAAACGAAATCAAACAGAGACAGGAGGAGCAAGAACGC
CTTCAGGAACAGTTGAAGAAGAAGGAAGAGCAGATCAAGGAACAGCTGTCAAGAGAGAGA
AGGGAATTGCTCCACAGAGTCGGACTAGAGTCAAGCTCGACAGGGTCTTCTTTCCCCGGT
GAATGCGATGATGATCAGTTTTGTGTCAAATACAAAACCGTTGTCTGGATCAAAGATTCT
GGAGACATTCTAGGAAATAGAACAGAATCCTCTGTTGTGACGAGATCCTGTGAGTCTAAG
AAAGGCAAGAAGGAGGGATGCATTGGCTGGCAGAATAATGGAGGGATAACTCTGAAATGT
TGGTGTGGAACAGACGGGTGTAATCCATTGATGTTGTACAAGTTTAAAGCCTATCGCACA
GAATTACGCAACATCATGTTCCTCAAATCTGACATCCCAGACCCTGTGGAAGTTGTCAAT
GCATGTTTCGATATGATGCTGGACAGAAAACCATTGTATACAGATTGTGTTCACCAGTTA
CTTCCTGTACAGGGTGTTTGTGACAATGATTATAAACAGCTTGAAATTATGTGCCGTAGG
GTGCTGGTCCCATATGTTGGAGAGCACCTTGAAGCCCCAAGCAATTTGGAAGACAATAAT
CTGGTCTCTGTTCCAAGGCCCTGTCATTACAGGATCCCAAATTTTGAAGGTGCTGCTGCT
GCTGCCGATAGGCTGACTTCATTGGATGAGTTTAAGAAGGCCCACACCATCAAGGTGAAC
CCTGATAAAGCACAAGAGCACGCTCGCTTTTTGGTTCTAGAGAATCAGAAGGATCTGATG
GTTCCCACACCTGAGCTGAAATCTGGCCTGTTGAATCGTGTTGTACCAGCGGAGGGGTCC
AACAAAGAGGAACTGAGACATTGTTGCACCACCCAGGGAGTGAAGGAGAATAGTAAGGAG
ATTGGCCTCGGAGACAAAGTCAAACTGGACCTTATTGTGGTCGGCAGTGTGGCCGTTGAA
GGTTGTACTGGCAAAGTGATGGATATTTTCTTCGTGCTGGACTCCTCCTCTTCCATCTAC
ATCAATGACTACATGTCTCAGCACAGACTTGTCCGTGACATCATCAGCCGGTTTGACGTC
AGCAACGAGGCCACACGTGTCGGAATGCTCACTTTCAGTGACGACTTGCAGTACCCTGTT
ATAAACCTTGACCAATACAACGGCAAGTCCGAGCTCTTGAACAGCATCACCACGAGCAAT
CTTCCTTACAGAACAGGAGTGACCAACACAGATATGGCCATCAGATTTGTGCGAACGCAG
CCTACCTTCAGACGTGACATCACCAAAGTCATGATCGTGATGACAGATGGCGGTTCCCGA
TCTCCCGGTTCCACAGCTCGTGAGGCCGAGCTTGCTCGCGACAGTGGATTTTACATGTTC
GTTGTTGGAATCGGTCAGTACATCGAAGAGAGAGAGTGGAGAGCTATTGCTACTAACCCT
GATAAAGATGCTGAGTGGGAGGCTGTTACTGTTGCATACAAAGAAAGGGCAAATGCTGTG
ACCAGGGCCAATGAATTAGTGGATGAAGCAAGGAGGAGCATTGAAAAATTGAAGAAAGTC
CTTGATGAGGCCAAGGCCAACAAAGTGACCATGAAGAATCCTGCTATTTACCCAGCCACC
AAGAAATTAGCAGATTTTACCAAAGAAATGTCTAATGCTGGTGCCAAGGTTCGTCAAGCT
GATGCTGATGCTAAGGTGATGCTTAAGTACAAAGACCTAGTAGACAAAGGCAGAAAGCAA
TTCCAGATGGAACTTGAGAGTCTTGCACCAGATGTTAAAGTCGGAAAAGGTCATAAGTTA
TCTGATGAGGAATTGAATGCTCTAATTGCTCATGCACATCGTAGAATAGAGCAGCTACAA
AAACAGATAGCTGAACACCTGGCCATGGAACGCAAGAGACTCAATTTGGCCCTTGAGGCT
CAGAGAGAGGAAAGCAAGGGTATCACTCAGGCAGCTGTCAGTGATGAACGTGCTCGCTTG
GTAACAGAATTTGAGCTGGAAAAACAAAAGATGGAAATAGAGTTTGCTGCATGGATGGAA
GCTGATGTAAGAAAGCAGTTGAGTCGACAAGCAGCTGCTCACAGTGATCATTTGAAAGAT
GTTCTTTCTGTTGACTGTGAAACTGGAAGGATAACTTCAATGGATGGCATCAATGAAGCG
ACCATTGGAACAGATGGCATGTTTATTTGCACTTTCTTTATCTCGTTCTTGTTCAACTGG
CTTGGATTCCTCTTGTCCTTATGTCTGTCCAACACAATTGCCGGCAGGTGTGGAGCGTTG
TCTGGATTGGGGCTGTCCATTGTGAAATGGGTGGTCATTGCCAAGTGGACCAACAGCTAC
AAATGCTTCAACTGCTGGAAGAGCTGCTGCTACAACTTGCTGACCATCTTCTGTGCCATC
CCAATCTCCATGTGCTGGGGCTGCGAATTTGCTTACATCACCTTCATGCACGTC
>venustus
CAGAGATGGATTCCCCTTGAATCGACAGACAAACATACTATCAGAAGGATTAAGAATAAC
CATGCTTCCAAACGCTCCCGTGAGCAACGCAAGCAGAAATTTGTTGATATGGATACGGAA
GCTGAAGACCTTGTTGTTAAAAACCAACAGTTGCGAGAACAAATTGTTGAATTGGAGAAG
CTTGCTAAAGAAATGAAAGAAATCTTGGTAGCTAAAATGGCAGGCAGAGCTGTTGTGACA
AACGGGTCCACTCAGGCCCACAAGGAGGAGAGCGACTCCGATTCGGGTAAAAACCGAACT
CTGGAAGAGTCTGCGAGGGAGTACCAAGCCAAGCACGAAATGAGGACCGAGTTGGCAGAG
GTGGAGACCATTACAGGGGAGGAGGAAGAGTCAAATGTCTTACAGTTCAATGCAAAGTTA
TTTTTCCTGCGAATGTCTTCAAGGCTGAGATCTCAAAACATGTCGAGTCTGGCTATGACA
AGAACTGCTCAGCATTTGGGCGGTGATGTCACAATTATGGGGACGAGAGAGTACATCTAT
TTCAAAAGTGCTGTGACAAGGAACTGTGCGGCCAAGATGGTTCATCTTCTGCAAGAGATG
ACCACACAGCAAACTTTTGCACCCTGGGAAGTTGCTGATGTTCAGAAAGATAAGGATGGC
ATGCTCTTGGATTTGGCAGTATATCAGACCCGTCCTCATGTCCGGGCTGTGGAGTTGCTC
CATTCAGCAGCATTCAGAAACACGCTTGGAAATTCGTTGTATGCCTCGGATCATATGGTT
GGCACTTATACACGAGAACAGGCATTGGAATTTACGAGTGCCAACTTCAGCGTTGGCCGC
ATGGCTCTCATTGGCATTGGGGTTGACGAGGCTGAGCTAGAACAGCTGGCTCTCCAGTTT
GAACCAGTTGCCTCGGATGGTATGGCCGACAAAAGTTCAACTTTCCATGGGGGAGAAATT
CGTGACGATGCCGGAGGAGCCATTTCTTACGTGGCTGCTGGCTATTCAGGAAGCAAGGAT
CTTCTGGCAGCCGAGGTTCTGCGTCACATCCTGGGTACTGGCCCTCACATCAAGTACAGC
GAGCTGGAAGAACAGAAAAGTACCTTAGCAGTGAAAGTCAAGGAAATAATGGAAAACTTT
GACATTGAGAAGGAAGCTAATGGACTCCTGAGAGCAAAGATTGAGCAAATGAAAGAAGAG
CTGAAGCAATCAAAAGAGACTATCAAGGAACAAGAAGATCTTCTGCAGCAAGTGGCAAAC
ACCTCTGAGAAAGCATACAAAGAGTATGTGCATATGGAACAGACATGTCAAAAGGAAAAG
GTTGTCAGAAACGAAGCAGAGAGATTTGCACAAAAATTGTCCACTGAGAGAGACCAGGCT
CGTCGTGAGAGTACATTGGCTCTCAGTAAAGTGTCAGATAATAAGAAACTGATGGATGCC
TTGCTAGAGATTCAAGAACTCAATGGCAAGGCAGCTCAAGTAAAGGAGGAGTATGATGTA
AAGATTAGTCAGTTGGAAGAACAGCTGAATGCTGCAAAGGAAGTGTACACCGCTGATGGT
TTGCAAACAGATAATAACTCTTCGCAAGAAAAGCTAGAGAAGAGTGAGGCAGAAATCAAA
CAAATGCGGGAAAAATATGATGGTTTGATGGCAACTTATAAAACACTGGAGGAGAAAGCC
CCTCCCCCGCCTCTTAGTCGCCGGGGTAGGAGCCGACGAGATAGGAAGAGAAGTAGTAGG
TCACCAAGGAGGAGATCACCAGAATTGACAGTGGAGGAGCGGGATGTAAGAACTATATTT
TGCATGCAGCTCTCTGCAAGAATCAGACCAAGAGATCTTGAAGAATTCTTTTCCTCTGTT
GGAAAGGTTCGAGATGTCCGCCTTATCACAGACAACAAGACTCGCCGATCGAAAGGCATC
GCTTACGTTGAGTTTGCAGACCCCGAGTCAGTGACGCTTGCCATGGGCCTGACAGGCCAA
AAGCTGTTGGGGGTTCCCATTAAAAGGTGTAAGCTGTTTTACCAGAAGGATGGCCAATGG
GCGGAAGCCAAAGACTGTGAAAAGCCAATCGGAGCCTGTTACAACTGTAGCAGCAATGAC
CACCTTCAGCGAGACTGCCCACAGGCCATTGTCAAGTCCTGCTACGCATGCGGGCAATCT
GGACATTTGGCCAAGGACTGTTCTGGGGGCTTTGGCGAGGATAATCGCAAATGCTACACT
TGTGGTGGAGTTGGCCACATGGCCAAGGACTGCCCATGCTACAAATGTAAAAGTACTGAT
CACCTACAGAAAGACTGCCCTACGCAGTGTTACAACTGTAACGAGACAGGCCATATGGCC
AGAGACTGCGACTTCCATGTCCCAATCACAGTGGTGCAAGGCCGTGCCAAAGTGCGGGAA
CAGTTCTTGAAAAACAAACACATTTCGGATATTCGAGTGATTGACATGCTGGTCATCAAG
AGCCAAATGGACTTGGTTGAGACGGCCAACATCTGGAAGCAGCGCCACCACGTGATGATG
TATTTCAAGGACACAGTCAACCCCAAGCCGACAGACTTCCTGAGTGACACAGCTTTCGGA
GAAGTAAAGCTTGGTGAGCTTGGATCCTGGTTTGGACGCCGCAACAAAAGTCCTCAGGCT
GCATGGGGCGCTGTCCACAGATCTTATTGGAGATGGGCTGCCAAAAACCTTCATGTACGT
CAGTCCGGATTTGTTCCTTTTGGCCAAGCCGCCATGGTGTTGTCTATTACTTTCTTCGCT
CTTCTCTACTCCAGTCGGTATAAGACAGAATTGTGTCGGCCTTTTGAGGAGAGTGGTTCT
TGTAAATATGGAGATAAATGTCAATTTGCTCACGGCATGCACGAGTTGCGAAACCTCGCA
AGACACCCCAAATACAAAACGGAATTCTGCCGCACCTTCCACACCATCGGGTTCTGCCCA
TACGGTCCCAGGTGCCATTTCATCCACGAAGACGACAGGCATGGTGGGAAAGCGAGAAAA
GGAGATGGGAATGAAGTGTCTCCTAACCCCAAAAAANNNTTCAAGATCGGACATCAGCTC
CTGAGACTTAACAAAAAGATCAACTCTTTCCAGCTTGGTTCGGATGTTCCTCTCGCCAAA
AAGAACGAATCGCACAAGGAAAAGAACAAACTGTCCTCACGAGCATGTAGGCTGAAGAAA
AAAGCTCAACACGAAGCGAACAAAATCAAACTTCACGGCTTAGAGAATGAGCATGGTCAG
ATCAACAATGTTCTTCGCAAACCAACTGAGGTTTCAAAGTTGACAGAAGCCGAGCGACTC
AAAATGAGGGCTGACAAATTTGGAGCTAACTCAGAGAAAGCCAAGAAAGATTTAAGAGCA
CAAAGGTTTGGGATACCTTCATCTGAAAACGGAAAGATTAGTTCTTCAAATGTACCGGTG
GATTTGGACAAACTCAAGAAGAGGTCAGAAAGATTTGGTTCGGCAACAGAAGATGAAAAG
AAAAGGAAGAGGGCAGAACGATTTTTTATGAGAGGATTGGAAAAGAATGTATTGGTTGTG
AGCACAGTGGATCCTTTTGGACGCAAAGTAGTGTGTGAGTCTGGGAGCAAGCCGATGGTG
AATGGAATCGATGTGGATGATGATGAAGAAAAGGAAAAAGAAGAGCTAACGAGAGAACGT
GAGAGAAGACAAGAAGAAAAAAGACAAAGGGAGAAATTGGAGATGCTACAAAGGGCTCCA
AAAATATCTCGTTCAAAATCACGATCAGCCTCTCCCGTATCGAGATCCAGACGAAGATCT
AGATCAAGAGAACGAACAAGTCGAGATAGATCAAGGGAAAGGCGAAAGGAGCGTGAGATT
GAGGAGGAGGAAGAACTGTTTGAGCGTCGCAAACTAGAAAAGAAATTGCGAGAAAAAGAA
GCTGCCTATCAAGACAGACTGAAAAACTGGGAAGGACGTGAGAGAAAAAAGAGTAGAGAG
TATGAGAAAGAAAATGAGAGGGAAGAAGAGAGAAAGGTAGAGGAGGGAAGAGAAGCTCGA
AGACTGAAAGAATTCCTAGAGGACTATGACGACCTGAGAGATGATCCTAAATTTTACAAG
GGAAGTGCTCTTCAAAGGAGACTAAAGGAAAGAGAAAAGGAGAAAGAGCTGGATAATCGA
GATAGACAAAGGGAGAAGGAGGAATTTGAAGAAATCAAAAGGAAACTATTTGATGAAGGT
CATCCTGATGCAGAAACAGAAGTGGCAAGGATGGAAAGAGAGAGAGAGGAACATCTTCAA
CCTCGGTTACATTTACAAGTACTAGAACCGCCCGATCATCCCAACAACGTGCTCCTTGCT
GCAGGATCCACGGATTTCAAATGCAGAGTGTTCTCTGCCTACCAGAAAGAGGTGGATGAA
AGACCTGGAGCCTGTTCATGGGGCACCAAGATGGTCATGTCATCTGATGAGATGTTCTCA
GACAGTTGTCCTTACAAGATTGAAGGTGGATTTTACGTTGTAAAAGGAAAGTATGTGTCC
AGGCAGGAAGACGACAGCATGTTCGGTGGTAACCCAAGTGCTGAAGGTGGTGATGACGGC
AGTGAGGTTGAAAGGGAATCTGGAATCGACGTCATTCTTGATCACCGATTGAAGGAGACC
GTTTTTGGTGAATACACTGCTTACATGAAGGATTATGTGAAAGCTATCTTTAAAACGCTT
GAAAGTATGGCAGATGTCAAACCAGCTGTTCAAAGAGATGGGACAATGATATCAACTGCT
AAGGAAGCTGACCGTTTGCTTGATGGAAACAAGCCAGATGCTGATGCTCAGACAAGAGGC
CAGCAAAAGCAAATAGAGGATCTTAATCCAAAAGCTAAAAAGGCCAAATTAAGCAAAGAT
AGCACAATGGCAGCTACTGCTAAGGAGGCCAAAACTATTCTGGCCGGTGAAAAGTTAGGA
GATACTCGTCAACTGAGTTCAGCGGCTAAAAAAGTCACATCCAATGACGTGTGGCAGCAT
CTATCGACTCTTTATGACTTGCAGGCTTTGAATGAATCTGAGATTGTACCTTTCCCAAAC
AAGAATGGGGACTTTTCCCTTTTGTTGGATATTCTGGACACAGCTGGTATGTCTATGGAT
TTAGTTTCAAAATGTTTGGAAATGATTGGAGACTCATCATCCAAGAAAAAGAAAAATAAA
ACAAATGACGCAATGCAGATCATTAAAACAGACCGCCATGGCGTATGGAAAGAATTACGG
AAAGTTAGAAAGAAACAAGTCAAAGAGATAACTGCAAAAAGAAAAAAGGAAAAATTCAAA
TCAGCCATTGAAATTTACAAAGACCATGACACTGATTACACGGAACAAAATGTGGAGGCA
CTTCTGAAGGCGTCAAAGGATGGAAGAGTAGGGGATGAGAATGTACCCCCTGAGTTTAAA
GATCCTGAAGGATTTAAGAAGAGGGAGGAAAGAGGTGGTTTTGGACGTGGACGAGGAAGA
GGTCGTGGACGAGGTGGTGAGAGAGGTGGAGATCGTAAAAGAGAATTTGATCGCCACAGT
GGAACCGACACGGGAATCAAGTCTGTTGAAAAGAAAGAAGGTGGTGGTGCTCACAATTGG
GGCAGCTTCAAAGATGACATAGAGGAACAAGGCCGGGTGAATTCGACTGAAGGAAATCAA
TTAAATGAAAGTGCAGAGGGAGAGGCTCTTACTGAGGAGGATGCCCAGGCTGCGGAAATG
ACCCTGGATGAGAAATTGGCATGCGAAGGCATTCGAGATGATCTGCTTGAATGCTTATTG
AAAAGTGATTGCTGTAAAAAGGACAAAAACACCCCACGGGAATGTATGAGTGACCCTTCT
GTGCCAGATGAATGTCACAAGCTACGTGTTGCATTTTTTGATTGTAGAAGATCTATGTTG
GACATGCGGACAAGATTTAGAGGAAGAAAGGAGATCACAGGTTTTGATAAAGAAGCCAAT
TTGTTATTAGAAAAGTTCAAATGGGGTCCATCGTTCTACCCCTTGAACAAAGACTTCTTC
ACCAGCTACAGTGCCTGTCATACCAGCATGCTCTTCAGCGTCGAGGACTGGAAGCAAGGC
ATGGACCTGCTGTGTGAAGACCTCAACCTTTTCAAAGACAACTTTGACTGCTTGTCCCAA
CACGCCCCTCGTATTTCCAGCTGTATTTTGATCAGGACGCAAATGTTTAAGCGAGCCGTC
CTGGAGGCTGGAATGGCTACTCACAAAACTCTCCACGATATCACCTGCAATTTTGCGGAG
AACATCGTCAATTGTCTGGAGCGCCCCCTAGAAAGGACGTGTCCTATTTTAGTGGTGGAC
GCCATGGAGAACCCTGAAGAATACAAGCGGCTGTTGATGCGCCTCATTGTACAGGCACTA
GTTCGTCTGATGGAAACTAAAGTTCTCATCCGTTGCAGACGAGAGGATGTTCAAATGGTC
AAGAATGCTGTTCCCAGCCTAACGAAAGAATACACAGAACTACTGAAGGGAAAATCTCTG
GAACTGGTTGTGGATGAGGACAAATTTCTCTCCTCAGAAATTTGTGGTGGTATAGAGTTA
CGGGCCTTGAGCGGCAAGATTGTTGTGGTCAACACATTGGATGAACGATTTGTGGTGGCT
GACTTTGTGATCTCCTGTGTGCTGACGGTGTTCTGGATCATCTCGTCCTCTGCGTGGGCC
GCCGGCCTCAATGACGTCAAGCTGTACACAGACCCTGAGGATGGCGGCATCTTCCATCCA
GATGGCAAGGAGATGCAGATAAACTTGACTGGCTTTCTCAATGGGAAGAATGCAAGACTC
TTTGTCGCTGAGCTCTGGGAACATCTTTGTAGTGCGCAAGAAAATATTACTGGCATCCCC
AATCAGTTTCTTGAACAGAAGAAGAATGAAATCAAACAAAGACAGGAGGAGCAAGAAAGA
CTTCAAGAACAGGTGAAAAAGAAAGAAGAACAAATAAAAGAACAACTTTCAAGAGAGAGA
AGGGAACTGCCTCACAGAGTCGGACTAGAGTCAAGCTCAACAGGGTCTTCTTTCCCCGGT
GACTGCGGGGATGGCATGTACTGCGTCAAATACAAAACCATCGTCTGGATTCACGACTCT
GGGGAAATCACGGGCAAAACACGAGAATCGGCCGTCGTAACGAGAACCTGCCAATCGAAG
AAGGGCCAGAAGGAGGGCTGTATCGGCTGGCAGAACAATGGCGGGGTGACCCTCAAGTGC
TGGTGTGGGACCGATGGCTGCAATCCGTTGATGAGGCATAAATTCCAGAGCTTTAGAACT
GAATTACGCAACATAATGTTTATCAAGTCGGATGTGGCGGACCCAGGGATTGTAGCCACC
ACAGCCTTTGACCTCATCATGGATAAGAAACCTCTGATGACAGACTGCATCAACCAGCTC
CTTCCTATTCACGGCATTTGTGACAACGACTACAGACAGCTGGAGATAATGTGTCGCAGG
GTCCTGCCTCCCTTTATCGGAGAACACCTAGCTGCTCCAAGCAATTTGGAAGACAATAAC
TTGGTGTCTGCCCCTAGGCCCTGTCACTACAGGATTCCCAATTTTGAGGGTGCAGCAGCC
GCAGCTGATCATCTGTCAACTTTGGAGGAGTTTAAGAAGGCCAGCACTATCAAAGTCAAC
CCTGACAAGGCACAGGAACACGCTAGATTCCTTGTCCTAGAGAACCACAAGGAATTGATG
GTGCCCGTCCCCGAGCTGAAGTCTGGTCTGTTGAACCGTGTCACCCCGCCAAAGGGTGCC
AACAAAGAAGAGATGAGACATTGCTGTACCACCCAGGGGGTGAAAGAGAACAGTCAGGAG
ATTGCTCTTGGAGAACCCGTCAAACTGGACCTCATCATTGTGGGCAGTGTGGCCGTCGAT
GGCTGCGTCGGAAAGGTCATGGACATCTTCTTCGTGTTGGACTCGTCGTCCTCCATCTAC
ATCAACGACTACATGTCCCAGCACAGGGTTACCCGCGACATCATCAACCGATTTGACGTC
AGCCCGGAGAGCACCCGTGTCGGTATGCTCACCTTCAGTGACGACATTGAGCGCCCCGTC
ATCGGAATCAACAGGTATGGCAACAAGAACGAACTCCTCAGCGCCATCTCCACGCAGAAC
CTTCCCTACAGGACTGGTGTGACCAACACTGACCAGGCCATCCGATACGTTCGACAGATC
AGTGACTTCCGACAGGACATCACCAAAGTCATCGTAGTCATGACCGACGGTGGATCCCGA
TCCCCTGGAAACACCGCTCGTGAGGCCGAGCTCGCCCGCGCCGCCGGCTTCTACCTGTAC
GTCATCGGCATCGGCCAGTACCTGGAAGAGAGAGAGTGGAGGTCCATTGCCAGCGACCCC
GACAAAGATGCAGAATGGGAGGCAGTTACTATTGCCTATAAGGAACGAGAAATTGCAGCG
GTCAGGGCAAGTGAGCTAGTGGATGAAGCTAAGAAAAGCATGGGGAAGCTGACGAAGATC
CTGGATGAGGCCAAAGCCAACAAAGTGACCATGAAGAACTCTGCCATCTTTCCTGCTAGC
AAGAAACTCTCAGAGTTCAACAAGGAGCTGTCTGCTGCTGGAGCGAAGGTGCGTCAAGCC
GATGGCGATGCCAAAGTCATGCTGAAATACAAAGACTTGGTGGATAAAGGCAAGAAGCAG
TTCCAGATGGAGCTGGAGAGTCTGGTGCCAGACGTCAAGCCTGGAAAAGGTCGCAAATTA
TCGGAAGAGGAGTTAAACGCTCTGATTGCCCATGCCCATCGCCGGATAGAGCAGCTACAG
AAACAAATAGCAGAACAACTGGCCATGGAACACAAGAGGCTGATGGCTTCTTTGGAGATG
CAGAAAGAAGAAAGCAAGAGTATGACAGTGTCAGCTCTCAATGATGAGCGCACACGCTTA
TTGAATGAATTTGAATTGGAAAAACAGATCCTGGATGTGGAATTTGCCGCACAGATGGAA
GTAGAAGTGAGGAAACAGCTGAGTCGACAAGCGGCTGCTCACAGTGACCACCTGAAAGAT
GTTCTTGCTGTCGATTGTGAATCTGGCAGGCTGGCTTCTATTGATGGGGTGAATGAACAA
ACGATTGGAACCGATGGCATGTTTATCTGTACCTTCTTCATTTCCTTTTTGTTCAATTGG
CTTGGCTTCCTTCTGTCATTGTGTTTATCGAACACGATCGCTGGCCGCTGTGGAGCTCTG
TCTGGCCTTGGTCTCTCCATTGTCAAATGGGTCGTCATTGCCAAGTGGACAAACTCGTAC
AAATGCTTCAACTGCTGGAAGCTGTGCTGCTACAACCTCATGACCATCTTCTGTGGAATC
CCCCTGGCCATGTGTTGGGGATGTGAGTTCGCAGCCATCACCTTCACGCACGTG
