# Supplementary material for: Relationships within Cladobranchia (Gastropoda: Nudibranchia) based on RNA-Seq data: an initial investigation
Source: R Soc Open Sci. 2015 Sep 23;2(9):150196. doi: 10.1098/rsos.150196 (PMC4593679; doi:10.1098/rsos.150196)
Supplement: nt123_min80percentcomplete.txt [file rsos150196supp14.txt]

>albocrusta
------------------------------------------------------------
------------------------------------------------------------
------------------------------------------------------------
------------------------------------------------------------
------------------------------------------------------------
------------------------------------------------------------
---------GGCCTTCCTCTCCCCGACATCTACATCAATGAACACCAGCAATACTTGGCT
GCAAAGGCCCGTATGATTGTGGTACAGAAGAAGAAAGAATCCAAGTTGTTGGATCAATTT
GAGGAATCCCAGAAAGAGATGGACAAAGTTCGTAAGACTGACCCAAAGGCTGCCAACAAG
ATGAATGACGAGATTGCCACACGTTTCAAACACCTTTATGAATCGTTCAAACAAGAAGAC
GCTGCAGAAAGACTCCAATTGGCAGCCCTTCATCAACGCCGTGTGTTGGCTAACTTGAAT
GAAAGGAAGAGAGAAGCCATGGATAAATACTTACAGTCTTTGGAAGATGAAAATGTTCCT
CATGTGATGAAATACTTGAACAACTACATCAAGGCTGTTGAGAAAGATCGTCTCCATACC
GTCAACCATTTTGAACATCTCAAAATTTCCGACCCCAAAGAAGCTCTTCGTGTCCATCCT
CATCTTATTCGCCATTTGAAACTGACAGAGATGAGAATAGACCAGGCTATGGAGATGTTG
ACTCATTACCCAGAAGTAGAGAGATCTGTCAGACCTGAAATTGAGGACTTCTTGAAGAGT
TTCAATGACATTGCAGACCGTATCAAGAAGGTTGTGTTACCAGTTCCCGTGGTACCTGAA
GACTCTTCGGAATCCGAGTCAGCTTCAGACAGAACCAGTGAAGAC---------------
---AGTAGCTACAACTCTGGTGACGAGGTGCAGGAGAACGAGCACAGCTATGAGGAACAT
CACTTTGAAGCTAACGCAAGGGCTGATACCCACAGCGTTCAACACAACTCTGTTAGCAGT
AGCAGCTCATCGAGTGGGGGTCTTGGAAGTAAAGACAAACTGTACAGGCAAGTGACTGTA
GAGGTCAAAGGTCATGATCCTGCTGTCATCAACAGTTATCAGAAATTCACCACTATGGCA
GCGGAACAGTTGGGGATCACCATTGCCAGCATATCTGAGCCTCCAAAAGTGATCACACGC
AAAAGTTTGTTAAAGTCTGTGTTTATATTTAAAAAACATCAGCACCAATATGAACAGCGT
ACTTTATTCAGAGTGTTTGAGTTCAAACATTTGACAGAATCAACAGCTCTCACTTTCCTT
GAGTATATCCAAAGAAATCTTCCCGAAGGAATGGCCATGAAAGTTACAAAGCGTGAGCTT
CAGCCAATTCCTGACCATCTTAGACCGCCTGACTACTTCAATGTCATGCTTGGTTCACAG
CTGTTGTATAAGTTTGAAAGACCACAGTATAGTGAGATTGTTCAAGAACACCCAGATAAG
CCAATGTCCAGTATTTATGGAGCTACACATCTACTTAGACTCTTTGTTCGTCTTGGTGCA
ATGCTTGCTTATACAACTCTAGATGAAAGAACAGTCCATATTTTACTCAATCATGTCCAT
GACTTCCTTAAGTATATGTCGAAAAATGGCTCCAATTTTTTCAAGACATCAAACTACGAA
ATTGCCACCCCTGATTATCACAGAAAGGCGATAACCAAGCAGAGATGGATTCCATTGGAA
TCAAACCCCACAGTTTTGAACAAGTATGTACACAATCTTGGAATGGACAAAGGCTGGAAT
TTTGTTGATGTGTTTGGTCTTGATCCTGACCTCCTGGCAATGGTACCTAGACCAGTAGCT
GCCGTTGTTCTTCTCTTCCCAGACACTGACAACGATGAAGAGAGCGGTGAGCTGATGAAA
GACCTCCCTGATGATTTGTACTACACAAAACAGACAATTGGCAATGCATGTGGAACAGTG
GCTATAGTACATGCACTAGCAAACAACGCTTCCCGGATTGGCTTTGATGCTGAGAAACAT
TTCTGCACATTCCTTTCTTCTACGAAGTCACTTAGTCCTGAAGACAAGGCCAAGCATTTA
GAGGAGGATTTGCAAATGGGATCAGCTCATGAAGAAAGTGCCCAAGAAGGAGACACAGCG
GCACCTGCAGCATCAGAAAAAGTGAAATGTCACTTTATTGCTTTTGTCAATTTTAACGGT
TCCTTGGTAGAACTTGAYGGAYGWAAAGMKRGYCCRGTGACTCAYGGCYCCACMAAGGAG
GATTCWTTCATTGAGGATRCTGCWGTTGTRATMAAAAAATTTATSGMYCGCTGCCCA---
------------------------------------------------------------
------------------------------------------------------------
------------------------------------------------------------
------------------------------------------------------------
------------------------------------------------------------
------------------------------------------TATCCAGACGACATGTTG
GGCTATGACCTGGTGGCCCAGGAAGACCCAAACCATACTTTATTGTATTACATCAAACAG
TTACTGTATGCTGGTCAGTTAAAGCCTCCTTTTGATTTGCCGTTCTTCTTCCATGCCGCC
GAGACAAATTGGCAAGGTACGGGAACAGACGACAATTTGATTGATGCCATCATATTGAAC
ACGACTCGTATTGGACACGGCTATGGCTTGAGTAAACATCCAACTTTAGTTAAAGAAATT
AAAGCCAGGGACATTGCTATTGAAGCAAACCCCATTTCTAATCAGCTTCTTGGTCTGTAC
AAAGATCCGAGAAACCATGCCTTAGTTCCCTTGATGGCCGATGATTTCCCCATTGTCGTG
AGTTCAGACGACCCCGTGGTATGGGAGGCTGCTCCTCTCTCCAGTGATTTCTACATTGCA
TTCATGAATATGTGCGGGGAGAATAACTGTCTTCGATTCCTGAAACAGCTGGCCATGAAT
TCATTCAAATACAGCGGAATGTCAGATGTGGAGAAAATCCCCACACGATCAGCAGAAGAC
ACATTACAGGATGCATCATCGTTAGTGTTAGACAAACGACCCAAATATATGGACACAAGG
AGGGATCTCGACATTTTCAAGGACCTTGTTTTGATGAGTTTACAAGAGCTGGTTGATGAA
GGCCGTCTCGAATCATCCATTCTCCCCGAAGAGGACACGAGTAAACCCGTCGAAAAGAGA
AGATACATGGGACTTTGTATGCACCGCCAGGCCAATCAGTATATCCCATTCCCCTGCCTC
AGAACAGGACGTGGCACATCAAGTGGTGTTTTCTACATCCCCGGCTCAGTGGTCAGTTAC
CCTAAAATGGGTAAACGGGCATTCTACACCAACGCTACAGGCAACAGGTACCCTATGATG
GGAAGGCGCTCTGATTTCACACCATCATTCTTCCATAGGCACGCTCCTCCCATTGGTAGT
AGTAGAGGAAGGCCGCGACCTGATATGCCTACCCCTCGCATTATCAAGAGCATCTCCATG
TCAACAGACGTTAAGTTGCATCAAAGTGAGAACCCATGGAAGGATGATAAGAAAGATGAG
GTAAAGACTCTTGAAGCAGAGATTCTGTTCATCATGAACAGATTAACACCAACAAACTTC
GAGAAAATGGCAGGTGAAATGAAGGCCCTCAACGTGAAGACATATGACGATCTCAAACAA
ATGGTCAACATATTTTTTGATAAAGTGACTCTGGAGACTAAGTTTGTTGAAGCTTACGCT
CTGCTGAGCAAAGTTATGTCTGGGCTTCGGGTAACACCACCTGGTACTGTGAAAGATAGC
ATGGCCACATTCCGAGTAGTTATGTTGACCAAATGTCAACATGAATTTGAAGCTGATAAG
TCGGTTGTGTTTGAAGCTCCAGAGGAGAAAAAGAAAAAACTGCAAGCAGAAAACCCAGAA
ATCACTGAGAGAGATGCAATGATTGAAAAAACTTTATATCATATGAAGTTGAGACGCATG
AAATTCTATGGCAACATCAGATTCATCGGAGAGCTGTTCAAGCTTGGCATGCTGACAGAA
AATATTATGCATGACTGTATTTTCCGCTTATTGAAAGCTAGAGATGACGATTCATTAGTA
TCACTGTGTAACCTTCTCACTACTGTAGGAAGGAATCTTGACACTGATAAAGCAAGGCCT
CGAATGGACCAATACTTCTCACAAATGGGGAAAATTGCAGATGAGCGAAAATCAAGAATC
AAGTTTACTTTAAGAGATGTGATTGATTTACGGCATAATCATTGGGTTCCACGTAAGGAG
TCAGCGGGTCCCAAGAAAATCGACGAAGTTCATAAAGACTATGCACATGAGCAAGCCAGA
AACCAGTTTTTGGCATCTCAGCCACCACCTCCACGCAATGATAATCAAGCTGGAAGTCGC
AAGGGAAGCAGACAGAGACAAGATGAGAGAATGAGTGAAGATGGATGGAACACAGTCAGC
TCCAATAAGATGAGAATTGATGCAAACAAAATGAAAATTTCCAAGAGTGTTGTTGATGAT
AACATCCAGTTAGGACCTGGTGGTGGTCACAGACCAATGTGGAGCAGAGGAAGTCATGGA
GGAGCCCCACAGGATGATAGGACCGCTAACAGATTCTCTGCATTAACCAACGATGGACGG
AAGTCATTCCCAAGGTCACCTTCTGGTGGTGCTGGCCTTCGACAGGGACAAACAGCTGGC
CATGGTCGTGGTAAAATGACAAGGTCAAGTCAAGAAGGTGATAGGAGAGATGCTATTGCC
AACACAAGATCTTTCATGGGAGGAAGATCCCAGAATTCTAGCCGAGATAACAGTTGGAAC
AGAGATGATAGACAATTCATGGGTCCACGAGGGTCGTATGAAAGAGATCCAATGACTCGC
AGCGATGCAGTTAAGGAATTCAAGGCACCGGCCCCACCAGTTAAACAGATTAGTGACTCT
GATCTGGAAAAGAAGGCAAAGAATATTCTAGACGAGTACCTCAATATCAAGGATTTAGAA
GAAGCCAGATTGTGTGTGAAGGAATTAAAGGGACAGGACCACCTTCATTTGTTTGTGACA
TCCTGTATAAATAGTGTATTGGAGTCAAAGAGTGAAGCCAGGCAGAATACTGGTAACTTA
TTCCATGAGTTGGTCAGCAGTAATATGCTCACTTCTAGCATGTATATCAAGGGATTGAAT
GAGGTGCTTCAGTACGCCAGTGATATGGTAGTTGACATTCCCACTTTATGGACTTGCTTA
GCACAAGTGATTAGTCCACTTCTAGTTGGAGGCACCTTAACCTGGCCTATGCTAAAGGAA
GCAATGAGCCCACATTTGGATAACAGAGATGGAGCAAAATTGATGGCTTGCGTTTTATCT
CAATGTGTTGAGAAGCAGGGAGAGAACGATGTTTCTCAGAAGTGGCAAAGTAGTGGACTC
AGCTGGTCTATGTACTTGAATGGTGATGAGGTGGAGTCGTTTGTAAAGGACAAAAATCTT
GGCTTTGAACTGGATGACATGGATCCACTCGGAGACGACAGCATGGAAGCATTCGTTAAC
TTGGACCAATTCCTAAACGGGAATTCATTCTTTGACGAAGAAGGTAACCTAACTTTAAAT
ACCACTGCCGAAGTAACACCAATCATTGACTTCGGACAACACTCAGGGCAAGATTTTCTC
CTCCCTCCTGAAGAGCAACCATGTCGTAAACGACCAGCT---GCAATTAAAACAAGTTTG
TACGAGATTCCTGCAACAACTTACACAACAACAGTAGAGCAGGTTTCAGATACTGAATTA
GACCATGACTATAGCTCTAAGCGTCAACCATCCAGTGGTACAGTAACAAACAAAAAATCA
TCTCGTCCTTCTAGTCTTCCGCAAACGGTTTTAACTTCAGATTATGAAGATGTCTTTTTG
GACAATAGTATGGATAAGCAGACCGTCCGAAGGATTAAAAATAATTATGCCTCGAAACGA
TCCCGGGAGCAGCGTAAGCAGAAGCTCAGCGATATGGACATTGAAGCTGAAGATTTAGAA
GTTAGGAATCAAGAATTGAGGGAAAAAATTGTACAATTAGAGAAGATGGCTAAGGAAATG
AAGACAGCTTTAGTAGCAAAAATGACAGGAGAGGGAAAGGAACTGTCTTCCTCCTCTGCA
CCTCCCTCTCATGATCCACCAGAAGGG---GGTGCCACAGCCAGCGGTGCCAGCGCTTAC
AATAAAGATATAGTTCCCGATATCAATAAAAATAATAGGTTAAAAGATACTTCCGGCGTA
ACCAGCAGCTCACAGTCTTTTGTCTTTGGTAGTAATCTCTCTCAGCGTGTCACGGGTTTC
GCATCATCTCCCAATGAAGCAGCGCCTTCATCAGGGTTTGTGTTCGGACAATCATTAGCA
TCTAGGGCTATTGTTGAAACAAATGGATCCGCTCAACATAAAGAT---GAAGAAAGTGAT
TCAGATTCTGGCAACAAGTTGAATCAGACGTTGGAAGAATCAGCCAAAGAATATCAAGCA
AAACATGACAATAAAACAGAGCTCAAAGTTGTTGAAACTATCACTGGAGAAGAGGAGGAA
TCAAATGTTTTACAGGTTAATGCCAAGTTGTTCTTTTTTGAAACAAGCAATGATACTTGG
ATTGAAAGAGGGAGAGGAACAATTCGACTTAATGATATGTCAGCAAAAGACAACACAAAC
TTTCAGTCAAGATTAGTGATGCGAACACATGGAAGTTTACGTTTGGTGCTAAATACAAAA
ATCTGGCCTGGTATGTCCCTAGAGAGAGCCTCCCCAAAGTCAATAAGAATTACAGCTATG
GATACAGATGAGACTATTCGAATATTTCTTATAACTACAAATGTAAAAGACTCTGAAAAT
TTGTTAAGAGCCATTGATTGGAGAATTCAACAACTTAAGATCCAAGAAGAACCATCCAGA
CAGTCATCAGAAGCCAGAACGGGAGATAAGAGGAAAGCGGATTCAGATTTTGAACACCCA
CACAAGAGCAAGAAAGTCAACAGTTCACCAGACCAAAGTATTTCTATCAGCAAAAAGGAA
GAATCAGACAGTAGCGTCCAGGATCCTGAAACAGAAGCATCATGTGAAAGTCATTCATCG
TCTTTGACAATAAAATCAGAATCCGACATGGCTTCATCACTTTCGCGTACGTTAGCGAAG
TCATTGAAGGGACGTACGTTTGCAGCAGCCGCAGCACAGGCAGAGGTTAATGCTAAT---
TGCTCCATCAAAACATTGGACAATGGTCTCCATGTGGGTGTTATCAATTCCAATTCACCC
ATTGCCCGTGTAGCCGTAGTGGCACAGGCTGGATCAAGGTTTGAGAATGGAGATGATCTG
GGGATCTCACACTTTCTTCGCATGTCAAACAAATTGAGAACTATGACTCATTCAAGTATT
GGAAGGACCAGAACAATTCAGCAACTGGGAGCAGATCTTACAATTATGGGAACAAGGGAA
TATATCTATTTCAAGAGTGCTGTTACCAGGAACTGCTTAAAGGACGTAGTGACTGTGTTG
AGAGATGTGACGACATATCAAGCTTATTTACCATGGGAAGTGGCAGATATTCAAAAGGAT
CAGAATGGCATGGCTTTGGATCTTGCCGTCCTCGACACTCGCCCAGATATTGGCGCTCTT
GAATTGTTGCATTCGGCTGCATTCAGAAATACTCTTGGAAACTCACTGTATGCCCCTGAA
CATATGATTGGAAAGTACGAACCAAAACAGCTTATTCAACATGTAAGGAAATTGTTTGGC
AATGGACGTATAGCATTGGTAGGAATTGGAGTAGACCAAGCCGAATTGGAGGAGTTGGCT
TCTACTTTTGACCCTCTCAAACCCTCTGGGGTAACAACAGAGAAGGCCACTTACTACGGA
GGTGAGCTTCGTCACAATGTTGGAGGAGGTTTGGCTCATGTAGCCGTTGGATTCCAAGGT
CCA---------AGCAAGGATCTTTTAGCGGTTGAGGTTCTTCGTCAAATTTTGGGATCT
GGTCCACACATCAAGTACAGCAGTGGCACATCAGCAGCTCTATTGGCCAAGGCTGCAGCT
GGAGCTACAGATGCTCCTTTTCATGTGTCTGCATTGAATGCTACTTACTCTGACAACGGA
TTGTTTGGTTTCACAGCAGTTGCACACGCCTCACAGATTGATAAGGTTGTGCAAGCTGCT
GCTAATCAGTTGAAAGACTTGGCTACAAATGTTTCAGACAAAGATATCGCCAGAGGAAAA
AATCAATTGAAAGCTGAAATCTGCATGCACTTTGAAAACCCTGATGTTTTATTGAACTGG
TTGGGAGAGCAAGTATTCCATGGCAATGATGTAGTCACCCCAGAAGATATCTACAAGATG
GTGGACGGTATCAATGCATCGGATGTGAAAAATGCTGCCGGCACCGCACTCAAATCAAGT
CCATGTATGGCTGCAGTTGGAAATACAACCAACGTCCCTTATTTGGATAAACTA------
------------------------------------------------------------
TGGAAGGCAAAATGTATCAAGTTGGAAAAGGTTATCAAGACACTTTCCAATCATTGTGTG
CGAGTCATTGATCAACATGAGGACTTGCTGATGAAGTTCAGAAAAAATCAGGACCAGTTC
AATCAAATGAAGACAAAGTACCATGAAAGGGGAGAACAAATTAAGAAAGCAAGAGAGGTG
CTGGTTCCCATTTCCAATGAGTTGAAAATGCTTAGAGAGAAATATGAAATCGCTGTTGCT
TGTCAAGTTCAGGCTGAAACATTTGCTATTGAGACTACCAAAACGAATAAAAAGCTGCAT
CGTCAAAGTCAGATGTTGCAAGCTAACAAAGCAAATCAGCTGGTTGAGATCAATATAGAT
GATGAGGAACAAGGAGATGAAGAGGAAAAGAAATATATTGAAAAACTTGGGCAGCAGATC
GATGAACTGGAAGAAGAGAAGACAGCCTTAAGCCTTCAAATTAAAACAATGAGTAACAGT
CTTCATGAGGAGCAAGAAACAAATGAGCACCTTAAAGAAAAGGTTGCAATGATGAAAGAT
GAACTGCATCAATATAAACAGACGGTCAAACAACAGGAAGATCTTCTTCAACAGGTGGCC
ACTTCATCAGAGAAAGCTTTTCTCGAATATCAGGATATGGAACAGACTTACAAACAAGAA
ATTATGGTCAGAAGTCAGGCTGAAAGAGTTGCCAACAGGCTACATACTGAAAGGGATCAG
GCTAGAAGAGAGAGTGCCATGGCTCTTAGCAAAGTTGCTGACAATAAGAAACTGATGGAT
GCCATGTTGGAAATACAAGACCTCAACAGCAAATCAGTGCAAATGAAAGAAGAGTTTGAA
AAACAGATTTTGGAGTTGAAAGAGCAAGTGAAGGCTGCTAAAGAAGTTTATGATGCAGAA
GCAGTTGATGCTGAAAATGAGGAGTTGATTGAAGAGAAGAATGATTTACAAGAAAAATTG
GAGAAAAGTGAAGAGGGCATGAAACAATTGAATACAAAATATAATGATTTGTTGGAAACC
TACAAAACCCTTGAGAGTAAATATAAAGAAGCTACAACTGTACCTCCACCTCCCCCACCT
CCTCCTCCACCCCCTAAAATGAAGAGATCAGAAAGGCATATGATGAGATTGAAAAGTATC
ATTACAAAAGCATTATCAGAGAAAGGGGTGAAAGAAAATAATGCCATACACCAAGCTTGT
GCCAAGAATCTTCTCAATGTCAGCATTGTATTACTCAAGACTCTTCCAAACTCTCAGAAT
CTGACGGCTGAAATGAAATCTGTTGTTTATGGACAAGTCCAACAAATTATCAACTTGGAA
AAACGAAGGTCTGGAATTTCCTTGAGRAARAAGMRWARKMGWAGTAGAAGTAAAGACAGG
AAAAGATCAAGAAGCAGAGAAAGGGGAAGGAGGAGGAGCAGAAGTCGTGATCGGAGCCGT
GAGAGA------------CGTCGGAGAAGTAGAAGTAAGAGCCGTGACAGGAGAAGAAGC
AGAAGTCGAGAAAGAAAGAGGGGATCCAGCAGAAGT---GAAAGACTGCCTGAACTAACA
GTGGAAGAGAGAGATGTGAGAACAATCTTTTGCATGCAGTTGTCTGCCAGAATCAGACCA
AGGGATTTGGAAGAATTTTTTTCTTCAGTTGGAAAGGTACGAGATGTTCGTCTCATCACA
GATAACAAAACACGTCGATCCAAAGGAATTTCATATGTTGAGTTTGCTGATCCAGAGTCT
GTGACATTGGCCATGGGTTTAACAGGTCAAAAGTTGTTGGGTGTTCCAATCTTGGTACAG
CCATCTCAAGCAGAAAAGAATAGGGCTCAGCCAGCTACAGCCACTCCAACACAAAAAGCA
CCAGAGGGTCCCCTTCGGCTCTATGTTGGTTCACTTCACTTTAATATAAGTGAGGACATG
TTACGAGGCATATTTGAACCTTTTGGAAAAATTGTTGATATCAAAATCATGAAAGATCAT
GAAACACAGAGGTCACTTGGCTTCGGATTTATCAGTTTTGCCAATGCAGATGATGCTAAG
AAAGCTTTGGATCAGTTGAATGGTTTTGAGTTAGCTGGTCGTCCCATGAAAGTTGGTCAT
GTAACTGAACGAGGCGGTGAAGGACCTCCACAAAATGGAGTTGGTGGCCATTTAGACACT
GATGAGATGGACCGTGCTGGAATTGATTTGGGAGCTACTGGTAGATTACAGCTTATGGCC
AAGTTGGCTGAAGGTACTGGATTCCAAATCCCACAGTATGCGGCCAATGCCTTAGCTACT
GCTCCACCCATTGCCACGCAGTGTTTCATGCTTTCAAACATGTTTGACCCTATCACTGAA
AGTCGATTAACTTGGGATCAAGAAGTCAGAGATGATGTAATAGATGAGTGTAACAAACAT
GGAGGTGTCCTCCATATATACGTAGATAAAAACTCCCCACAAGGAAATGTTTATGTCAAG
TGTCCCACCATTTCTGCAGCTGTTGCATCCGTCAATTCTTTGCATGGAAGATATTTTGCA
GGTCGAGTGATATCCTTCATAGATTTTGACTACCTAGATTCCCTTATCTCAACCAACGCC
AGTCAGTATGCCTCCACAATGTCTCTGGCACAATCTACCTCCAAAGGTTCCACCAGCTCC
AATATTACTTCACGGAAACCACGCATGCATGCACGGATAAGCAAGTTCTTACGTACATCG
TCTCCAAACAAAGCCCACTCACCGTCTTCTCAAGACATCAATTTGATTGATGCCGTGGCA
GATGCCCAGAACAGTCCAGGAAACAGAGCAAAGAGGGGAAAAGACGGCAAACGCCAGAGT
GAGGCTCTGACTCCAATTCGTGAGATGGCCAGTGAACTTCAGCTTCTACTTAGTCTACAC
AAATCTCTTGTCCTTGATGAACAAACACAGAAGATTAAATGTAGCCTGACCAACCATGAA
ATGCCAGCAAAAGTCTCAGCCATTGAAAGTTATGTGAAAGGGAAGAAGTACAAAAGACTA
GCCGACTTAGATTCTTTGTCCTATGAAGAACATAAACAACATATTCAACCCAACAAGAAA
AATGAAATGTTTTGTCGACTCACACTTCGTCATCTAGAAAAGACGGCATCTGCAATTCAA
CGTCACTTAAAAGGAAAAAAGTATAAAAATGCACTTGCCAGATGGAATGAATGCAAGAAA
ACGGGGAAGAAATTCAATACACGCAGCAAAAGGCAGACGGTTGATGACAATGATGATGAT
TTGGGAAGTGGAAGTGTTATGGAAGATGAAATATTTGATGAAGAAATTGATGATATGAGC
GATGCTGAAGCAGATGATATACTTACCTGCTTTAGAAACCTTCATCGTGCAAGGAGAGAA
GTGTTTACTGGAGATGAAAGAGCTTTAAATGAGGTGCGTAACAAAATCAATACTGAGTTC
AGAGAAAAACTAGATGAAACGGATGCTGCAAAGATTGAAGAGAACTTTGTTCTTGCAAAA
GACGTGGCATATTTGTTGAGGTCTACGGTGATACAACTAAAACAGAAAGATGATGAGACA
TATGAATTACGCATCACAAAAGATACCCATCTTCCAGAAAATACGCCTTACGATCCATTA
AAAGAGATTCCAGTCAAGCAAAGAAAAAGAAAGGGTTCAATTGAGTACATTGTTGAGTCA
GAGGATGGAAAAATTGGTTCCAGAATTGCCCTCAACCTGACTGAAAAGCTTGAAAAAAGA
ATGGGCAAGGAAGAGGCGCAAAATTTCTTTGACAGCTTAGAAAACCAGAAATGGATTGTC
AAGGATGAGAATGGAAAACTTTCTTTGTCTATTAGATCCTTGCTGGAGTTGGACCAATAT
CTTCAGGACATATATCCAACGTTGATAAAGAAATGTAATCTCTGTGATAAGATTTGCATG
CAGGGAGATTCCTGTACTACCTGTGGGGTTCGAATTCACTTGAAGTGCTCCAAGACTTAT
TTCTCAAAGCAAGAGTGTCCTTGTAGAGCCCCATGGTTGGATGGATATAACGGTACATTG
ATGTGTTATGGACAGACAGGTTCTGGTAAAACCTTCACCATGACTGGAGCCACAGAGAGT
TACCGACATCGAGGTCTGATTCCCAGAGCCATCTCGCAACTCTTCCGTCTTCTTTTGAAA
TGTTTAGATGACCTTGACATGGTTCATGAAGTGAGTTACTCTTCGACAACAAAATTGTTG
GTTCGACTCAAGGATGATCTTAACAGGTCTGTATTGGAACGATTGCAACCAAAAAGTTCA
GAATTACTTGAAGTGGACACACAGGGCAAGGTGAAGGGCATAGGATTGACTTTACGAGGG
TCAAAGGCCAATGGATGTGTTGACCCAGGGGGAAATGTTTATGATTTTGTATCTCGATAC
TTTGCACCATGGAATGGAATTCCTGAAGATCCTGTCACAGGTTCA---------------
GCCAGTCAGGCCGCTGTGTGCAACAAAGCGAATGAAGAATATGTCCAAGAAAATTACCAA
AAAGCTGTTGATCTGTACACAGAAGCGCTAGCAGTAGATGGCAAACGGGATGATATCTAC
TGTTTTAGAGCGCAAGCTTATTTATCTTTGGGAAACACTACTGCTGCAATCAAAGATTGT
GATGATGCCATTAAAATCAACCCACAAAACCAAAAAGCTTATCTGAAGAAAGGGTCTGTT
CTACTAAAGATGGATGAGGTTTTACAAGCAGAAAGCATTTTGAAAGAGGGACAGAAACAA
TGCAGTGAAAAAGACTTTTTGGAGTGGATTTGTAAAGTTGAAAGTCGAATGGCCTTAAAA
TACAATTGGTACCAGACACACACTCACGTCATCGTTAATGTCATGGTGAAAAATGTGAAG
AAAGAAGAACTGAATCTGGACGTGGAAGAAAGATTATGTAATGTAAGCATAAGAGGTCAA
TGCAGT---AATATTCCACTTGCCCATAGCATCGTGCCTGAACAGACGCAATCCAAACTT
TTTGGAACGAAGATTGAGGTCAAGTTGAAGAAATCGGAAGGTATACAATGGACCAAGTTA
GAGGGACCTAAAGAGGAAGACACCATTTTACCCCCATGTGCTGCTGAGGTGGAGACACCA
AGCTATCCAAGTTCTTCACAACAACCACGAGACTGGGATAAACTTGCCGCTGAAGTTACA
GAAGAAGAAAAGAATGAGAAGCTGGAAGGTGATGCGGCCCTCAACCAATTTTTCCAAAAG
ATTTATGCCGATGCTTCTGATGAAACGAAGAGAGCGATGATGAAATCCTTTTCTGAATCA
GGTGGAACCGTGTTGAGTACTAACTGGAATGAAGTCGGCGAAAAAAAGGTTGAGGTGAAA
CCACCCGACGGAATGGAGTATAAG------------------------------------
------------------------------------------CTAGTAGAAGACTTTGCC
GGTTTCTTGCTGTATACACAGATAAGACGATTCCTGAGACAGATTGAGGTAAACTGTGGT
AAGTCTAACCTTTACCAGAAAGCCCTGAAATCAATGTCCAATTGGTCCGACGTTTGTCAA
GGAGAGCTGGCAGGACTGAAGAAACCTTTGATGAACGTCTTGAAGAATGTGCCGGAAGTC
TTGGACGATTTGGTTGGTTATTTCCTGGATGGACAAGTTCCCGCCAGTGCAAGTGACGAC
TTTGAGGAAGTTGTCCTTGATGGATTCAAGTTCTCTACACTTTCTGTTTCTCCCTTTTCC
CTGGGCACGACCACAACTGCAGCAGGCTTTTCCTTTGGCGGCATTTCATCTTCTTCCACT
TCCACTGGTGTCAGTTTTTCTTTTGGTGCATTAGCCGCCAAAGCAATGAATTCACAGAGT
GACAATAATGAGGATGATGAATATGTTCCACCAAAGCCAGAAGTAAAAGAAATTACAGAG
GAAGGTTCTTTGCTCTCAAAACGATGCAAATTGTTTTACCAAAAAGAAGGTCAGTGGACT
GAGAGAGGAGTAGGCAATGTCCACGTCAAGCCGCTAGACAATGACAAGACGCAGTTACTG
ATCCGGGCAGATACAAATCTTGGAAACATTTTACTGAACATCAATGTAACGGCTGCACTT
CCTGTATCACGGCAAGGCAAGAACAATGTCGTGTTAGTGTGTGTACCAAACCCTCCGCTC
GAAAAAGATAAAGATCCCATCTCTATGCTGATTAGAGTAAAGACTGGGGATGAAGCGGAT
GAGTTGTTGGCCAAATTGGATGAAAGAAAATGCTACAAATGTGGTGGTCGTGGTCATTTT
GCCAGAGACTGTGGTGGAGGACAAAAATGTTACAAGTGCAGTCGTATAGGTCATTTTGCC
CGTGAATGTACCCAAGACCAAGAAAGGTGCTACAAGTGCAATGGTTTTGGACACATAGCC
AAAGATTGTGATAAAGCCATTTCAACAGGAGCTTGTTATAACTGTGGAAGTGCTGACCAT
CTTCAACGAGATTGTCCAGAAGCAATTGTAAAGTCATGTTATCGCTGTGGTGAGTCTGGA
CATCTGGCTAAAGAGTGTCCAGCTGACATTCCTAACGATGACCGAAAATGCTACACATGT
GGTGGTGTTGGACACTTATCCAAAGACTGCCCACGTCGAGAATGTTATAGGTGTAACCAA
ACCGGTCATGTGCAAAAAGACTGCCCCAACTCTCAATCAAATACCACATGTTACAACTGC
AATGAAACGGGTCACATCGCCAGAGACTGCACTGCTGAAAGATTACGACCATTTACCTCA
AATCTGATTAGCAAAAACGGGAAACCGATCCATACAACCCCAAAGAAATATGGAGAAGCT
TTGTATCGTGAAAAAATGTTTAAAGAGCCCCGCTATATGCAACTAGCTGGAACAGCCTTC
AGTGCGTTTTTATGGTATTGGATTCTGTACCACTGCTACTTTGAATATGAACATTTAGTT
TTTCTCAATAAACTGGGAGAAATTCCTGTGATAAATGATGGCTGGTTTAAAGCAGCGGAT
TATTATTCAAGGGCCAAGGAATACAACGCTCTGATGCGACTGACCCTCTCGCTAGCAGAA
TCAAGTGTAAAAAAGGCTGGAGAGTTATCGGCCCCAGTTCTTCAACACTACAAGCCACAC
ATTGACAACATTGATGACTATGCATGCAAGAAGCTTGACCAATTAGAATCCAAGTATCCT
TGCATTAAGCAACCAACTGAACAGTGGAAGGAAAGTTGT---------GTTGATCCAGTG
CTTGGTCGTGTGAAGCCAGTCATTTCACAAGTACAAGGAATTATTGACAACGGAAAACAA
ACAATCAATACGATTAAGACAACCAGTACTGGTATGGTTGAGAAGGCTAAATCTACTGGC
GTGGACACTGCCACATACGTTTTCAACGCAAGTTTTGAGACTTATCCTGGACGTATGGTG
ACTCGTACCGTTGATGGTGCCATTGGAATTGCCGAAAACTTGGTTGACAAATATCTTCCG
AGTGGAGTTGAACAAATGGACGTTATGGATCCATCTCCCAAGCGTGTGTTTGTTCATGCT
AGTTGTGTCACTGAAAAATTGCGTAAACGGATGTACAAAAGAGCTGTGAAAGACTTGACT
TATGCCAGATCAAGAACTACCACTGCTTTGAACCGAATGAAGGGTGCTGTTGATTTGGCT
GATTATGCCAAGTCCAACATCACAGTTGCCAAAGATAAAGTTGATCATATGTGGAATGAG
ATGATTACA---ACAGTTTTCGTTGGTGGTGTTGAAGATCGTATCATAGCCCTTGGACAA
TTGGTTGCTCGTCAAGTCAAATCTGGAATCAAGGAGTTTGACAGGGCTTGTGCTGAAATT
GTAGAATTCAAAAAGGACCCAATCTCAAAGTCAAAGGAATACAAAGAACTCATCGGAACA
TTTTTGTCAGTCGACTCCCTCAAAAACTTAACATCTCAAAGTATCACCAAAGCAAGGGAA
TCTGTCAATCTCATTCAAGAAAGGATTCAAAGCATTTATAGCTGGGTGACGGTTGATATT
AACATGGAAGACATCCCTTTGAGTGAATCT---------GCTGCTGTTGCCTTTGTTATG
CTCCTCATCCTTATTATGATTGTGTTCGCTGTCTGCTGGGTGAGATCCAATATGAAACAA
GACGGCAAAGTCAAAATGCCCAAATCATATTTCCGTAAGAAGAAGGAAGCCAAACGACGG
ATTTTGGAGGCTATCCCAAAACCTGCATTGTCCAATGGTATAGCAGGAGTACCACCTGTT
ACAGTGGTGCAAATGGTTCAAGGCTGGAACCAGTCGCCATATGAGATAAAGGCCTTTAGC
ATAGAACTTGGTGAGGAAAACGACGAGGAGTTCCAAATTGAAACAACACTCGTAGATAAT
GAGGTATTGGATGTTGGTCCCTTCAAAAACATGGAACCCAGTGCCAGACCTGTGGATGGG
AATGTGTACAACAATCCTTACATCTACAGTAACAACGACCCGGGTACAGGAACC---GAC
TATGACCCAGCCGAACCAACTGAGGATGAGGAGGATAAAAATGCGGGTGGATCCAACCTC
TACTGCCATGTATGCAGTGTGTCTGTATACGATGAGGAGAGTTTGAAGAGGCATCTCAAT
GGACTAAAGCACAAAGCTCGCATGGAAAGCATTGCCAATGTTCATGCCATGAGGTCTCCA
CAGCTGAACCCAAGACTGCAGGCTGAGGAACATTTGAGAAACATTGAACGCAAGGGAGGG
CGTAATCCTGACTTCTTCTGTAAGATTTGCAACAACGAGCTGACCATTCCATGGGAGAAA
CATCGTTATTCAAACATTCATAAGCAAAGGCATCTCCAAGTGCGCAAAGGATGTGGTTGG
TGCAAGGTGCATGACTTTAACAATTTCACTGAAGTCTTGGAGCATCGTGAGACTGAGGAA
CACAGGAAGAATTCTCAGATGTATGGCAAGAAAGAGGAAGAAAAAGAACACATGAAGGAC
CCGGTCTTCCGTGCATTCCTTGGGTACGGAACAGTAGTCATTGCAAAAACAATGCTAATG
AGTTTCCTTACAGCACGGCAGAGGATTTCTAAAAAGGTTTTTGCCTCAGAGGAAGATGTG
GCATATTTCAAA---GCGTTCACAATTGACCAAGACATTGAACGAATCAGACGGGCACAC
TTGAATGACATGGAGTGCATTATTCCATTTGTACTGCTTGGACTGTTATACACAGCTACT
GGCCCTGACTTGAGCACAGCTCTTCTTCACTTCAGAGTTTTTACTGGTGCAAGGATTCTT
CACACCATCGTATACTTAGCAAAAGTTCCACAACCTGCCAGAGCCATTACTTACTTCGTT
GGTCAAATAATCAACTTTTCTTTGGTTTATCAGATCATTAAACAGGCAGCAGTGAAAGAC
TTCCACGTGCCCATCACGCTAGAAGAAGGTCGTGCCAAAGTGAGAGAGGTGTTCCTTAAA
AATAAACATGTGACGGACATTAGAGTCATAGATATGCTGGTTATTAAGGGTCAAATGGAG
TTAGTAGAGACTGCCAACATTTGGAAACAAAAACACCACGTCATGATGTATTTTAAGGAC
ACTGTCAATCCGAAGCCAACAGATTTCTTGAGTAAATTCTACGAGGGGCAAGAA------
------------------------------------------------------------
------------------------------------------------------------
------------------------------------------------------------
------------------------------------------------------------
------------------------------------------------------------
------------------------------------------------------------
---------------------------------ATCAAATACGGTGGAAGTGCCAACGGT
CACAGAGGTGTACTTTCTTGTACTTCATGTTTCAAGTCCATGATTGTCACTTCCAGATCC
GGTGACAGTTATGTCACAGCTTCAGATAATACAGAAATTGATAACCTGAAGTTTGATATG
GAGAAACTGAAGACGAGGCCTATCCTTGGACAACCATCAGGTGATACGCATGCTTTGAGA
GATGATGATGCATCTACAGATAGGGCTTTGAACACACGCTATGTTCCATCACCTTCTGAA
GATGACAAGGAAAATCCATCAGTCAAGGGAAGCAACAAACCCCAAAACCCTTGTCGCCTT
ACCCCAGTGCAGGAAGGAGCAGGGAAAACATTTAAATCTAAACCCTACCTCACCCTTGCG
GACATGAATCAAATGGATGATGATGTCATGTCAGTGTCCATGATGTCCGTCGCATCAAGT
GCATCTCTTGCATCTGAAGTTCTCGAAAGAGAAATCGAAAGCACAAGTGAAGAAAGCTCT
AATTCTAAGCCATCACCTCAGAAAAATAAAAAACGCTGTTATATTTGTAGTTGTAAGCTT
GAATTGGCGCAGCGCACCATTGGTAAATGTAGATGTGATCATGTATTTTGTCCAACCCAT
AGACTACCAGAACTTCATGATTGTGTCTTCAATCATAAAGAGGATGGAAGACGAGAGGCT
CGAGAGAAAATGGTTAAACCAACAAGACATATGGGTACTTCCTTCCGTCGG---------
------------------------------------------------------------
------------------------------------------------------------
------------------------------------------------------------
------------------------------------------------------------
---------------------------------------------------GATGAAAGG
ATGTCTGATGATGATGACTCTGATGCCGAATCATGGGACAGCTATGATGACAATGTGTTG
GGTCTAGAAGAGTGTGTGTTTTGTTCATTCATCAGCCAATCTATGGAGGACAATTTGTCT
CACATGACCACAGACCATGGCTTCTTTCTCCCTGATGCAGAATATCTTTGTGATTTGGAG
GGACTTATTGCATATTTAGATGAAAAAGTTGGAGCTGGTCATGTTTGTTTGTGGTGTAAT
GAGAAAGGGAAGAGGTTCCATAACACAAAAGATGTTCAGAGACATATGGTGGATAAGGGC
CATTGTAAAATGTTACACATTCCTGAAACAATCTACGAGTTTGCTGATTTTTATGATTAT
TCAAAAAGTTACCCAAGTGCAGAAGGATCATCTACTGACCCAGCAGATCCAGTGGACATC
ACAGAGTTAGATGGAGATGGATATTCATTGACTTTGCCATCCGGGGCTGTGATTGGTCAT
CGTTCACTGATGCAATATTATCGTCAGAATTTGGTACCTCAACTACGAGAAAGAACCAGA
GATGTTTTGCCAAAAATGCTTGCTCAGTACAAAGCACTTGGTTGGACCGGAGCGACTGGT
ATGGCAGTTCAACAGAGAGCTAAGGATTTACAATACATGCAACGGGTTCGAAACCAGCAC
TTTATGAAAGTTGGAGTGAAAGCCAACAGTCTCCGTCTTCGTTTACGTCAACAAAACCCT
CTTAGTCCATCCAATAAACCTGGCAAGGAGGGTTCAAGATACAGTCCAACGCCAGATTTA
GCCATAGTTACCCAACCTAAGAAACTTGGTGACAAAAAAAGTGATTTTCTGCGTGCCATT
CGTAATGAAAACTCAATACGGAATGGTGAAGTTTCTCACCAGAATCAAAATAAGCAGGAA
AAGCAAGTGCATGGTGATGATAATTCAATCAGTCGAGTGAATGGAGATGTTGATTCCAAT
GAAAACCTTTTGAGTTTGAAGAAAGAATGTTTGAATGGGGACGCCCTTATCAATCATGTG
GACCATATCACACTTTCAGGGGAGGAAGAAGAAAGAAGGTTGCTTTTATCAATGGGATGG
GAAGAAGAGGATAACACTGAGTATGTCATCACTGAAGATGAAATTAGAGAATTTCAAAAC
CTTCAAAATCACTGCCACGGCCAAAAGAATGGGCTAAAATCATCATTACGCAGCGCTCTG
GATCGCTTTGGAAGATATCCCCGTGAATTCAATCCTAAAGTGCATGGACCATATTTGCCA
GGTCGCTTTTATGGCAAACCTGATACACCATTTGGCCAGGTCAAGTTGGGAGAGGTAGGG
GCATGGTTTGGCAGACGTAACAAGAGCCCAACATCCATGTGGGAAGCAGTGCATAGAGGT
TACTGGCGTTGGGCCACCAAGAACCTCCATGTCCGTCACAGTGGGTTTGTTCCCATCGGC
CAGGCAGCCATGGTTATGTCCATCTTTTTCTTTGGTCTTTTGTACAAGGAGAGAAGTTTA
CGATTGGCTGAGATGAATCTTCAAACTGCTGAAAAACAAGCAAGACATCATGAACAGGAG
ATTGCAAGGTATGAAGATACATTGGCGCAACTACAAACTGATCAGGAAAAGTTACAAGAA
CAATACAGACAGACAGCTTCTAATTTGATGGAAGCAGACAGCAAAGTCCATGAGTTGAAA
GTACAATTGACAACAGTTCAAGGCCACCACAAAGAGGCCATGGAGCAGCTGACAGAAAAG
GCAAGACACTTCGCTGCTATCAAGACAGAAGCCGCTAAAATGGGTCAACAAAACAACTCC
ATGAAAGAAGAGATTATGCTCTATGATGAAAAAGTGAGAAGATTGCAACAAGAGTTGAGA
AAATCACAAGAAATCAACAAAGCCACTGAAGAAGAGCTTCAACATTTTGAGCTAGATCCA
TCAGATTTAGCATCAAGGTTGGCCGGTCAGAAGGATGATGATGATGACGACATTGGAGAT
ACTATTGCACAGAGACGACGAAGAGCAGGCATATTCAAAACCAGCATGTCCAGTAGTTAT
CAAGTAACGAGAATGAGAAACTTGTCCGGCGGTAGCAGCAGTAGCGCTGCCAGTGGAAGT
AGTATTTCATCTTTGGATAATCAGTATTCTTCTCAAGAAAGCTATTCTATGGATACAAGC
CCCTTTGCCAACTCCTCACCCCTCCCCTCAGTGTCATCCTCACATCGGAAACTGGATCGT
AGCCTCAGTGATAGTGACAGTGAAAAAAATTCCAGTCGTTACAAAACTGAATTGTGTCGG
CCTTTTGAGGAGAGTGGTTCTTGTAAATACGGAGATAAATGTCAATTCGCCCATGGAGCA
CATGAACTTAGAAATCTTGCAAGGCATCCTAAATACAAAACGGAGCCTTGTCGTACTTTC
CACACCATTGGATTTTGTCCATACGGTCCTCGGTGTCATTTTCTTCATGAGAGTGATTCA
AATAGTGGTAGCAGCAGTCCTTCACTTAGTCCTAACGAGAATCAC---------TACGAT
TCTTCTACTTTGATCAATAAA---------------TCTCTTTCTGTGAATATTAATTCC
TTAGAG---------CAGCAATTTTCCTCGGCCCTTAATCTTAACCGTGCCAGAAACTCT
GATGAGTTTGACATCTTTAGCTCTATTTCCGTCTTCAACGCTGATGAAGTTAACGACAAC
TCACCAAAAACTTCATATTCG---------TCATCTCAGTTGGATAATTATTCGTACCAA
GGATTTGGCAGTATTCCCCATTTCCATCCCTCCCAGGCACCCGCCGATCCCTTCCATCAC
TCCCCAACTGGATCAACCGGATCTTCTTTATCAGGCTCTGAGTCTGGCCTTAGTGATTAT
AGCAGCCCTGACATTCTTCGTAAACACGACATTCCGCCAACAAAAGGCATTTTATTGTAC
GGCCCACCTGGCTGTTGTAAAACAACTTTAGTGAGAGCCGCTGCTACTTCATGTAATGTG
TCTTTCTTGTCTTTGAGCGGTGCCCAAGTGTATTCAGCATATGTAGGAGAGTCAGAAAGA
ATCATATCGCGTTTTGGAATGCTCGTGTGCTTCGATTTACTTTTCAAAGACCCTGCAGTA
ACCATGGTTACAGAGCAAGTTGGTAACATTCTATTCCCGACAGCATGGATGGACCTTGAA
GTTGGTGGTCCGCTTAGATTAGGCAAAGGAGGTGGACCAGGACTGGCTGTGGGAGTATCA
CCACCAAAACGAGTGAAAGGAATGCTTCCTGGGGACATAGAGATTTCAGAAGATGACCTA
TCAAAGTATGTGAGTCCCATCCAAGGTTTTAGAGTAATTGTAACAAACCTTTTTACAGGA
GTCACGCAAGAGGATATTATTGAATTGTTTGGTGTGGTTGGACCATTAAAGAAAGCTAGA
CTCTTAAAGGCTGGATCTGCTGAAGTAGTTTACACCACAAGGGAAGATGCATTAAAGGCA
GTGCAAAAATATCATGGGCGTGAATTGGATGGTCAGCCAATGTATGTTAAGATGACCACA
CCTTTGGCAGCTGTAGTGTTTCCTGTTGGGGACCCTGATATTACTGGTGAAGCATTGAGA
TTATACAAGAAGACGGACAAGTGTAAAACTTGTAAAGAGATTGTCGACAACTTTAACAAG
GGCTTGGAAGCCACAGCGAAGTCAAATTTTGGAGGGGGTAACACAAACTGGGAGGAAAAA
TCTTTAGGTTCTTATGCATTTAGTGAAGTACGTTTAGTGGAGATTATGGAAAAGTTATGC
ACATCAACTGAGTGCCATACGATGTTAGAGAAGCATGAAGATGAAGTGGAGAGTTTCTGG
TTTAAAGAGTTTGCCAAA---AATAACAAAGATATTCACACATACTTGTGTATAAACCAT
ATTAAAGTTTGTTGTCCAAACAACACATATGGTAAAGACTGTGAGCCATGTCCGGGAGGT
GTGGAGAAGCCTTGTAGTGGC---------------------------------------
------------------------------------------------------------
------------------------------------------------------------
------------------------------------------------------------
------------------------------------------------ATGGGCGGTACA
GAAAGCAAACGCCGAGTTGTTGTAGAGGATGTCAACGGTGAAGGCGTTGTTGTGAGAAGA
ATGAAAGGATTGCCAGAGGCTCCTCCTTCTAAACCTAAAGAAACTCTTGAAGACTCTAAA
AGAGAGAAAGAGATGACTAAAGAGATTGAAGAGTTTTACTCTGAAAAGCTTGAAGATCTT
GAAAAGAGGAGTAAGAATCTTCAAGATACTTCAAATGAACAGTTTTCAAAAGCAGTCAAA
GAAGTGGAACAGAAATTTTTAAAATATGCCACATCCCCTGTGTGCCAAGACTTGCAGACT
AAGGTACTACAATGCTACCAGAAAAACCCAGATTCTATTTTAGACTGCTCCTCCGTTGTT
AACGCCTTTACTACCTGTGTGGATAGAGCCAGAATGACTGTTTCT---------------
------------------------------------------------------------
------------------------------------------------------------
------------------------------------------------------------
------------------------------------------------------------
------------------------------------------------------------
------------------------------------------------------------
---------------------------------------------------CACATTGCT
GGCCATTACTTCCAAATTCGCCAAGACTGGAACAGTGGTGGGGTAGCTGCTGTTGTCTGG
GATGCTGCTGTTCAAGCACCCGCTGTTTTGGATGTAGTTATATGCAACTGCAGCATTTGT
ACAAAGAAACAGAATCGTCATTTTATTATCCCAAAATCCCAATTCAAATTGCTACAGGGC
AAGGACTCTCTAACAACATATACCTTTAGTGCCCGCAAAGCAAAGCACACATTCTGTAAA
ATTTGTGGAGTGCAGTCTTTCTACACACCCCGATCAAATCAGGATGGATATGGTATAATG
CCCCATTGTTTGGACCCAGGAACTGTCAAGTCGATCAATTATTTCAATTTTGATGGAGTA
AACTGGGAAGAGCAAATAAAAACTTCAAACATAGCTGAATACTCCGTTGAAGAATATCAG
ATTGATGACAAATTACAAGTAGCAGCAACAGATGAGAATAAAGTAGTGATGAATATCTCA
AGGCATGGAATCAAAGTGTTGGATGTTGCTGGAAAGGAAGTTCTTCAACGTCATCCATTG
CACACCATAGCGCAGCTGACAGAATACAATGATGGATTTGGGCAACAAAACATTGCCGTC
AAAATTGGACAAGTGGGAAAGAATGTTTATCACTGTTATGTGTTCCAATGCCATTCTGAG
CGAAGAGAAAAACAAATCGTGTATGGAAAGTCTACTCATTCCTATAAAATGTACAAAGAA
AAAGTCGCAATCGAAGACAGGCTTCCTGACCACCCAAGGACTCCTGTAAAGACTCAAAAG
TGCTACAAGGCTTTACAGACAAGATTAAAGACTTTGCCTGACAAACTCTCTCATGATATA
ATGGTTCCCTTTGGTAAAATGGCCTTTATGCCAGGAAAGATTGTGAAAACAAATGAAATT
CTTGTTTTATTGGGAGATAACTGGTTTGCCGAACAATCCGCTAAACAAGCAAGTGAGATA
GCAGGACGACGGATTACAGAACTTGATAAAAGAATTGATGGCTTAAAGCAGCAACAAAGA
CTATTGGAAACACGCCTGGGATTTACTTCAGAGTTGAAAAATATGTCTCAGGGTTCTGGA
GATTATAAAGAAATTGTAGAGGAATATAATGAGGAGAAAGAGCTCAATAGCCAGGACACG
CCTTTCTGGGATCGACATTTCCGTGGGAAGAGTGAGATTTCCTGGATTGAATTTCGAGAC
AAGTTTATCAAAGATTATGGTGAAAAAATCATTGAAGGATTTTCTGGGATTGAAGAACGA
AAGAATTTGTTTATCAATTTGATGTATAAGGATGTGTTCAAAGGTAAAAAAAAGCGAAGG
AGATATGATTCGGGAAGTTCTTGGCATACATCAGAGGAC------GGCGACAACTTGCAT
AACGATTACGACGATGATGATCTCGATGCTGATCTGGCCCATATTGAGCCAGGCAATTGT
GAATCACTGATTGACACTGGGAAGAAACAGAAACAATACTTCTGGCAGTACAACGTACAA
GCTAAAGGTCCTAAAGGAACACGTCTCAAACTGAGTGTTGAATCTTCCACTGACCCTCAT
GTTTTAAGTGGATTTGAAGACCCTGTCTTTGACGAAGGCAATACAATAGTTGCTGGCATT
AGACACGGTGGCAAGGCAAGGAAAGGCGACGGAAATGAGGTCACACCAAACCCTCTTAAA
TTGTTCAAGATCGGACACCAGTTGTTGCGACTTAGTAAAAAAATCAATGCTTGTCAGCTT
GGTTCAGATGTCCCAGTTGTGCAGAGGAATGAGGCTCGTCGAGAGAAAAACAAATTGGCG
TCAAGGGCTTGTCGGTTGAAGAAAAAGGCCCAACATGAAGCCAACAAAATCAAATTACAT
GGCATGGAAATGGAGCATGGTGAGATAAACAACGTACTCCGCAATATTTGGCCTACATTG
AGGGAGAAAGCCAAACAGCAAAATGACCCAGACAATAGCCTCACCAATAAACTTACCAGC
TTGATTTCATCTAATCTCAAGAATCGGGTTGCCCTTAATACCACTGAGTTCGTTAACAAC
GTTATCATGACTGTGGAGAAAAAAGACTTGAGTGGAGGACTGGAAGACTTGAAGAAATTG
AAGGTCCCTGAATTAAGGGAGGCATTGAAGGGAAAAGGATTGCCAACATCAGGGACCAAG
CCAGAACTGATAAATCGTTTGATGGAAGCAGCCAATGGTAATCAAGATGCTGTTATTGAT
GAAGATGAAATTCTTAAAGATGACACCATTCCTGATGTAGCTGTGGTTCCAACAAAGATA
ACTAACAATAACAGCAGATTGGATGCCAGTTCAGAACTTCCTTCTACCTCTCAAGATTCA
TCGCTAGCTAAACCTGCAGAAGTAAAAACGTTAACCGAGGCAGAGAGACTTAAAATGAGA
GCTGACAAGTTTGGCATTACCTCAGAACAGGCCAAGAAAGAGAATAGAGCACAAAGGTTT
GGATCTGCCCTTAGTGAGAACAAGTCTGGAAATATCTCAATTACTGCACCAGCAGCTGAT
TTGGATAAATTACAGAAACGAGCTGACAGATTTGGTGTCTCAACAAGTTCAGTTACTGAA
GATGAGAAGAAAAGAAAGAGAGCTGAAAGGTTTGGTATTACTGTATCTACGACTACGAAA
ATTACTTTAAATTCTACAGACAGTGAAACAGAGGCCAAGAAAAAGAAGCGGGCTGAAAGA
TTTGGTTTGACAAGCTTCACCCTGGACATTGCGTATTCTACATCCAAATCATCTACAGCA
CTCCAATGGATGACGCCTGAACAAACTGCTGGCAAACGACAACCATATCTCTACAGTCAA
TGCCAGGCAATTCATGCCCGCAGCCTGTACCCTTGTCAAGATACACCAGGTGTCAAGTTT
ACTTACAAAGCTCAGGTGGAAGCTCCCAAAGAAATCACAGTTTTGATGAGTGCCAATAGA
GGAGAGGCCAAACACGATTCAAGCATCACACATTTCATGCTAGACGTTCCCATTCCAAGT
TATTTACTGGCTATTGTTGCTGGAGATTTAGAATCACGTGACATTGGACCAAGGTCAAAA
GTTTGGTCAGAAAGAGAGATGGTTGATGCCGCTGCCTATGAATTTGCAGATACAGAATCC
ATGCTGAAAACTGCAGAAGATTTAATGGGTCCCTATGTGTGGGGTTTGGATGCATTGACG
TCCCTTGGCAAGAATCCAAATTCCGAAATTCCCCAGATTTTGGAACAGTATTTGAAATCT
GTGGCTAAAAGTGGTGAAACGCTTTTTCCATGGGCCCAACTCAAGCCCCTCATCCTTCGA
AAGATGGAGCTGGTTATTTTGGAACTGAGAAGAAATCTTGCTTCGGAAAATATACCAACT
CGTCCTAATGTTGAAAATGTTCGTTTTGATGTGATGCATGCCCGTATAATTGATTCTCTT
CACAAATTTAATGGTGCTCCCTTTACCATTCAGCGCCTGTGTGAATTGCTTATTGAACCC
AAACGACATTACAAACGTAGTGACAAGTTTATGAGAGGTCTAGAAAAGAATGTATTGGTT
GTAAGCACTGTGGATCCATTTGGCAGGAAAGTGGTGTGTGAATCAGGCAATAAGCCAGTA
ATGAATGGATTGGATGTTAATGGATCATTATCAAGGGATGGAGGTTTAAGTGTTCCCTTA
CCCCCTGTACCAGGATGGGTCAACACACCTTCTTCTACTTCCTCCAGCAGAACTACGTCA
AATAATCACAAGAGTCTAGGCCCTAGCAATTCACAGGGTGAGGTGTCAAACAGTGATTCT
GTTTTCACACAGCAAGATGTTTTACCCGTCCAATCAGAAGAAGTAGTGGAGGAGACTGTG
GTGACGATGGAGACAGGGGAAGTGAGTTCTGATGCTGGTGAAGCCATGGCTGATAGGGAA
---------ACGGAGGATAGAGAGGCATCCTCATTTTCATCCTCATCTTCTTCTTCTGAG
ACATCTGTTGAAAACATGCACATTTCTCCATTTGGTAATGAAAATGGAATGGGAGAATCA
ACTTCGAAAAAAGGCAAACGAAGCCCAGATTCTGAAGAAGTCATCAAACATTTGAAGAAA
CAAGATGAGGACAGGATGAAAATGCAAGTATTGGTTTCTAATTTTTCAGAGGAGCAACTC
AACAGGTATGAAATGTATAGAAGGGCGACCTTTCCCCGTGCTGCTATTAAAAGATTAATG
CAGAATATCACAGGTACTACAGTTTCACAGAACGTGGTCATTGCCATGTCAGGAATCGCA
AAAGTATTTGTTGGAGAAGTATTAGAAACTGCTCTTGACGTGAGTGAAAAGTGGGAAGAT
TCAGGACCTCTTCATCCAAAACATTTGAGAGAAGCTGTTAGATTGTTACATGCCAAAGGC
AGTATGCCGTCAACTAAAAGCAAGAAACATTTGTTTGTGAATATCCCCAGCGCCAACAAG
AAGGGACCCGTTCCTGCCATGGTGTCTGGTGACCCTTCAAAGATGTCCAGAGGACTCATT
GTCCTGCAGGAATGGTGGGGACTGAACGATCAAATCCAAGATTGTGGCAAACAACTGTCA
TCTCTGGGACTAGTAACTGTGGTACCTGACCTTTACAGAGGAAAGGTCACCAAGGATAAT
GAGGAGGCTGGACACTTTATGGGTGATTTGGACTGGAAGGGAGCTGTTGATGACATCCAA
GGAGCTGCTAAATACCTCAAAAGTCGAGGCGTAAAGAAAGTAGCAGTCACAGGTTTCTGT
ATGGGAGGTGCCTTAGCAATGGCTGGTGCTGCCCTGGTTCCTGAGATTGATTGTGCTATT
CCCTTTTACGGAATTCCTTCTTCTGAATTGTGTGACGTCACAACTATCAAGGTTCCAATG
CAGTGTCACTTTGGTTTACGAGATCAAACTGCTGGATTTGCCTCCCCTGCCGAGTGGCGT
CCCTTAAAAGAAAAACTCAAACGCGTCCCTGCACTTGAATTTTTTGAATACGATGCAGGT
CACGCATTCACAAACAAGACTGGTGAAAACTACAACCAAGAACTGTGTGACCTCGCATTC
AGGCGACTGGTTGAATTCAACGTTTGTCACTTGATTGCTGAGAGCTTTTACCAAGACAAG
GCCATTAAATCTGATGAACTTGTTGCCTCATGGTCCTTGGAAGAATGGTGGGAAGTGAGG
GCATTTCTCCTGACTGTCATGAAACAAGCCATACAACAGCAATGGACCCGAGATAAAATT
TCCTCAGAGCTAGGTCCACTCACAGAAGCCTTCAAAACAGTTATTGCTGATGCTATAAAT
ATTCATAGAGATTCTTTCAAACAAAAGCTTATTCAGAATACCACTGCTATATCTCATGCT
GTGTTGTCTGATTTTGACTGGAAATTACAGTTAGCATTGTCAAGTGATAAAATGTCTAGT
CTACATCAACCCTTGGTGACTCTTGGTTTAGACATTAGACAAGCAGATGGGGAAAAGAAA
CATGTCAATCTTGAGATGGATAAAGCAGAGTTAGCAACACTTATAAGTTCACTTGAACAT
TGTAGCAAGGAGGGAAAACCTTTACAATTTGCTTCTGAAGTTCACAACAAAGATCATATA
TTGGAGCATCTACAACACGTCATCTCCACTAAACCTAAAGAGCAAATGACAGATGAAGAG
TTAGAATTCCATTATTTCAAATTGCATGATTACGACAACAATAACAAATTGGACGGAGTC
GAAATAGGAAAGGCATTGACCCATTTCCACGATGACCCCATCGCAAACATCGTCGACTCA
GTTGTGGAGGAGGACAGTAACAGGGATGGATACATTGACTTTGCAGACAGTGTAGCAGAC
ATTGAATTAGACGGTTTTGTGCCGACGTCTTTTAAATCTTCCGGTGCTAGAATAAAGCCT
GAGCCGTCAGAATTACAATCAAATCATGATGACGCTATATTTGGATCATTGTCCACAAGT
GGTTTTACCATTAAACCTGATTTAGATATTAAACCTATCACCATGGATGCAGCCTCTATC
ATGCACCCCAGATTATTTTGCAATGTGGAAGAAAAAATGGAGAAATGGATTGACCGTCTG
TCTTATTTA------------------------------ATGATGCAACCAATGATGCAG
ATGCAGATGAAACAAGCAAGGTTTATAACACAAGAAATTAAAACAGATAGTTCAGGGGAA
AGACCTCCTGTGACAACAGTTTTTGTTGGAAATATAAGTGAAAGAGCACCAGACATGATG
ATTAAGCAGATTTTACAGCGCTGTGGAAATGTGCTTAGTTGGAAACGTGTTCAAGGTGCC
TCTGGAAAATTGCAAGCTTTTGGCTTTTGTGAATATGAAGATCCAGAAGCAACTTTAAGA
TGTATACGTTTACTGAATGATTGGTCTATTGCACAAAAGAGGCTTGTTGTGAAAGTGGAT
GCGAAGACTAAAACTCTTCTTGATGAATATCGCAAAAAGAAGCAGGCTTCTACTTCTAAA
GGTGGCAAAAAAGAAGACAAAACAGACTCAGACAAGGGAGAGAAAAATGAGTTAGATGAA
AATACACAGCGAGAAGATCGTGTTGCTCATGCTGGCTTAGAAGCAATAATGAGAGAATAT
GCATTTGAATTGAACAAGGAACCTGCTAAACCAGTTGAACCAGTACCGGAGAAAAGGGAA
CAGCAACCCAAGGAAAAAAAGGACATGATGGTGCATGCAAAAGACACTGGTTTTGAAGAC
ATGGAGATGGAAGATGAAAAGCGGGACATAATCAACAGAGAGATCAATAAATTCAGAGAC
AGACACAAGGATGCAGATGAAGCAAAGGAAAAGGAG---AATAAAGAGCGCAGTCTTCAG
AGAGAGCGTGAAAGAAGGCAGGAAGAAAAAAGGCACCGCGAGAGAATGGAGAAGATGCGA
ATTGAAGAAAAAGAAAGGGTCAACGTGAGGATTTCGAGGTCCAAGTCCCGATCAGCATCC
CCAGCTCCATCCAGAAACAGAAGAAGATCCAGGTCAAGGGAGAGAAACAGTCGTGACAAA
TCCAGGGAAAGGAGAAAAGAGCGAGAGATTGAAGAGGAGGAAGAACTTTATGAAAGAAGG
AAACTGGAGAAGAAATTGAGAGAGAAGGAGGCAGCTTATCAAGAAAGATTAAAAAATTGG
GAAGGCAGAGAAAGAAAAAAGGCCCGTGAATATGAAAAGGAAAGTGAAAGAGAAGATGAA
CGAAAAGTAGAAGAGACACGAGAGGGCCGCAGACTGAAAGAATTTTTGGAAGATTATGAC
GATTTACGTGATGATCCAAAATTTTACAAAGGAAGTGCTCTTCAAAGGCGTTTGAAGGAA
CGAGAGAAAGAAAAGGAATTTGATAATCGTGATAGACAAAGAGAGAAAGAAGAATTTGAA
GAAATTAAAAGGAAACTGTTTGACGAAGGTCATCCTGATGCTGAAACAGAAGTTGCCAGG
ATGGAACGAGAGAGGGAAGAGCATTTACAACCCCAACTTCAACTTCCAGAGCCTAAGCAA
CCATCCCCTCCTGACAATCATCATGAGTCAGATTCTGACCATTCTCATAAACCA------
---------GCCAAAGCATCAGAACATGTTCCATCAAGTAAAAACACC---GAACACAGA
AATTCTCCATCATTATCCACTTCACCCATCTCCACAGATTCACGGGTCAGCGCTCCAGGT
CTGTGTCTTGATGAATCCTCACAGTCTTCTTTGAATAAACGTGGAATTGCCCCAGTTGCC
AGCCCAGATTCCTCCAGTTTGCCTGGCCCTCCAACTGCCGCTGATGGTAAACGTAAAAAG
TTGACGGTTGGTGATGTGTTCAACCAAGATGACGACGATAGCAATGAGCCCAAAAAGAGG
AAACTTATACCACTGGATTACGATGATGATAAATCCAGCCCATCAGAAAAGAAAGGTTCA
TCTGCCGAAGAAAAACGGCAAAGAATAAAGCAGCTAATTGAAAATATTCCAACAGCTAAA
GATGAATTGTATGCATACGTTGTTGATTGGGATATAGTTGATCAAGGCTTGATGGACAAG
CGTATCAAACCCTGGGTGACTAAAAAGATAGTGGAATATATTGGTGAAGAAGAACCTACA
CTGACGGAATTCATTTGCTCAAAAGTGGTAGCTAAAAGTACTCCACAAAGTATACAAAAC
GATGTTGCCATGATCTTGGATGATGAAGCTGAAGTGTTTGTAGTTAAAATGTGGAGACTT
TTAGTGTATGAAACGGAAGCAAAAAAGATGGGACTTGTAAAATTCAATGAAGTGCAGGAT
GCTATGTCAGAAGCGAAAGGACTTTTAGACAATCAAGAGTGGATAACTGACGACTTTTTG
AATAAGATTGAGAAGAATGAAACATTGCTAACACGATTTAGTGATCCGCAGTTTATGTCA
GCTCTACAAGAATTTCAAACAAATCCACAGGCAGCCATGGCCAAATACAAAGGCAATACA
GAAGTTGAGAAGTTTCTAATGGAGTTTTGTGGAATGTTAGGTGACCATTTCTCAAAACTG
AATGTGCCTTCATTGCTCCTTCAGGATAATGAAAACGAAGTCCTGTTTCAAACACTGGGG
CGTTTATGTGTGACCTTGGCGACTGGTGTTGTTCAACTTTACCTGGCAGACCAGCCAGAC
AGAACTCGATGGAATAAACGATGTTGTGGGGTAGCATGTTTTGTCAAGGATAATGCTAAA
CGCTCATTCTTTATCAAGGTGTTTGACATCAAGAAACAACAAATGCTTTGGGAGCAAGAG
TTGTATAACCAATTTGTATACAAGACCCCAAGGGAATACTTCCATACCTTTGAAGCCCAT
AACTCTCAAGCAGGCTTAAATTTTGCTTCAGAAGATGAGGCGATTAAATTCAGAGAAGCT
GTGGAAGGGAAATTGAATGAAAGGAGGCAAAAGAAGATGGAGCGTAAA---CAGAAGGTG
TCTTCTAACAGAGGACAAAGCCCTCCAAAGAGG------CCAAATGTGACCCCAACCGTT
GACTCTAATCGTCCAGCAAAAGAGGCAAAGAAGAAACTTACAAAGGCTGATATTGGCACC
CCCTCCAATTTTGTTCACGTAAGCCATGTTGGATGGGACCCTGATAAAGGTTTTGATATG
AATAACCTGGAGCCAGATATGCAAACGTTGTTCGACTTGGTGACCCTTGAACCTTATGGT
CAGTTCAACGCTTGGTTTGAAGATGCAAAGGCAACCCCTGGCATCATGGAGGCTAATGCT
ATGGCCCTGGCTACTGCAAACAATGAAGGCGTCCCATCGGTACGGATGGTGTTGATGAAA
GTGTCTCTACTATTCTGGTGGTCAGTTCAAAGTAGACAGGTACGTATAGAAGGCAAGGTC
CACAAACTGTCAGTGGAACATTCCAGTAGCTACTTCCATTCCCGTCCCCGTTCTAGTCAG
ATTGGTGCTTGTGTCAGTAAACAGAGTTCAGCTATTCCCTCCAGAGACGTTTTAGACAAG
AGGAAAGAAAAACTAGAAACAGAATTCAGTGACGAATCAATAGAGATTCCTAAACCTGAT
TACTGGGGTGGTTTCAGAGTCGTTCCACACAGGTTTGAGTTTTGGCAAGGGCAGACAAAT
CGTATTCATGACCGCATCATCTTCCGAAAACTATATGAAGGGGAGGTAATTGACCCAACT
GTCACATTTCACGGCCTGGAAGGATGGGTGTATGAAAGACTGCAACCA------------
------------------------------------------------------------
------------------------------------------------------------
---------------------------------AAGCTGACCTTTGGTATAGTCGCGGCT
AACATAGCCGTTTGGTTATTATGGAAGGTGCCACGTATACAACCTCGAATGATTAGTTAT
TTCTCTTCTGCAGCAGCACATCCCAGACTATCAATGATTCTCAGCAGTTTCAGTCACATC
AGCTTTTTTCATATGGCAATTAACATGTATGTTCTCCTTTCCTTTGCCCCGGTGGCTGCA
AAAACATTTGGTCACGAACAGTTCTCAGCTTTTTATATCAGTGCAGGCACAGTATCAGCA
TTTGCCAGTATAGTTTGTCAAAAGCTTTTAAAACGTCCACTTGCCATCTCTGTCGGTGCT
TCGGGTGCTATCATGGGATTGCTAGGAGTGACTGGGATTGTCTACCCTAATGCACAGCTG
CAAATTGCCTTCATCTCCGAGATATTTCCACATTCATTTTCAGCGGAATCCGGTATCAAA
GCGATTGTCCTATTTGACTTAATAGGATTGTTTATGGGTTGGAGAGTACTTGACCATGCC
GGACATTTAGGAGGAATGCTATTTGGAATATTGTATGCAAAATATGGAAGCCAGTACCTG
TGGGGCAAACGAGATTCTGTGGTCAAGGTGTGGCATCGGTATCGAGGAAAGCCGCTTGAT
GATGCTATCCTCAAAGTTGCCAGGGTCAGAAAATATGAAGTTACAAAATGTGTCAAGGAA
GCTGCTTCAATTGCATCCAACTCTGTGAAATATTATAGT---------------------
------------------------CGCTTTATGCATCTTTATTTCAAGGATCTTCCTCAT
CCAGTTTATATGCAGAAATCTATCAAGGAGCTCGGTATAGGAACATATGAAAATGTCATT
ACTGCAACCCTTGATATGACTTTGATACAGGTGCTGAATTTGTTCTGCGATCATAGGATT
TCCGCATTACCTGTTGTCGAC------GAGGAGTTCAGCCGATCGGCCAAGTTGTATCGG
CCAATGTCAGCCATGATGGCCTCACGGTTCGTCACAGGTGCTATGCTGGATGACAAGATG
GATGAAAGTGATACAAAAGTCAAGGATGTGGCTACAGATGAGTGCAAAGCAGTGGAGATG
CGAATGTTTGGCAAGTTGACGCACCAGGAAGTAGAATGGCATCCAGACAAATTAGTCTGC
AAACGATTCAATGTTCCCAACCCATACCCCGGGTCAGACATAGTTGGTCTTCCGAATGTC
AAAAGGGACAAGTTTTCTGTCTTCAACTTTCTCAGCATTGGGGATTTCAGACCTATGTTT
AAGCCAGCTGGTACCTCCTATGTCTACAATATCTATGGGATGTATTGTTGTCTGAACATA
TCCAGCCAAGGCGATGGTGCTGCTGTCCTG------------------------------
------------------------------------------------------------
---------------------------------------GTCAAGATTGCACTCAGTGAT
GACAAATGTGGAAACCTGAAACTTAATGTAAAGGCACCATTCTTCAACAGCCCTGCCAAA
CCCGATGGCCCACCTGGTCAACCCTTTCCACAACTCTGGGATTATGAAGTTGTGGAGGCA
TTTTTTCTGAACGACAATGACCAATACTTGGAGGTGGAACTCAGTCCGCATGGACAACAT
TTGGTACTTATGTTGAACGGAAGAAGGAAGATGATCAAGCAACTTTTACCCCTCACCTTT
ACTCCCTCAATTAATGGAGATATTTGGACAGGGGAGGCAATCATTCCCCTGGGTTATCTT
CCATCAGCCGTGACCAAATTCAACGCCTACGCCATCCATGGTGAGGGACCAGACAGACAA
TATGAATCATTGTACCCTGTAAAAGACGGAATGGAACCTGATTTTCATCGTTTGGAGCAA
TTCAAATCTTTGGATATGAGTTCAATAATAAGTGACTATGATTCAACAAAAGTCTCAAGT
ATTTGGTGGGCACGCCGAACGAAGAACAACTTTGCTATGGCGACACCATACACAATAGAG
ACAATCTGTGCCAAGGATAGTCAGGATATGAATGACTCTGATAGAGAGTCCATATTGAAC
AGAGTGACTGAAAGGGAACAATCATTATTTCTTATTACGCATGGTACAGATACACTATGC
GATACAGCCCAATTTCTTATCAAGGCAGGTGTCGGACGAGGAGATGAGGACTCTGATTTC
AATATTGGATTTGCATTAGGAATCTCTGGTGTCTTTATTGCCATGGAAGGAAAACTTACT
GACGGTGCCTATGTGACACGAAACAAGCAAGGCAGATTTGTGACCCGTAGTAGGGCGAAA
GAGGACATCAAACGAGTAATCAATGCAATCGATAAAGTTCGAAAGTGGGAAAAGAAATGG
GTCACATTGGGAGATACATCAGTAACCATTTTGAAATGGGTACCAGTCACAGCTCAAGAA
AATCCAGGGGCTTTACGAAAAATTCCGGGTGTCAAGACTAAAACCTATTCCAAGGCCAGA
GTTGAAAGAGAGCGTGAACTTTATAATGCGGAAACAAATTCAAATCCACGTGCCAATTCA
CCAGCAGATTCGCCCACTAATTTATCCAATACCAGTTCACCATCTTCTAAAACTGTCGAC
AAAGCCAGGAATGGAAAAAATTCTCAAGGTTCTGTTATTTACACAGAGGAAAATACTCAA
CAATCTGTGGGATCTTTTGGCTCAGAGAACCTAAATGAGGATTCTAACATGTCCTTCCCA
GAGAACAGTGAATTGAGTGAACATGCTGAAAATGAATTTTCTCATGACAGCAATGATGCC
GATCCTGGAATGAGGGTTGCAATGAGTATGATTGGAGATGAAGAAATGTCTGAAAAACAC
AGCTTTGGAGTTGCCCCTGTTACCTGCCATGCCTTTAACAAGGATAGAAATGGCCTTGCA
ATGTCTTTGAATGATTCTGATGTCAAGGTGTACAAGAAGTCTGGCACTCGCTGGGAAGAG
TCGGATACATTGAGTGAGCACGGCCAAAGAGTAACCAGTATTGACTGGGCTCCCAATAGC
AATCGCATCGTCACTTGCTCTGCTGATCGTAATGCATTTGTTTGGATGTTGGAAGGAGGC
AAATGGAAGCAGGTTCTTGTCATTCCACGTATCAACCGTGCTGCTACCTGTGTCAAATGG
TCTCCAAAAGAGAACAAATTTGCCGTTGGAAGTGGTTCCCGTTTGATTGCTATTTGTTAC
TACGATGTGGAAAACAACTGGTGGGTCAGCCGACACATCAAAAAGCCAATTAGGTCAACA
GTCACTTGCTTGGATTGGCATCCTAACAACGTGCTATTGGCTGCTGGTTCTACTGACTTC
AAATGCAGAGTGTTCTCTGCTTACCAAAAGGAAGTTGATGAGAAACCAGGCCCTTGTTCA
TGGGGTACCAAAATGCCTTTTGGTGCACTGATGGCCGAATTCAGCAATGGAGGAGGTGGC
TGGGTGCACTCCGTCAATTTTTCACCAAGTGGTACCCTAGTTGCCTGGGTGGGACATGAC
TCCAGCGTGTCTGTTGTTGATTCATCTAATGGAAATATATTAACTATGATTAAGGACAGC
TTCTTGCCCTTCATGAGCATCACTTGGGTCACGGAAAATTCCCTTGTAGCCGCTGGCTAT
GACTGTAACCCTATGGTGTTCTCCTATGCTGGAGGTAGCATTACTTCCCAAGGAAAGCTG
GATGTTCCTCAACAGAAGGAATCTGGGGCCATGAGTGCTATGAATCGTTTCAAGAACTTA
GACAGGAAAGCCACTGACAGTGACAGTTCTCCTGAGATGAAAACACAACACCAGAACACT
ATCACTCAAGTGTCCATTCATACCGGTGACAAGACTGATGCCAGCAAGATTGCAACTACT
GGTGTTGATGGCAATCTCATCATTTGGGATCTCAAGGATAAATATTTCCATTATCGACAA
ATTTATCCAGGATGTAAAATGATTGTCTACAAGTGCATTATTTCTGGAGATGAAATTTTC
AATGACAGTTTTAACTTCAAAGAGGAAGGAGGCTTCTATGTTCTTAAGGCAAAATACATC
ACTAAGCAAGACGACGTGGATGACTCTGCCATTGGTGGAAACCCCAGTGCTGAGGAGGAA
GCAGAAGGCACAGAGGGTGCGACTGAATCTGGACTTGATGTCGCCTTGGCCAGCAGATTG
GTTGAAACTGGTTTTGGTTCCAAGAAAGAATATCAGGTCTACATGAAAGATTACACCAAG
GCAATTTTTGGAAAATTGACAGAAAAATTGTCCACAGATGATTTTGACGCCTTGAAAAAA
GCTCATGGAGCAGGTTTCTTGGAGATGTCTAAAAAATTCAAGGAATTATCCTTTTATACT
GGTGAGAGTATGAACGTCGGCGGTATCATTCCTTTGGTTGATTGGGAGGAAATTGATGGA
CAGACCCAAAACGTACCTTACTTTTATTGCTACAAAGCTGGTCTGGTTATTGAAAAGGCT
GAACAAAATTACCATGTCGATTGTGAAAATTCACAGAAAGAATTTGAGGAGAAAAAGATA
GATCTGAAAGAAACATTGATTAGTGATCAAAAAGAACAAACTGTTGATATTAATGGTGCT
GATTTCATGGAAGTAAAGCCAATGACCAGAAAATTGAGAATGAAAGTGAGTGGTAAGCCA
GTGGCTAAGAAACAAGGTCTTGGAAGTCAGAGTCCCTTAGTTGATCATTCATCAGATGTT
AGAATTGAAGATGGTCGGCTTTGGTATGACAAAAAGTGGTTCCAGAGAAACAGCATGGTC
CAAATTGATAATAAAGAGAGTGGGATCCGAATATGTGGAACAATTACAAACATCCTTATA
GAACGCCAGTTATTACCTTTTACCATAACTCAAGCCAGGGATGCTATCATTGAAATCATA
GAGTGGCAGTTTTTAGCAAGAGATGAAGGAGAAGATAACACATCAACCGATTTAGGCTGG
ATACAAGATGAAGAGCCAGAGCCTGCAGAAACAGACTGTTGGGCTCAAGGATCAGTTCCT
AGAAACCTTGTCTTAGCGCCAACACCTATTCCAGAAGAAACGGAAGAACAGGAGGCTGAA
GAAATAACTGCAGAAAGTGCACAACAGGAACCAGCTGAGCTGGAGGATATTGTGTCAGAA
CCAGACGAGACTCCGGAGATT------------GTCGTCACGGAGGAAATGGAAATCATA
CCTCCAGCCCAAACAAAGGCATCAAAAACTAAATTCAAACCGTACAGAGGAAAGTTGAAA
TCTGCAGGTGTCAGTAAGATGACAGAATCTTTAGAAGAAAGTGAAATGAAGATGATTTAC
AATGAAATTGTAGCTTCTCTACCTCCAAATGATGAGAAGCCGAATACCTTGTTGAATATG
CCTGCTTCATGTACCAGCATTTTAAAAGTCCAGACCGGACGACCGCCAGGAAACAAAGAC
GTTCTGTACGATGAGATGGGCAATGTAGTTGCTGTCATGAAACTTGATCCAGAGAAACTA
CCAACACATAAAGTAAGTGTAAAATACCATGTGGTAGACCCAGCAGTGGAAGCCGCCCAA
GCAAGGTTAGATGCCATGAGGAAAGGAAAGTCAACAGGAAGTAGGATAAGAAAGGTCAAG
ACCACAAAAAGTATTTCTGTTGCAAATGCAGGAGTTACAGCAAAGAGTAAAGTTACAGCT
GCCGGTGCTTCTGTAGCGCCACTTCCCCCTCCCTTGATTGAAGAGATGGAAGTAGCCAAT
GGAGTTATCATCCGAGAAGGAGGAAGAACTAAGAAAGGACCTGGAAGGTATTATAGAAAG
TTGGACATCCTGGAAGACCACCAGAAAGGAATGAAGCCAGTGGCCGTGAGGCTGACGAAT
GCCGGAATCACTGTTAATGATATCTTAGATCGCAACACTCCCATTCTACGGCCCCTCACT
GACACAGCTCCTCTACCTCCTATAATGCCTCAACCTCCTCATCCCAGATATGCCCTGAGA
GAGTTGTCCTTCAACTTCGAAGAAGGAAGGGAAATGGGTGGGGTAATCATCATACTTGTC
TGGACTGGAATTTCTCGATTCTCTCCCTTTTGTCGGAGTCAAAGTATGACTGATTCAAAG
CCAGCTGTCCAAAGAGATGGTACCATGGTCTCCACTGCTAAGGAAGCAGACCGCTTGTTA
GATGGTAATAAACCAGATGCAGATGCACAAACCCGAGGTCAACAGAAACAAATTGACGAC
TTAAAGAAT------GAACCTAAGGCAAAGAAAGCTAAATTGGCTAAGGATGGAACAATG
GCTGTCACTGCAAAGGAAGCCAAAGCCCTACTAGCTGGTGAGAAGCTAGGTGACACACGT
CAAGAAACAAAGACTCCACTACGTAAAAACACTACCATGGCAAAAACTGTGGAAGAAGCC
AAAGGTGTCCTTGATGGTACAGTAGATCTCAGTGAAGGCAGAAAGACTCGCTCTCAAAGT
CGTGGTGATGTTCCTAAACCTTCTATCAAGAAACAAGGCACAATGCAACAAACTGCAAAA
GATGGAAAAGCATTTCTCAAACGC------ATGCCGAGCATTCCAAATAAGGCAAAGGCA
GCAGCATCTATTATGCACATTGTCAAGCCACATATACCAATGATTAGATTCCCTACACGG
GTACCA---GGATCTGATATAAGTAACCCAAACACTGTAGATTCTCTAGTTTCCCAAACC
---GTGGCCTCCAAACCTAAAGCTGCCAAATCAAAAGGACCTACCATTGATGCTAGTGAG
TTGCCTGTTCGTTACAGAAGAAAACCAATATCAATTGAAGAAATGGAATTTATCGAGAAA
GGTGGCCCTGTA------------------------------------------------
------------------------------------------------------------
------------------------------------------------------------
------------------------------------------------------------
------------------------------------------------------------
------------------------------------------------------------
------GCTCAAGAAGAAGCTTTGGAAGAATTACGAGCTGAATCCGAGGATCTTTACCTT
GCAGCGATCCAGAAAGATGACGAAGCCCTGCCTTTGAGCTTTGAAGGCCCAAAAGAAACT
CCTCCCATCAAAGATTATGCTCCACCGGATGGAGAATATGTGGATACAACTCGGAAGTTT
GACATGGATTGGAACATTGATATGGAAGTGAACTTGTTCCATGCTATGAGGGGGCATAAA
CCGGCAGGGGTTAATCGGCATTTTCAAATGATTGCAATACATGACAAGCTTAGTTCATCA
GCCAAAAAGGTTACTTCAGGGGATGTGTGGAAACATTTAACAACACTTTACGACCTTCAT
GCATTGAATGAATCAGAAATTGTGCCGTTTCCAAACAAAGATGGAGATTTTTCTTTAAAT
GAGAAGGAGATGGTTGATTGGTGTTCAAAGTCATTTCCAAGATCATCTTATATATCCACA
ACCGCTGACTCGACCAAGACAGAAGCTTTTGGAAAGAATATTTCAAAGTTAAGCGCCAAA
CTAGAAACCAAATCAATCTCCCAAACTCCAAAACTAGAATCTAAGTTGGACCCAAAGGAT
AGTCGATCA---------------------AGCACACCAAATCGAACAGAATCAAAGTCC
TCCAATTCCAACAGTGCTTCCAAATCTCATCAAAATACTCCATCATCTGTACCGTCTCCA
TCTCCCAAAAGAACCAAAAGAACAAGGAATGTCAATTCAGCAAGTGCCAGCCCTGCAACA
CCAACAGAGCCACAAGCAAAAAGAAGAAGATTGGATTCCGGCGAGTACAAAGTGGATTGT
ATTGCCGAGGGTAGCAATCCTGAAGCT---GAGGTCAATCTCGATTTCCATGGTGTAGCT
ATTGAGGGTAGTGTTGAGGCCAGCTTAATGGAACACAAATTCAGGAGATATAGAACTACT
TCATCAGCAAGTTTAAATTTGATGGTCAGCAACTCTGGCCAGGAATTGAGCTGC---GAT
GAATCTGGAACTAAGAAATCTCTCAAGATTGCGATTGAAGTTAACATCTATGACCCGACC
ATAGTGTGTAATGATACTGATGCCTTCGTTGGCCAAAGTAACCCAATCTTGACGTGTGTT
GTTAACTACACTAATATGGATGTGACTGGTTTTGCCTTTCAAATTGGAGATACTGGTGAA
ATTATCAAAAAAGGCCAAAATATGGCTGTCAGCGTGATAGATATTGAGGACGGAATCAGT
GAAGTTTCTTTGGATTTACACAAAGCCGAGCATAAATATTTAAACAAGAACTATTATGTA
TTAATAGATATGAAGGGAGGCCATACCAGCAAAGAGAGTGTACGGCTGAAAGCATTACTT
CAGGAAGATCCTAAACTGGCATTAGTAAAGGACAGTGATGGCTATACACCACTCCATAGA
TCTGCTTACAATAATCATTTAGACGTTGCTAGGCTAATTTTATCAGTCAACCCAGATATT
CATGCCAGAACTATTGATGGATGGTTAACACCTCTTCATATGGCTGCCTCAGAAAATCAT
AAGATGCTGGAACTTCTCCTCAATAATCCATTTATCGACATCAATGTAATTTCTAAAGCT
GGTGATTACCCGTCAGACGTAGAGGTCTCATACGATGAATTCAAGTACGTTGAGGCAGTT
CTTCCCAAATCAACTGTTCCAGAACTTCCACACCACACTTCCTATCCAACATCTTCAGGC
TGGTCGCCTCCCAATGATGAACTTCGCAGTCAACAACCATACCTTATTCGTCGAACAAAG
AATCATGTACTTCCTGTTTACCCAGTTCAGAAGGAGGTTTGGGGTCGAATAAAGCACCAT
ATTGAAGTCAAGCGGATTGAAGGAGATATTTGGAAACTGGAGGGTGAGTTGCGACATTTT
CTGATGGAAAAATATGGCCTGGAGAATCTGTATACCCAAGTACATGAAGTCAGTCGGTGT
GTTCGGGTTCGGGGACAATATCATGATGACATTGCACAGTTTTTACTTGACAAGGGGATG
ATGCATTTTGGTTCCAAATATGTTTACCTTGGTAACGAGCAGGAGGATGAGGAGGAAGTA
AAGGTGTCCACTGTGGATGATGTTGTCTTGTCGGCCAGTGATGTCAGTGACGATGATGGA
GAGACCTGTCTGCTTGATATTTTAGACACTGCGGGACAGGAAGAGTTTTCTTCTTTAAAA
GATCAGTATGTCCGTTCCGGCAATGGATTTGCCATCATTTACAGTATTATTGATAAAGAA
AGTTTCAATGAGGCTGAAGCAATTTACCGCTGGTTGAAACGACTTCGAGCAAGCTGTCAT
GTGGTTTTAATTGCAAATAAGCAAGATTTGGTTACAGATCAAGAGGGAAAAGACCTTGCT
CAAAAATTGGGTGTTCCATTCTTTGAAACATCTGCTAAAGATGGATCGGGTGTCACTGAT
GCAATGAAGGGATTGGTTCGAAGCATTCCAAGGGAAGGAAGTGACTACAAAATTGTGATG
CTTGGGAGTGGAGCTGTGGGAAAGTCAAGCATTACTCTTCGTTTTGTCAACAATGTGTTT
GTTGATGACTAYGAYCCWACTATTGAAGACTCTTAYMGGAAAATGATCAMYRTCGAYGGA
CTMAMWGCTRTTAGCAAWGATKCCAAAAAAGCTAARARAWYKGGCGGTACCAAATTGAAA
TTTCACACATCCTCTCAAGTTGACGTTAATCGTAGAAAGGATAGGGCCGTTATCAAACAT
CTATATTACAATGACTATGAGAAGACTTTAAGCCATTCCTACAGCCCTCTTGTAAAATTG
CCTGATTATACATACCTCGACGGAAGACCGACTGAGATGAGATTATCCGACAAAACTAAA
CAAATCAAAAACTATGATCTTGCAAAACAAGTTGTG------------------------
------------------------------------------------------------
---------------------ATGTCTCTTGAACTGGTATCTAAATGTCTGGATCTTGAA
GACCTAGATAAAGTTCCAGGTACAAGCAAGAATGCTAAGAAGAAGTTGAAGACCAACGAT
GCAATGAAAATCATCAAGACAGACAGACAAGGCGTTTGGAAGGAATTGCGGAAAGTCAGG
AAACAACAGTTGAAGGAGCTGGCCAAGAAACGGAAGACGGAAAAATTCAAGTCTGCTATA
GAAAGCTACAAGGATGAGTTTGATGTGGACTACACAGACAGCAATGTGGAAACACTTATG
AAGATGTCTAAACTTGGAAAAGTCAAGAAAGATCATGCACAGAAGATTCTATACCAACAA
CCTTGTCGATTGTCACGAGATGTAGACCAACCACCAGAGGAAACAGAACCAACATCAATT
TTCACGGAGGAGGATTTCGAAAACTTTGCCAGGGACTATAAACCATCGGCGGTGGCAGGT
GGAAACCAAGACCGTCAAAAGCGCAAGCTTCTGCTGGAGCATATTCAAGAACAAAAGAAA
AGACTACAACACGGCCATCATTCTTCTGTGGCAACTCCTCCACCGGCTGTGATTACAAGT
CCTGGAATGATTGGAGCTAGTCCGACTGGG---TCTGGGATATCAGCTGCTGAATATGCC
ACAATTAGTAATCCCCACCAAAGAACAGCATTACAACATGCTCATGCCAATTCTGTTGGA
TATTTCATCACGCAAGATTCGTCGTTTGGGAACCTTATATTGCCAGTTCTTCCCCGAATT
CCTGATACAAAA------------GGTCAAGTCGTTGATTCACGATCTCCATGGAGACTG
TCTTTTATCACAGATACTATATGGGGATTCATCAACTTCATTGTTCTTTTTTTCCAGACC
ATGATTAATCCAAATAAAAACAGCAAAGGTGATAATTACACATCAGATCACAGAAAACCA
GGT------------CCTCAAAGAAGAATGGGTGGAATTAGGAGAGGAATGGACCATCAA
TACGGCATAGCGGTAACTAATAGATTCGCCCTCTTTGGCGATGAGGATGAGGATCCTTTC
GAGGCTATT------------AAAGAAGCAGCCGAGAAGAAACCGAAGACCAACAAGGCC
AAGAAAGGCCCTGTTGGAAACGAAAAGCAAGCTGACCGTGGAAGGGGTGGAAGAAATAGG
GAACCAAGAGAAATTAGGGAAAATGATGGAGACAAACGTCCACCTCGAAGACAGGGACCA
AGGGATAATAAGGACATGAAAGCTGGAGATGAAAATGTACCCCCAGAGTTCAGGGAAAGA
CCCGATGGCTTTAAAAGGAGAGAAGATCGTGAACGAGGAGGATTTGGCGGTGAAAGAGGG
CGTGGACGAGGAAGGGGCAGAGGGAGAGGTCGTGGAGGTGAAAGAGGTGGCAGTGGATTT
GGCCCCCGTGGAGACCGCAAACGTGAATTTGATCGCCACAGTGGCTCTGGC---GGAGGT
ATCAAGCCAGTTGAAAAGAAAGAAGGAAGTGGTGCTCACAATTGGGGCAGTTTCCGGGAT
GATATCGAGGAGCAAGGCCAAGTTAATGAGTCTAACGATGCTAATCAACAAGAAAAACCG
GATCTTAATGAAAGCGGTGAAGCGGAAGCTGTTAATGAAGAGGATGCTCAGCCGCAGCAA
ATGACTTTAGATGAGTGGAAAGCTTTAAAGCAAAAGAAACAACCAGAATTTAATATTCGC
CAGGCAGGGGAAGGTGTAGATTCAGGCCAATGGAAAGATGGCGTTGAGTACCAGAAGAAA
GAGGACCAGGATGATGAGTATGAA------GAGGGTGACCATAGTGATCATCATAGTAAG
CAATTGGTGACTGACATCCGTATTACGTTCAATGATAATCCCCGTCGGGGTCGTGGACGT
CGAGGTGGGCGTGGAGGAATGGAGCGAGGTGGTAGTGGTAGAGGAGCAGGTGGTGGCCGT
GGCAGGGGAGGTAACAAGGAGTCCGCTCCACGTTTTGATGAATCGGACTTTCCGTCACTT
CTCAAAACGGCAGCCGTCCGTTACAAAAGCAAACAGAGAGTGAAAGACCCAAAAGTACAA
GTCGATAAAAACAAAAAGTACTCTAAAAAAAAAAGATCACAGGGTTTAACTTCAATCGAA
GATAAAAGTACGCTTGCCGAAAATCCAATTGACAATGTTTGGATACGGAGATATTATCCC
AAGCCTCGATTTGAAATTGAAGAGGCGTTCAACAGACACAAGGCATTTGCTCAACCTGCG
ATGTTAGACAACGTGGATGGTTTGACATACCTTAACATGCTTTTGGATTTTAGAACAAAG
AAACAGACTAAGTTCATGAAAAATATTCGATCAACACTTCTACTTCCTTTTCCATTTAAT
TGGGGTAATCCTCCATCCATTCTGGTCTTCTGCAAGGAGGAAGAACATACAAACCTTGCC
TTATCTTTAGGAGCACGCCATGCTGGAACACCTGTAGAAGTTGTCAAATCGATCGAAAAC
GGGGTTCTAAATCCTAAAGATTTTGATCATGTCATCGCCACTGCCGATTGTGGGAATGAA
ATAGCTCCTGCAAGGTCTTACTTTAGGGATAAGTTTCCCCAAAGAGCTAAAGGCAATATG
GGGACAGACTTGAATGAAATGTTCAAGTTGTTCTACTCTGGATACACATACGAATCCCAA
AGCCTGTCTGATGCACAAGGCAAATTGCAAGTCCCTGTTGGTCAACTGAGTCAACCAACA
AATGAACTAGTGGCAAACTTTGAAGCTTACATCGACTCCATTTGCAAGCATCGCAGTATT
GCTCTAGGTCCTTTCATTCAGTCTATGAGTGTTGTAGCACCTCCATCCCCCGAAGAGTTC
CTTGTACAAGTTGAAGAATACGTTCCTGGTTATCAGAATGAGGAAGTCGATTCAGACGAT
GATGATAAACTCCATCTGATTTTCCCATCCAAAGACAACATCCGACTAAGTCTAGAGGGT
TACAATGGAGGGGGCTGTGTCCCTTACTCTATCAAGACAGCCAGCAAACAGCCATGGCTT
ATTCCTTTCCTTAGCCAGTGGAAATCTGAAGGAAGGGGTAGATCACCGGCAGTTCCCCAC
ATCAAAACATACAGCCGTATGTCCCCAGATGGGTCAGAAGTGGCCTGGTTCCTTTTGACC
AGTGCTAATTTGTCCAAAGCAGCCAAAAAGTCGGTGCACTTATTTTACGATGTCGTATCA
CCGTATACCTGGTTTGCATTTGAGGTGATGTGCAGATACAAAACCCGCTGGAATATTGAT
CTTAAACTGAGACCATTTTTCCTTGGTGGTGTAATGAATGAATCAGGAAATCGCCCCCCT
GCCATGGTTCCCAATAAAGGGTTGCACCTTTCGACAGATGTAAAACGATTGGCAGAGTAT
TTTGATGTTCCGCTCAAAATTCCCAAGAATCCAGCTGAGCTTATGTTTGAGAAAGGATCA
CTCAAGGCTCAGCGCTTTCTCACTGCTCTTGATATGAAGTGTCCTGAGAAGGTAGAAGCC
GTGTCCCGTGAGTTTTGGATGAGAGGATGGTGCCGGGATGAAGATTTATCAGATGATGAC
AGTCTGGCTACGGCTGCTGGCAAAGCTGGATTAAACCAACAAGAAATTCAAGAACTGCTG
GGACGTTTGAAAGATAAGGATGTCAAGGATCGACTAAAGTCTGCTACAGACGAAGCCTTA
GAACTTGGGGCGTTTGGTTCACCTATGATTGTGGTTGACAACGAAGGGACAAAAGAATGG
GTGTTTGGAAGTGATCGCTTTCCAATCCTTGCTCAACTTTTAGGATCCATCTTGTGTCCC
ATATGCTTGGATGACTTAAAACAGTTAAAGGTGCACCCACTATTGCAAGTCCAAGGAATT
CTAGAAAATGAACAACAACGTTCTTTGAAACAAACAATCAAGAAAGCAGCCACAGAGATC
TCTGACAACCTCAGACAGGAAGCCGACCTGAGTAGTGAAGAGGAGCCAGCACAGAGTGAG
GATGACACACTCATCCATCATCCATTTAAAGTGAAGGAAGCAGGAGCCAACATTGTCATG
AATATACGAAATGCTAAACAACTGCCAGTATTAACTCCATCCGAGAAGCAAGCCCAACAA
GCTAATTTACGTCTTTCTTTTCCTGTGTCAAGCGGCACACACCATCGAGCCAACGAATCT
GAATGGGTTCCAGTTGAAACTTCTACTACCACTATTGCAACTACAACCCAGGCATCTACG
ACTGCTAAACCATCCAAAAGTATATTTCCAACGGTTGAAAAGAGTGTAGATATTGGTTCC
ATAATATCTGAACGTCTTCAAGCTGTGAGAAAGCTACAGCAAAATCCCTATGATGTTCAA
GCATTGAGTTCAATGCATAAAGCACAAGAAAAGGCAAGTCAATGGGCCCAGTCAAAGTTC
CTTCCGGGTCAGTTTACAGGCAGCACTGGAGCACAAGTTATGTCTCAACAGGAAATTATT
GGAGATAAACGGCGTCAGGCATGGGTGAAAAAGCAGGCAGAGGAATTGGGATGTGAGGGC
AAGGTGGAAGAGTCCCAGGGTGTTATGAAATTGGTGGACCAGTTGAAAGAAGAAAGACAG
GTTCTGGAAATGCAAATGGACGATGGCGGTCCAATGATGAAACAAATGGAAGTATGTGAG
GTGTGTGGGGCGTTCCTGATTGTAGGTGACGCACCCCAGAGACAGGATGAACATCTCATG
GGCAAACAACACGCTGGATACGCTCAAGTCAGGAATGAAATTGAAAGAAGAAAGCAAAAA
GCCAGAGAGGAGATAGAGGCGAGAGAGGCTAATGAGAACCAGATGAGATTGGAGAGGGAA
GGAAGAGAACTTGAACGACAACGAGAGAGAGAAGAAAAACGAACGAAAGATAGAGATGGT
GACAGACGGGAGAGGGATAGAGACAAGAGGAGGAGATCCCGTAGTAGGGAGCGTGACAGG
AGAAGACGTAGAAAAAGCCACATCAACCTTAAAACAGTAGAAAATGCCTATGGGCCTCAA
ACACGTCTACGACCACACAATGAAGCGCAAGCCTGGGAAATGCCTGCTGATGTCCAGAGG
GCCGAGGCCTTGGAAGAACGGATAGCAAACATGGAATCTCATTTAAATATGGGGGGACCT
AGCAGCATGCATCAAAGAATCAAAGCATTGGAGGAAAGGATCAACTTTTTAGAAGGAATT
TCTCCTGAATATTTCACAAATGGAATACCTCAGACAACAGTGGAAATTGCCGGTCATAAC
ACAGATATTGTTGTAAATAAGTTTGATGATCGTCTTTTTATCATTGTTACCCAGTACCAA
AAGATTGGAACTCTTATTGAAGTTTCAAGAGATGTCATTTCTGATGAAGTTCAAGGCCTC
ATTCCAATGTTTTCTACAAATGTTATTTTAGGCAAGGATGAGCCTCTGACCCATGTGATG
GCCAAGACAATTGTTACAGCCTTAAATCCTCCCATCCCTGTTCTTCTTGGCTTGGCTTTG
AGAGTAACGACACATGAAACGGTCCAAGCAATCATCCAACAGATCAAATCATGTTTAATG
GCTACTAACATGCACTTTGAAGCCCGTCGCCGACAAATGGTGTTAGACAAGGCACAGATA
GCAAAAGAAAAGATGGCCTTCGCCCATCAATCTAAA---CAAAATGTATTCCTTGATGAA
CCTGCACCTGAGACAATTGTTTGCACAGATCAAGGACAGTTTTATCAAACCAGGATGCCT
AAATTTTATGAGGATGTTGATGATCCAAACACTAAACCAAGGCGTGCATGTGAAGATATC
AGAGATGATCTGCTGGAATGTTTGTTGAAAAGTGATTGCTGTCGTAAGGAGAAAAAGACA
CCCCGTGAATGCATGGGAGACGCATCTGTTCCTGATGAATGTTACAAATTACGTGTTGCC
TTTTTTGAGTGCCGACGTTCAATGCTTGATATGCGGACAAGGTTTAGAGGAAGAAAGGAT
AAGAAGAAAGCTTACATTAAAAGTTTAGAAGATGAAATTAAAGCTTTGAGAGCAGACAAT
GAAAATCTAAAATCCGAGAATACCGCTATGAAGAGTAGGGTAGGTGGCCTGGAACAAGAG
ACGGAATATCTAAAATCCGTTCTCGTCAACTCCAGCTCGTTGTCAGGTTTGCTGAAAAAC
ATTTCCAACGTTAAAATGAATGACCTCTTGAAGGTTTCATATTTACAAATTGCAATTCCC
ATGTCATGTGTGATGGCTTTTACTGTGCTTGGTATCGAATACTTCACCCCTTGGGAAACA
GAGGTTCAATCAACTGGAGGCATGATGGCTGGTGCTTGGCCTCCATTTATTGCTGGGATG
ATTATTGGTTCATTGCAAATTCCCACAGTTTTAGCCAATGAGGATGGAAGTGAATATAGA
GGTCGAGGTCGAGGCCGTGGTGAATACAGAGGCCGAGGTGGCGGTTATAGAGGAAGGGGT
GGATATGGAGACAGAGGCAGTGGTAGGGGTGGCTATCGTGGTGGCTTTTCACGAGGAAGA
GGAGGTCCTCCAAGCAGAGATGATTATTCCCCACCCAGGATGTCCAGAGGTTATGATGAC
ACTGACAGAGGAAGAGGACCACCAGCTGAACGACGGGACAGATTTGAGGACAGTTTTGAT
GGCACATCATTGAGG------------TACTCATCCCCTCTCAGAGACACAGGCAGAAGC
TTTGACAGACATTCTTCCCCTCCAAGAAGAGACAGAGACTTCGCTCCAAGACACAGCGAC
---------------GATTTTGCCATTTCATCACGATTTTCACCTCCAAGGGATACTGGT
TATTCTTCCTACAAAGAATCTTACACATCTACAAGAAGAGAAGACAGAAGACCTCCCAGA
GATTATGCTCCCAGATCCACTGATTATGAGAGACGGGATTTCAGAGACGCCCCAAAAGAC
TACTCTAGGGATTATGTTCCTAGAAATGGTGACTAT------------------------
------TCTCTCAGCAGCAGCAACGGTTCGAGAGGTCGAGGAAGGGGCCGTGATTATTCA
GGAGGCGGAGGCAGACCAAAAAGACTTTATAGTTGGCTTAACTATGACCTTCCCGTCAGG
GCCATCAAGGTCGCTCTGTTAGAAGTGACTGGTCATAAAAGAGATGGGGCAGAAGTTGCC
GGGCCGGAGTATTTGCTTCACTTTCTGATTTTCAAGAAATGGCAGTTGGTGACCACAATG
GAAACAGTATGTACATCCTTGAAGGCACCATCTCAATTCATTCCATGGTTGAAGACATAT
TGGAAATCTAGTCTGAAAGGTTCAAAGGTCAGTCAGTTCCTCTTGGATTTGGACACAGAT
GAATTTACAGATGATGAAATTCGTCATGAATTGGCTTTGTTAGGCTATCACAATGTACCC
CATGACAAGTTAGAGGACTTCAAAAGAGATTTGATGCAACTTATCTGCAAAGAAAGAAGT
AGATCAAATTCTTTGAACAGTAGCGTTACGGAAACAGAGGGAGAGGAAGAGAAACTCAAC
GGTAGCACTAATAATCAGGCTAGTCAAGCAAAGGAAAAAACATTCAATGAAAACTGGTAC
TATCAAGGCAATCAGAGTAACTGTGTGCCAGATGATATTGAGGCAAGCTCAGACAGTAGA
TCAATGAAGCGAAAAACATCTAGGAAAGCCCCAGATGGATGTCAGATGATTGATGAATCT
TTCTCAGACTCCAACGCTGGATTGTTTGAGATTTATGAAAGAATCAGAAATTTGGCAATG
AGGGAATGTGAATGTGTCAAAAGT------GGCAAAAGTGATTCTGAGCCACCGTATCGA
ATCCATGGAAAAAATAAAAATCCCTCATTGATCAGGAAGAAAGAGCCCCCTCACACCAGA
AATTTGATTCGTACCAACATTAATGAGAGACACAAGATGTACAATGATGTATGGAAGGCA
CAGCCACCTGTTGGGGAGGATCGAAGACTTAAATTGCGGAAAACTGTTCATGCCAAAATG
ATGAAACACCAGGATATTAAGTTGAAACAAAAGATCTATGTCCCAAATTCGTATGTACCA
CCTCATGAGAAACTTCGCAAAGATGTTCGCTGGCAAGTCAAGCAAGCTTTTGAGAACTAT
GAGCTCCCTGAAACTGGATTTTACCATGATGAATACAAATGTCCTTCTCGTCTCACCCAA
AAGTTTTCAGAAATGATAATTGTAGACCAACAGATTAATAAATATGACTATCATCTCCCA
TTGTCTTCCCCTGTTACAATGTCTATCATCGACCCTAAACATTCAAACACATCGGAGATA
GAGGAACAGTCAAATGCCAAAGAAGCTAAAGAGATTATGAGGATACGACACAAGAAGATG
AAAAAGCATAAATTGAAAAAATTGCGTAAAAGAATGTACTTTGTATGGAAAAAACAAAAA
TTAACCCGTAGAGCGAAACGAGATGCAATTTATTGGAAAGGAATATCTGACATTAAAAAA
GATGGTGATGACTTTGATGCTGAAAGTTTTGTAAATGATCAATTAAATAAGGCAAGAAGG
GGTGGTTATTACGTCAATGTGTTTGAATCTAAAATGAATTTACTCAAGGGTGTTTTTGTG
CTTATCATTGCAGCAATAATATTACATTGTGTCGCAGTATTGTTTGGGGCACCAGTCTAT
ACATCAGTACAGGAAACTTTCCACTTTGCTGTGTTGTTAACCACACTGGTTGTGTTGCCA
TGTTACGCTGTGGTTGGTACAAAATTTGACAAGCTGATGAATATCACTTTTGAAAGGGAA
CCTGGCTTGGAAACTGTTGTTTATCTGACTTCATTAGGGGCTATTATTGGAGCTTGGCTT
GGGGCTGTGCCTATTCCATTAGATTGGGATCGTCCTTGGCAGACTTGGCCAGTGAGTTGC
TCGATAGGATCTATAGGTGGTTACTCTGGATTGGGTTATTTAGACCATGTTTTACATCAA
GTTTATGGTCTGAATGTTCTCGGATTGGAGACAGTATACAGCCATGCTTCTGCTGCTGAA
AACAGAGCCGTCAGTCAAGGAATCATTTGTGGTGGTATCTACCAACAGTGTGTAGAAAAG
CATGGTTCACCATTTATAACCCCATTCACACTTCGACTTGGTGCTCAAGGGACAAGGCAA
CGTTGGCAACAACAGTCCAAAGCCGATCATCAATGTCATACTAATCACGTTGGATTCAGG
GGAATCCTTAGCTTTACTGATGAAAGTGATGCTGAGATTCGACAAAAAGTGAGGCAGTGT
AACTTTGAATCCATTGATAGTTTTTCAGAATCATTTTATGGGCAGTTCAAAGACCTTCCG
GCCAGAGCCTTTTACAACACACAGGTGGATGTTCATTATTGGAAGGATTGGGACGCACAG
ACAATGGACGTGCGAGTAGTTGACAAGGATGCCACATCTGGCACAGAAGTCATCCATTGG
CTTTACTCTTTTCCTTATCCTATGTATCCAAGGGAGTATGTATATGTTCGGAGATGTATG
GTCTATCCCGAGAAGAACTGTATGATCATCACAGCTAAAGCAACCAAACATCCTAAGTGT
CCTCCAAACAAGACTTCTGTTCGTATTGAAAGTTACAGATCACAAATGATCATCACACCC
AAGAATGGCTTTGATGAAAATGGGTTTACGTATGTGATGTCATACTACGATGATCCCCAG
ACCAACTTTCCTCCAATGTGGTACAATTGGGTAGCTAGTGCTGGTGTACATGAATTTCTT
CAGCGTCTTCACGGTGCTGCCTTGAAAAAACAC---ACCCCTGAAATCTCTGTATCCGAA
GTAATCACAGCTAAGACAAAAATTGCTGCACCTTCCCTTAAAACTGACGAAGACAACGAA
GAGAAGGAGCAATATGACCTTGAGATAAGAATTACAGAGAACCTAAAGATGGGAGACGGA
ATGTCAGCATATATGGTTTTTAAAATTGTATCCAAGACTTCAAATCCAGCTTACAGAACG
TCAGAGAATACAGTGTTGAGACGTTTCAGTGATTTCTTAGGTTTATATTCCAAGCTGGCT
GAGAAACATGTGCCTTTAGGAATTATTGTACCTCCTGCTCCAGAAAAAAGTTTAGTAGGT
ATGACTAAAGTAAAGATGTCAAAGGAAGATACTGGTTCTATAGATTTTATTGAAAGACGG
AAGGCAGCCTTAGAAAGGTTCTTAATAAGAACTTCAGCTCACCCAGTGTTGGCAGCTGAT
CCAGATTTTATAGAATTCTTGGAGAAAGATGGTGACTTGCCCAAAGCAACAAACACATCT
GCACTTAGCGGGGCTGGTGTAATGCGTCTTTTCCATAAGGTTGGGGAATCTTTAGAGAAA
ATCACCCTCAAAGTAGATGAAAGTGATGAGTGGTTTGAAGAGAAACATCAACAGGTGGAG
GCCTTGGATAGTCAGTTGAAGAAGCTGCATATCAGTTTAGAAACCCTAGCAGCACACAGA
CGAGAATTGTCAGGAACTACAGCTATATTTGCCAAGAGTGCGGCCATGCTGGGTAATGTG
GAAGAACACACAGCCCTGTCCCGTGCCCTTTCCCAACTGGCGGAAACGGAGGAGAAAATA
GAATTAGTTCACAAGGACCAAGCAGAAGTTGATTTCTACACCATGTCAGAATTGATGAAA
GATTACGTCGCACTGATGGGGGCTGTCAAGGGTGCTTTTCATGAGAGAATCAAGGTGTAT
AAAAACTGGAAGGATAGTGAGACGATGCTTGGAAAGAAGAGAGAGAACAAAGCCAAACTT
GAAATAGCAGGCAAATCTGACAAACTTCCTCAGGCCAGGGCAGAGATTACTGATTGGGAA
CAAAAAGTTGAAAAGGGACAAGAAGACTTTGAGAAAATTTCCAAGACAATCAGAAAAGAA
GTAGCAAGATTTGAAAAGCTTCGAGTTGCCGACTTTAAAACAAGTGTGATCAAGTACTTG
GAGGTCTTAATGGAAAACCAAGAAAAATTGATAAAATACTGGGAGACTTTCCTACCCGAA
GCTCAAGCCATAGTTCCTCCACAATCTCGCTGGGCACGTGTCAGGGATTTGCAGACTTCT
CCTGGTTCGTTATACAGACATAGCTGGCCCAGTTTATTTATAGCACCAAAAGGGGCAATA
ACTCAATTACATGTTGATGCCTTTCACTCACACTTTTGGATGGCTCTCTTTCAAGGACAA
AAGAAGTGGACTTTCTTTGATGAATTGGATACTTCATTGTTGTACCCTCAAAGTTTTCAG
TCTATGGACCCTGTGTTTACAGTTGATCTCACGCAACCTGATCTAGACAGATTTCCTCTT
CTGTCTTTAACCACACCACAACAATGTGTACTACAGCCAGGGGAATTATTGTTTGTCCCA
GAGAATACATTCTGTAAATACAGTCATAGAGATTGTACACAGAATTGTTTGGAGGGTTAT
GATTACTGTCTTCGACACATTCTGGAAGAAAAGACTGCGCCATACCGACCATGTGCCTAT
GTCACAAAGGCTGGACGAAAGTGTACTGCTGCTGCTCCAAAACTTGACAAAAAAGAATGT
TTCTGTGCCTCTCATACCAAAAAAGCTTTGCTTATGAGACAGAGGTTTACAAGAAAACGC
CGACCTAAAGAAACATCTGACACTTTGCTTGAGGATTTGGTTGCAACGACTTTTTCCTTG
GATTCTAATCATTCTGTAGAACATCGCAGAGGAAAGATACACAGTGACAGTGTCGCCGCT
AAATCTTTAGAGTATGCAAGTTCAAGTGATTCAGATACAGAGTCAATGCAAGTAGAACAT
GCGTGGAGGGATTCAGGTGATAGTGACGCTGATAGCATTGATAGTGACCAGGAAGACATT
CTCAAATACGCAGGAGTGTACACAACGGAAGAAGTGGCACAGATCCTGAGAGACAAATTA
ATACGTCTGCAAGCGTTGTACATCGACCAGTTCAAACGTCTCAAACATATTCTCCTTACA
AAGAGAAAGCAATTTCTTGAGGAACAAAAATTTGAAAATCGTTTATGTGGCAGCATCAAG
CGTTACAAGCAAGACCCACAACAAAGGGAGTTGTATGATAAGTTGTGTGCCATGAAGCGT
TACCATAAGAAATTTGGAATGGAAAATCTGCTAGAGGCTCAAGGTGGCAAGGATGAAACA
TTTCAAACATTTGTACTTCATGATGAAGATCACACACTTGGCAATGCTCTCAAGTATATT
CTTAACAAAAACCCTGATGTGACTTTTGTTGGTTATAGCATCACACATCCTTCAGAAACC
AAAATCAACCTACGCATTCAAACAGCAGGTAAACCAGCAGTTCAAGTTTTAAAACAAGGA
TTGAAAGATCTCAAACAGTTGTGTGGTCATATGCTTACAACATTTGAATCATCAACAAAA
TACTACAAAGAAAACCATCTGGATGACATGGAACAGCCATTAGCAATGTGGGATTTTGAG
CATTGTGACCCAAAAAAGTGTAGCGGGAAAAAGTTAAGTCGACTTGGTTATGTCAGAACG
CTTAGACTTAATCAACGATTTGGAGGTCTCATCTTATCACCAGTGGGTACCAAGTGTGTC
GCTCCAGAGGATAGGCAATTTATAGAGGCGAGTGGCGTTGCCGTCATTGACTGTAGCTGG
GCCAAACTACAGGAGACGCCATTTGGAAGAATGAAGGGAGACAAGTTGAGACTTCTGCCG
TATTTGATAGCGGCCAATCCTATAAACTATGGAAAACCTTGTAAATTGTCATGTGTCGAA
GCCTATGCTGCTGCTTTGTATATTACTGGTTTTGTGGAGGAAGCGGAGCTGCTTCTTGAT
AAATTTAAATGGGGTCCTACCTTTATCTCCATCAACACGGAACTGCTTGATAAATACAGT
AAATGTGTAACCAGTCAGGATGTGGTGGAAGAACAGACTAGAGTGTTGGCTCGTTTTCAA
CAGGATAGCGCGGCCGATAAAATGAAAGATTGGATGGAAATGGATGCTGATGTTGATGTA
TGTAATCCTAACAGACCACCGTCTGACACAGAGGAAAGTGCGGAAGAAGAGGAAGAGGAC
GAAGAAGAAGAGGAAGAAGAAGGAGGAGATGACAAACAAATGAATTTCGTTTGCGACCAT
GTGCCTCAGCTTGCTGATCTGACCATGTGCATGATCAAGAAAGTGTCATCCTGTGTCCCT
GCTGCAGTGCAGAAAGCTCTTCCTGACAAACAACGAATCATTGACGCACTCAACTACGTT
TGTGAAGATAAAACAGTTATAATGAACCAGTGCATGATGCTCATGCAATGCTACCAACAG
CAAGTTGCAACCGCAGGAAGCAGTGATGTCACCCAACTTATGTGCAAGGCAATCCACGCC
GAAGAGAAATGTTTCAAGATCCACCAAGGAACGTGCAGTGATGAATACGTCAAT------
------------------------GCTGCCGTACTAAATGTGGTTTCATTAATCTACATG
CACCAATGGCAGCCCACCACTGAATCTCTGATGCCATACTTCATCATTATGGGAACATGG
GGAATAACTGATGGATTTTGGACAGCCCAAGTCAATAGTTTAATGGGTGTAATCTTTCCA
GAGAAGTTTGAAGAAGCATACGCCGGTCTTCGTATCACCCAAGGGTTGAGTGTTGCCGTT
GCCTTCGGCTACTCCGATGTTGATATTCCT---ACTCCAAGAGAAGTGAAAAAGATTGAC
TTTCAGAATCAGCTTTTCCTTGCTCCTCTTACAACAGTTGGTAATCTTCCATTCCGTCGT
GTTTGCAAGAACTATGGAGCTGACATTACTTGCAGTGAAATGGCAGTGGCCTCACAACTT
TTGAAGGGAAAGGCTGCTGAATGGTCTCTCATAAAACGTCATCCCAGTGAGGATGTTTTT
GGAGTACAGCTGTGTGGGTCATACCCTGACATGATGTCCAAATGTGCCCAGTTGCTGGTG
GAGACATCGAACATAGACTTCATAGACATCAACTGTGGATGTCCTATTGATCTCATCTTT
AAAAAGGGTAGTGGGAGTGCCTTGATGGGAAAAGCAACAAAATTGGAGCAGATGTGTCGT
AGTATGATGGGAGTAATGGGTGAGAAACCACTCACAGTCAAAGTACGGACTGGAATCTTT
GATCATAAAAACAGTGCCCACAACCTAATTCCCCGTCTAAAAGATGCTGGAGTGTCTCTT
TTTACGATTCATGGTAGATCGAGAGAGCAGCGTTATACAAAACTTGCAGACTGGGACTAC
ATAGATAGTTGTGCTGATCTTGGCAGACCAATGCCTGTCTTCGGTAATGGAGATGTTTTA
TCTTATGAAGATGCAAATCTCCACATGAGTAGAAATAAAGTTTCAGGAGTCATGATTGCA
AGGGGTGCTCTGATCAAGCCATGGATTTTCACTGAGATCAAAGAACAACGTCACTGGGAT
ATTTCTTCTTCTGAGAGATTTGATATTCTCAAGTCATACACAAATTATGGATTAGAACAT
TGGGGATCAGATTTTCAAGGGGTTGAGGCTACACGCAGATTTTTGTTGGAATGGCTCTCC
TTTTTACACAGGTATATTCCAGTTGGTGTACTGGAACAAGTGCCACAGAAAATCAATGAA
AGACCCCCATACTACATTGGCCGCAATGATTTAGAGACTATGATGGCCAGCGCTAACTGT
GCTGATTGGATTAAACTCAGTGAAATGTTATTGATTGTTTCAGACTTACAAAGATCAAAT
TCATCTTTGCTTGAATTGATGGAATCACGAAGTGACAGACTCACTGTTCACAAACTAGAG
GCTGAATTAAGAAGTATACGAGCAGAGCGAGAACAAATAGTTAAGGAACAGCTTGCTACC
TTAAATTCAGTACTGCAGAATCAGAAAGGAGAAGACCAGGTTTCTCAATTAATAAGGGAC
CATGAATCAGCCCTTGCCTACAGTCGGCAGCTTCAACAGGAAAAAGATTCCAGTCTAATG
ATAGCCGAACAACGGTTGCAAGATTGTCAAGCTTTGAAAACAGAGTTATCAGCTCACAAA
GACAAAGTGTTCAAATTGGAAAGAGAGTTGGAAAGATTACGAAGTCACCTTATCGAGATT
GAAGAAGGCTATACAAATGAAGCGTTGGGTGCAGAAGAAAGAGAAAAGGAGTTGAGAAAT
AGACTCGCTGTGGCAGAGGAGCAACTTGCATCTTCATCATCCCATGTCAAGCTTGCTAGT
CAAGAAGCCCAGCGCCAGATTGAAAGTCTACAATCACAACTCCACCATATAGCCAGTCAG
CGTGATGCTGCTTACATGCAGGTGGCTACCACACAAGAACAATGCCAGCAGTATGCATCT
TCCCTTTACAACTTACAACTGGTGTTGGAACATTTCCAAAAGGAAAAGAACTCAGCAATT
GCCTTAGAAACAGAAAAATATCAGGAACAGGCCAAATCCCTTGATGGCAAAGTGAAAGAT
TTGGAAAACGAATTGAACGCAACAAGGACTGATTTATCGGAAGCATTAGACGGTTTAGAG
GCAGCATCGAGACTAAGTGAGCAGATAGATAGGAAGGAAGATGCTTTAAAAGCTTTAAAA
GAAGAAGTTCAATTGAGAGAACAGTCTCTGAAAGCTGCAGAAGAAGAAATCAGACAACTT
AACGCCAAGAAGGAGGCAAAAGTTGATAAAGAGTTAATGCATAACATGGTGATGACGTGG
CTTACTTCCCCTGATAAGAAGCGTCAAGAAATTGTACAACTCATTGGACATGTCCTTGGT
TTCAGTGCTGACGACTTTTCAAAAATTGAGTCGGCCCACAGTCAGAACAGTTTATGGATT
GGTTTCTTCAACCGTAGTAAAGAAGAACCAACCACGCCAACTAAAACCAGTCAGTCATTT
TCCCAATTATTTGTGAAATTCTTGGAGAAAGAATCATCACCAGCCCCAGCCCCAGTCCAA
CTACCAGCAGAGATGCTGTTTGACCTTAACGATTGGCAGTTGGGGAGTGACCTTTTGTGT
GAAGACCTCAATCTGTTCCGTGACCATTTTGACTGCCTGAGCCAATTTTCCAACCATATT
TCAAGCTGTATCCTCAATAGTACCATCTTTTTTAGAGAAAGCCTCATTGACGCTGGGATG
GCCACTCAACAAACTCTCCATGACATCACATGCAACTTTGCAGAAGACATAGTCTATTGT
TTGGATGCACCCCTCAGTACACACTGTCCTTTGATTGTTGTGGATACCATGGTGACGGCT
CTTTATCGATTCCTACCACCTGCCTGTGCAACACTTCCTGATCTCAACAAGATTCGTTTT
GCTGCATACAGGACTGGAATGAAGTTAAGGATGCTACAAAAGAAATTATGTTTGGACACA
GTGTCACTGCAGATGGCCATGGAATCATTTGATAGTCACGGTCTTCGAGGTCGTAATGAC
AAACTGATGGATGTGGGAGAGATGATTGAATGTTTGTCTAATATGTTGTGTATGCAGATC
CCAAGACAGTTAGGAGAGATTGCATCATTTCCAAGTGTTAGAAGCTGCTTTGAAAAGGCA
AATGGCCGCCCAGAGATTGAAGCTTACCATTTCCTGGACTGGCTTAAACTAGAACCTCAA
TCTATGGTTTGGCTTCCTGTGTTGCATCGATTGGCGGCTTCAGAGACAGCAAAACATCAA
GCCAAATGTAATATCTGTAAA---------------------------------------
------------------------------------------------------------
------------------------------------------------------------
------------------------TGTTTACCCTGTGACGATTTCATGAAATTCCAGGAT
GCATTAAAGAGACTGCGGATAATAGATGATCGAATAGTTCATGCTCTTAATAAAACCATC
CCTACACAGTCTTTCAGAGGTCAAGTTGATGTAACTGCAAATTGCAAACAAATTTATGAA
GATATTGAGAAAGCTTATAGCCAGAGGGAAAAATCCATCCAACATTGTATACGTCTTGTG
GGAGATGATGTTAAAAAAATCAATGAGAAACGGCAACAAGATCCAGACAATCTTGCAGTT
TTAAAAACTCTTCGGCGGGAGCAAACCAAGCTTCGACTGATGCAACAAGAAATGAATATA
GAAGAGGTTGTGAAAGACAGGACTTTGAAGGTAATGGTATTCAATGTTGAATATCAAGGC
AAAAAGGCACAGTACACTCCTAGTAAGATATTGGAACTTATCTACGGAAAGTTGTTGGAG
ACAGCCCAAAGCCAAAGTGGAGGTGGAATCAAGGATGCTGTGATAGCGGTACCATCCGAT
TTTACATCAACACAAAGGGAATATTTAAGTGATGCGGCCACTAAAGCAGGATTCAAAGTA
CTAAGGATAATCAATGAACCGTCATCTGCCTTGTTGGCTTTTGATGTTGGGCAATTTGAC
GAAACTGAACAATTTAAAGTATTGGTGTATCGATTTGGCGGGACATCCCATGATGCAACA
ATAGTCAGTGTGGAGCATGGAATGTAC---------------------------------
------------------------------------------------------------
------------------------------------------------------------
------------------------------------------------------------
------------------------------------------------------------
------------------------------------------------------------
------------------------------------------------------------
------------------------------------------------------------
------------------------------------------------------------
------------------------------------------------------------
------------------------------------------------------------
------------------------------------------------------------
------------------------------------------------------------
------------------------------------------------------------
------------------------------------------------------------
------------------------------------------------------------
------------------------------------------------------------
------GAGAATTCAGATCAAGCCGTGAATCCAATACCACTCAGTGAACTGCCGGCGTCT
CCAAAGCAAAGCTCAAGACTTGCTCCAGCTAATACTTCTGATACTTATTATTTCTACCAA
GCTTCCACAGGCCAACATATTTATATGAATTCCTTGAATGCCCAGTGTCTGGCCAAAGAA
TACGGCTCACTTGAAGACAGCCCAGACATTGTCAATGCATCCATTGTTGCAATTGAAAGG
ATTTTTATGACTGAGGATGTGAGGAAACGACTGCGATACTTGGATCATATTCCTCTGACG
AGTGAAATCCATGTGGTAGAATTGACTATAAAACCCCCAACCGTTAGCAAGGAAACATTA
AAATTGTTTGAAGGGGCCTTTAACAAGAAACGCAAACAGCGCCAACAGAAAGACAGGGAA
GACAAGAGACGAGCTAAGAAATTTGAAATTGAACAGAAGAAGAGTTTTGGAATTTATCCA
GAGGTACAACTCCCATTAGACAATGTGTATCAATTCCCTACACCACTG------------
------------------------------------------------------------
------------------------------------------------------------
------------------------------------------------CTCAATCAATCG
TTGCCAATTTTGGAGTATCTGGATGAAGTGTACCCTGAAACTCCTTTGTTGCCAAAGGAT
CCTGCTGCAAAAGCACAGGTGAGGGCCATTGCAGAGCTTATTAACAGTGGCATGCAACCC
TTACAGAACCTCAAAGTGTTGCAAAAAGTTGGAGAAACTAAGATAGAATGGGCAAATCAT
TTCCTCACTCAGGGGTTTCAAGGATTGGAAGCTATGTTAAAGAAATCTGCTGGAACATGT
TGTTACGGAGACCAAGTGACTTTGGCTGACATTTGTCTTGTCCCTCAAGTGAGTGCAAGA
TTCAATGTGGACATGAGTCAGTTTCCAACAGTACAGAAAGTCAATAATCATTTAGTGGAG
TTACCTGCCTTTAAAGTTGCAGACTCACGAAGGCAGCCAGACACACCAGAGGATATGCGC
ATTGACATGTCTGACAAGTTGAGCACAAGGGTGATTCAAGTCAGCAACATTGCTCCAAGC
TGCACCAAAGATCAACTTCGGACTTTGTTTGGATACTTGGGCAGAATTCGAGAGTTGGCA
ATGTACCCCCCTGAAGGAACTGATTCATCTGCCGCTCGTGTTGGCTACATTGAGTTTGAA
GACTCGTCAACAACTGGTGTATCCCTTCATCTCAGCAGCACTGTGTTTATTGATAGGGCT
GTTCTAGTTGTTCCTGTCATGGATGGAAAAATCCCAGATGAAAGTGCTGCTTTACAGTTA
ACGCCATCAGCTGTTGCAGGAATGCTGCCTGGTCAACCCACCTGGCCTTCCAATGTTGTT
TCACAGGTGACTGGTTTGGGTGCCAATCAAGTTATCATGACCAACGACCCTAGACTTACC
TCCCTTGGTTTGCCTCAGTATCCTCCTCTTCCCGTCACTACAGATCCTAGCAAGATAGAA
GAAATCAGACGCACTGTTTATGTTTCAGAATTGGATGCAAAGGTGACTCCAGAAATGCTT
CTATCCTTCTTCTCTCAAACAGGGGAGATAAAATACATCAGAATGGCAGGGGATGAGAAT
GCACCCACTCGTAGTGCTTACATTGAATTTACAGACCAGCGATGCATTGCACAGGCCTTG
AGTTATAATAATATAGTATTCCACGGCAGGACTGTCAATGTGAAGCATGCAACCACCAGC
ATTGTCAAGCCAACGCCAAAGTCTGAGGCATCTCAACGTGAAATAGATGATGCTATGAAG
AAAGTAAAAGAAGCCTCCAAATTGATTTCTGCTGCTGCCAATAGTGAACGTGAAGGGTCA
AGGTCACCAAGTCGTAAAAGATCCAAATCAAGAGGTCGTAGTCGATCCCGCTCCAAAAGG
AAATCCAGATCTCGATCAGGTCGTCGTCGAAAGAGTAGATCACGGTCACGTAGACGATCT
AGATCAAAGCGTAGATCTCCTAGGCGATCTAGGTCACCAGTACGCAGACGTCGATCCCGT
TCACGGKSATCAAGACGGAGATCAAGAACACGGTCGCCAGTTAGACGAAGACGATCTCGT
AGCAGTAGCAAAAGAAAGTCCCGTACACCTCCAAAATCTTACAGTCGCAACAGGCGTAGC
TCAGTTCCTGTTGGCGACGATGGTGATAAATCTCCTGCTAAAGGAAGATCCCCAAGTCCA
GTAAAAATAAAAAAGAGAAGTCCTTCCCCAAAAAGGAGAAGTCGATCCAAATCACCAAGT
CGCCGTAAAAGACGCAGGTCCACATCAAGAAAACGGTCCAGGTCCCGTAGCGGTTCAAGA
CCAAGAAACAGACGAGAGAAAAAACGAAGCCGCAGTAGAGATCGTAAAGAAAGTAGGAAG
AAGTCAAGCAGAGATAAGGATGAAAGGAAGAAAGAGTCCAGTTCTAAGATCAAGAGAGAC
TATGATGAAGAAGAAAAGGGTTTTGCAAGTCATAGCGATGAAAAAGACAGTGAGGCTGAA
GGACCAAAGGGTATGGACTCTCCACCAGTTTTAGAAAAGGATACGGACCACCAGACTGTG
GACATGGACATGAGTGATCAAATCTCCCATATGATTGCCTTCATCGATCAAGAAGCATCA
GAGAAAGTAGAGGAAATTGACTTGAAGGCTGAAGAAGAGTTCAACATTGAGAAAGGTCGT
TTGGTTCAACAGTCCCGTGTTCAGATCATTGATTTCTATGACAAAAAAATTAAGAATGTT
GAACTTCAAAAGAAAATTCAAAGCTCCAACATGCAAAACAACGCACGTCTTGAAATCCTT
CGTAAAAAAGAAGATTATGTAAAGGAAGTACTTGATGAAGCAAGAGAACAGCTTAGGAAG
AGTGCCAGAGACAACCCTGAAGAATATAAACATTTATTACTCCGTCTGATCTTGCAGGCT
TTGGCCCGTCTTGTGGAACAAAAAGTTAAAATCCGTTGCAAACAAGAAGATGTCCAAATG
ATAAAGAATGCTATACCAAGCCTAGCCAAGGAATACAATGACGTAATGAAGGGAAAATAT
AACGTTGAATTAACTGTTGATGAAGAAAAGTTTTTATCCTCTGAGATCACTGGAGGTATT
GAGCTTCAAGCAATGAGTGGTAAAATCGTGGTTGTCAACACGTTAGATGAACGAATTCCA
CAAATGTTATTTTTAAACCAAGTCACCATAAATGGACAGACTTCATTTGTACTTGTTGAT
GTAGACAACAAACCTATTCAGCTTCCACAAGGCATTCAAGTGATAAATCTTCCTCATCAG
CAAATATCTGGCCAGTCTGTACAAATGCCTGGTGCTGACACTGGAGATGAACCGTTGTAT
GTAAATGCTAAACAATATCACAGAATATTAAAGAGGCGGCAAGCCAGGGCAAAGTTAGAA
TCAGAAGGAAAAATACCAAAAGAAAGACAGAAATATTTGTATGAATCAAGACATCGGCAT
GCTTTGAATCGAGCACGGGGATCCGGTGGCATCTTT------TCATCTTCATCAAGCTCC
TCATCAAGTAGTGAATCCTCCGATGATGAATGGAGGCATATGGGAAAGAAAGACAAGAAA
ATGCGCAAGAAATGGAAGAAGCAAATGAAAAAGGGAATGATACCCCGTGGAACAATGGCG
CCTTGGCAAGGGGGTCCTATGTGGGCACCACCAAGCAAAGGAAAGAAGGGCAAATCAAAA
GGAAAGAAGACACCACCCCCAGGTTATCCTGGAGGGGCGCCTCCTCCTCCTCCAGGGCAG
TATGCTAGTGTATGCTTCAAAAACGTCCTATGCCCAAACAGTCTGAACAGCACCTTTTGC
CTTCTAGATGGATCTCAATCCTCTGCCCAGTTCTACGTCTTCGTCGGCGTCATCGTCTTC
CTTTATTGTCTAGGAGCTATCATTCTCTACGTGTTCTTTGATGAACTCTATCGACGCAAC
ACCCGAGTGGTACTAGCGGACTTTCTAATCTCAGTTGGACTTATGCTTCTTTGGCTCATC
GCCTCCTCGGCTTGGGCCTCTGGCCTCAACGATGTCAAGCTCTACACGGACCCCAGCGAT
GGAGAAATCTTCAAGAATGTTCCTGAATGCCCGGATGGAGCGTGCTACACTTCTAAGGAG
GGCAACTTTGCTAGCCTCAACGTATCTATCATCTTTGGTTTCCTGAACTGGATCGTATGG
ATAGGCAACCTGTGGTTCCTCTATAAGGAAACACCCTGGTTCAAAGTTCAGGCTAAACCT
CCAACTGAACCA------------------------------------ACTGCGACTCAA
TACATTGCACCTTTGATGGCCAACTTTGATCCGTCAATCAGCAGTGACTCACACATCTAT
TACTTGAGTGAAGCTGAAAGGTTTACAATTGAATGGAGGGAAGTGTTCTTGAAAGACCAA
CAAGATTTCGGAAATTTCACATTCCAAACCTCATTGCATTTGGATGGAAAAATCACTTTT
GCTTATAAACATATTCCAGTGGACGTTAACAAAATTTCAAATGTTAATCATCCAGTCAAG
ATTGGCTTGTCAGATAAAGTTGAAGAGTATGATGCAGATGCTCATCGGTTAGAAGGCGTT
CTGGGAAGACTGCTCATGGGACATAGTAGTTATTCAACAAAAGCCTTGTCTCATACACAA
GCGTTAGCGCAGACTGGGGCTTCGCTTGGTGTCAAGAATGCATCAAATGCCAGTTTCATG
TTGTCATTGGGAGAGCTTCACTCTGATATGGATGCAATCACTTCAAATGAAATTCAACCC
ATACAAGCAGTGGGTGCTGCAAGGGTACTTGACTGGTCTGATCCTGCCAGGCTGAGAGTC
GCTTTCGGACAGCAGCCGATCGGTAAGCCCAACTATCAAGTGATAGACACCGACTACAAA
ACCTACAGTCTGGTGTATTCCTGCAGCAGTCTGCCATTTAAATTGGAGGGTGCATGGATC
TTAACTCGCACG------------------------------------------------
------------------------------------------------------------
---------------------------------------------CGACAGAAACCATAC
AGGTTTTTGATTCAAGGACTTGATGCTGCTGGTAAAACTACTTTGCTGTACCGCCTCAAA
TTAGGAGAAATCGTAACCACAATTCCAACAATCGGTTTCAACGTAGAGACTGTCTCAGCA
AATGGAATGGAATTTGATGCATGGGATGTTGGAGGCAGGGACAAAATTCGTCCATTATAC
CGTCACTACTATCCAAACACTGATGGTTTGATTTACGTTGTAGACAGTTCTGATCGTGAA
CGACTGGGTGATGCTCTTGAAGAACTCGACAACTATATTCTGAAGTGTGAAGAACTGTCC
AACATTGTTTTGATGATCCTGGCAAATAAACAAGACTTGAAGGCTGTAATGAGCCCTGCT
GAGATTGAGGATGAACTTCAAAAACAATGTCAGATTGGCTTTGGCATCACTGTGTTTGTG
ATGCCATGTAGTGTGGTTAATGATTCTTCCATGTATGACGCATTTGAAAAGTTTGCCACC
ATTGTCACGGAGAAGAAATTAACCTGGTGTAGGAACATAACATTGACAAGATTGTTACGA
CAAGACGATGATGATGCTGCAGAAGTAAAGCCAAAGCGAAAAGTGGTTGATGTTGAAACT
AGTATCAGATATATAAACAGTCACGCCTTTGTAGAAGGATATGGAGACAAGCCAGTATGG
TTTCACTACAGACGTAATTTTAAAGGAACTGTGATGCCCCCTACCAGGAAAAGATGCATT
AGGAAAGGTGAAGTATCCACAGCAAGTCCTTGTCCTGTCTGTAGAGATGAATATCTTATA
TTGGATGCAAAGAACACCAAGCTATTAAATCAGTTCATCTCCCCTTACACTGGTGAACTC
CTGGACTCTATGAAAACTGGTTTGTGTCAGCAGCAGCAGAAAACATTGACCCTTGAGGTT
ATGAGGGCTTGGGATCAAGGTTATTTGGAAATGAAAGTACCGTTCAGGTCTTATGATTAT
GACGATTATAAAAGC---------------------------------------------
------------------------------------------------------------
------------------------TCTTTCAAGAGTGATTTGTCTCTGGAAAAACTCTAT
CCAAGCTCAAATACTGACTTTTTGAGAAAACCTCCAAAGCAGGCATCCACTGATACGGAC
GGATTTTCAGGCTACATTCCTGTTGAACAAATTGAAATCACACACAACAGAAGTAGCGGC
CCCGGAGGACAAAATGTCAATAAAGTGAATAGTAAAGTGGAGGTTCGTTTCCATGTTGAA
TCGGCTGATTGGATACCGCAATGGATCAGACCAAGACTCGTGGAACAGGAACAGAATAGG
ATAACAAAAGACGGTTTTCTAGTAGTAAAGTCCGATATGACCAGGAAACAAATGCTGAAC
CAAGCCGATTGTCTCAACAAGTTACGGAATATGATACACAAAGCTTCCGTTTTACCCAAA
GAACTCACACAGGAAGAAATCAAGATAATGGAACAGAGGTTAATGAAAGCCAAATCAGGA
ATTTTGAAAGAAAAACGTAACAGATCGTTATTGAAGAAATCAAGGGGAGTAGAAATTGAC
TCTGAACTTCAAGTGATGGCCAGCTACACACATCATCTCATTAGTACACTGTCATATTGT
CTGGATGAGAAGAATCAGTCAAACCCTGTCTCTGATCAGGATGTTGACTGGTCTAGTGAA
ATGAGAAGGGCTGCATTTTTAGCATTTGCGTCTATCAGTGCTAATGATGAGGAAATCAGA
GAGAAGGTGATCAAGCAAAAAGATTTAATCATCAATCTTCAAAAGTCTGTATCAAGTACC
AATGAAGATGAGGTGGCAGCAGGTCTTCGGTGTCTTCAATCTTTGACTCGATCCGTACAA
CAAATACGTACTGTTCTTCATGACAACGCTGTTTGGAGGCCATTATTACAGACTATTCAA
TCTAATCTGGTACTGGAATTCTCACCAAGCAAAGAGGCTCTGGTGGAAAACAATGCTATT
AACATTTTTTGTGACATGTGCCGTAGTGAGGATAATATTGTCCGATTGAATGCAACATGG
GGCATTATGTCCATGTCTTATTGTGCAACTGAAGACTTGAGAATGAATATCATCCACACC
TTGGGAACAGAAACACTAGTCAAATGTATTCAAGATCCTTTGTTGTTGATTAGAGAGAAA
GCCTTGTCTATTGTTAGGAATTTACTCGATCACAAAAGACATCCTCGCAATTACGGAGGT
TCTGACTTGTCTAGAGTTAAGGACAACATCAAAAACATGAGGGAAAAGGAGAGGGATCGG
CCAGGGAAACCACTGGAATTAGTCATGACAGGAAGGGAAAGAAAGAACCATGAACATTGG
AAACAAGAACGGGATCGGTTTGACAATGAGAGGGTTCAGAGACAGATGATTGACGGTGGA
TGGAAGAGAGAGTGGGATCAAGACAAAGTTGACTATGATGAAACAGAACCTGCTAAAAGA
CCTGCTGGTCAGCAGCCGCAACAAAATAATACAAATATCCATCATCAATCT---------
------------------------------------------------------------
------------------------------------------------------------
------------------------------------------------------------
---------CGTTTTGATCGGGAGAATAGGGGTTTCAACAGACCAAGGAGGTTTGAGAAA
AATAATTCTCAACCAATGGATGGCCCAGAAATAGATACTTGGACAAATGAAACCGCAGAG
ATTACCACCAATAAAGATACTGATTGGAATAGTTGGAATGAATCGTGGGTGAATGATGAG
GATCAGTGGACTGGCACTCTTGAGGAAACTAAAGTGTTCACACCATCTCATGTGAAGATG
CCTGAGCCAGACCCTGTAAATAATGAACCTCCTAGTTCTCTTGGCCAAAGGCTGGATGTT
GGCAGTTTGTTTGAAAGTGCTAAGTTTTCAAAGGCTCCCGATTACAGTAAGCCTACTGGT
GATTCTTACATTACACAGTTTAATCAAGCTGCTACAGAGTCCATAAAGAATTCCATTGGG
ATTGGATCTGCACCTAGGCCTCAAAATTCTTCAACATCCCTTGGTTTGTCTAATTTAGGT
CAAAATACTGCCCAAGTGCAGTCTGTTTTATCCTCTTTGACTAGTTCTCAGAGTGCCCAT
GCCCATGGAATGACTCCATTGTCACAAATGTCACAGCAGTCTCGTATCCCCTCGGTGGTT
AACAGCATGCAGCACCGATCCAAACCTCAACGATCCAAATTGCCTCCACCTTCTAAGATA
CCAGCAACAGCAGTTGAGATGCCCGGCCATATTCCTCGTAATCCTCAACTAGATGTGCAA
TTCGGCTTGGATTTTGGTCCAGAGCCCACTGTTCAATTTGGTTTTGGTGGTAGTGGGGAC
AGTCCCGCTGTCACAACTCCATAC---ACAACTTCCAATGGTCCCGATGTGATTTCAAAC
CACCTAAACCAAAGTCATGTTACTCAGTCTGCTGGAGATGGAAACTCATCTATCATGCCT
CCACCACCTGCAAACTCAAATAAAGTGCCACCAGGGATGGAACCCCAGGCTCCTAATAGG
TCCGGAGTCTTCCACAATTCTGTGTACTCCGCACCACCTCCTAATTCTGAGAGTCAACCT
AATGATCTTGATCAAAACAAGGTGACTGAGACTATTCCATTCCTCCCAGCACAGTTGGAA
AGAAAATCAAGTCCTATGTCACAACGTCAAGGACAAACCAATCAGAATCTCAACTCAGGA
ACGCCCAATAAGAGTGAAGCTGTTGCAGCCAACAACTACTCCTCTGCAAATGGTTATGTA
TCCTCGTACCAAAGCCATCCCAAGAACTCGCATCCACCAATTACACAACCATCACAGACC
TCATCATTCCCAGGACAATATCAAGTGAATCAGTCACCACCT---CCTCAAACACAATAC
CCGGCCCCACCAAACGCAGCTCCCTTCCCCACAGCACAACCATCACAGTATAACTCCTCT
CAAAATCAGTTTCCACCAGGACAAAATCAATATTCAGTTGGTACTTCAACCCATCAAACA
CAATATCCCTCGGGACAAAATAGTTATGGGAATGGCCCGTCTCAATATGCTGCTTATCAG
AACAATCCTTCATTCCCTCCCCACCCACAGTCTCAGTCAAATTTCCCTTCCAATCAGAAT
GGAACCACAGGTGCTAACTTGTACCCCACATCAACCCCATCAAGTGTTCCTACTTATTCA
TCACAATCAAACTCTTATCAGTCTCCATCTGCTGGATCATATCATTCGCGAGAGGTATCA
ACCAGTATTCCCGTCAGTACCCAATCTGGTTCTGGCATGCCATTTCCTAACCAACCCCCG
GCTTCTAGTTTGAAGCCCGCTTCCTCACAAAACTCTTCAAACTTTAACCAACAAAACTAT
GCTCCTCCTGCTCCGCTTCAACCATCATCGCTGGCCAATAAATTGGGTGAAAGCCTTTCA
AAGATGACTTTAAAAGACCAGGCGTTGGATAACCACCCATCAACACAGCAGCAGTATACT
GTTTCG---TCGATTGTACCAACCACTGTGAGCCTTCCACCTGCATCATCTTCGGCGTCT
CTTTCGACTGGCACTAACACAATTTTGTCTACTTCTACGACAACTTCAGCTTCCTCCAGC
TCAAGAGTGACTTCGATGCCATCAACATCTGGAAAGGCGCCGCCAAACCTACCTCCTGGA
GTACCATTGGTTGGACAGTATATCATGGGACAGAATACAATTCCTCCTTTCTATAGTGTG
CAACCTCCATTGTATGGTTATGAAGACATGCAGCTGTTGCAACAAAGAATGCCAATGCAG
ACTGGCGGCTTCTATGATGTAAGTGCTTTCCCTGCTCCTGCTGGTTCAACCCTACCCACT
GGAAGAGATCAACAACCTTCAATTCAAAGCGTTCCATTTTCAGGACCATCAACAGCAAAG
CTTACAAGGGTTGATGCACAAAGTCCGAATGCATCAAGTCAGCCACAAAATGCTCATTCT
GCTCAACAACCGTTGTTCAATTTCCATTACGGCTACTACTATCCTTCAATGTTTGGAGCA
GCTGGACTGCAATATCCAACTGTGTACCCTATCCCCCCGGTAACAAACACTGCAGCCCAT
CCAGGTACCACATCAAGCACACAGTTTCAAAAATCCTATCCGTCACATGTTTATACCACG
AAAGGAACCAATGAAATCGCACCCAATGCGTACAGTAAATCTCATCAACAGGGTTTTGAC
AAGCAAGGATATCATGGAGGAACACCACCACCATTCAATTTGCCTATGTCAGCTGCTCAG
ACGGGCCCAATGGCACCCACCACACCATACGGAGCACCATTTCTGCCCGTAATGGCTGCA
CACCAGCCTCATTCTCAGATGATGCATCATCCAATGCAGCAGGATTCAAGCAACAGCAGT
TCTCGCGGCATGAATCCGGCTGGCGGGCCGGTCAAGTCTGGAGCTGCTAAACCCTTTCCT
TACTGGAACGGAAAATTCACCCCAGATATGGTTCTATTCTCCGACCTGGCAGAACTGATT
TACGTCATTGCTGATCTTGTAGCAGGCTTCCTTATATTCATTGCAGCATGTATCCTCTCT
GCTGGAACAAATGTAACATGTGACTCATATGCTTGTGACCATACT---------------
------------------------------------------------------------
---------------------------------------------------TATCGAATC
CAACGACGGATGTACCATAGTGAGAAGGCCATCTCCACTGCTTCTCTTCCTCTCACAGAG
GTATCCATGGAATACTTTCAAGATAGTTTCTCCGAGGGACTTGGCCGTTTGGACATGCCA
ATGACAACGACCATTACCAAAAAGAACAAAGTGTCTCCATGTTCTGTTGTGTTATCAATG
CTGTACGCCAAGCGGTTGAGACAGAGTAATAGAGAGTACCTACAATCTATGTCATCTACT
GACGTCTTCTTTATTTCGATGATGATGGCCAGTAAATATTTGTACGATGAAGGCGTAGAT
GAGGAGGTGTACAACGACGAATGGGCTGACAGCGTTGGACAGGATGTGGATGATGTTAAC
CAAATGGAAATGGACTTTCTACGAGAAATGGATTGGAAACTGTTTGTGAAACCGGAGGAA
TTTGATTCGGCTTTGACAGCTGTGGAGAGGAGACTTGCATTGAAGGAGGGAATGAATAGA
GGCTGGTTTACGTACACGGAGATGGCGGGGCTGTTAGACTGGGATCCTGTTTATCAAATG
TGGAGTCAGCTCAGCCATGATTTTACCAAGGTGGTGTCAGTCATGTCTGCCGTGTACGTT
GCCAGTTTGTTGAGTATGATGGGATCTGCCGCCATTGCTCTCCAACTGTGTGGTCCTATG
GCGTCAGCAACCATCTCCATTCTCTGTACCGCTAAACACAAATACCAATGTACTTCAACA
CAAATACGTCTTCCATGCTTCTATCGAGTCAAATACAACAAATGGGAATGGTGCTGTCCA
GTGTGGCCAGTATGTGACTGCTGTAATTGTGCAGTGTTGACCAGTGCATGTGCCTATACA
GGAAAGTGTCAACGACGTTACTCCAAGCAAAGTTTCGTGGCAGTCTGTTATCGTAATATG
GTGTGTGTGCCTTGTTTTCTCATTCCAGTCATCTTGTGGATTTTTCACAAGTTTATACAG
CCATGGCTTTCAAAATTTTGGAGTGGTTCCGAAAACTATGTAACAAGTAACCTGACCTGC
CCCTTGCCACAGAAAAAGAAAAATCCTGATGGTAAGGAGATGCAGATTCTGCTAACTGGC
TTCCTGAACAGCAAAAATGCACGGTTATTTGTGGCAGAATTGTGGAAACATTTGGCTAGT
GCTCAAGAAAACATTACAGGAATTCCATCTGAATTTATAGAACAGAAGAAGAATGAAATT
AAACAGAGACAGGAGGAGCAAGAGCGTCTTCAGGAAGAACTGAAAAGGAATGAGGAATTA
ATAAAGGAACAACTATCAAGAGAAAGAAAAGAAACAGAGAAG---AAAGACTTAGATGAT
GCGGATGATGTGAAACCATTGGCCGAGAGTGGAGATGGACTGGATGAG------GTAAAA
TCGGAAGCAAATGGGGAATCTAAAGCCAAAGAAAATCATGAAAGCGATGAGGAAAAGAAG
AAATCCCCTGATAGAAAGAGGGAACGTGATAAAGATAGGAGAAGGCATTCTAGATCCCCA
GATCGCCATAGAAGATCAAGAACACCTGATCGAAGGGACCGGGGCGATAAAGATAGATCC
AGACCAGACCATGGAAGACACTCTCCCAGACGTAGATCCCCCAGTCCTCGTCCTGCTTCT
CCC------------------CATAAAAGGAAGTCCCCTAAAAAAGCACGCAGCAGGTCA
AGTAGTTCTAGCAGTTCAAGTGGGTCTGAG------GGCTCCCCTGACAAAGCAGGTGTT
CAACAAAGAAGAAATTATAGAAAGCATGATGAAAGTGGGAAAGAATCCTCTTCTGATTCA
TCAGGTGAT------------------------------------GAGAGGAAAAAAAGG
AGAGGGCCTCCTCCTAGAAGGAGATATAGAAGTCCATCCCCTAGACGTCCACCACCCCCA
AGAAGGCCTAGTCCAAGACGTAGACGCCGTTATCCTTCACCAAGAAGAATGAGCCCACCA
CATTTTAGTCTGTCCCCTCGTCCACCTCCCAGACGTCGCAGTCCACCACCCCCACCACGG
AGACGAATGTCTATTTCACCAAGACGTCGTTCATCCCCAAGACCACGAAGGAGGCCTTCT
CGTTCCCCATCCAACTCTCCAGTTAAAAGAAGACGGCCAGATGCCTCGCCTCCTGCCAAA
GCCAGAAAGAGAAAGGACACTCAAACTGCTTCAGAATCGGGTTCAAGCTCCGGTGAATCG
TCACCACCACCA---AAAAGCAAAGAACCCCCACCAGAAAGTTCTTCATCTGGTTCGGAT
AGTGAAGAGGATGATAAACAGTGGAAAGAAGCAAGTCCACCACCGCGACAACGCAAAAGA
CGTACTGGTGGATCATCTCCCCGAAGACCTCCAAGTGGCCCAAGAGAAAAAAGAAGAGAG
AGAGCAGTTCAAAGACCAAGAGGCGTTTCTCTTGAAAAGGCATCTTTCTATCAAGCTGGT
AAAGATTTCCGGTGTTTGACCGATGGTAAAGTTCTACCTTTTGACCATGTCAATGACGAC
TACTGTGATTGTGAAGATGGATCTGATGAACCAGGTACATCAGCCTGTGCTAATGGTTTG
TTTTACTGTGAAAACAAGTCACACAAGGGATCTTACATCATAACATCAAGGGTCAATGAT
GGAATATGCGATTGTTGTGATGGGGGTGATGAATTCGATGGTACCATTGATTGTCCTAAT
GTTTGTGTAGAAATGCAACAAAAAGAACAGGCTGAGCAAGAGGTATTTAGACGGGCACAA
ACTGAAGGATACAAAGTTAAGCAGGAATACATGCAACAAGGCAAGAGAGCCAAGGATGAG
AAACTTTCTAAACTGAGTGAATTGGAGAGAGAAAAGGAAACATACACCAAGGAGAAAGAT
GCTGCTGAAGCTGCCAAGAATGCTGCTGAAGAACCTGAGAAAATTGCTATAGAAGAACAT
AAAAAGGCTTGGGAAGCCAAGAAAGAAGAGAAGAAGAAGGCACAAGAAGCTGCTGATGCT
GCCGAGGCTTTCAGAATTCTGGATTCTAATGATGATGGAAAGATTGATTATCCTGAACTG
ATGAAGCACCGAGAATTTGACATTGATTCTGATGGTACAGTCAGTGAAGAGGAAGCCAGG
GAGTATTTGGAAGAAAATGAAGAGGTTGATGCTTCAGTATTTAGTGAGAAGATTTGGCCA
AATATCAAAGAAATTTACAAGGCAGTAGAAGAACAAACAGAGAATGTTGAAGAAGTAGCT
GAAGAGGAAAAGGTTGAAGGTGGTTCACATGACAATGAATTAGGAGAATCAGACGAAGAC
AAAGAACCTCCCTATGATGAACAGACAATGAAACTTGTTGCAGATGCTGATCAAGCAAGG
TCAAACTTTAATGAGGCTGAAAACAAGTTAAAAGATTTTGAAAATGAAATTAGTGAAATC
AAGAAGTATCTAGAAATTGATTTTGGTATCAATCAAGAATTTGCTGCTTTGAAAGACCAA
TGCTTTGAGTACATTGATAGAGAATACAAGTACAAATTATGTCCATTTGAGAAAACTTCA
CAAGCTAACAAAAATGGAGGAATGGAAACTTCTCTTGGAGTTTGGGGCAGATGGCATGGA
CCTGTCAATGATAAATATGACACTATGAAGTATGAAAATGGACAAGGGTGCTGGAATGGG
CCTAGTCGATCCACTATAGTAACTCTTCATTGTGGATCCGTAAATGAATTGACTAGTGCT
TCTGAGCCAAATCGTTGTGAATACCATTTTGACTTGACCACCCCTGCAAGATGTGATCCA
CCTGCTTCACCCACTTGGAGTGAGAGCAGTGGTAATATGCCATCTCCTGTCGTGCCTCGA
CACAAGAGACCATCCCATCGACGTGCTGAAGTGAAGCGACGAGATAAAATTAAGACGTGT
TTGGATGATATAAAGGCCTGCGTTCCAAATCTTCAAGAAAAAGGCAAGCTCAGCGAATCC
ACCATTTTAGTWAAAGCTCCCGCCTATGCTACACCCCCCGCGTGCCTTCACAGAGTCGGA
CTAGAGTCAAGCTCAACAGGGTCTTCTTTCCCCGCTGATTTCACCAAGCCCGTTCCCTTG
GCTGTGGTTTCGCCGGATGGTAGAGATGATGAGGATGATGAATATTACAGGGATATACCA
GAATATCCGTCACAGACTAAATGGGGGAGTGGCACACCAATTATTGGCGCCAAGGGTTAC
AGTGGACAAGGCAAGAATATTGTGACGAAACATGACAAAGTTATTTGTGGAAGACGGAAT
GCCCAAAGATTGATGCAGTTTCCTCCTGATTTTGGCTGTGGCGATGGAGAAGGAATGGAC
ATGCAGTTGCCCAACCAAGTGTACAATAAATTGAAGCAACATTCTATGACGGAAAGTGGG
AAACGGCATAAGGTGTTGGAAAAGAAGGACCACTCCACTGCTATCAAAGCAGTAGATGAG
AAAACTAGAATTCTAATTTACAAGATGATCAACTCTGAGTTCTTGACGTCTGTGGATGGT
GTGGTTAGTGAAGGGAAGGAGGCTGTCGTGTTCAAGGCTAATGGTGGAAAGAAAGATGAG
GTTGAAGTTCCCAAAGATGTGATACTAAAAGTGTATAAGACTTCAATGAATGAATTCAAA
ACACGTAGCAAGTACGTCGCCGGCGACTATCGACTGTCCAAGGACAAATTCAAGAAATTC
AACCCCCGAAAAATGATGCGAATTTGGGCAGAGAAGGAGTATCTCAATCTCAATAAATTG
AGACGAAACGGAATCCGATGCCCCACAGCTTTAGCCTTGAAGAAACATGTTTTGGCCATG
ACTTGCGTTGGCGGAGAAAAGCCTGCTCCAAAATTGCGAGAGGTTACATTGAATACAGAA
GATTGTCAAGATGCTTTTGAACAAACCGTTGATCTTATGAAAAAAATGTATCATGACTGT
AATATGGTTCATTCGGATTTCAGTGCCTATAATTTATTGTGGCATGATAAGAAAGTATGG
GTGATTGATGTGGGGCAAGCCGTTGATAGAGATAAT------------------------
---------------------------------------------TCTGATGAGCTTTGT
GAAGTAATCAGCCACACATTAGAGTCGTACATCAACTCGGCCGACAAGACTGAGTTACAG
TATGTTACTGAGATTTACAAAATCAATACGGAGAATGTTGAAGTTATTGAAGAGAGTGAG
AGAGGTGACATCAAAATTACAGTGAAGTTGTTCATCTGTGACTCCCAGCCTGCCTCTGTT
GTAGCTGAATCCCTGGATAAAGTTTTGAATGAATTGGAAACGACGTTTGTTGAATCGTTG
CTGTTGTCAATCTCACCGAGTGTGTCAGAGGACCAAGAGCCTGAA---CCAGTGACCCTT
CCTACGATCCAAAACTATTGGCAAGCAATGGAAGACCTAGTAGCTAAAGATAAAGTCTTG
TTTCTTGGTATTTGTGATATGGGTAAGGAAGGACTGGAGTCACTGTACAACTGGGCTCAG
GTGAAGCCATGTGTCAACCAGGTTAACCTTGACTCATGCTGTGTCCTCCCTAAAGATTTG
ACGGAATACGCCAAGGCAGTCAACATCCAACTCCTCACACACAATGACAGACCTGCATTT
GTGACCAAGGAATCTGTACAAGACAAGATTCAGTCTGTGGCCACGGAACGAGACAGCGAT
GCCTGGTCCCCTGAGTGGGTTGTCCGTTATTCGGGTCTCATCAAGTGTCGAGGCATCATC
AAAATGAAAGGGTACATCTTCCACGCCAACAGATCTGAGACACAGCAGAGGCAATATGTT
AGATCTCCATCACCTGAGCCTATTTACAACAATGAGGGGAAACGATTGAATACTCGTGAA
TATCGCACTAGAAAGAAGCTTGAAGAAGAGCGACATCGATACATTCAAGAAGCCATGAAA
CTGAATACTGAGTTCAAGCCGCCAAGCGATTACAAACCTCCAGTGATTCGTGTCAATGAT
AAAGTGATGATCCCACAAGAAGAGCATCCTGAAATCAACTTTGTTGGTTTATTGATTGGA
CCCAGAGGAAATACATTGAAAACCTTGGAGAAAGATACTGGAGCAAAGATCATCATTCGA
GGTAAAGGGTCTGTAAAGGATGGAAAGATTGGTAGGAAAGATGGCCAACCTTTACCAGGG
GAGGATGAGCCATTGCACGCATATGTTACTGCCAATAATCCAGAAAATGTAAAAAAGGCT
GTAGAGCAGATTAAAGAAATCATAAAACAAGGAATTGAAGTGCCAGAGGGACAGAATGAT
CTACGCAGGCAACAGCTAAGGGAACTTGCTCTTCTTAATGGAACCCTTAGAGAAAACGAT
GGACTGCAAAAACTGCGACAGATAGCTGAAAGCTACTACGATTCATGGTTTCCATTTTAC
AAATTGAAAGCGGGAATGTTCTTAACCACAGTGACAGGATGTTCAGTATTAGCTGGATTT
GGCTTCACTCTTGGTATGGCCAAAAAGAACGATCCCAAAAATTTTGCCAAGGGGGTGATT
GGA------GAGTTGCCAGAGAGTGGTGTTTCCCTTGCCACTAGAGCCCTTGGCCGAGCC
ACCCTTTATTCCGTGACAGGATTTGGACTTTTTTGCTTTGCTGTCTGGAAGATGATGGGT
GTAAATAATATGGTTGAATTTCGTGAAAAAGTAGGCAATGCTTTACCAAGGTTAAAGAAA
ACAGAAAGTACAGGACGTAATGAGTTTGCGACCATTCGAGATTTATTCAATTATATTATT
GATGAAGACAAGAAAGCTAAAGCTATCAAGTGCCACGGTTGTCAGTATCACAAGTGCGGT
GATTGGTACTACAGTGGTAATATGGGTGACTGTGGGGACGGCATGTATTGTGTCAAGTAT
AAAACTATTGTATGGATACAGGACTCGGGGGAAATAAAAGGAAATCAAAGGGAATCCCAT
GTTGTGACAAGAAGTTGTGAATCCTCAAAGGGCCAATCAGAACGATGTGTCGGGTGGCAA
AATAATGGAGGTGTAACGTTAAAATGCTGGTGTGGAACTGATGGCTGTAAC---------
------------------------------------------------------------
------------------------------------------------------------
------------------------------------------------------------
---------------------------------------------TCAGAAGGAGAGGAC
GAACCACTGTTTGAGATTGCCCCTGAAGACAATTCTGAACGCATATTCAAAGCCAGTAAC
CCAGGAGAGTGCCATAGACGTCTTCTTCGAGCCATCAACGATGCAAGGTCAGAGGTAGTA
TCCACCACGACAACTGGTCTAGACTTTTTTGGTCTTTCCCATTCTGTACTACAGAACCTT
ATCCAGTCCATACCTGGTGCCAGGAAATGCTCCAAATACAAATGGGTCAAGTTTGAAATT
GACAAATCTCAAACAAATGCTAATTATGCTATCGGTAAAAATGATCCAACAATTAACTAC
GAGGCTTTTATGAAACATATGAATTTCAGCGTTGAATCTGTGCTCGAGGCTGGAGGACGG
CTGGGAAAATTAACTCAAATGGTCCAGGGAAAAGCAGTTACCCTTGAAACACCAATGTGT
ACATTATTCACCAAAGGAGGCAGTGCCCCACATTTAAGTTTGGCTATGTTGGAACGAATC
AAGCACACACCTAAATTAGCGACTATGAGTATCAATTCATTTGTGGAACATGTAGACAGT
ATATCAGGCAGTAAGAAGAGGCTGGCAGACTTTACGTCCATGAAGGATAAAATGGTGTTT
GCAACTCTTCATGATGCCAGTCTCCCCATGAAGTCTGGAAAAAATGAAAGGGCTGGAGTC
GCAATTTGGGGAAAAGGCGGGAAAACTCTATTGAATCCTGCCACATATATCAAAATACAA
GAAACGTTGCAAGCTGATTGGGTCATGGCTCTTAGTGACGGTGACACCGACAAAGACACG
ACAGAAAAACGTAATGGGAAGGCTGTGGACCGAACTTTGGACTTTTTGGATGAAATGGTG
ACGGCTTGGAGTAAAAGTGAATTGTTGAAGAGTTCTACCCTATTAGGTTCAATTGTAGGA
GGTTTCAGTGAAAGACACCGAGTGAGGAGTGCCACAGAAACTGCTACAAGGCCTGTACAT
GGTTTTTTGTTGGAAGGTTTTCAGAAAGGGCACACAGAAAAAAGTCTGTTTGAAGACAAT
TCATTTCCAAACATTTTGTCTAAAACTTTGAGTCACCTTCCTGCCAACAAACCACGAATC
ATGGAAACTCCCTGGTCACCTTTTGATGTCATCAAGGGATTCAAACTCGGTATTGATGTG
TTCTCCAGTGCCTACCCCCACACCTTAACAGAGAAAGGTCAAGCAATGACCTTGGAGTTT
ACACTTCCCCCTGCTTCATCAACAGAGAATTTAGAAGAAAATAGCCGACCTCTAGACCTC
AATGAAAAAAGTTTCTTTGATGACTTTGGACCAGTGCTAGAGGGATGTCAATGTTATACC
TGTTGTACATTCACAAGGTCATATATTCATCATTTACTCAATACCACGGAACTATTGGCT
TACGTATTACTCACAATTCACAACTTTGAGCGTTACTTCCTGTTTTTCCAAACACTTCGA
CAGACGATAAAG------------------------------------------------
---------------------------------------------------------AAG
GCACAGTCAGAGAGCCAAGAATTTTCAAAGAAGACGGAACAAAAACTTAGACGATCTATG
GAAATAAGGCGAGAGAATCGTGAGACACAGATCAGGGCATTGCAGGAGAGACTTAGAGAA
CATTCGGTTCGAGTTCACGATGTGCAAAAGACTGGCCATGAGATGGTGAAAGATTTTGAG
ACTAAAGCTGAACAAAAACTCAACCAGAAAATGGAAACTTACGAAGAGAATCGGAAAAGT
CAGTTGTGCTCAATGCTTCAGAAACTGCAAGAACATGCATATCACATCAACGAAGTGTGC
AATGCTAGTGATAGCCGGGGTTTGAACACAGATGAACTGCAGGAACAACTTGTGCACAAG
ATGGAAAATGCTTTGAAGAACCGAGAGGAACAACTTCGTCTTATTCAAGACAGATTAGCA
GAACATGAAAACCGCATCAAGGAAGTTCAGAAAGAATCAAAATCAAAGGCAAAAAGTGTT
ATTGATCTTCCACCAAATATCCGACATCTTTTTGGAAGTCGTGTTTGTGATTCTCTTTTA
TCAGACCAAGCCATTGTTTCGTTAGCTTTGGAGAGACAGAAATCTAAAATGGGTCCCCTA
AGACCCTCAAAGATACAAAATGTTGAAGGTCTTCCTGTTGACTTAGCAAACACGTATGAA
AGTCTTGGTCACACTACACGGCACAATGTTTGTCCCGGTGTTAGTTCTGGTCATTTGATT
AGTCGGACAAAAGATGAATTTAATGACGAAGTTCATCAGAGACGAGTTCCAAATCCAGAT
GTATACAGATACCAAAGAGATGAACTCAGCNNNTGGGTAGAACAAGATGTTTTAAGAAAA
CGAATGGAACACAAATGGTTCAAGAAGTTGTTAATCATCATTCTATCAACAATTGGTGTG
ACAATTCTTATTGGAATATTTATGGCAGTTCCAGTATCCATGATAGTTATGGGTGCTATC
TACTTAGATGACTGTAAGGCAGAACGTATGATTCCGATCTACTTGATTGTGGCTGGCAGC
TTTGGAAGTGCCAAGAACCTGTGGAGTTTGGTTCAACGGTGTCGAAAAGAACGCCAAGAA
GACCAAAAGAAGGTTAATCCGTTGGAGAGCATCGTCAATTGCTTCTTGTTTGCCTGGTTC
ATTGCAGGTTGTGTGTATATCTACCGTACCCGTGAACCCAACACTGATGCCATGCTTGAA
GCAATCAAGATTGCTGGAAATACATCAGCTTCCATCCAGTACAGTAATAAGCCAGTAGAA
GCAGTGTATAGGGCAGACGCTATTATCACCGACCCATGG---------GATGATGCAAAA
GAGAATAGAGACTTCCATGGATTTGAAGTCAATCGAAAGATGCTG---------------
------------------------------------------------------------
------------------GAAGGAGAAATTTCCCTACACAAAGCACTTGTTGCTGAAATG
AAGAAAAACCAGAAAGAGCTGGACGAGTTTGTAGGTGAATTGGAAGAAGATGTTGAAGGC
ATGCAAGGACTGATTTTGATGTTACAGCAACAGTTAAAAGAAGGAAAGGAACAGATAACT
CGTTTGCAACATGAAAATGAGCAATTAAGGACGTTACAATCTCCTACTGAGCCTAACAAG
GAGAAAGAGTTATTTGATAAGATGCCACGAATCGCAAGAACTGATCCTGTACCGTTAGAT
GAAACAATGTATTCAGCATTCTTGGGAAAAGAGAAGAATAAAGACGATGGGAAACAAAAC
GGAAAGAAGAATCAGAAGAAGAAGAACAATAAGCCAAAGATTGTTGATCTCAATGTTGCT
CTCTCAACACTTGATGCCAAAGATTTAGAAGGAGTTTTGACTCAGTCTGAAGCCTATTTC
CCGAGCCATCCTCTGGTGTGGCTTAAAGATTTGGCATCTTATCTCAACATCAAATTGGAA
AACACACGTGATAATGATCCCACTTACAAAGGAAAATCTGTCAACTATCCGCTGGATGCT
GTACCAAATGCTTGTTCCAAGGTTCTTCATACATTTATGAAAAAGTTTTCAAAACACACA
ATAGATAGCATCTTCTACTATGGAATTACCACCATGTTGACTGAATCTTCCAGAGGTATC
TCTGTCCACGGCTACAGGGTATTTCTACAACTGATATCCCACACCAAGCCTGACGTTGTA
GCAGAGAATCTATCACAGTATTTGGAAATACTAAGGATGCATCAAAACAACCCCTCCAAG
TGTCTGTCTGTGCTCTGGGTTCTTGGCCAGTGTGGATTCAAGAACTTCAATTGTGGTCTT
AAAGTTTGGCTGGATCTGATGTTGCCTGCTTTAGAAGTTCGTCAAGTTGCACATTATCCT
GTGGAATATTTGGAAACTATTAACAAGAAATCAACCAAAAGCTATGGTCTGGTCACTTTG
AGGGAATATTTTCAAGTAATGGATGTGTTTTTCAGTCCTAAGTTTACTTTGGCTCATGAT
TTGAAAAATCGTCTCAATTTGCTGTATCCATTCATTAAGACTCTTGCTTATGGAGAGACA
CCGTCACAAAATTTGAGAACGTTCTTCCCATCATATCTGAGCCGATTCAGCACCACCAGT
TCCAAGGCTATGAAGGATGAGTTGTTAGAGTGTTTGACCCATTGCCTAATCACAGACAAA
CAATCATTCAGCGTCTGGTGTCAGCTTTATACCAAGCACCTTTCAGCATCTAGTCATCTA
TTGGCTCATTTAGTCGACAACTGGTCTGGCTTGCAGTACAAAATGGACAAGAAAGTACTG
ACTGAAACTCTACGCTCTTTCATTGTTACTAATGAAGAGTTGGATATCTCAAGCAAAGGA
AAACTGGATGGTTTGAAACTGTCTCAACTATCTACTAAGGAATTGATGACTAAGCTGAAT
GGAACTTCCTTTCCGTGGAGTCTGTTGGTTTTCTTCATGGTCTCAGTTTTCGCTGCCATT
GTTGCGTATGATATTACTTCCAGCCCATCTTTTCGATCATCCAAGACAATGCAATTTCTG
GAACATTATGGAATTCTTGCCCTTTTGGATAAAACGTACCAAGGTGTCAACAATGTCATT
GTTTTATCTGTCCAGTGGGTGAAAACAAATTTCCCAATTTTCTATGCGTCTGTTCGAGAC
ACCTTGGTACCTTTTGTGATTACAGTATGGAAGAGTTCTAAAGACTTTTTATTGAATGCT
GAAATTGAATCTCGGCCTTATAGAGAACTTTTGGTGGAGAAAGCCATTCACTTTTATCAT
TGGGTTTATGATTTGTCCCCTGAATTTTGGGTCCGATGTGAAGAATTAATTTGGTTGTCA
TGGGACTTATGGAAAGACTACTCTTATAGAATATGGATCCTGTTGGTGGACCTGGCAGGC
CAGGCAGATCATTGGCTGACAGAACATGTTTTGACGGGTTCCTTCTCTAAGGAGGCAATA
AAGACAATCAAGTTGCTGCAAGATGAACTGGAACATCTTGCTAAAGAGAAAGCAGAGCTG
GATAATGTTCCAAGTGGTGATGCAACAGAAAAAATGAAGCAATTAGAAGCGGACGATCTA
ATGTTTAGAAAGTACCTCGGAATGGAAATTCGTAAAGTTAAAGGTGGATGTCTTCAAATT
GCCTTTAATCAGATTGATCACAAACAACCCAATTCACTCTACTTGTTTTCATTACAATTG
GATGAAAATCGTAAATATATCGTAACGGACTGCAAGCCTGATATTCCTGATCTGGATGAT
ATT---------------------------------------------------------
---CGCAAAAGGCGATACAGCGATGTCGACCCTTACAAAGGACCTCAGCAGTTTTTGGAA
GCTGGTGTACGAGGCTTCTTGTTAACTTGTCAACAAGATAGAGAAGAGTATGCTGTCGAC
GAAGCTATTAAGGTTTTACGCAAAACTTGCGTCAAACTTTATGGTGGAATCAAGCCACTC
AAGCCTGAAGATGCCGCTAGAGGTTACATCATGGTCGATTTTATGAATCCAGAGGACATT
CAATATATTCCTCACCCTGATGCTGACAAACTTGCCGAGGAAGAGGAGGAGGGTGCGAAG
GAAGATGAAGCTAAAGAAGAAGTAGAAGAAGCAGAAGCGGAAGAATCTAAACAAGAAGAT
ACAGAAAAACCCGAGGGAGAAGGGAAAGACAAAGACCGACGACCCCTGTTGCTCTCAACT
CATAAATTCCAAAGCTATAGGACAGAACTGCGCAACATGATGTTTGTGAAATCAGACATT
GCAGATCCTGTTGAAGTCCTAAGTGAAGCTTTTGATTTAATGTCCAAAAGAAAACCATTA
ATAGCAGATGTCATCAATCAGATATTACCTGTCCAAGGTGTCTGTGATAATGATTATAAA
CAGTTGGAAATTATGTGTCGCCGAGTGCTGGCTCCATACTTTTCTGAAGAGGTG---TAT
CCTGAGAGCTTTGGACTGTTGTTTTTAGACAAAATGTGTGAACCTGGTGGTGAGGTGCTG
ACGGAAGTGGTACGCAGCGCTATTTGGAGTATCAACCCATCAGCGTGGCAAAATTCTCCA
TGGTGTGAGCCTGATGTGGTTGTACATGTTGAAATCATTGGCAGCAAAATTATTCTCTGT
GCTATGCCACGTTATATGAAATACAGACAGTACAGTCCCCTTGCTGTGTACGAGTTGGGA
TATGGCAAGCCAGAGGATGAAAATAGGAATAGAAAGAAGGACAAGGACAAGAAAGACGAA
GCGGCAACTGCCGAA---GGAGCAGAATATGACAGACATTATTGGGTTCCTTGGACCTCC
TACTACTTCCATGCTGCATTCGCTTCCTCTTTTGCTTTCATCTTCTTCAATATCAAGAAA
CTATTCTGCTCTCGTGCTATCAAATTTCAGAGCAGTGGATTTTTCCTAGAACTACCTGTA
GTGATTCTGACTGGTCTGTTGTCTATGCCATTGGGAATACTGCAGTTCATCCCTGCATAT
CATTCACTCCATGACACACTGGGCATCCATACAGAAGTGTGTGTGTTACTGTATTTGGCC
GTGTTTGCTATTATTGTGTGGAATGCTGATAGAAGGCCTCTGGAATTGGCTCGACATAAA
GGTAGTGGCATGTTTAGCTTGATGTTCCTGGCCGTTATAATCCACTATGCATTATACATC
TATCTTGTGTTCACTACCAATCCTACCAAAATACATCAACCTGTAGGCCCTTGCAACAGG
TCAAGGTCATCGAGATCCAAATCTAGATCACGGTCTGCATCAAAAAAACGG---AATCGT
TCCAGG---TCCCGTTCTAGAGATAGAGATCGACGACGTAAGAGAGATAGGAAACACAGA
TCTAACAGATCAAGGTCAAAGGAACGAAGACGGTCAAGAGACAAATATAGGCATAAAAAA
GACAGAAAGCGTCGCAGTAGAAGTAGAGACCGGAGGGAGCGGAGGAGTAGCACAAGGAGT
CCAAGTCCTCACAAGGTGATCAAATTTGGAGATAAAGTAATCAAGCCGGGGGCTAGTTTC
GGCAGACCAAGCTCTTCCAAACCAGTTACATTTAAGGAGAAGATGAGGCAAGAGTTGATA
AAGGCCATTGCAGATGGGGCCGACGAAAGTGATATCTTAGCAAATAAAGGTTCGACAATT
TGTACCCAATCAGCCGGTGTTCAGCAAGTTATTCGTGCAGAGGGAGGAACATCCATTCCA
ACCGTATGTTCTTTANNNTCACTTCATCCTGAATTCTTAGTCAAATTTCCTGATGGCAAA
ATTCCCACTTACATGCAGGTCCCAGATGTCCAAACAAATAGAAAAGACATTTTATGGAAC
AAAAGAAGACAAGATAATCTGGATTCGGTGCAAGAATCCAAGATAGTAACAGCAATGGCA
AGTTTCTACAAATCAACCGTAGGTCTTGGAAAAACAAAACAAGTTATAAATTCTAAGTAC
GAACGCCCACCACTCGCTGTGGAAGTTTCAAAGACATTCGTTCTTCTTGGTATACATACG
AAACCTGACAATACGCCAGACGAATTGGACGAACTTGCCAAAACTATCGAATCTGTAGCT
TATGATTTCTCTACCGACCTTGGAGTTGTTGCCCTTGGAGATATGAACGCTGATTGTGGT
TACATGAACGGGAAGGAAAGAAAAGCAGCGACGATATTTGGCTTTACAAGTTTGTTGGGA
TTCAGCATTAACTTGTGCATGGGCCCCACCTATGACAACGGCTGTGCGCTACATTTCAAT
GTGAGATTTGATGAAGGCAGAGTTGTGCGCACTCACATGCAAGATGGCAACTGGGGAACA
GAAGAAACAGCAGGTGGATTCCCCTTCAAAAGAGGTCATGTGTTCGAAGTCCACATGCAG
GCTCACCATCATGGATACAAGATTCTAGTCAACAATCGTCATTTCTGTGACTTCAATCAC
CGTCTTCCAAAGGAAAACATTTCATACATTTACCTTGAAGGAGAAGTTCTCATCCACAAC
ATCCAGTTTAGAGGAAACCACGGA---CATCGTGGTGGTGGTGGTTATGGTGGTGCATAT
CCC------------GGTGGTTCATATCCTCCATCA------------GGTGGCTCATAT
GGTCCCGTCTATAACCCTCCTGTGCCATTCACCACTCCAATCCAAGGTGGCGTTGTCCCT
GGAAAGATCATCTACATCTCGGGGGTCCCAAATCCAAACCCAAGCAGATTCACTGTAAAC
CTCCAGTGTGGACCCTACGACTCCGGTGACCTCGCCATGCACTGTGATGTTCGATTTAAC
TTCGGCAATTTCTACAACCAGATTGTGCGCACACACAGACAGGCTGGTAACTACGGAAAC
GAAGAAACAGCCTTGGCACAATTCCCATTTTATCCCAACACTCCATTTGAAATGATGATT
CTCATTGAACCAACATCATTCAAGATCGCCGTCAACAGCCAACATCTTCTCGAGTTCCAT
CATCGCATCCATCCTTTCAACAGAGCTGATCACGTGAACATCTCAGGAGATGTCAGGCTG
ACCCAAGTGCGCTTCCAGAAAAAGAAACGTAAACAAGAAATGGACCAGTCCCTCAGTGAA
ATCACGAAAAAGATAAATGATGCAAACCTGTTAATAGAAACTATGACAGCACTTGAAAAA
CTGCGTCTCATTCGACAGGATGCTGCCATGAAAAGGGGTGATGTGGAGCTTGGGGAGCCT
CGTAACAGTTTTGAACAAAAGATCTCCGATATGACACGTCTAGTACGTGGGCAGCTTGAA
GTGTACAAGGAAGAGGAAGAGAGCATTCGGAAAGCAATTCAGTCAGAACAAGATGCAACA
AGTGAGAAAGAGAAGATGTTGCAACAACAGCAAGAAATGGAGTTACAACGACAAAAGGGA
GTTGATTTGTACAGGAAACTATTT------------------------------------
---------------------------------------TGCAGTCATCGTTTGACTCGC
TGGAATCTGTGGAATGCATACCATAATCGCGCCTCACACAACCACGCCAGTCAGTATTTA
AATAACAACAAACTCATCGAAAGTTTGCGGGCTTACAGAATTGAAACGTTAAGGTCTCGT
TTTGCTCCTGCGGCTTGGGAGGAAGTGGCTCAGCTCCAGCAATTTGCCTCTTCGGAAGGA
TTCAAACATAACTTAGAAATGTGGGACCGTCGTGACGTGAATCCAGAAGATGAAACTGGT
AAAGCTGCAATCCGAAGGAAGATTTGGGACCATTTTGAAGATGAGAATCTGGTCAATGCT
CCCAGGCCTTGTCATTACAGGATTCCAAACTTTGAGGGTGCATCAGAGGCTGCTGACAAG
TTGACAAGCTTGGACGCGTTCAAAAATGCCAACACCATCAAAGTCAACTCTGACAAGGCT
CAGGAGCAAGTTCGATTCTTGGTCTTGGAGGCTGGCAAAGAACTTGTTCTGTTGAACCAG
AATGAGAAGGATTTGATGGTCCCGACACCTGAGTTGAAATGTGGATTGTTAAACCGTGTT
GTGGCACCAGAGGGATCTAACAGTGAGGAGTTGAAGCACTGCTGCACCACACAGGGAGTG
AAAGAAAACAGCAAGGAGATTGGACTGGAAGAAAAAGTGAAACTTGACGTCATTTTTGTG
GGAAGTGTTGCCGTTTCTAGGAATGGTTCTCGTATCGGAAAAGGCAAAGGCTATGCTGAC
TTGGAGTATGCCATGATGCGTACAATGGGAGCTGCCAACGCCAACACTGTGGTGATCACT
TCAGTCCATGACTCACAAGTGGTTGACATTGCTGATGATTTGGTAGGCGAGCATGACATT
ACTGTGGACTACATTCTTACACCCACGGAAGTGATTGAAACTAACAGCAAGCGACCACGA
CCCTCTGGAGTCACCTGGAACCATTTGGAGGTCAACAAGTTTTACCAAGTTCCAGTATTG
CGTCAATTGCGCAAGAATGAGAAAGATGATGGTAAGGATGTCTTTTTGAAGGATCAGAAA
GAAGAGGATGAAGATCCAGTGGATACCATGGAACCACCTCGTCCAAGGCGCTTTGTTCGT
AACAGAAATGCTGGAGGCTACCGTGGAAGGCGTTCTTATGGACGTTATCGCCGTGGTGGA
CGCAGACAGAATCAAGATGACTCTGGTGCTGATGGAGACGAGGGTCGACCTAACAGACGC
AGCAGTTACAGAAACAGGCGTTACCGATTAAAGGATCTAAATTCTCATATCAAGGAACAT
GTCTACTTTATTGGTCAGGAATGTACAGTAGCAGACATCTTTCTATACCACAGTTTACAT
CCAGTGTTTGAAAAATTAACATTCCAAGAAAAGGAAAAATTTATACACTTATCAAGATGG
TTTTCCCATATACAAGTTGATGATAAAACAAGGCAGTCATTACAATCTTTAAAGTTTCTA
GGTTCCGACTCGGAAGCCCTCCAGAAACAACCTGGCATGAAAGTTAGAAGAACGGAAATC
TTGAAGTTGCCTCCTGACGGGCCAACCTATCAACAATTTATTGCAGACACATTGTGTCAG
AGACCAGTCAGAATTGCCGATGGATGCCAGGACAAGGTTATGGATATTTTCTTCTTGTTG
GACTCCTCCTCCTCCATCTACATCAACGACTACATGTCCCAACATAGACTCACTCGTGAC
ATCATCAGCCGATTTGACATCAGTGCCGACAACACACGAGTTGGTCTGCTTACTTTCAGT
GATGAATTGGAGCGCCCCGTGATTGGTTTGAACAGATACAACAACAAGAACGAATTGTTG
AACGGTATTTCAGTTCAAAACTTGCCCTACAGGACTGGAGTTACCAACACTGATATGGCA
ATCCGTTACGTCAGACAACTTACCGAATTCAGAACTGACATCACAAAAGTGATGGTAGTG
ATGACTGATGGCGGATCCAGATCTCCAGGAGGTACTGCCCGGGAGGCCGAGCTTGCACGT
GAAGCAGGTTTCTACATGTATGCCATTGGTATTGGTCAATATTTGGAAGAACGTGAATGG
AGAGCCATTGCTACTGACCCCGATGACAGCTTCGTGTTCAACATCACATCTCCAAGGTTG
TTAGAAGAAGTTCAATTCTCTCTGCCATCCCGTGCATGTGCTTTGCCACCTATCATCCGT
GGCTCAACTTGTGATATATCCCGCTCATCTGAAGTGTACTTTGTTGGAGGCAGAAGCACC
AGTTCACAGGCCGTCGATGTTATTGGAACTTTCACCACTCGTACAACTGACAGGAGGGAT
TTATTGAGGGCCAACTACTTAATTAGCGGCTGCAGCCAAGTTGACAATATTGTCTTGGTT
AACAATGAGCCTTTCTGTGAGCGATACGACCTAAACACCAATGAGCCAGTGTCCACCACC
AACCTTTTCGAAGACGCTGTTACTGCCATCAGAAACTCCAGAAGTATTGGACCAGACACC
CAGAAAGTTATCGTGCTTTTCGTTGATGATGTAACCTTATCCACAGATAGATTCGAATTG
GCCAACCTAGTAAGAAACGCTGAAAACGATGGTGTCACTGTTGTTCTTGCTGACATTGGC
ACTCGCACCTTTAGAGATTTTGCCCAGAGAATGGTCCAGACCAGAAGCAACATTGTGAGC
TTCGTCGATGACAATGTATCAACACAAGATGATTTTGAGAAAGTTGACGCCCCCGGTACT
GATAATGCTGCTTCAGGTGCGTACGATCAGGATGCCGAAATTTCTACCACTACAGATGTT
GCGGGTGAGGAGGAAGCTGAAGCAGATAGATTTTCATGGGGGGATCAGCCGTCTGCTCCA
GTGCCAGAGAGTATTGACCCCTTGGTTAGCTTTGATGATGATACTGGGCAAGATATGCAG
TCTTTTAATCCGCCTATTCCCCCAACTAGTACAACACCAGAACCTTTCCCCTCTTCTACT
CCTAGTCCCATCCCTTCACAACTTAGCGAAAGCAAACAAGTTTCAGTTTCAGACGCTACT
GCTGAAGGCTCATGGATTAAAGGTGTTGATCCCAGAGTGATTGACTTGATCTACTGGCGT
GATGTGAAGACAACAGGCATGGTGTTTGGTGCCATGATGGTGGTACTGCTTTCACTCGCC
ATCTGTTCCTTACTCAGTGTTATCGCTTACCTTTCTCTTGCTGTCTTGGTTGTCACATTC
AGCTTCACAGTCTACAAAAAGATCATGAGTGCAGTACAGAAGACTAACGATGGACACCCG
TTCAAGCAACTAATTGATATGGACATTGCATTGAGTGAAGACAAATTGAAAAGTGTCATC
CAATCAGTTTTGAAAAATGCCAACTGTACAGCCAGTGAATTAAGGAGACTGTTTCTCATT
GAGGATATGGTTGACTCCATCAAGTTCGGTCTTCTTCTGTGGGTTTTAACGTATATCGGA
GCCTGGTTTAATGGAATGACCTTGGTTATCTTGCTTGTTATCTCCATTTTCACATTTCCC
AAAGTGTATGAAACATACAAGGTTCAAATTGACAACTACATTGGATTGGCCAAGGCACAC
GTTGATAATGTGATAAACATCGTTCAAAGCAAGTTGCCATTCTTGAAGAAGAAGGAAAAA
GCCCAAAACAAAGAACTAGAAGACAAAGCTGATAATGCAGCACTGGAAGTCGTCATTGAT
AAACTGTTGCAGTCTGGACAAAACTGGGTGACAGAAGCTGCCAAAGCACAAGTTCATGTT
GCTAAAGCCACTAAGAATCATAGCTCATTATTGAAAAAAGCTATGGATGAGACCTCCAAT
ATATTACACAAAGACTCCGAATGGGAGGCTGTGACAGTTGCATTCAAAGAACGGGATAAT
ACGGTAGCCAGGGCTAATGAACTGGTTGATGAAGCGAGAAAAACTATTGAAAAACTGAAG
AAGGTTCTTGATGAGGCTAAATCTAACAAAGTGACCATGAAGAATCAAGCCATCTTTACT
GCCACTAAGAAATTGTCAGACTTTAGCAAGGAGATGTCTGTTGCTGGCAGTCAGGTACGC
CAGGCAGATGCTGAAGCCAAGGTGATGTTGAAGTATAAGGATTTAGTTGACAAAGGCAGG
AAACAATTTCAAGAAGAATTGGATAGTTTGTTACCTGACATCAAACGTGGAAGAAATAGT
CGTAAACTTAGTGAAGAAGAACTGAATGCTTTGATTGCCCACGCACACAGAAGGATTGAA
CAACTACAGAAACAAATTGCCGAACACCTTGCTATGGAACAAAAGAGACTGGCAGTAGCA
CTGGACGAACAGAAAAAAGAAAACAAAAGTCTTACCGAATCGGCCGTCGGGGATGAAAGG
GCTCATCTTTTTGCAGAGTTTGAAATGGAACGACAAAAAATGGAAATTGAATTTTCTGCC
TGGATGGAAGCCGATGTCAGAAAACAATTGGGTAGACAAGCGGCAGCCCACAGTGACCAC
CTGAGAGATGTTTTGGCCGTACAAGAGGACCAATTGAATAAAGATTATGAACGCAAAATG
AACATCAAGCTTCTGGAGGAGAGGGAAAAGTTCCAGACAGAAACGACAGGTTGGATTTCC
AGGTTGAAGGGAATTGAAGCAGCTGTTGATGCTCGAGCGGCCAGTGAGAAGTTGGCTCAC
ACAGCCCAAGACTTATGGTTGGCTTGTATTGCCCTGAATTCTACCATCCAGTTTGGT---
GACGACACCGAAGACAAACCAATTCCTCTACAACAACAAGTCGACACCGTCATCAAGTCT
GCAGACAGACATCCTTTTGTAGAAACAGTTGTGAAGACAATTCCCCAGACTGCCTTGGAG
AGAGGAATCTACACTGAAAACGAACTCAGGGACCGATTTGTTCGTGTTTCACAAATCAGT
CGTCGTCTTGGATTGGTTGAAGAGTCCGATGCCTCCCTATACAAATACTTAGTCTCATTT
TTACACTCCTTTTTTACAGTCAGTAACGTTGCTGCTTATTCAGAAAAAGATTTGGTTTCT
CTCGATGAAATGGATAATTTTAAATTAGTGGCCAACGCCCAATATTGGATGGAGAAAGGT
AATTTAGATATGGCAGTTAGGTTTATGTGTCAGTTAAACGGTCAGTCTAAAGTCGCAGCT
GGTGATTGGATCGCTGAAGCTAAATTGTTGTTAGAAACACGGCAAGCAGCAAAGACGATA
TTATCATTTGCGTCAGCAACGGGATTGGCTGCTACTTTTTCATCCTCCTACGCTGGCAGC
CCGTCTGACGGTAACACGATGAATAACGAGAATTCAAATGACACGGAACACGACCCTCAT
GGCACGAAGGCTTTGGCCCATCAAGTGGCCCATAACCACACGTACAACACATTGCCTGGA
CACACACCAAGAGAAGTTAAGAAGTACGCCCATAAAGAACCCTCTAAGAAAGGACCCCAA
TGTCGGGATGAGAGACGTGCTCAAGAATTAAAGATTCCATTTACAATAGATGAGATAGTT
AACTCCCCTGTGGAGACATTTAATGACATTCTGACTAAACACAGTCTTACTGAGGAACAG
CTGACACTGGTACGAGACATTCGACGCAGAGGCAAGAACAAACTAGCAGCCCAAAATTGT
CGCAAACGTAAAGTAGGCGTAATTTTCACGCTTGAGGATGAAATGGTTGACCTTCAAAAA
GCTAGAGATAGACTGCGAGAAGAGAGGGCTGCGATGGAGAAGGAGACGCGGATGATGAAG
GAGAAATTCTCCCACTTGTACTCTCACATTTTCACGTCCCTCCGAGACGAACACGGCCAA
CCTTATGACAGAAACCAGTACTCTTTGCAGCAATCCAGTGATGGTAATATTTTCTTGGTT
CCTAGAAATATGCTGAACAAAATTTCAACCTTCTGTCGGTTTGTTCCACGTGTGAGGAAC
ACTCGT------CTGGGTGGTGTCCCTGCCCATTGGAAACCCCTTCGTCAAGTATGTGAA
GAAAACAAGAGCCACATGAACTGTATGCCCATCCCACAAGGATCATGGCAAGAAGCACAT
AATGCCAAGAGTGCAAAATACAACATGCTGTTACTAGGCAGCTTTGCTAGTTTAGTAGCC
ACCTTTGGCATTTTGTATGCTACAGGAACTATATACTTCCATGGACCACCACCAATAAAA
GTGCCATCAAGACTTGCCAAGCTAGCTTTAGGTAATCATTCCTTGTTTGAGAAATGTGCC
ACTACCCAGCTAGTAAGAAAATCTCCTAAAGTCGATGCAGCTGTAAATTTTGTGAAAAGG
CTT---------------------------------------------------------
---------------------------TGTGCCTGCCTTGTGGCTGAGCTG------ACC
AAAGAAATAGTCGGCTATGCATTGTACTACTGGTCGTATTCTACATGGGAAAGAGTGTAC
CTACATTTAGAAGATTTGTACGTCAAACCAGAACACAGAGGGAAAGGAATGGGAAAGCAA
ATGTATCAAGCTGTCGCAAAGGAGGCATTGTCTAAAGGATACAAACGTTTGGAACTGGAT
GTTCTTGGGTGGAACAAACCTGCCAAAGAGTTTTACGAGAAAGTAGGAAATCAAGATTTA
ACAGACACAGAAGGGTGGCATAAAATGAGGATGAGTCCGGGTGCCATGGAAAAATTTATA
---------------------GAGATGAAAGTCAATTGGGCAGCATCGCCAAGCCAAGCA
CCAAAACAAGACACAAGTAAACACCACCATGTATTTGTAGGGGACCTCAGTGGAGATATT
GAACATCATCAGCTTCGTGACGCCTTTGCCGGTTATGGAGAAATCTCAGATTGCAAAATT
ATCCGTGATGTGAACACAAATAAATCCAAGGGCTATGGTTTTGTCTCCTTTGTAAACAAA
CAGGAAGCAGAATTTGCAATCAATCAGATGAATAACCAGTGGTTAGGATCACGACCTATA
CGAACTAATTGGGCGACGCGGAAACCTCTGGCACCTGTCGCCAAGGAAAATGCCAAACCA
TTAGCCTATGATGAAGTGTTTAGCCAATCGAGTTCCACCAATTGTACTGTCTATTGTGGC
GGTGTAACCAACAATCTTACAGAGGAAGTGATGCGAAAAACATTTGCACAGTTTGGTACC
ATCCAAGAGGTGCGCGTGTTTAAAGATAAAGGTTATGCATTCATCAGGTTTAGTACAAAG
GAAGCGGCTACACAGGCTATTTGTACAGTTCATGGTACATCGATAAATGAACAATCAGTT
AAATGTTCGTGGGGAAAGGAATCAAATGAAGGAAACCCGACAAACCATCATCAGTCCAAC
CCTCCAGTTGTGATGCTACAATCACAGCAACAGCCA---TTAGCCGCTGCTCCTGCAGCT
GCACAGTATGGTCAATTTTACAACATGAACTACTACCAAGGCACACCATACGCCGCTGGC
ACACCGACCTACCAGAGTGCCATGCCTGCTCAAGGACAGTTTATTCCTTCAGGAGGGCAG
TGGCCTGCATATTCCAATTACCAAGCATATGGCAGTATGAATGTGCCAGTGAGTCAGTAC
GCGGGTCTCCAAATGCAACCAGCCCAACAGCAGCAGTTTAGCGGACAAACGCAGGGAATG
GTGGGATACCCAATGCAGCAGATGGCGAGATCTAATGTTCGATACGAAGTGCTTCCTTCA
GAGGAACAAAATGTGGCAGCAGAGCCTGTCAACATGGCCATGGTAATTCCACCCCCAAGC
TATTCTGAAAATGCTGTTTTGGAACAGAATGGAGATGATCCAGCTTTTGGTCCAGCTAAG
CTACCTAACTACGTAGAGGCTACAACTTTGCCTTCATATGAAGAAGCAGAGCGTACCAAA
GCTGAACAGGTGTCAGACACTGATCGTAGTGATTGTGAATCTGGCAGGCTTATGATGCTT
GAAGGAGTCAATGAAACAACGATTGGAACTGATGGCATGTTCATGTGTACCTTCTTTATC
TCTTTTCTGTTTAACTGGCTTGGATTTCTACTTTCTCTGTGTTTGTCCAACACCATTGCT
GGAAGATGTGGAGCTTTGTCAGGGCTTGGCCTTTCCATTGTCAAATGGGTTGTCATTGCC
AAGCTTGATATGGTCAACCGTGACCCCAACAACCTTAATGACCACGTAAAGGTCTGTTTC
GATGAGGTCATTGGAGAACCCGATGGTGCCCACTCCATCAACTGTGTATGGTCCAACTCA
TACGCATGTTTCAACTGCTGGAAGTCATGCTGTTATAACCTCCTGACAATCCTCTGTGCC
ATCCCCATCTCAATGTGCTGGGGCTGCGAGTTCGCCTACATCACCTTTACTCACGTCTGG
CAGGTCACTCCTTGCATGAGAGCCTACATGATCAATTGTGGATGTATGCAGAAATTCTAC
GGCACATGTCTCCAATGTTGTATGCAGCCGTGTTTCGAATCGATGGGATACTTCTTCAAT
AATATCAAAGTCGTGATCCGATCCTCAAAAACAAATGAGCAAGCTTCAATTTCCAGAAGT
TCAAAACCTTCAGACCACGTGCTTCTCTTCCATTGTTCCACGTTTCTCCATATCGGCCTC
CCTGGAATCGCAGTCAACGTAGAGCATGTTAGCAAACAGGTGGAAAAGGCGAAGGAAAAG
GCAGAAAGCGTTATTAGAGACGCAGCAGATATTCTTAGACAGAAGGGTATCCAGTGTTAC
TCCGTGATAGAAAACAGACCCAAACCACACGAGGCCATTTTGGAAGTGATTGAAAGGGAA
AAGGTTGATTACGTTGTCATGGGAACCAGAGACCTTGGTTCTGTTAGACGTGCCCTTGTG
GGGAGTGTTAGTACTGAGGTTGTTCATCATGCCAATGTGCCTGTCACGGTGGTCAAGCAA
CACGTGGCTAAAGGAAAATGCCCTATAGCAGGAAATTCAGTAGGCACAGATAAACAGTTC
ATCACAAAATACATGCCGCTATTAGATGAACAGTTACACTACTTCCGTGACAAGGGCTAT
GTGTTCTTGGATGAGAAAGGTGGGGAATATCCAGCCATGGTGGAGTTTGCTCCCTTCCAC
AAAGTACCCAAGAGGAAAGCCAAGAAAAGTGACTCCAAATGTGGAATTATTGAACAAGAT
GTGGACTACATGAAATTCCTAGAGTTATTAACCAATCCACCAGAGGTCGCTCCTATATCT
CTAGACGCCATCGTGGAGGAAGTAGAAGCTAAAGAACAGAGATTAGCAAAAATGGGCTCC
ACTAAAACCAGTACTCCACTTTTGGATTTTTTACGAAGAAGGAGAGAAGAAACTATTCGT
GGTGGTGGGGAAATGTTCAAGTTTCCTTGGACAACTTACTCAAAAATTCAACAATTTCCC
TTCAAATTTTATTGGAAACATGGACGTTTGTTCAGATATGTAGTCTATTCTTCAATCCTT
GTCTTCCCTCTCATGGCAAAGCTTACTAAAGCG
>auritulus
AGTGACAAGCCGTTGCCTGCTTATTGCAACCCTCCCAATCCCTGCCCTGTTGGAAAGACT
GCCAAGGACGACTGTGTGGAGGACTTTGAGAATTCCGCCGAGAACAACAAGAAGCTGCTC
AGCGAGCAGGACTGCCCATGCGACACAGAGCACATGTTCAGCTGTCCCGCCGGGAGGGAG
ACTGTCTCCTCCAAAGGAAATCAAACCCTCAATAAAGTCATTGATCAACTCAGCAAGATG
GCTGAGAACGGTGCTCTTCGGAAAAGAATTGCATTGGTGGCTAAAAAATCGCCGCATATT
ATTCATAAACGAGATGAAGCTAACCCTTACATTACTGGTCCTCACAAAAGCATCGCCGCC
AAGAAGTCCGGACAGCCCTTCCCTTCCAAGTACAACAACGAACACAAGAAGTTCCTGGCA
GCCAAGGAGAGGATGAAGATGAACCAAAAGAAGAAGGTGGCCAAGCTGCTCCAAGAGTGG
GAGGAAGCCAGGGAACACGTGAACGTGGTGAGGAAGACAGATCCCAAGACTGCAGACAGG
ATGAACGACGAGATTGCCCAGCGTTTCAAGCACCTGTACGCCTCGTTCAAGCTGGAGGAT
GCGAGTGAGAACAAGCAGCTGGCGGCCCTTCATCAACAACACATCCAGGCCATGCTCAAC
GAGAGGAAGAGGGAGGCCATGGACCGATACATGAACGCTCTGGAGAATGGAAACGTTGCC
ATGGTGAAGAAGTACCTGCACAGCTACATCAAGGCTGAGGAGAAGGACCGTATGCACACC
GTCAACCACTTTGAACACATCAGGAACTCTAACGCAAAAGAAGCCCTCCGCATCCACCGT
CACATCATCAACCACCTCAAGCTGTCTGAGATGAGGATTGACCAGGCCATGGAGATGCTC
ACCCACTACCCGTCCATCGAGTTTGAAGTCAGACCAGAGATTGAGAACTTCCTGAAAAGG
TTCAACGAGATTGCGAACAGCATCAAGAACGTGGTTCTGCCCGTACCAGAAGTTGACAGC
CAGAAG---TCTGACGATGGCTACACCGACATCAGCTACGACAGCCAGGTGGAGAGTGAG
GAACAGACAGAAGACGATGTGGACGAGGTTCAGGAGGATGAGCACAGCTACGAGAGAGCG
TCCCAGTTTGTTGCCCAC---GCTCAGCAAAGCATGCACGAGAGTAGCGGCTTGAAGTCA
GCAACTGCCTCCGGCTCCCAGATGGGCAGCAAAGACAAACTTTATAGACAAATCACTGTG
GAGGTTAAAGGTCATGACCCAGCAGTCCTCAACAGCTATCAGAAATTCACAACAACTGCA
GCAGAACATTTGGGTGTTAAAATTGCTAGCATATCTGAGCCTCCTAGAGTAATAACAAGA
AAAAGTTTGCTCAAATCTGTCTTTATTTTCAAGAAACATATGCATCAGTATGAAACGAGG
ACGCTCTTCAGAGTATTTGAGTTCAAACACCTGACAGAGTCTACTGCTCTCACCTTTCTT
GAATACATTCAAAGAAATCTTCCAGAGGGTATGGCCATGAAAGTGACAAAGCATGAACTC
CAGCCACTGCCAGACCACCTCAAACCTCCCGACTATTTCAACGTCATGCTCGGCTCTCAG
CTTCTGTATAAATTTGAAAGACCACAGTATAGTGAGATTCTTGTTGAACACAAAGACAAG
CCCATGTCCAGTCTTTATGGTGCAACTCATCTGTTAAGACTCTTTGTGCGATTGGGTGCA
ATGTTGGCTTTTACGTCTTTGGATGAAAGGACAGTCCATATCTTACTTAATCACGTGCAT
GATTTTCTCAAGTATATGTCCAAAAATGGTTCATCGCTCTTCAAGACATCAAACTATGAA
ATTGCCACACCAGACTACCACCGGAAAGCCATCWMCAASCARSRWWRRRTYMCKTTKGAG
TCAAATCCAACGACCCTGAACAAGTATGTACATGGCCTAGGCATGGACAAAGCTTGGAAC
TTTGTAGATGTTTTTGGTCTGGACCCCGATCTTCTGGCTATGGTACCTCGTCCAGTGGCT
GCAGTGGTGCTTCTTTTTCCAGACTCG------CAGACTGCTCTTGGTGAATACATGAAG
GAAGCCCATGATGACTTGTACTACACCAAGCAGACTATTGGCAATGCCTGTGGGACTGTC
GCGCTTGTTCATGCTTTGGCCAACAACCAAGATAAAATTACCTTTGAGGAAAACAAASCC
TTCTCCAAYTTYCTCAAARCAACAAAATCCMTGAGCCCYGARGASAAGGCSAAACAYTTG
GARGAAGAYATGGCAATGGGAGCKGCCCAYGAAGGATGTGCCCAAGAGGGAGACACTGCG
GCTCCAGCTGCCTCGGAAAAAGTGAAATGTCATTTTGTTGCACTGGTCCACTTTAATGGA
ACTCTTGTAGAATTGGATGGAAGTAAAGACGGTCCTGTATCTCATGGCTCAACTTCAGCT
GACAACCTTTTAGAGGATGCTGCAGTGGTTGTTAAAAAATTCATTGAGAAGAATCCC---
------------------------------------------------------------
------------------------------------------------------GACAAC
GTCCAGTACATCGAGCTGCGGTCCTTTGCCGGGATGAACGACCTTGAGGGAAATGTTTAC
GGGAAAGACAGAGCGTTTGAAATCTACCGAGAGGTCACAGAAGAGTTCAAGAAAAGTCAC
CCCGATTTCGTTGGAGCCAAGTTCATTATGTCAGATATAAGAGTCTTCTCTCCTGATGTA
ATCTTGAAATCGATCAAGGAAACCATGGAAATGCGCAAAGCGCACCCGGACTCCTTGTTG
GGTTATGACCTCGTGGGACAGGAAGACCCCAACCACCCCCTGCTCTATTACAAGGACCCG
CTTCTGTACCCCAGCCAGACGGACCCCCAAAACCCCCTGCCTTACTTCTTCCACGCCGCT
GAGACCAACTGGCAAGGCACAGCGACGGATTACAACCTGATAGACGCTATTCTGCTGAAC
ACTACCCGTATCGGTCACGGGTTTGGTCTCGTTAAGCACCCCAGCATTGCCAAGGAAGTC
AAAGCCAAAGGTATCGCTGTCGAAGTCAACCCCATCTCCAACCAACTTCTAGGTCTAATG
ACGGACATGCGAAATCACGCGTTGGTTCCCCTGATGGCCGACGATTTCCCGGTAGTGGTC
AGTTCTGACGACCCAGCAACATGGGAAGCTGATCCGCTGTCCAGCGATTTCTACATGGCC
TTCATGAACATGTGCGGGGAGGACGCTGATCTCCGATTCCTCAAGCAGCTGGCCATCAAC
TCTTTCAAATACAGCGCAATGAACCAAGAGGAAAAGCTTCCAAAGCGATCTGCTGAAGAC
ATTTTACAGGACACGTCAGGCATGGTTCTCAACAAAAGGCCCAAATACATGGACACACGA
CGGGACTTGGACGTGTTCAAAGACCTCGTCTTGATGAGCGTACAAGAGTTGGTTGACGAA
GGCCGTCTGGAGTCCTCCATCCTGCCAGAGGAAGACACAAGCCAGCCCGTAGAGAAGAGG
CGGTACATGGGATTGTGCATGCACAGACAAGCCGACCAATACATCCCCTTCCCTTGTCTC
AGGGCAGGTCGTGGCAGTACGTGCGCAGTATTCTACATTCCAGGCTCCGTGGTCAGCTAT
CCCAAAATGGGCAAGCGGGCTTTTTACACGAACGCTACTGGCAACAGATATCCACTGATG
GGTCGTCGCTCCGACTTCACCCCTGCATTTTTCCAAAGACATGCCCCTCCAATTGGCAGC
AGCAGAGGACGACAACGTCCAGACATGCCTACTCCACGTGTGATCAAAAGTATTTCCATG
TCCAATGAAGCCAAATTGCACCAAAGTGAGAATCCATGGAAAAAGGAAGACAAAGATGAG
CAAAAGAGTTTGGAAGGAGAAATACTCTTCATCATGAATCGTTTGACTCCAACCAACTTT
GAAAAAATGGCGAATGAAATGAAGAATCTGAATGTGAAAACGTATGAAGATCTTCAATTC
ATGGTTAAGNNNTTTTTTGACAAAGTCACCCTGGAAACTAAATTTGTGGAAGCATATGCC
CAATTATGCAAAGTCATGTCAGGATTGAAAGTAGCCCCGCCTGGAAGTGTGAAGGAAAAC
ATGGCCACATTTAGGGTGGTTATGCTTACAAAATGTCAGCAAGAGTTTGAAGCGGACAAA
TCCATTATCTTTGAGAATCCTGAAGACAAGAGGAAGAAGCTGGAGGCAGAGAATCCTGAA
AAGACGGCGAGAGACGAAATGATTGAAAACACCCTGTATCAAATGAAGCTGAAACGCATG
AAGTTTTATGGCAATATCAGATTCATTGGAGAGCTGTTCAAACTTGGTATGCTAACAGAG
AGCATTATGCATGACTGCATCTACCGACTTTTGAAAGCCAGAGATGATGATTCTCTTGTA
TCTCTGTGCAATCTGCTCACAACTGTGGGGCGTAACTTGGATACAGATAAAGCCAAGCCA
CGCATGGAACAGTACTTCTCTCAGATGACAAAAATTGCAGATGAGCGCAAATCGAGGATT
AAGTTTACATTGAGAGATGTCATTGAGCTGAGACAGAATAATTGGATACCCCGGAAACAA
TCAACCGGCCCTAAAAAAATCGATGAAGTTCATAAAGATTTTGCTCAAGAGCAAATGCGT
AATCAGTACCTTGCATCCCAACCACCACCTCCTCGTAATGACAATCTAGCTGGAAGTCGA
AGAGGCAGTAGACAAAGACCAGACGAAAAGATGGGTGAAGATGGTTGGAACACAGTGGGT
AACAAGTCATTTAGAATTGATGCTTCCAAGATGAAAATATCCTCTAGCATGGTTGATGAC
AATATCCAGCTGGGTCCTGGAGGAGGTCACAAACCCATATGGAGCCGTGGTAGCCATGGT
GGAACACCCCAAGATGACAGAGCATTAAATAGGTTTTCAGCTTTGACTAGTGATGCAAGG
AGATCATTCCCAAGATCGCCATCTGGTTCAGCAGGTCTTAGACAAGGACAAACTGCTGGT
CATGGGCGAGGCAAGCTGACCCGATCAAGTCAAGAAGGAGAAAGAAGAGATGCTATAGCT
AATGCCAGGTCTTTCATGGGTGGAAGGTCTCAGAACTCCAGCCGAGACAACAGTTGGAAT
AGAGATGATCGCCAGTTTATGGGTCCTCGAAGTTCATGGGATAGAGATCCCATGACGCGT
AGTGACGCTGTTCGTGAGTTCAAGACACCAGCTCCACCTGTCAAACAGATGACCGAAAGT
GAAATTGAAACAAAGGCTGTCAACATTTTGGATGAATACCTCAATATTAGAGATTTAGCT
GAAGCCAAGTTATGTATGAAAGAACTTATCGGTCAAAATCACCTCCATTTGGTTGTTACA
GCCAGCATTAACCATGTGCTAGAGAAGAGGGACGATGATAGGCGTATGACAGGAAGTCTC
TTCAATGAATTGGTCAAACAGAATACTATTTCTGTGAGCACATTCGTCAAGGGATTGAAT
GAAGTGCTTGAATTTGCCAGTGATATGGTAGTTGACATACCTACGTTGTGGAATTGTCTG
GCCCAAGCTATTTCTCCTCTGTTGGTTGGAGGTTCCTTGCCATGGTCAAAGTTAAAGCAA
GTTTTTACTCCACATCTTGATAACAAAGATGGTGCAAAACTGATGGCAGCATTGCTGTCT
CATTCTGTTGAGAAATTGGGCGAAAAAGAAATATCACAAGAGTGGCAAAATAGTGGTCTC
AGTTGGTCTACATACTTGAAAGCAGAAGAACTGAATACATTTGTTGCTGATAAAAAACTC
AGCTTTGACTTGGAAAAGATGGATCCACTCGGAGACGACAGCATGGAAGCATTCATCAAC
TTGGACAAATTCCTGAATGGGAATTCTTTCTTTGACGAAGACGGCAATCTGACGGTCAGC
GAGGAGGCAGAGGTGACGCCAGTTATTAACCTCAGCGAGGAGGAAACACAGCACAATAAG
CAAAAGCCA------------TCCCGCAAGCGCAAGGCTGCTGGTGTTAAAACCAGCCTG
TACGAAATCCCTGCTACGATCCAGGTAGAGGGGAGCACCACTACCTCGGATACGGAGTTG
GACCATGACTACAGCTCAAAGAAGCGTACACCTACTAGCGGTGCAATGAGAAACTTAATT
CAAACAGGCGTCCCACAAACAGTCATAACATCTGCCTCAGCACTCATCCCGCAATTGTTG
GACGAGACTGTCGACAAGCAGACCATTCGGAGAATCAAAAATAACCACGCTTCCAAGCGC
TCCCGAGAACAGCGCAAGCAGAAGTTTGTTGAGATGGACCAAGAAGCGGAAGAGCTTGTG
GTGAGAAATCAGCAGTTGCGGGAGAAGATTGTAGAGCTGGAGATGCTGGCCAAGGAAATG
AAGGCTGTGCTGGTGGCCAAAATGGCCGGTGATGGGGGCGAAGTGTCATCCTCTTCTGCA
TCATCCTCCCAAACACTCTCCGATGGGGAGGGGGCGATGGGTGGCGAGACCACTCCCTAC
AACCGAGACATAGTCCCTGATATAAATAAAAATAATAGATTGAAAGATACCTCAGGAGTC
ACCAGCAGCTCACAGTCTTTTGTATTTGGAAGTAATCTCTCACAACGGGTCACTGGCATA
TTGTCAACAGAAAACGAGGCATCAGCTTCATCGGGTTTTGTCTTTGGGGAGTCATTGAGC
TCCAGAGCTGTGGTGGAGACAAATGGATCCACTCAACCCAACAAGGATGATGAAAGTGAT
TCAGATTCTGGTGCCAGGCTGAATCGAACTTTGGAGGAATCAGCCAGAGAGTACCAGGCC
AAACATGAAAACAAGACAGAGTTGAAAGAGGTTGAGACCATCACAGGAGAGGAGGAGGAG
TCAAATGTTTTACAGGCAAATGCTAAGCTGTTCTTTTTTGAAACGAGCAATGAGTCCTGG
GTAGAAAGAGGTAGAGGAACTATTCGACTCAATGACATGTCAGCAAGGGATAACACCAAC
TTCCAGTCAAGATTAGTCATGAGAACCCAAGGTAGTCTACGTGTGGTGCTTAATGCAAAG
ATCTGGCCAGGCATGTCAGTGGAAAGAGCTTCAACTCGATCCATACGAATAACAGCTATG
GACACAGATGAATCAATAAAGATCTTCCTCATTACAACAAACGTGAAGGACTCTGAGAAT
CTTTTACGTGCCATTGATTGGCGAATTCAGCAACTTAAAATCCAAGAGGAGCCGATGAGA
CAGCACTCTGACTCCAGAGTAGGGGATAAACGGAAGGCAGACTCAGATTTTGAACTTCCT
GTAAAAAATAAGAAAGTGAACTGTTCGCCGGACCAAGGCATTTCTATTACCAAAAAAGAA
GAATCAGACAGCAGTGTTCAAGACCCAGAAACGGAAGCATCCTGTGAAAGCCACTCGTCC
TCTCTGACAATCAAGTCGGAATCTGATATGGCTTCGTCAGCATCACGTACCGTAATAAAA
TCATTGAAGGGTCGTACCTTCTCCGCAGCTGCTGCCCAGGCGCAAAGAGCTCATGACAAA
TGCTCTATCAAGCAACTAAGTAATAAGATGGCTGTGGGGGTGGTACCCTCCAACTCTCCC
ATCTCCCGCATTGCTGTGGTAGCCAATGCAGGCTCTCGGTTTGAGAATGGGGACAATCAA
GGTGTTTCCCACTTCCTGCGTATGTCTGCCAGGATGAGGACTGAGAATATGACAAGCCTT
GGGATAACGAGAACAGTTCAGCAGTTGGGTGGGGATGTTACGATTATGGGAACCCGTGAA
TACATTTATTTCAAGAGCAGCGTTACGAGAAACTGCGCAGAAAAGGCTGTCAAGATTTTA
GAAGAGCTGACCACAAAGCAAGCGTACATTGGGTGGGAGATGGCAGACATCCAGAAGGAC
AAGAACGGCATGGCCCTGGATCTGGCACTCTATGAGACACAGCCACATGTTCATGCTCTG
GAGTTATTACATTCAGCGGCGTTTAGAAACACCCTTGGCAACTCACTGTATGCTCCAGAA
CATGCAATTGGCAAGTTCACACCAGAGCAGGTGATGCAATATGTGAAGACACACTTCAGT
GGTGGACGCTTGGCCCTAGTTGGCATCGGGGTGGACGAGGACCTTCTAGAAAGCCTGGCT
AGTGCTTTTGAACCGTATGCATCTGCTGGGGTACCCGTGGAGAAGGCAACATATCATGGT
GGTGAACTTCGTGAAGGCTCAGGTGGAGATGTATCTTACGTGGCTGTTGGCTTTGGTGGA
CCAAGTCTGACCAGCAAAGATCTCCTAGCATCAGAGGTGCTGCGACACATCCTGGGCACT
GGACCCCACATCAAGTACAGCAGTGGAACTGTCGGAGCTGCTCTGGCCAAGGCAGCTGCT
GGGGCTACTGATGCTCCCTTCCATGTGTCTGCCTTGAATGCCAACTATAGTGACAATGGA
CTGTTTGGGTTCACAGCTGTGTCCCATGCCACGCAGATTGAAAAGGTTCTGCAAGCTGCC
GGTAACCAATTCAAGGGGTTGTCTGGGAACATCACAGACCAGGATGTAACTAAGGCAAAG
AACCAGTTGAAGGCCGAGATCTGCATGCAGTTTGAGAACCCCGACATTCTCCTGAACTGG
CTTGGTGAACAGGCTCTCAACAGCGAGCAACTTATAACACCAGAGGACATTTACAAAATG
GTCGACAACATTAACACCAATGATGTGAAGACGGTTGCCAAGAGCATCATTGGTTCTCGT
CCCAGCATAGCTTCAGTGGGCAATGTGGCCAACGTTCCTTATTTAGACAAACTCGAGAGT
TCCCCAGCCACCCCTTCTGACACTGCCGAGACTGGAGCAGCCTCTGCTGAAACCGGAGAG
TGGAGGAACAAATGTGGGAAACTGGAGAAGGTTATCAAGACGCTGTCCAACCATTGTGTT
AGAGTTGTGGAGCATCATGAGGACTTGCTGGTCAAGTTCAAGAAGAATCAGGATCAGTTT
GAAAAACTGAAAGAGAAATGTAAAGAACGAGGAGAGCAGATCAAGCAGGCAAGGGCAGTG
CTGATCCCGGTATCCAACGAGCTGAAGCTGCTGAGAGAGAAGTATGACGTGGCGGTGCGG
TGTCAGATGGAAGCAGAGTCTTTCGCTATCCAGACAACCAACAAGAACAAAAAGCTGAAG
CGACAAAGTCTGGCCCTGACCGCCAAATCCAGCGTAAATATCGTGGACATCAATATTGAT
GACGATAACGGCGATGATGGAGAGGAGAAGAAATACATCGATTCGTTGGCGCAGCGGATT
GAAGATCTGGAGGAAGAGAGGAGTGCGCTGAACATACAGCTCAAGGATGTAACGGACAAT
CTGCAGGACCAACAAGGATCAAACCAACGCCTCAAGGAGCGCATGGAGAGCCTGAGAGAA
GAGCTACGCCAGGCCAAGGCGACCGTCCAGGACCAGGAAGTGCTGCTTCACAAGGTGGCT
GTGACGTCAGAGATGGCGTTCCAAGAATACCAGGACTTGGAGCAGACGTGTCGGAAGGAA
GTGCTCGTCAGGAACGAGGCTGAGAGATTCGCACAAAGGCTGTGTACAGAGCGAGACCAA
GCCCGTCGCGAGAGTGCCGTGGCCCTCAGCAAAGTGGCGGACAACAAGAAGCTGATGGAT
GCGATGCTAGAGATCCAGGAGCTCAATGCCCAGACAGCGCAGATCAAGGATGATTTCCAC
AAGCAAATCGCTGCGCTGGAAGAACAGCTGCGGGCAGCCAGGGAGGTGTACGACGCAAAC
GCCCTGGGCGCGGAGAATCAGGAGCTGGCAGAGGAACGAACCGCACTGCAGCAAAAGCTG
GATGCCAGCCAGGCGGAAGTGGCCGAGCTGCGCGCCAAATACGCTCAATTGCAGGAAACA
TACAAAACCCTGCACGACAAG---------ACCATGTACGTCCCTCCTCCCCCTCCTCCC
CCG------------AAAATGAAGAGATCAGAAAGACACATGATGCGGTTGAAAAGTATC
ATAGCTAAAGTGTTGATGGAGAAAGGGGTGGGGAAGGATGACCCCATATACGAGGCCTGC
TCCAAGAATCTCCTCAATGTCAGCGTCGTCTTACTCAAGAGTCTTCCCAATTCCTTGAAT
CTGACGGACGAGATGAAATCAGTCGTGTACAGTCAAGTGCAGCAGATCATCAACTTGGAA
AAAAGGAGATCAGGAATAGCTCTGAGRAARRAGMRKARSARRARKMGWAGCAGGGAAAGG
AAGCGATCCCGCAGTCGAGAGCGACGAAGAAGCAGAAGTAGAAGCAGAGAAAGAAGGCGG
CGAAGTCGTAGCAGGAGCCGAAGGAGAAGGAACAGCAGAAGCAGGAGCGACAGGAGGAGA
AGAAGTAGATCACCTAGGAGAAGATACAGTAGAAGT---GAGAGGCTGCCAGAACTTACT
GTAGAGGAGCGTGATGTAAGGACTATCTTCTGTATGCAGCTTTCAGCAAGAATTCGACCT
AAGGACTTGGAAGAATTTTTCTCATCAGTTGGCAAGGTACGAGATGTTCGCCTGATAACT
GATAACAAAACTCGTCGGTCAAAAGGCATTGCCTATGTGGAGTTTGCTGATCCAGAGTCT
GTCACTCTTGCCATGGGCCTCACAGGACAGAAACTGCTTAGTGTGCCCATCATAGTCCAA
CCATCTCAAGCAGAAAAGAACAGGGCACTACCGGCTACAGCACCCGCACAGAAACAAGCA
CCAGAGGGACCCTTGCGATTATATGTTGGTTCCCTGCATTTCAATATTAATGAAGACATG
CTAAGAGGCATATTTGAGCCCTTTGGCAAGATTGTTGACATAAAAATTATGAGAGACCAC
GATACACAGAGATCGCTTGGATTTGGATTTATTAGTTTTGCAAATGCAGATGATGCGAAG
AAGGCATTAGATCAATTGAATGGATTTGAGTTAGCAGGCAGACCAATGAAGGTTGGGCAT
GTGACTGAACGTACAGGAGAACAGGGCCAAGGGGCTGGAGTTGGTGGTCAGTTGGATACA
GACGAGATGGATAGGGCTGGTATTGATTTGGGAGCCACTGGTCGACTTCAACTTATGGCA
AAATTAGCTGAAGGCACAGGTTTCCAGATCCCTCAATACGCTGCGAGTGCTCTCCCTCCC
GCCCCTCCCATTGCCACACAGTGTTTCATGTTATCCAACATGTTTGATCCTACATCAGAA
CCAAGGTTAACTTGGGATCAAGAGGTCCGAGATGATGTGATTGATGAGTGCAATAAGCAT
GGTGGGGTTCTTCATATTTATGTGGACAAAAATTCCCCTGAAGGAAATGTTTATGTCAAG
TGTCCAAGTATATCGGCAGCAGTTGCATCTGTCAATTCTTTACATGGACGTTACTTTGCC
GGTCGGGTGATTTCGTTCATAGACTTTGACTACCTGGACTCCCTGATTTCCACCAACGCC
AGCCAGTACGCCTCCACCATGTCCTTGGCCCAATCCACCTCCAAGTCCTCCACCACCTCC
AACCTCGGGGCGAGGAAGCCTCGCATGCACGCCAGGATAAGCAAGTTGTTTAGAACGTCC
TCCCCCAACAAAACACACTCTCCCAACTTTCAAGATTCCAATCTGATCGACGTTGTAGCC
GACGCTCAGGCCAGCCCGAGGGTCAGAGGGGGCAAAGCCAAGGACCTAAAGCGCCAGAGC
GATGCTCTCACTCCGATACGGGAGATGAACAGCGATGTCCAACGACTTTTAGATATTCAT
AAATCACTTGTATACGACGAAGGAACACAGAAGGTAAAATGCAGCCTGACCAACCATCAA
ATGCCAGCCAAAGCCAGCGCCATTGAAAGTTATTTAAGTGGGAAAAAGTACAAACGACTG
GCTGATTTGACATATTGTCCATATGAGGAACACAAAGAACACATCATACAAAAGAAAGAG
AATGAGCTGTTTTGCACACTGACTCAGCGGCATCTAGAGAAAACAGGCAAAGCCATTCAG
CGTCACATCAATGGCAGGAAGTACAAGAATGCTCTTGCCAGGTGGAAGGAATGTCAGAAA
ACAGGAACAAAGTTCAGGCCCAGTAAACCACAACAGGCCGATGATGTTAGTAGCGATAAT
GATGGAGATGATGATGCCAAGGATGATAAAGCTGTGGACGATGATGAAGATGATGTAGCC
AGCGCTGATGATCAAGTGGTTCTTGCAGCTTTTAGGACTCTTCATCGTGCAAGGAGAGAA
GTCTTTGCTGGAGATGAAAGTGCTTTATGTGAAGTGCGGCAACAAATCAACACCCAATTT
AGAGAGAAACTTCAAGAAACAGACGAGTCGAAAATTGAAGAGAATCTTGTGTTGGCAAAT
GATGTGGCATATCTCTTGAGAACCTCGGTTGTCCAGCTAAAACAAAAAGAAGACGACACT
TATGAACTGCGGATTACAAAGAACACCTATCTTCCGGAGAATACCCCTTTTGATCCAACC
AAGGAGATGCCTTTGAAGCAAAGAAAGAAGAAAAATACTATCGAAATCATTGTTGAGTCA
GAGGATGGGGTCATTGGTTCTAGAGTTGCCCTGAATTTGACCGATAAATTGGAAAAAAGG
ATGGGAAAAGAAGAGGCTCAAAGTGTTTTAAACAAATTAGAAAATGAAAGGTGGATAATA
AAGGACGGAAATGGAAAGATCTCTCTGTCAGTGAGGACCCTCTTAGAACTGGATCAGTAC
CTACAGGATGTGTATACCGATCTGGTCAAGATGTGCAATCTCTGCAGCAAGCTGTGCATT
CTGGGCGATTCATGCATCAGCTGTGGCATCCGAATTCACCTGAAATGCGCCAAGACACTG
TTTTCCAAGCAAGACTGTCCCTGTAAACAACCGTGGTTAGACGGCTATAACGGCACCCTA
ATGTGCTACGGCCAGACTGGATCGGGTAAAACCTTCACCATGACCGGAGCCACAGAGAGT
TATCGGCATCGTGGTCTGATCCCCAGGGCGATCTCACAGCTGTTCCGCTTATTGCTTAGT
GTGGTGGGCGATGCAGACATGATTCAGGAGGTCCAGTATTCTTCCACCACCAAGAAATTG
GTGCGATTGAAAGATCACATACACAGGAAAGAATTAGAGCGACTCAATCCTCAGGCTGGC
ACTTTAATGGAGGCAGAGCAGCCAGGCTTTGTGAAGGGCGTCGGGGTGACCTTGAAAGGG
TGTCAGGCCAACGGGTGTGTTGATGAGGACGGCAAGCTGTACGACTTTGTGTCACGCTAT
TGGGCGCCTTGGATGGGAATTCCTGAAGATCCTGTCACAGGATCTGACAAAGGTGAGACG
GCAGATGTGGCAGCTGTCTGCAACAAAGCGAATGAGGAATATGTAGAGGAAAACTACCAA
AAGGCAATTGATCTCTATACTGAAGCCCTTGCCTTAGAAGGTACCAGAGATGATATTTAT
TGCTTTCGTGGACAAGCAAAGCTCTCATTAGGGAATACATCAGATGCAATTAAAGATTAC
GATGAAGCTATCCGATTAAATCCAATCAATCAAAAGGCTTACATTAAGAAAGGGTCTATT
CTACTGAAAATAGGCGAGGTATTTCAAGCTCAAAGTGTGTTTAAAGAAGGACAAAAACAT
TGTGGTGACAAAGATTTTGAAGACTGGCTGAGCAAAGTTGAAAGTAGGATGTCCATAAAA
TACAATTGGTATCAAACTCACACTCATGTAATTGTCACAGTATTGGTTAAAAATGTCCAG
AAAGAAGAGCTGAGCGTAGACACGGAAGGTAGATTGCTTCGTGTTGGGATCAACAGAGAC
CAGTCCTTAAGCATAAGACTAGCACACCAAGTCGTCCCAGATCAGACTCAGTCTAAACTG
TTTGCAACAAAGGTCGAGATCAAATTGAAAAAGTCTGAAGGAATCCAATGGGTCAAGCTG
GAGGGGTCCCCTGATGATGATAACGTGTTGCCTGCCTGCGCAGCGGCAGCAGAGGCGCCT
CGTTATCCGAGCTCCTCTCACTTTTCACGTGATTGGGACAAACTTGCTGCTGAGGTCACC
GAGGAGGAGAAGAATGAGAAATTGGAGGGTGATGCTGCTCTCAACCAATTTTTCCAGAAA
ATATACGCAGATGCCTCTGATGATACCAAAAAANNNATGATGAAATCCTTTTCTGAATCA
GGCGGAACTGTTCTAAGCACGAATTGGGATGAGGTTGGCAGCAAAAAGGTGGAAGTGAAA
CCCCCGGATGGCATGGAATATAAGAGAGGCCGTCCTCCTCTCTCTGCTGAGGAGAAGGCA
AAGCGTAAATCTGGCAGAGGGCGTGGCAGACCTAAAGGATCCCTAGTGCAGGACTTTGCC
GGGTTCCTGCTTTACGCACAGATCAGGCAGTTCCTCAGACAAGTCGAGATTCATTGCGGC
TCATCGAGCACATACAACAAGGCGCTGAAAGCTCTGTCCACGTGGAGCACCATGTGCCAG
GGGACCCTGGAAGGGCTGCGAGACAAGATGGTCGCCATCCTCAGGACCGTGCCTGGTGTG
TTGGACAATCTCATCAGCTACTTCCTGGACGGCGTCGTGTCAGATTGTCACGCCATGGAC
TTTGAAGACGTAAACCTGGAAGGCTTCAATTTTGGCAAAGCCCCATCCTCTGGTTTCTCG
TTCACGACGACTGCACCGACCACTGGATTCTCGTTTGGGAGTGGTGGCCTCGGTAGTAGT
AGTAGCACTGGTGGATTTTCATTTGGAGCATTGGCTGCAGCCAAGGCAGACAAG------
---GCACAGGACGACGACGAATATGTCCCACCCAAACCAGAGGTGAAGGAAATCAAAGAG
GAAGGCTCATTGTACTCTAAAAGATGTAAGCTGTTTTACCAGAAGGAAGGCGGATGGACG
GAGAGAGGGGTGGGAAACGTTCATGTCAAACCCCTGGATGGCAACAAGACACAGCTACTA
ATCAGAGCTGACACCAATCTGGGTAATATTTTATTGAACATCAACGTGACCTCTGCCCTC
CCGGTGTCGCGCCAAGGCAAGAACAACGTGTTGCTGGTGTGCGTCCCCAACCCGCCCCTC
GAGGGCACCACCGACCCCATCTCCATGCTGATCCGTGTCAAGACTGCCGAGGAAGCGGAT
GAACTCCTGGCCACACTGGAGCAAAGGAAGTGTTTCAAGTGCGGAGGAAGAGGCCATTTT
GCCAGATATTGT---TCTGCACAAAAATGCTTCAAGTGCAATCGTATGGGGCATTTTGCC
AGAGAGTGCACTCAGGACCAAGACAGGTGCTACAAGTGCAATGGTTTAGGTCACATTGCC
AAAGATTGTGAAAAACAAATTTCAACAGGAGCATGCTACAATTGTGGAAGCAGTGACCAT
CTTCAGCGTGACTGCCCAGATGCCATTATCAAGTCCTGTTATCGTTGTGGGGATTCTGGA
CATTTAGCAAAAGAATGCCCTGCCGAGATTCCTGCAGATGATCGCAAATGTTACACATGT
GGTGGAATTGGCCATCTGGCTAAAGACTGTCCTCGCAAAGAGTGCTACAGRWRTRRYMRK
AMYNNNCACCTTCAGAAAGATTGTCCTAAT---GAATCGGATGCAGTGTGCTACAATTGT
AACAAGGGTGGACACATTGCAAGGGATTGC---------AGATTGCGCCCAGTAGTTTTG
CGACTACATGTAAATGCTGGAAAATCTCTGCACACCACACCAAGGAGACATGGCCAAGCC
ATGTACAGGGAAAAGATGTTTCAAGAGCCAAAGTACATCCAACATGCTGGAACAGCCTTC
AGTGCTTTCATGTGGTACTGGATCCTATATCACTGCTACTTTGAGTTTGGACATTTAGTG
TTCCTCAACAAGTTGGGAGAAATTCCAGTCTTGAGTGATGGATGGTTTGCTGCGGCAGAT
TACTACTCTAGAGTCAAAGACTACAATGCCTTGATGCGTATGACCTTGTCAATGGCTGAG
TCGGGCGTCAAGGTGGCGGGACACCTGTCCACTCCTGTTTTCAATCACTACCAGCCGCAG
ATTGACAACCTGAATGAGTACGCCTGTAAAACTTTGGATGATCTGGAAACCAAGTATCCT
GTCATCAAACAACCAACTGAGCAGTGGAAGGGAACATGTGCTGATTTAGTTGAACCTGTT
GTAGGACGAGTAAAGCCCATGATTTCTCAAGTCCAAGGAATTGTTGACAACGGCAAACAA
AAGATTAACAACATCAAGACTGCCAGCACAAACATGATGGAAGGTGCCAAGACCCGAGGT
GTAGGTACTGTCACCCATGTTGTCAATTCAACCTTTGAGACGGTCCCTGGTAGATTTGTC
ACTCGCACTGTTGACAGTGCTTTGGACATGGCTGACAGCTTGGTGGACAGATATCTGCCC
TCACAAGTCGAGAAAATGGAAGAAATGAATCCAAGTCCCAAGAGAGTGCTGGTTCATGCC
ACTTGTATCACAGAGAAGATCCGTAAGCGGATGTATCGCCGGGCTATGAAGGATATTACC
TATGCCCGGGCACGTACTACAGCTGCTCTGAAAAAAATGACTAGCACAGTAGAACTGATG
GACCTTGCCAAGAACAATTTGAATACTGCCAAAGAAAAAGTGGACAATATGTGGACTGAC
ATTGTTAAGGACACCGTGTTTGTTGGAACTGTTGAAGGTCGCATTGTGGCTCTTGGACGC
ATTTTGGCTCGACAAGTGAAATCCGGAGTGACTGCATTTGAAAAGGCTTACTCTGAACTT
GGTGAATTCAGCAAAAATCCCATTTCGAAGTCCAAGGAATACAAAGATCTAATTGCAACG
TTTCTTTCGGTTGAATCCATAAAGAACATTTCGTCACAGAACCTTCAAAAAGCCAGAGAA
TCTCTGAAATACCTTCAAGATCGTATCACAAGCATCTTGAGCTGGGTGGCTGTGGACATT
AACATGGAGAACATCCCCATCAACGAGACTGCATCCGGTGCTGTGGCCCTCTTCCTGCTC
CTCATTCTCATCGTCATCGTGTTTGCCTCTTGTTTTTGGATCAAGTCCAGCATGCGTAAC
GACGGGAAGGTCAAGATGCCTCGTTCCTACTTCGCCAAGAAGAAGGAGGCGAAGCGCCGC
CTGCTGGCAGAGTCAGTCAGATCGTCCTCCCAGCCCATGGTCAATGGAAACCCGCCGGCG
ATGCCCATGACTTTGGTTGAAGGCTGGAACCAGAGAATCTACGAAGAAAAGGGTTATACG
TTGGAGATGGGCGATGAACACGAGGAAGAGTTTCACATCGAAACCACTATAGTGGACAAT
GAGGTGCTGGACGTGGGTCCGTACAGAAACTTGTCTTCAAGTGCCCGCCCCGTGGAGGGG
AACGTGTACAACAACCCTTACCTGTACACCAACAACGAC---------------GAAGAC
TATGACCCAGCAGAGCCTACAGAAGATGATGAGAAGGAGAAGGATAAGGACAGCAACCTG
TACTGCCACGTGTGCTCTGTGTCTGTGTACGACGAGGAGAGCTTCCAGCGTCATTTGAAC
GGGCTCAAGCACAAGTCTCGCATGGAGAGCATCGCCTCTGTCCACAACGTCAGGAACTCC
CAGATGAACTTCAGACTCAAGGCAGAGGAACACTTGAGGAACATCGAGCGGAAGGGCGGG
CGTGACCCTGATTACTTCTGCAAGATTTGTAACAATGACCTGGCCATCCCCTGGGAGAAG
CATCGCTACTCCAATATCCATAAGCAAAGACTTTTGCAAGTGCGTAAAGGATGTGGATGG
TGCAAGGTTCACGACTTCACCAATTTTACGGAAGTGTTGGAACATCGTGAGACTGATGAA
CATAAGAAGAATGCTGAGCTCTACGGCAAAAAGGATGATGAGAAGTTGAGCATGGACAAC
CCGGTGTTCCGCTCTTTTGTCGGGTACGCGGCTGTGGTTTTGCTGAAGATGATGTTGATG
AGCTTGATCACGGCTTACTATAGGATGACCAAAAAGGTGTTTGCATCTGAGGAGGATCTG
GCTTCCTTTAAAAAGGTCATACTCAATGACCCGGATGTAGAAAGGGTCAGACGCGCTCAC
CTAAACGACCTGGAGAACATTGTGGCCTTCGTGTTGCTGGGAGCCTTGTACTGCACTACT
GGGCCTGCGCTCTCCACGGCTCTCATCCACTTCCGGGTCTTCGTCGCGGCTCGAATCATT
CACTCCATCGTCTATTTATTTGTGGTTCCGCAGCCTGCTAGAGCTCTGTCGTTTATGGTC
GGCTTCGGCGTGAACGTGTCTTTAGCCGTGCGCATCATCATGCAAGCTGCTGTGAAAGAC
TTCAATGTCCCCATCACTCATGCCAAGGGCCGTGCAAAAGTCCGAGAAATGTTTATGAAA
AACAAGCATGTGACAGACATCAGAGTAATAGATATGTTAGTTATAAAGGGTCAGATGGAG
TTGGTGGAAACAGCAAACATTTGGAAACAACGACATCACATAATGGCATATTTCAAGGAC
ACATATAATCCAAAGCCAACTGATTTCCTTAGCAAATTCTACGAAGGTCAAGAGAGAGTA
CCAGCAGATAAGGATTCCAAGTTTTTTAACAGTGCACAGCATGAAGCCAAGCAAATAATA
AAGAAGGACAAGATGAAAGAAGAGTATAGAAAAACTGCTGCAGTGGATAATGCTGTTGTA
GCCAAACTGAAAAATGATATTGAAATCAGGGATAAAACGATAAAGGATTTAAAAGAGAAA
ATGGAGAAATTCGAAACTGAAATGAAGCAAGTAAAGCACAGAAACAAACAGTTATGTGTA
ATTTTGGCCCAGGGCGAGATGAAAGACAAAGCCCAAGTTTTATTGCAAGTGGATGAGTTA
AATAATGTCAAGGATGAACTCATGGAACAGGTAACATCATTAACAGCTGAGTTGGAGAAA
GAAAGGTCCAAGAACAGGGCATTGAAACCCGATATCAAGAATCGCGGGAGTGCAAATGGC
CATAGAGGTGTGCTGTCTTGCATTGCAGACTTGAAGTCCATGATTGTCACTTCAAGATCT
GGTGACAGTTATGTAACTGCTTCAGACAATATGGAAGTGGAACAGAAGAAGGTGGACATG
GAGAAGCTGAAGACGCGACCCATCCTGGGCCAACCATCTAGCGACACCCACGCGCTGCGA
GACGACGACGCCTCGTCAGACAGGGCCCTCAACACCCGCTACGTCCCCTCCCCTAGTGAT
GACGACAAGGAGAATCCA---------------TCCAAGACCTCCAAGCTCAGCCGGTTG
ACACCTGCACAAGAAGGGGCTGGAAAGACCTACAAGTCTAAAGCTTTCCTCACACTAGAT
GACAAAGCAGCTGTTGAAGATGATGTGATGTCGGTCTCCATGATGTCTGTAGCCTCCAGT
TCCTGTCTGGCCTCCGAAGTTTTGGAGCGGGAAGTTGAAGATATCAACGAAAGCCCAAAC
TCACCCAAGCCATCCCCTCAAAAGAATAAAAAACGTTGTTTCACATGCGGCTGTAGGCTG
GAATTGGCACAAAGAACCATTGGAAAGTGTCGCTGTGACCATGTGTTTTGTCCCATGCAC
CGACTGCCTGAGCTTCACGGCTGCGAATTCAACCATAAGGAAGATGGCAGAAGAGAGGCG
AGAGAAAAGATGGTGAAGCCTACTAGACATATGGGTACTTCCTTCCGCCGGATGTCGGTC
ATAACGTGTTTGACCTGCAATGTTGGCTTTGAAGATGTTGACCTGGGCAGGATTCACTAT
AAAACAGACTGGCATCGCTACAATTTGAAGAGAAAAGTTGCCAGTCTTCCTCCTGTCACT
CTTGACAAGTTTGAAGAGCGACAAAAGCAGTTGGATGCCACAACACAAGAAAGATGTGCC
TGTGAACCCTGTAACAAATGGTTTAATACAACAAATGCTTATCAAAACCATCTTCAATCC
AAGAAACACAGAGATGTAATTTCAGGAAAACTTAAGAAGGGCAAGAAGAAAGATGAGGAC
ATGTCTGAAGAAGATGACTCTGATGCTGAATCATGGGACAGCTACGATGAAAAAATCATT
GCCTTGGAGGAATGTTTGTTTTGTTCTTTGGTCAGCCCTTCGATGGAAGATAGTCTGACC
CACATGACATCTTGTCACGGTTTTTTCCTCCCTGATGCTGAGTACATTTGTGATCTGGAG
GGTCTAATGTCATACCTTGGTGAAAAAGTGGGTGCGGGCTGTGTCTGTTTGTGGTGTAAT
GAAAAAGGCAAGAGGTTCCGTTCTTCCAAGGATGTGCAGAAACACATGGTTGACATGGGA
CATTGTAAAATTTTCCATGAGCAAGAAACTCTTTTTGAGTTTACAGATTTTTATGACTAT
TCGAAAAGCTATCCGTCTGCAGAAGAT------GAGGATCCAAACTGTGCTGTGGACGTA
ATGGAGCTGGATGGAGATGGCTACTCTCTGACATTGCCTTCAGGAACTGTTATTGGACAT
CGCACATTGCTGAGGTACTATCGTCAGAACTTGGCCCCATACAAGAATGAAAAAAACAAA
ACTGTGCTTCCAAAAATGTTGGCTCACTACAAAGCCCTGGGCTGGACAGGTGCCACAGGA
CCCTTGGTGGAACGAAGAGCGAAGGACTTACAATACATGCAAAGAGTTCGCAACAGACAC
TTCATGAAACTTGGCACAAAGGGAAACAGATTAAGACTTCGTTTGAGACTTCAAAACCCC
CTCAGTCCATCTAATAAACCTGGCAGAGAGGGTTCAAGATACAGTCCAACTCCTGATTTA
GCCATAGTGACTCAACCTAAAAAACTTGGTGATAAGAAGAGTGATTTCCTGCGTGCCATC
CGCAATGAGAGCTCAATAAGGAATGGGGAGTGCCAGAACCAGAATCAAAAAAAACTGGAG
TCTAAACAAGACACCAATGATGTCAACGGTACCCACCTGAACGGAGATAACGAAGAGAAA
ATGGGCTTGAATGGAGATATGAAGGATTGTGTCAACGGGGATGCTCTTATCAATCATGTG
GACCACATCTCACTTTCTGGAGAGGAGGAAGAGAGAAGATTGCTGTTGTCAATGGGATGG
GTGGAAGAGGATAACACAGAGTATGAGATCACTGAAGATGAAATTCGGGAGTTTAAGAAC
STWCAGACTCACTGCCACACCCAGAAGAATGGGCTC---------TTACGCAGCGCTTTG
GACCGCTTCGGAAGATATCCACGTGAATACAATCCCAAAGTCCACGGACCATATATGCCT
GGACGCTTCTATGGAAAACCGGACACACCTTTCGGACAAGTAAAGATCGGAGAAATGGGT
GCATGGTTGGCAAGGCGTAACAAGACCCCAGAGGGCATTTGGTCTGCTATCCACAGATCA
TACTGGAGATGGGCACAGGCCAACCTTCACGTCCGCCAGAGTGGATTTGTACCCCTTGGC
CAGGCTGCTATGCTTTTGTCCATCACTTTCTTTGCTTTGCTGTATAAAGAGAGAAGTCTT
CGACTGGCAGAGATGAACTTGCAGACGGCCCAGAAACAGGCAAAGCACCACGCACAGGAG
ATTGCCCGGTACGAAGACACCCTGGCTCAGATGCAGACAGACATGGAGAAGTTGCAGGAG
CAATACAGGCAGGCCTCTTCCAACTTGATGGAAGCAGACAGCAAGGTCCACGAGCTGAAG
GTGCAGCTGACCACGCTGCAGGGCCATCACAAGGAGGCCATGGATCAGCTGACCGACAAG
GCCAGACAGTTGGCCGGCATCAAGACAGAGGCAGCCAAGATGGCCCAGCAAAACAACTCC
ATGAAAGACGAGATTATGACCTATGACGAGAAAGTGAGGAGACTTTCACAAGAGTTGAGA
AAAAGCCAGGAAATCAACAAAGCTACAGAAGACGAGCTCCAGCACTTCGAGCTCGACCCT
GGAGATCTCGCATCGAGATTAGGTGATGACAAAGATGATGATGAAGACGACATTGGGGAA
ACTATTGCTCAGAGACGGAGACGAGCGGGCGTTTTTAAAAACCAGATGACGAGCAGCTAC
CAAGTTACGAGAATGAGAAATCTCTCTGGTGGCAGTAGCGGCAGCGCAGCGAGTGGTAGC
AGCAGCGGGAGCTTGGACAATCAGTATTCTGACAACAACCTTTTTAACTGTTATATTCCT
CCCTTCTCCACCTCTGCAGCCCACAAAGTCTCTACTACCTCTCACAGGAAACTGGATAGA
AGCCTCAGTGATAGTGACAGTGATCGTTCCGGCAGCCGTTACAAAACCGAATTATGTAGG
CCTTTTGAGGAGAGTGGTTCTTGTAAATATGGAGATAAGTGTCAGTTTGCTCACGGCGCT
CACGAACTCAGAAACCTTGCAAGGCATCCCAAATACAAGACGGAGTTGTGTCGTACTTTT
CATACTATTGGATTTTGTCCCTACGGTCCTCGGTGCCACTTCATTCACGAGGACGATAGC
GGTAGTGGTAACAACAGTCCATCCCTCAGCCCCCATGAACAGAACTTTTCCTACTCTGAA
TCATCTGTCAATATCGAAAATACCCAGATTAACAATTCTCTCACTGTCAACATTAATAAC
GCCGATTTGCAATTGAACCAGTTCAATTCAGCGCTTAACTTGAATCGTAATTCATCTTCA
GAGGAGTATGACATCTTCAGTTCCATTTCCGTCTTCAACCCCGAAGAGGTCGTGGATAAT
GCACCTCCCCCCTCCTCCTTCTCTACCACGTCTCATTGTCTGGATAACTACCCT---GGA
TACACTTCCTGCTACTGGCCGTCCCTGTCCTCCCAAAGCCCCGTCGACCCCTTCAACTAC
TCACCAACTGGGTCCACGGGCTCCTCCAGCAGTGGCAGCGATTGCAGTGGTAGTACGGAG
AGTCTACCAGATGTGTTGCAGCGCATGGACATTTCACCTGCCAAAGGCATTTTGCTGTAC
GGACCCCCGGGTTGCTGCAAGACCACTTTGGTGAGAGCCGCTGCCACAGCCTGTAATGTC
TCCTTCCTGTCTTTGAGCGGGGCACAAGTCTATTCTGCTTATGTTGGGGAGTCGGAACGA
CTCGTATCTCGCTTCGGAATGTTGGTGTGTTTCGATCTCTTGTTCCAGAACCCAGCCGTC
ACCATGGTAACGGATGGCGTCACCAATATCGCGTTTCCGACGGCCTGGATGGATCTAGAG
GTTGGGGGTCCCCTTAGGCTGGGTAAAGGCGGGGGTCCGGGCATCGGTGAAGTCGTTTCA
CCACCTAAGAGAGCCAGACCCGGAATTGCCGAACCCATTGAAATTTTAGAAGAAGACAAT
TCAAAATTTGTCAGTCCAATTCAAGGTTTTAGGGTTGTAGTTACAAACTTGTTTTCGGGT
GTGACTCAAGACGACATCATTGAGTTGTTTGGTGTGGTGGGACCCTTGAAGAAGGCCAGA
TTGCTGAAAGCAGGCTCGGCTGAAGTAGTCTACACCACCAGGGAGGATGCTTCGAAAGCT
GTTACGAAATATAATGGCCGTGAGTTAGACGGCCAGCCCATGCACGTCAAGATGACAACA
CCTGCCACGGCGGTGGTGAAAGCCCCCGTGGACCCTGACATTACCGGAGAAGCTTTGAGA
TTATACAAATCAGCAGACAAATGTTCAACTTGTAAAGAAATTGTTGATAATTTTCATAAG
GGTCTTTTAGCGACGGCGAAATCCAATTATGGGGGAGGGAACACCAACTGGGAAGAGAAG
TCTCTGGGATCCTATGCATTCAGTGAAGTGCGACTTGTTGAAATTGTGGAAAATCTATGT
AAATCCAAAGAGTGTCACACCATGCTAGAAGAACACGAGGACTTGGTCGAAAGTTTTTGG
TTTAAGGAGTTTGCCAAAAAGACAGACACAGACTTCCACACTTTTCTGTGTATAGAAAAT
ATCAAAGTGTGCTGTCCCAACAACACCTTTGGCAAGGACTGCCAGCCCTGTGCTGGTGGT
GTGGAGAGGCCTTGTCATGGAAATGGAAAGTGTAACGGTGAAGGCACTCGTGGAGGGACG
GGGAAATGTCGTTGTAATGCAGGCTATGCAGGGGACCTGTGTGATGAATGCAAGGACGGG
TACTATGCAGATAGTAAAAATGAGGCGCCCAGTGTTTGTAAAGTGTGTCACATCTCTTGC
AAGGGAAGTTGTTCAGGGGAGGGTCCCCAATCTTGTGATGAGTGCAAAGATGGCTGGTTG
TCTGATCCAACCCATGGATGTAAAGATATAGACGAATGCCTGGAAGAGATGGGAGGCACT
GAAAGCAAACGGAAGATTGTGGTGGAGGATGTCAATGGTGAAGGTGTTGCTGTTGTGCGA
CGAATGAAAGGTCAACCAGATCCTCCTGTGCAGAATGCTTCAAATTCAAGTGCCGACCAT
CGAGTCAGAGACATGACCGAGGAGATTGAAAATTTTTACATGGAGAAGCTGAATGACCTT
CAGAGGAAGACTGCAGCATTACAAGAGCATTCAAACGAACAGTTTTCAAATGCTGTGAAA
GAGGTGGAAGATAAATTTATGAAATACACGACGTCTCCTGTGTGCCAGGACCTTCAGACC
AAGGTATTGGAGTGTTACCAGTCCCATCCCCAATCCATCCTGGACTGTTCCTCCGTGGTC
ACCGCCTTCTCCACCTGTGTTGACAGGGCCAGAATG---------GAATTGCCACTAGTG
GGAGAACCGGGACGAGTTTGTGATGAGAATGATAAGTTGAGATCAGAATTGTCAGAGCTG
AAATCCAAGCGGTCTCGTAGTTTGTCGGAATCGTTTGATGACCTTAACACGATGAAGGAG
GACAGGGAGCGAGAAGTGGATCATGAACGAATGATGCACATCAACAATAAAATCCTGAAT
CCTGAAAAACGGTCCCAATACGAGCAAATCAAACGAGCTTACGCCGACATGCTGTACAAG
TGGGATCTCCTCAACCAGAGGGCTCAGATTCTCAAACACACAGTGTCTCAATGTAAAATT
GAATTTTCCATTCCATGTTCCAATTGTTCAGACACTGTGATGAACGTCCAGTGCAATCGC
TGCCACTATCCTTCCTTGAACTGTTCTATCTGTCACATAGGAGTTCGAGGTAACATTGCT
GGACATGAATTTTACATTGAGCAGGACTGGCATGTAGGAGGTGTGGCTGCTGTAGTTTGG
GATGCGGCCGTCACGGCACCTGCCCATCTTGATAGAATCGATTGCAATTGCAGTGTGTGC
GTAAAAAAGCAAAACTTTTGTTTCATTGTTCCTAAATCAAGTTTCAAGCTTTTGCGGGGG
TCCGATTCCATTACAACATACACCTTTAATACGCACACGGCCCAACACACGTTTTGTAAA
GTCTGTGGAGTGCAAAGTTTTTACACCCCACGATCTAACCCTGATGGTTATGGTATCATG
CCCCATTGCATAGACAATGGCACAGTGAACATCGTAAAAGTTGTTCCATTTGATGGGATC
CATTGGGAGGAAACGAGGAAGACTTCCAATGTAACGAAATATTCTGTTGAAGAAAGTCAG
ATTGATGGAAAACTGCAAGTGACAGCCACAGATGAAAACAAAGTCGTCATGAACATCTCT
AGGCATGGCATCAAAGTTCTTGACATTGCTGGGAAGGAAGTAATACAACGCCACCCTCTA
CACACCATAGCACAACTGACAGAATACAATGATGGGTTTGGTAGGCAGAACATTGCTGTT
AAAATTGGACAAGTGGGAAAGACTGTCTACCAATGTTATGTTTTTCAGTGCCATTCAGAG
AGGCGTGATAAACAGATTGCATATGGGAAGAGCACAGAATCCTATAAGTTGTACGCAAAA
ACTGTACCCAAGGACCAGAGAAGTGTGGACCACCCCAGGACCCCCATCAAGACTTGTCGA
TGCTATGAGGTATTACAGAAGAGGCTGGAGACCTTACCAGATAAAGTTACACATGAGGTT
ATGGTCCCGTTTGGCAAGCTGGCCTTCATGCCGGGACAGCTGGTCCACACAAATGAGATC
CTGGTGCTGCTGGGAGACAACTGGTTTGCGGAACGATCGGCCAAGCAGGCACGGGACATA
GCCGGCAGACGGATCTCTGAATTAGATAAAAGAATTGCAGAACTCAGAGAACAGAAAAAA
CTACTAGACCCCCGTTTGGGACTGACATCAGAGTTGCAGGCTGTTGCTGAGGGAAAAGGA
GATTATAAGGAAATTGTTGAAGAGTATGACGAGGAAAAGGAACTCAGCAGCCAGGACACT
CCCTTTTGGGATCGCCATTTCAAGGGAAAGAATGAGGTCACATGGATTGAGTTTCGGGAC
AAATTTTTGAACGATTATGGAGCAAAGATAATTGAAGGATTTTCTAATGGAGAGGAGCGG
AAGAAAATGTTTGTCAACCTGATGTACAAAGATGTCTTCAATCTGAACAAAAAGCGAAGA
AGATGTGATTCTGGTAGTTCAGGGATCACATCTGAGGATGGAGACGATTTTCAAAATGAC
TACGATAGCGATGACGATGATCTTGATGCTGATCTTGCCCACATGAAACCTGGTAGTTGT
GAATCTTTGATTGGAGGCGGCAAAAAACAAAAGCAGTACTTTTGGCAGTACAACGTGCAA
GCCAAAGGCCCTAAAGGTACCCGATTGAAACTCGCCGTAGAGTCCCCCGCTGACCCTCAC
ATCCTTAACGGGTTTGAAGACCCCGTCTTTGACGAGTGTAACACAACAGTAGCTGGTATC
AGACACGGCGGGAAAGCAAGAAAAGGAGACGGAAATGAAGTCACCCCTAACCCATATAAG
CTGTTTAAGATTGGACATCAGCTGTTGAGGTTGAATAAGAAAATCAACGCTTGTCAGTTG
GGTTCTGACGTGCCTGCTGTTCAGAGGAATGAGTCCCGAAAGGAGAAGAATAAGCTGGCA
TCCAGGGCATGCAGGCTGAAGAAAAAGGCGCAGCACGAGGCCAACAAAATCAAACTTCAT
GGCTTGGAGATGGAGCATGGTCAGATCAACAATGTGCTCCGTCTGCTGTGGCCAGAATTG
AGGGAGAGGGCGAAGAATAACCATCCAGACCAAGACAGTCTGTTCAATAAGCTTAACGGA
TACATAAATTCAAATCTGAAAAATATGGTTGCTGGCCACACTACTGACTATGTCAATGAT
GTCATTTTGACTGTAGAAAAGGGGGACATGTTTGGAGGGCTAGAAGAACTGAAGAAACTA
AAGGTACCAGAATTGAAACAGGCCTTAAAAGACAAAGGCCTGAGTTCTTCAGGAACAAAG
ACCGATCTGATCAAGCGGCTCATTGAATCAGCATCGGGTGACTGCGATCCTGTTATTGAT
GAAGATGAGATTTTGAAAGACGATCCTCCCACGTCTCCTCCAGCTTCACCAGTAAAG---
---GCCAGCAATGGTGTAACCACAAGCTCTGAACCCAAGCCCGTCACAACTGACTCTACC
ATAGTGGCCAAGCCTATTGAAGTGAAGAAATTGACAGATGCTGAGAGATTGAAGATGAGG
GCTGAAAAGTTTGGAGCGTCATCAGAGCAGGCAAAGAAAGATATGAGGGCACAAAGGTTT
GGAATTGCTTTGAGTGAAAACAAGTCTGGAAACATAAGTTCCTCCTCAGAACCTGTGGAT
GTCGAGAAGTTAAAGAAAAGAGCAGAAAGATTTGGAGTGTCAACCAGTTCAGTTACAGAG
GATGAGAAAAAGAGGAAAAGAGCTGAGAGATTCAACACAAGTCTTACAACTACAACTAGT
ATTAGTTTGAATTCCACTGACAGCGAGCTTGAAGCTAAGAAGAGAAAAAGAGCAGAACGA
TTTGGTCTCACGAGCTTCACGTTGGACATAACGTACAGCACTTCTGAGAATTCTACAGCC
CTTTGTTGGATGACACCTCAGCAGACGGCAGGAAACAGACAGCCTTATCTGTACAGCCAG
AGTCAGGCAATCCACGCTAGGAGTTTATACCCTTGTCAAGATACCCCGGCTGTCAAATTT
ACCTACAAAGCTAATGTAGAGGCACCAAAGGAGATTACTGTGTTAATGAGCGCCAATCGT
ACACCGGGATCAGCGGGCCATAGCGTCACCAGTTTTTCTCTTGACGTTCCCATCCCCAGC
TATCTATTGGCTATTGTGGCAGGAGATTTGGAATCACGAGACATTGGACCGCGATCTAAA
GTTTGGTCCGAAAAGGAGCTTGTTGATAAGGCAGCCTATGAATTTGCTGAGACGGAGTCA
ATGCTTCAGGTGGCTGAAGACTTGATGGGCCCTTACGTCTGGGGTTTAGATGCTCTGACT
GCATTTGGCAAGAATCCAAATCAGGAGATCCCTTCTGTTCTGGAGCAGTATTTGAACTGT
GTTGCTAAAAATGGAGAAACGCTCTTTCCCTGGTCACAGTTGAAGCCGCTGATCCTCAGG
AAGATGGAGTTGGTCATTATGGACCTTCGGCGTAATCTTGCTTCAGAAAATATACCTCCC
AGACCCAATGTAGAAAATGTCCGCTTTGATGTCATTCATGCTCGTATCATCGATTCACTT
CACAAATTTAATGGTGCTCCATTCACAATTCAGAGGCTATGTGAGCTGCTCATGGACCCC
AAGAGACATTACAAACGAAGTGACAAATTCATGAGAGGACTAGAAAAGAATGTCCTTGTT
GTGAGCACAGTAGACCCCTTTGGAAGGAAAGTGGTGTCTGAGTTGGGCAACAAACCAGTG
TTGAATGGCATCGACATC------------------------------------------
------------------------------------------------------------
------------------------------------------------------------
------------------------------------------------------------
------------------------------------------------------------
------------------------------------------------------------
---------------------------------------------------------TCA
ACATCATCATCAGGGAAAAGGCCAGAGTCAGAGGAGGAGGCGATGAAACGTCTTAGGAGG
CTTGATGAGGACAGAATGAAAATGCAGGTCCTGGTATCTAACTTTTCTGAAGAACAGCTG
AATCGGTATGAGATGTACAGGAGAGCCACTTTCCCCAGAGCTTCCATCAAAAGGCTGATG
CAAAATATTACTGGTGGTACGGTATCGCAGAATGTAGTCATTGCCATGTCCGGAATTGCC
AAGGTCTTTGTTGGAGAAGTATTGGAGACGGCCTTAGATGTGAGTGAGAAATGGGGAGAT
TCGGGCCCTCTCCACCCCAAGCATCTGAGGGAAGCGGTTCGACTCCTCCACTCCAAGGGA
ATGATGCCTTCTACCAAAAGCAAGAAATCTTTATTTATCAGCGTCCCTAGCGACAACAAG
CTCGGGGCTGTGCCGGCCATGATGAGTGGTGACCCTGCTACCATGAAGAAAGGGCTCATC
GTGCTGCAGGAATGGTGGGGGATGAACGAACAGATCATGGATTGCGGCAAGGACCTGTGC
GGACAGGGCATGGTGACCTTGGTCCCTGACCTTTACCGGGGCAAGGTCACCAAGGACAAC
GAGGAGGCGGGTCACTTCATGGGCGATCTAGATTGGCAAGGCGCCGTGGCTGATATCCAG
GCTTGTGCCAGATACCTCAAAAGCAAGGGAGTGAAGAAAGTGGGCGTGACGGGATTCTGC
ATGGGCGGGGCTTTGTCAATGGCGGGCGCCGCCTTAGTGCCGGAAATCGACGCGGCCGTT
CCGTTCTACGGCATCCCCGGGGCATCCCTGTGTGACGTCACTACCATCAAGATCCCCATG
CAGTGTCACTTCGCCCTCCACGACGCGACTGCCGGGTTTGCGTCCCCAGCCGAGTGGCAG
CCGTTGAAGGAAAAACTCCAGGGAAAGCTGAAATTGGAATTCTACGAATACGACGCCGGC
CACGCATTCACCAACTGCACCGGTGACAATTACAAGAAGGATCTTTGTGATATAGCCTTT
TCCAGAATGTTCAAGTTTCACGTGTGCCATTTGATTGCCGAAAGCTTCTGTCAAGACAAA
CCTATCAAGTCTGAAAAATTTATTTCATCATGGTCAATAGAGGAATGGTGGGATGTGAGA
GCAGCTCTTATTGCATTGATGAAAAAAGTAGTGCATCAAGATTGGACGAAGGAACAGATT
CACCAAGAACTCAGCGCAGTGGATGATGCGTACAAGGCTGTCATATCAGAAGCGATTTCT
ATCCAGCGGGTGTCATTGAACAGAAAGCTTCTTCAGAACACAGCCTCTGTATCCCATGCT
ATGCTCTCTGACTTTGATTGGAAACTCCAGCTGGCTTTATCCAGTGACAAGATGTCAAGC
CTGCATCAGCCATTTGTTACACTCGATCTGGACATTCGACAGTCCAATGGAACTAGGAAG
GAAGTGGCTCTTGAGATGGGCAAGGAGGAATTGACAAAGCTTATTTCATCCCTGGAAAGT
TGTAGTAAGGAGGGAAAGCCTTTGGAATTTTCTTCAGAAATTCACAACAAAGACCATATT
ATTGAGCACTTGCAACGACAGATTTCTACAAAACCCAAAGATCAGATGACCGACGAGGAG
CTGGAGTTCCATTACTTCAAATTACATGACTATGACAACAATAACAAATTGGACGGTGTG
GAAATTGGCAAAGCTTTGACCCACTTCCATGATGCACCAATTTCCAACATTGTCGACTCA
GTCATCGAGGAAGACAGTAATACAGATGGTTACATCGATTTCGCCGACTCTGTGGCCGCT
ATTGAGTCCGGCCGCTTCGTGCAGTCATCTTTCAAATCTGGTGGGATTGTGGTCCAGACG
GATCCAGCCCCGTTGATGTCCAGCCACGACGACGCCATCTTCGGATCTCTCTCCACTGCT
GGCTTCACCATCAAGCCTGACCTGGACAACAAACCCGTTGCCATGGACGCTGACTCCATC
ATGCATCCATCGCTCTACTGCAACGCGGAGAAGAAGATGGAGAAATGGATAGACAGATTG
TCGCTGTTACGGAGGAGGAAGCTGGAAGGGGAGGCTATGATGATGCAACCAATGATGCAA
ACACAAATGAAACAAAATAAGTTCGTTCCGCAAGAGATAAAGAGCGATCCTAAAGGAGAA
AAGCCTCCAGTCACAACAGTTTTTGTGGGCAATATCAGTGAAAGAGCTCCTGACATGATG
ATTAAACAGATGCTTCAGAGATGTGGCAATGTGCTCAGTTGGAAGAGGGTGCAAGGTGCA
TCAGGAAAATTGCAAGCTTTTGGATTCTGTGAATATGAAGATCCGGAAGCAACATTGAGA
TGTATAAGATTGTTGAATGACTGGCGCATATCCACTAAGAGCCTTGTTGTAAAGGTTGAT
GCCAAAACAAAGACTCTTCTAGATGACTATCGCAAAAAGAAACAAGGCAGTGAAGGCAAA
GAAGAGAAGAAGGGAGATGACAAGTCAGACGTGGAGGAAGAAAAACCTGAGCTAGACGAA
AACACTCAACGAGAGGATCGGTTGGCTCAAGCGGGTTTAGAAGCCATTATGAAAGAATAT
GCCTTTGAATTGAATAAGGAGCCAGCGAAGACGACAGATGGTGATCCAGACAAAGAGAAA
CAAGTCACTAAAAAAGATAAGGATATGTACATGCACGCTAAAGACACAGGGTTTGATGAC
ATGGAAATGGAAGATGAAAAGCGTGAAATAATCAACAGAGAAATTAATAAGTTCCGAGAT
CKKCWKRMGGATGATGATGAGGAAAAAGAGAAGGATAGAGAAAAAGAACGAAGTCTTGCC
AGGGAGCGTGACCGTAGACAAGAAGAAAAGAGGCAACGTGAGAGGCTCGACAAACTCCGA
GAGCAGGAAAGAGAGAGGCCCCCTGCCAGAGTTTCTCGCTCCAAGTCCAGGTCTGCTTCC
CCAGTGCCATCCAGGTCTCGAAGAAGATCTAGGTCAAGAGAAAGAACCAGTCGAGACCGG
TCAAGAGAAAGGCGCAAAGAGCGTGAAATAGAAGAGGAAGAAGAGATGTATGAGAGACGT
AAATTGGAGAAGAAGCTACGTGAAAAAGAGGCAGCTTATCAAGAAAGGCTAAAAAATTGG
GAAGGGAGAGAAAGGAAGAAGACCAGAGAATATGAAAAAGAGACTGATAGGGAAGATGAG
AGAAAAGTGGAAGAGGGTCGTGAAGCAAGGAGGCTTAAAGAATTTCTCGAAGACTATGAT
GATTTAAGAGATGACCCAAAATTTTACAAAGGAAGTGCTCTACAAAGAAGACAGAAAGAA
AGAGAAAAGGAGAAAGAGTTGGACAACCGTGACAGACAAAGGGAGAAGGAAGAATTTGAA
GAAATTAAAAGGAAGTTATTTGATGAAGGTCATCCTGATGCTGAAACAGAAGTTGCAAGG
ATGGAGAGGGAAAGAGAAGAGCATCTACAGCCACGGTTACACTTACAAGAACTGAAACAA
CCACCCCAGCCTGTGGTCAATGAAGAATCCGATTCTGATAACGAACCTTCCACAGAACAA
CCCCCATCACCAAAGCAACCCGACCATCATCAATCCAGAAATGGAAATCATCAACAAAGG
CCATCCCCTTCCCTGTCCACATCACCCATCTCCACCGATTCACGGGTCAGYRSTSCWSSW
CTGTGTATGGATGAATCGTCCCAGTCTTCATTCTCGAGGCTGGGAAATGCACCTGGTATC
AGTCCAGATTCATCTAGTTTACCCGGAGTGACAAACATCGTGGACGGAAAACGCAAGAAG
TTGACAGTGGGTGATGTGTTCAATCAGGATGATGATGACAGCAACGAGCCCAAGAAAAGG
AAACTCATTCCATTAGACTATGATGACGAAAAATCCACTCCTACTGAGAAGAAAGGTGCA
ACAGCTGAAGAAAAGCGGCAGAAAATTAAGCAGCTCATTGAAAACATTCCTACAGCCAAG
GACGAGCTCTACGCTTACACAGTTGATTGGGACATTGTTGATCAGGGCTTGATGGACAAA
CGTATCAAACCTTGGGTCACCAAAAAAATCGTGGAATACATTGGTGAAGAAGAACCTACG
CTTACAGAATTTATATGTCAGAAAGTGATCGCACGAAGTACACCCCAGAGTATACAGAAT
GACGTTGCCATGATATTGGATGAAGAAGCAGAAGTTTTTGTGGTGAAAATGTGGCGTCTC
CTTGTGTACGAAACAGAAGCAAAGAAGATGGGATTGGTGAAGTTTAATGAAGTTCAGCAA
GCAATGTCAGAGGCCAAAGGACTTTTGGATAATCAGGAATGGATAACAGACGATTTCTTG
AGTAAAATAGAGAAGAATGACACCCTGTTGAAGCGATTCAGTGATCCCAAATTCATGGCA
GCGCTACAGGAGTTCCAAACCAATCCACAGGCAGCCATAGAAAAATATAAAGGAAATCAA
GACGTGGAACAGTTTTTGATGGAGTTTTGTGGATTATTGGGTGACCATTTTACAAAACTA
------------------------------------------------------------
------------------------------------------------------------
------------------------TGTGGGGTTGCTTGCTTCGTCAGGGATAGCTCCAAG
AGATCATTTTTTATCAAGGTCTTTGACATTAAGAAGCAGCAGATGCTGTGGGAGCAAGAG
CTGTACAATCAGTTCGTGTACAAGACACCCAGGGAATACTTCCACACTTTTGAGGCTCAT
AACTGTCAAGCTGGATTGAACTTTGCTGACGAGGATGAGGCAGTTAAATTCAAGAAAGCT
GTGGATGGAAAATTGAATGAGCGAAAACAGAAGAAAATGGAACGCAGACAGAAATCTGTC
TCCAACAAGCACCCAGGTCAAGGGCCGCAACGGATGGGTGTGAGTAACGCAGCCCACGTG
GACGTGAGTCGCCCCAACAAGGACGGCAAGAAGAAATTGACCAAGGCCGATATCGGAACT
CCTTCCAACTTTGTCCACGTGAGCCACGTTGGATGGGATCCTGACAAAGGATTTGATATG
AATAACTTGGAGCCGGACATGCAGACGCTGTTCGACCTGTCCTCTAAAGACCCATTTGAA
CAGTTCTCTGCCTGGTTCGAGGAAGCAAAATCTACACCCGGGATCTTTGAAGCAAATGCT
ATGGCATTGGCCACTGCTTCTAGAGATGGAAAGCCGTCAGTGAGGATGGTGTTGATGAAA
GCTAGTCTAATGTTTTACTGGGAGACACTCAACAAATCGGTACGGATCGAAGGGACAGTG
GCCAAGTTGTCGGTAGAGCAGTCTGAGCAGTATTTTCATTCCCGGCCAAGGTCTAGTCAA
ATCGGAGCTTGTGTCAGTCAGCAGAGCTCGGCCATCCCTTCCAGAGAGGTGCTGGACAAG
AGGAAAGAGGACTTGGAGTCGGAGTACAGCGATGAAAATGTCGTCATACCCAAGCCGGAT
TATTGGGGCGGGTTCCGGCTAGTCCCTGAGCAGTACGAGTTCTGGCAAGGCCAGTCCAAC
CGCATCCACGACCGCATCGTCTTTCGAAAACCCGGGGCAGAGGAGGCTATCGACACGTCT
GTCACTTTTCAAGCAAGCGACGGATGGGTGTATGAGCGACTACAACCTTTTTCATTAATA
AAGTCTACTGCGTTTGTCACTGGAGTTTGTGGCTGCAGCTTCCTCGGTGCTATGATCTGG
AACTACGAGAACGTCAGACAGGTCTACAAAATGACAAGCTTTGGATTCCGGCAGCATATG
AATGACATTTGGGAGAACGTCGACTCATCCACAAAGTTGACGATTGGCATCATCGCAGCT
AACGTGGTGGTGTGGGGTCTATGGCGGGTGCCCAGGTTTCAGTCTTCAATGATTCGATAT
TTCTCCTCTGCAGCCGCCCACCCGAAGTCTTCCATGGTGTTGAGCAGTTTCAGCCACATC
AGTATCATCCACTTGTTTGTCAACATGTACGTCCTCCTCTCCTTCGCCCCCGTCATCACA
CGCACTTTTGGTCGTGAACAGTTTTCTGCATTTTACATTAGCGCTGGTACAATGTCAGCG
TTTGCCAGCATACTTTGTCAGAAGTTACTCAAGAGGCCCTTGGCTGTCTCCGTAGGGGCT
TCGGGTGCCATAATGGGTTTGTTGGGGATCACTGGCCTTCTTTACCCCAACGCACAGTTA
CAAGTTGCCTTCGTGTCAGAAATCATCCCTCACTCGTTCTCAGCAGAAACTGGCATCAAG
GCTATCATTCTGTTTGACCTGGTGGGATTGTTCATGGGCTGGAAGGTTCTGGACCACGCC
GGACATTTGGGAGGGATGCTGTTTGGCTTGTGGTACGCCAAGTTTGGCAACAAGTTGATC
TGGGGCAACAGGGATCCAGTCGTACGAGCCTGGCACGATCTACGAGGGAAGCCGCTTGAT
GATGCTGTCCTTAGAACTGCCAGGATGAGGAAAAACCAAATTGCCAAGTGCAAATCTGTA
GCCCGGAGCACCGTCACCAATTCAGTGAAATATTATAGC---------------------
---CTCACGCACAAACGCATCCTCCGCTTCATGCATCTCTATTTCAAGGATCTCCCTCAC
CCTGCTTACATGAAGAAGTCCATTAAAGAGCTTGGCATTGGTACATATGAAAATGTTATC
ACGGCAACACCTGACATGACATTGATCAAGGTGCTGAATCTGTTTTCCGACCATCGGATA
TCTGCTCTGCCAGTGGTTGACTCAGGGGACGAGTTCAGTCGATCGGCCAGACTGTTCAGA
CCCATGTCGGCCATGATGTCGTCGCGCTTCGTGCTGGGACCCATGCTGGATGACAAAGAC
CAGGACTCCAAGACAGAGACAGGGGATGAAGTTACGGACCAAGTAAAAGCGGCGGAGATG
CGCATGTTTGGCAAACTGACCCGAGACGAGTTTGAGTGGCACCCGGACAAGTTGCTGTGT
AAGCGCTTCAACGTGCCCAATCCGTATCCAGGATCTGACATTGTTGGTCTTCCCAATGTG
AAGCGAGACAAATTCTCTGTCTTCAACTTCCTGAGTTTTGGAGATTATCAACCAATGTTT
ATGATTCCTGGAACAAGCTATGTCTACAACATCTATGGAATGTACTGTTGTATTAATATC
TCCAGCAAAGGGGATGGTTCTGCAGTGCTTTTACGAGCTCTTGAACCATTACAAGGCCAA
GAATTGATGAGGAAGGTGAAGACTGACAAAAACAAGAAACCATTTAAAGAGAGAGACTTG
ACAAATGGACCTTCGAAATTATGTCAGGCATTTCACATCGTGAACATAACTCTGGATGAG
AGTGCTAATGGAGACCTCCTGTTGAAAGTGGCTGCTCCATTCTTTAACAGCCCTGCCAAA
CCTGATGGACCGGCGGGTCAACCTTTTCCTCAGCTGTGGGACTATGAAGTGGTTGAGGCA
TTTTTCCTCAATGATCAGGATCAATATTTGGAAGTGGAGCTTAGTCCACATGGCCAACAT
CTTTTATTGCTTTTAAACGGAAGAAGAAAGATGGTCAAGGATAAGTTGCCCCTGACGTTC
ACAGCCAGCATAGAGGGAGATAAGTGGACTGGGGAAGCGGTGATTCCTAGGGATTACCTC
CCCTCTGCAGTCACCAAGTTCAACGCTTACGCCATACACGGAGAAGGAGATGACAGACAG
TACGAGTCTCTGTATTCTGTGACTCAAGGAATGCAACCTGACTTCCATCGCCTGGAGCTG
TTCCGGCCCCTCGCTATGAGTGACGTTCTAAGCAACTACGATCCTTCACGTGTTTCCCCA
TTATGGTGGGCCAGGCGGCTGAAAAACAATTACGCACCTTCTTTCAACTACCAGATTGAA
AGCATATGCACAAAGGATAGCCAGGAAATGACGGACAACGACAGAGAAGACATTCTACGT
GCTGTAGTTGATGGGGACCATCAACACATTTTAATCACCCACGGCACCGACACACTGTGT
GACACAGCGCACTATCTAGTCAAGTCTGGTGTGGGGCAAGGATCGGGAGATGCTGACTTC
AACATTGGTTTTGCTATTGGTTTCTCAGGAGTTTTCGTAGCAATAGAGGGTAGCATACTA
GATGGAGGTCATGTTATGAGATGCGAAGATGGTAAATTTGTGACCCGTAGCCGGGCGAAA
GAGGACATCAAGCGAGTGATAAACGCAATCGATAAAGTTCGAAAGTGGGAAAAGAAATGG
GTTACACTTGGAGACACATCGGTTACTATATTGAAATGGGTTCCTGTGACAGCTCAAGAA
AATCCAGGAGCTCTCAGAAAGATTCCTGGTGTGAAGACCAAGACTTATTCCAAGGCAAGG
GTTGAAAGAGAACGTGAACTTTACAATGCTGAGACAAATGGCTTACCGAGAGCTAATTCT
CCTGCTGATTCAAACACTAATATGTCAAACACCAGCTCTCCATCTTCGAAGTTGCACGAG
AAACCCAAGAATGGAACTAACAGTCAAAGTTCAGTCGTGTACTCAGAGGAAAATACTCAA
CAGTCAATAGGATCCTTTGGGTCTGAAAATCTGAACGAGGACTCCAACATGTCTTTCCCT
GAAAACAGTGGACTGAGTGAGCAAGGAGATCACGAATTTTCTCATGACAGTAATGATGCT
GATCCTGGGATGAGAGTTGCTATGAGTATGGTTGGGGATGAGGAGATGTCAGAGAAGCAT
AACTTTGGAATTGCCCCTGTTACATGCCATGCATTCAGCAAGGATAGAAATGGCCTTGCA
ATGTCCCTGAATGACTCAAATGTCAAGATTTTCAAGAAAGCAGGCAGCAAGTGGGATGAA
ACTGACACTCTGAGTGAGCACGCTCAACGTGTGACAAGTATCGACTGGGCACCTAATAGC
AACAGGATTGTAACTTGCTCTGCTGATCGTAATGCCTTTGTGTGGATGCTGGAGGATGGG
AAGTGGAAGCAAGTCCTTGTCATTCCTCGTATCAACCGAGCTGCTACCTGTGTAAAGTGG
TCGCCCAAAGAGAACAAATTTGCTGTAGGTAGCGGTTCTCGTTTGATTGCTATTTGCTAC
TATGATGATGAAAACAACTGGTGGGTCAGTCGCCACATCAAGAAGCCCATCCGGTCAACT
GTTACTTGCTTGGATTGGCATCCGAACAATGTTCTTCTGGCTGCAGGGTCCACCGACTTC
AAATGCAGAGTCTTCTCAGCTTACCAGAAGGAAGTAGACGAGAGGCCTGGTGCATGCAGC
TGGGGTACCAAGATGCCTTTTGGTGCTCTCATGGCTGAGTTTAGCAATGGTGGAGGTGGC
TGGGTACACTCAGTCTCCTTCTCGGCGAGTGGAACTCTGGTTGCTTGGGTGGGCCACGAC
TCTAGCGTCTCCATTGTTGACTCGTCCAAGGGCAACGAGCTTGTCGTGGTGAAGGAAAGT
TTCCTCCCTTTCATGAGTGTCTCATGGATCACAGAGAGCACCCTTGTTGCTGCAGGCTAC
GACTGCAACCCAATGGTGTTTTCCTTCAGTGGAGGTAAAATAACTTGCCAGGGCAAATTG
GACGTTCCTCAAGAAAAGGAGTCGGGGACAATGAGTGCCATGAACCGATTCAAGAATCTG
GACAAGAAGGCCACTGATAGCGACAGCTCTCCTGAGATGAAAACCCAACATCAAAATACC
ATCACTCAAGTGTCCATCCACACTGGGGACAAGCAGAACACCAGCAAGATTGCCACCAGC
GGTGTGGATGGGAACCTCATCCTTTGGGATCTCAAGGACAAGTACTTTCATTATCAACAG
ATTTTCCCCGACTGTAAGATGAAGATCTATAAGTGCCTCTTAACCGGTGATGAAATGTTC
AGTGACACCTATCCTGTAAAGGAGGAAGACGGAGTTTATATTGTTAAAGGAAAGTATGTC
ACCAGAAGTGACGATGTTGATGATTCTAAGATTGGAGGCAATGCAAGTGCTGAAGAGGCT
GCAGAGGACCTTGAGAGTGGTACCGAATCTGGAATTGATGTTTGTCTGGACAGCAGGCTG
GTGGAGACTTCGTTTGGTTCCAAAAAAGAGTATCAACTCTACATGAAGGGTTACATCAAG
GAAGTTCTTACCAAATTGGCAGAGGGTGTCTCAGAAGAAGATATTGCTAAGCTCAAGGAT
GAAACAACTACCAGTTTCAAGGCTATTTGTGCCAAATTTAAGGAAATGTCGTTTTTCACA
GGTGCAAGCCAAAACAGTGACGGTCACATTGCTGTGGTGGACTGGGAAGAAGTTGATGGC
AAGACTGTTAGTTATGCTTATACATACTTCTACAAGATGGGCATGGTT------------
------------------------------------------------------------
------------------------------------CAGACTATAGATCTAAATGGGGCT
GACTTTATGGAAGTAAAGCCAATGACGCGTAAGCTACGAATGAAAGTCAGTGGTAAACCT
CTGGCTAAGAAGCAAGGACTCGGCACACATAGCCCAATTGTCGACACATCTTCTGATGTA
AGGATAGAGGATGGCCGGCTTTGGTATGACAAGAAATGGTTTCAAAGGAACACGATGGTT
CAAATAGACAACAAAGAGACGGGTTCACGAATCCATGGAACCATCACAAATATACTGATC
GAAAGACAACTTTTGCCCTTTACCATCACTCAAGCGAGAGATGCCATCATTGAAATTATT
GAGTGGCAATTCCTTACAAGAGATGAAGGAGAAGAAAATCTTGAGGCTGATTTAGGCTGG
ACTCAGGATGAAGAGCCAGAGCCAGCTGAAACAGATTGTTGGGCCCAGGGCTCGGTGCCC
AAAAGCGTCATCCTTGCACCGACTCCTGAATTGGAAGAAATTCCTGAGGCAGAAGAACAC
AAAGAG---GAGGAAGATGTTTCTCAAGAGCCCCCAGAGTTGGAAGATGTTGTGTCTGAA
TCAGGAGAGCCGACA---------GGAACGACGACCGAAAGCAAAAAAGGAAAGGGAGCT
CCACCCAAAGCGTCGGTGGGTGGAAGGAAGAAATTCAGACCTTACAGGGGCAAGCTGAAA
TCCGCCGGAGTTGGTAAGATGACCGAGTCGTTGGAAGAAACGGAAATAAAGATGATATAT
GATGAGATCGTCGCTTCCATGCCTCCCAGCGAAGAAAAGCCGAGCACGTTGCTCAATATG
CCAGCTTCCTGCACAAGTATTCTCAAGGTTCAAACGGGAAGACCGCCTGGCAACAAAGAC
GTTGTGTATGACGACCTGGGTAACGTGGTGGCGGTCATGAAGCTGGACCCCGAGAAACTC
CCCACACACAAGGTGAACGTCAAGTACCACGTGGTTGACCCCGCCGTGGAGGCAGCTCAG
GCAAGGCTGGACGCCATGAGGAAGGGCAAATCCACGGGC---AAGATGAGGAAGCCAAAA
TCTACCAAGAACTTGACCACAGACTCAAATCCTTCAACGTCTAAGGCAAGATACTCCAAC
ACACAGGGTGCGGTGGCACCGTTACCTCCTCCATTGATTGAAGAAATGGAAGTTTCTCAC
GGCGTCATCGTCAGGGAGGGAGGAAGGGTCAAGAAAGGACCAGGAAGGTACTATCGAAAA
CTGGACGTTCTGGAAGAGAACCAAAAGGGGATGAAGCCCGTCAGCATCCGCCTCAGCAGC
ACCGGCATCACCGTAAACGACCTCTTGGATCGGAACACACCCATCCTGCGCCCCCTTGCG
GAACAGTCCCCTCTACCTCCCATCGTCCCCCAGCCTCCGCCCCATTCATACGCCATGAGA
GAATGTACCTACGACTTTGAGGAAGGGAGAGAAATGGGGGGCTTACTCATCATCCTGGCT
TGGACAGGAATAACACGATTCTCTCCCTTTGGAAGCCCTGGAGGTATGGCTGATTCCAAG
CCAGCAGTTCAAAGAGATGGAACCATGGTGTCAACTGCGAAGGAAGCTGATCGTATATTG
GATGGAAACAAACCAGATGCTGATGCACAAACTAGGGGCCAACAGAAGCAGATTGATGAT
CTGAAGAATGCTGAACCCCCAAAGGCAAAGAAGGCAAGGCTGGCTAAAGATGGCACCATG
GCAGTTACTGCAAAGGAAGCAAAAGGTATTCTAGCTGGTGAAAAGCTGGGCGACACTCGT
CAAGAGACCAAAACCCCTCTTCGTAAAGCAAATACAATGGCCAGGACTGTAGAGGAAGCC
AAGAGTGTCCTGGATGGCAAAGTTGATTTAAGCGAAGGGAGGAAAACTCGCTCACAGAGT
AGGGGTGAAGTACCCAAACCTTCCATTAAGAAGATGGGGACCATGCAACAAACTGCCAAA
GATGGGAAGGCCTTCTTGAAGAAGAACAAGATGCCTAGTTTTCCTACGATGGCAGCCGTC
GGGGCAAACACGACGAGGATGATGAAACCCCACGTACCAATGATAAGATTTCCAAAAAGG
GAGCCGTTAAAAGGTACA---GGTAACCCAAATTCCTTGGAAGCCCTCATCACTAACACT
GCTACGTCTGCTACCGTTGGAGCGAAGAAACCTAAAGGTCCCTCGGTGGATTCTTCGGAA
TTGCCTTTAAGATTTAGAAGGAAACTGATCTCGAGTGAAGAAATGGAATTTATAGAAAAA
GGTGGGCCTGTGTTCCACACACAAGCATCACCTTTGCTGTTTCGTCTCTCTGAAAACCTC
TGGGGTGAACCAATGAAGAAACGCAAATCGGTGGATCCCCAAGCGGCTCTGGCCAGGACG
CAGAAACGGCTGAAGAAGATAGACAAGGAGATCAAGCGGTTGTCGCGGTTTGGGAGGATC
CTCAAGCCTGTGGACGAGATAGAGGTGGACAGGAGAAAACTCATGTCTGCAGTGGAAAGA
CGACGGGAGTCGACAGTGTTGACGTTTGAAGAGTCTGAATCCCGGGCATTACTTCACAAG
GAGTGGGCGTGGAATCGCACCAAGCGCCACTATGAAAGGACCAGACTGTTTTCAATGGCA
TCTGCGGCGCAGCAAGAGGCTTTGGATGAGCTTCGGCTAGAGTCGGAGGAATTGTATCAA
GCAGCCATTCAGAAGGATGAGAGTTTGCTTCCATTATCCTTTGAGGGCCCCAAGGAAACG
CCCCCAATCAAAGACTACAGCCCTCCAGATGGGGAATACATCGACACCACGCGGAAATTC
GATGCAGAATGGAACATCGATATGGAGGTGAATCTCTTTCATGCAATGAGGGGACACAAA
CCAGCAGGAGTAAACCGTCATTTTCAGATGATTGCAATTCATGACAAACTGAGTTCGTCG
ACAAAGAAAGTCACTTCCGGCGATGTGTGGAAACATTTGTCAACTCTCTACGACCTTCAA
GCTTTGTATGAATCAGAAATTGTACCCTTTCCAAACAAGAATGGAGACTTTGCCTTAGTG
GACAGAGAAATGCTTGATATGTGCACAAAATCATTCCCGCGTTCCACCTTCATCAACAGC
CCCAATGAACATGCCAAAGCAGAGGCCCCTGGGAAAAGTATTTCAAAGTTTAGCACCAAG
CAGGAAAGTAAGTCTGGCTCTCAGACTCCTAAAACTGAAGTGAAAAGCGAGCACAAGTCG
ACAAGTGCCTCCAAAGCTGATAGTAGATCGACTCCGGCTGGTCGCTCTGATTCTAAATCG
TCTCAAGGCAGCAGTTCTAAATCTTCCCATCCCGGCACTCCCACTTCTATACCTTCTCCA
TCCCCTAAAAGAACCAAACGGACGAGAAACGTCAATTCTGCGTCTGCCAGTCCGGCAACT
CCAACAGAGCCTCAATCTAAAAGAAGGAGAATCGACCACGGGGAGTACAAGGTGGTGTGC
ATGGCCGAGGGCAGCAACCCTGCCACAGAGGACGTTCACCTGTCGTTCCATGGATTGATG
CTGCACTCTGCGCCCACGTTTACCCCCATGGGTGGGTCGGACAGACAGTTCAAAACCGAG
ATTGATGCAAGTCTGAAGATCATGAACGATAACACTGGTCAGGAGCTGGTTTGCAAGGAT
TCCACTGGCCAGTCCAAGTCTGTCAAGCTGACCATCAACGTCAATACTTATGACCCTTTG
GTGTCGTGCAACGATACGGAGGCCCACGTGGGTCAAGCCAACCCTACCATTTACTGCACC
GTCAACTACACGGGTCTGGATGTGGAGGGATATGCCTACCAAATGGGGGACACCGGGGAC
ACTGTC---GAGGCTATAGTCGTCACAGTACAAGAT------GTTTCCCCTGGTATTTCT
GTTGTTTCCCTGGACTTACACAAAGCAGAACAGCAGTACTTGGATAAAAACTATTATCTT
TTAATCGACATGAAAGGAGGCCACACTAGTAAAGAAACTGTACGGCTA------------
------------------------------------------------------------
------------------------------------------------------------
------------------------------------------------------------
------------------------------------------------------------
---GATTACCCGGCAGAGGTTGAAGTGTCTTATGATGAGTTTAAATACGTGGAGCATGTT
CTTCCCAAGGCAACCGTCCCAGAGATACCGCAGCATTCGTCTTACCCAACACCATCGGGA
TGGGTACCACCAAATGATGAAGTAAGATCCCAGCAGCCATATTTGGTGCGTCGGACCAAG
AATCATGTTTTACCTGTCTACCCTGAAGCAAGAGAGGTCTGGAAGAGAATCAAACACCAC
GTTGTCATCAGAAACATAGAGGGAGACATTTGGAAACTGGAATCAGAGCTTCGACAACAC
CTTCAAGACCAGACAAACGCAGACAAAATCATCACACAAGTCCATGAAGTCAGTCGCTGC
ATCAGAGTTAGGGGAGAGCATAGAGCGGTGATAGCGCAGTTTTTGTTGGATAAAGGAATG
ATGGATTTTGGTTCCAAATTCGTTTACCTTGGAAACGAGCAAGAGGATGAAGAGGAAGTG
AAAGTAGCCGAGGTCGACGATGTTGTTTTGTCAGATAGCGATGTCAGCGATGACGATGGA
GAGACATGTGTACTGGACATTCTGGACACGGCAGGACAAGAAGAATATTCTTCACTCAAA
GACCAGTACGTACGAGACGGAGATGGTTTCGTCATCATATACAGTATCGTTGATGAAAGC
AGTTTCAAGGAAGCTGAGGCTGTGTTCCGTTGGCTCAAACGGCTGAGAGACAACTGTCAT
GTTATATTAGTTGCAAACAAACAGGACTTG------------------------------
------------------------------------------------------------
------------------------------------------------------------
------------------------------------------------------------
------------------------------------------------------------
------------------------------------------GGTGGCACCAAATTGAAG
ATCCACACAAGCAAACGCAATCATGTTAACCATAGGAAGGAAAAAGCCGTTGTGAAACAC
TTATATTACAAGAATCACGAGAAATCCTTGGGGCATTCCCGTAGTCCATTGGTTGAACTG
CCTGACTACACTTATCAAGATGGGAGACCCACGGAAGCGACAATTAGCTCCAAAGAAAGA
CAGGAGAAAAACTACAACCTTGCTAGACAAGTTGTAGGACTGGTAGAGGAAATGAAGTTT
GCCCAGAATCAACTTGTGACGCAGGAGGAAGCCAAAGTGATAGCTGAAGAGAAGCGGAGA
AAGTCACAGCTCAAGCAGAAGATGTCTCTTGAATTAGTTTCAAAATGTTTGGAGTTGGAA
GATTTGATCGTGAAAGGTGAGAGTTCAGGCAAGAAAAGCAAGAAATTCAAGTCCAACAAT
GCAATGGATATGATCCCAACCACTAGACACGGTATTTGGAAGGAGCTGCGAAAAGTCCGG
CAGAAGCAGCAGAGGGAGATTAAGAAAAAAAAGAAAGCTGAAATATTCAAGTCTGCAATG
GAGGTGTACAAGGAGACGCATGACATTGACCATACTGACCGCAACGTGGAAGCCCTTTTG
AAAATGTCCAAGCTTGGCAAAGTGGATACCAAACATGCTGAAAAAATTTTGTATCACCAA
CCCTGTCGTCTTTCAAGAGACATCAAACCAGGAACAGAGGTCTCCGAATCAACAACAGTC
TTCACGGAGGAGGACTTTGAAGCATTTGCCAGAGACTATCAGCCCATGTCAATTCCCCAT
GCTCCTCCTGATCGACAAAATCGCAAGTTGCTGCTGGAACATATTCAAGAACAGAAAAAG
CGGCTACAGCATGGTCATCATTCTTCATCCTCAAGTAGCACACCATCGATTAGTTCAGGC
CCCACCTCCATGATGGGAAACCCATCT---GTGCCAGGATTGTCTGCAGCGGAATATGCC
ACCATCAGTAACCCACAACAAAGAGCTGCTTTGCAGCATGCCCATGCTAACTCTGTTGGC
TTTTTCATCACTCAAGATTCATCTTTTGGAAATCTCATTTTGCCTGTATTGCCAAGAGTT
CCAGACTTAAAAGCAGAGACAAAAGGTCAAGTCCTCGAATCTCAATCTCCATGGAGGCTG
TCGTTTATTACCGATGCAATATGGGGATTTATAAACTTTATTGTACTATTCTTTCAGACC
ATGTTCGATCCAAACAAAAACAGCAGAGGGGACAATTATACAACAGATTACAGAAGACCC
GGAGGTGGGGGTCCCCCGACTCGTAGAATGGGAGGCTTCGGGAGAGGAATGGACCACCAT
TACGGCGTAGCAGTCACAAATAAATTTGCTCTCTTTACGGATGACGATGAAGACCCGATC
GAAGCGGTCAAGGCCAAGAAAGCTCTAGAAGAGGATAAAAAAGTGGATAAACCTGCTGCT
CCTCAGAGTCAGAAAGGTGACAAGTGGCAGACAGAAAAGGGGAAGGGCGCCAGAAATAGA
GAGCCACGAGAGCTTCGTGAAAATGATGGCGATCGGCGTCCTCCTCGACGTCAAGGACCT
AGGGATTTCAAGGATGGGAGGGCAGGAGATGAAAATGTTCCCCCTGAATTTAGGGAGCAA
CCTGGTGGATTTAAAAGGAGAGAAGACCGAGAAGGCAGTGGATTTAGCGGTGAAAGAGGT
CGAGGACGTGGTAGAGGCAGAGGACGTGGACGTGGTGGAGATCGAGACCGACCCAGCGGA
GGAGGCGGAGGAGATCAAAAGCGAGAATTTGATCGCCATAGTGGAACTGATCGAACGGGT
ATCAAGGCTATTGAAAAGAAAGAAGGTCATGGTGCCCACAATTGGGGGAGCTTCCGGGAT
GAAATAGAGGAGCAAGGTCAAGTTGTGGCTTCTGAGGAGAGCAATGAGAGAGAAAAATCT
GAATTGAATGATAGTGTGGAGGGAGGGAATGTTGCAGAGGAGGATGCCCAACCTCCTCAA
ATGACTTTGGATGAATGGAAGGCCCTTCAGCAAAAGCCCAAGCCTAAATTCAAGATTCGT
CAGGCTGGAGAAGGCGTTGACTCTGCTCAATGGAAGCAAGGGGTCGAATACCACAAGAAG
CAGGACCATGGTGAA------------CCCGAGAGTGACCACAGTGATCAGCATAACAAG
CAGTTGTTGTCAGATATTCGAATAACCTTCAATGACAACCCTCGCAGGGGTCGCGGCCGA
CGTGGTGGTCGTGGAGGCATGGAACGTGGTGGA---GGACGCGGCGGTGGTGCCACTAGG
GGATTTGGCGGCAAGAAAGAAGCTGCTCCGCGTTTTGATGAGGCAGACTTTCCGTCCCTC
CTGAAGACGGCAGCTGTGCGGCACAAAAGCAAACAGAGGATCAAAAACGCCAAAGTGCAA
GTTGATAAGAGCAGCAAATTCACCAAAAAAAAGTCACAGTCATTGAATAGCACTTTGGTG
GAGAAAAGCTCAATTGCAGAAAAACCAGTGGACAATGTTTGGGTCAGAAAGTTTTACCCA
ACTCCTCAGTTTTCCATTGAAACGGCCGTGGAAAGGCACCAAGCATTTGCACAACCGGCC
ATGCTTGACAACATGGATGGACTGGTGTACCTGGACTTGCTGCTGGACTTTTCCACAAAG
AAAAAGACCAAGTTCATGAAGAATGTAAGGTCAACCCTGATATTACCTCATCCTTTCAAC
TGGGGACCTCCTCCTTCCATACTGGTGTTTTGCAAGGAAGAGGAGCACACCAACCTGGCT
TTGTCATTGGGTGCCAAGCACGCTGGAGCCCCTGCTGAAGTCATTAAAATGATTGAGAAT
GGCGTCCTCAACCCCAAAGATTTCAATCATGTTCTTGCCACGGCTGACTGCACCATGGAG
ATCGCACCGGCAAGGTCCTATTTCAGAGATAAATTTCCTCAAAGAGCCAAAGGTAACCTT
GGTACAGATTTAAATGCAATGTGGTCCCTGTTCTACACTGGCTACTCGTATGAGTCGCAG
AGTCTGACAGAGTCTCAAGGGAAGTTGCAGGTCCCCATTGGCCAGTTGAAACAACCAGTA
GACCACATTGTTGCAAACTTCGAAAGTTTCATCGACTCTATTTGCAAGCATCGAAGCGTT
GCTCTAGGTCCGTTTATCAAGTGGATGAGTGTGGTGGCGCCACCGTCGCCGGAAGTGTTT
GTGGTGAAGGCGGAAGACTACGTCCCCGGCTACCGGCAGGACGAGGTGGATTCTGACGAC
GAAGACAAGTTACAACTGATTTTCCCATCCAAAGACAACATTCGTCTGAGCTTGGAGGGC
TACAATGGTGGGGGCTGTGTCCCTTACTCCATCAAAACAGCTTCTAAACAGCCCTGGTTA
ACTCCCTTTTTCTGTCAGTGGAAGTCTGAAGGTCGAGGCCGGTCACGTGCTGTTCCCCAT
ATCAAGACCTACACACGGTCATCACCAGATGGATCCCAGGCCGCTTGGTTTATGGTCACC
AGTGCCAATCTGTCGAAAGCTGCAAAAAAATCTGTGGAACTGTTCTATGATGTTGTGTCT
CCATATTCCTGGTTTGGCTTTGAGGTGATGGTGCGGTATCAACATCGGTGGAATATCAAT
CTCAAGCTGAGACCTTTTTTCTTGGGTGGAATAATGCAGTCTTCTGGAAACAAACCTCCT
GGGTTGGTGCCCAACAAAGGAATGTATGGCATGGTGGATGTCGAACGATGTGCTCGTTAT
TTTGATGTGCCTCTTATCATCCCAAAAAATCCAGCGGAATTGATGTTTGAAAAAGGATCT
TTGAAAGCTCAAAGATTCTTGACTGTGTTGGACATGAAATATCCTGAAAAGGTGGAAGCC
GTGTCACGAGAGTTTTGGATGCGAGGATGGAGTCGGGATGAAGATCTATCTGACGACGGA
AGCATTGCCGAGGCCGCTCAGAAAGCTGGATTGAGTCAGAAAGATATCCAGGAATGTTTG
TCTCGTTTGAAAGACCAGGACGTCAAAGATAGACTTAAGAAAGCAACAGATGAAGCCTTG
GATCTTGGAGCGTTTGGTTCCCCGATGATTGTGGCTGATGTGGATGGGAAGAAACAATGG
GTGTTTGGGAGTGACCGCTTCCCAATCCTTGCCCAAATACTCGGACAGATCCAGTGTCCT
GTTTGCCTGGATGATCTCAAACAGATAAAAGTCTTCCCGATGTTGCAAATTCAAGGGGTC
TGTGAAAACGAAAAGCAGCGAAACCTGAAAAAGACGATCAAAAAGGCGGCGTCGGAAATG
CTGAGTTACCTCAAACCGGATGTGGATCTT------------------------------
------------------------------------------------------------
------------------------------------------------------------
------------------------------------------------------------
------------------------------------------------------------
------------------------------------------------------------
------------------------------------------------------------
------------------------------------------------------------
------------------------------------------------------------
---------------------------------CAGGCAGAAGAACTCGGATGTGAAGGG
AAAGTGGAAGAATCTCAAGGCGTCATGAAACTTGTAGACCAACTCAAAGATGAACGTCAT
CAACTGGAACCTGTGATGCAGGATGATGGACCCTTGATGAAACAGATGGAAGTGTGTGAC
GTGTGTGGTGCGTTCCTTATTGTTGGTGACGCTCCACAAAGGCAAGACGAACATTTGATG
GGGAAGCAGCATGCTGGTTATGCTCAAGTGCGTGCAGAAATTGACAGGCGAAAGAAAAAG
GTGAGAGATGAAACAGAGGCTCGAGAGGCAAATGAGACCAGGCTTCGTTTAGAGCGCGAG
GAAAGAGAAAAGGAGCGCCAGAGGGAACGGGAAGAGAGACGC---AGGGAAAGGGATCGA
GATCGTGACGAGCGTGACAGAGACCGAAGGAGGAGAAGCAGATCTAGAAGCAGAGACAGG
AAACGCCGTCAA------------------------------------------------
------------------------------------------------------------
------------------------------------------------------------
------------------------------------------------------------
------------------------------CAAGCAACAGTGGACATATCTGGCCATCCC
ACTGATATCGTTGTCAACAAATTTGAAGATCGCCTTTTCATAATCATCACCCAGTACCAG
AAGCTTGGAACAGTTATTGAGGTCTCTAGGGATGTTATTAGTGATGAGGTTCAAGGCCAC
ATACCAATGTTTTCCACCAATGTGCTACTGGGTAAAGATGAGCCATTGTCCCACGTGATT
GCGAAGACCATCGTCATCAAGCTCAATCCACCCATTCCAGTTGTCCTCACGCTGGCCCTG
AAAGAAACTTCTCACACCACAGTCCAAGCCATTGTTGACGTCATTAAATCGTGTTTGATG
GCTACAAACGAACATTTTGAAGCCCGTCGTCGCCAGATGGTTCTCGACAAAGCATCTCGA
GCAAGAAAGGAAATGGCTCTTACTCAACAACAATCTGACAGAGTAGTTGCTCCGTCGGCA
CAGGGACCCGAAACAATCATGTGCACGGATCAAGGACAATTTTACCAAACAAGGATGCCT
AAGTTTTATGAGGATATTGAGGACCAACCAACTCGACCCAAGCTAGCATGTGAGGGTATC
AGAGATGATCTTCTTGAATGTTTATTGAAAAGCGATTGTTGCAGAAAGGAGAAGAAAACT
CCCAGAGAATGCATGGGCGATCCTTCAGTGCCAGATGAGTGTCACAAGTTGCGTGTTGCC
TTTTTCGATTGCAGAAGATCTATGCTGGATATGAGGACAAGATTTAGAGGAAGGAAAGAA
AAGAAAAAAGCTTACATCAAGAATCTTGAAGATGAAATCACATCATTAAAAGTTGACAAC
GCAAAGCTCAAATCGCAGAATGAGCGGATGCAAAGCAATATGTCTGCCCTGGAGGAGGAA
GTGGAGTATCTGAAATCTGTATTGGTCAACTCTAGTTCGTTATCAGGCCTGTTGAAGAAC
ATTTCCAATGTGAATCTAGACAAGATTTTGGACGTTCCATATCCCGCCATAGCTGTGCCA
TTGTCCTGTATTCTGGCAGGGGTTGTGTTTGGTTTGGAATGGTTCTCTCCCTGGTATGAA
GAGGTCGAGGTGACGGAAGGGGTGATGGCAGGGGCATGGCCTCCGTTCATTGCTGGTGCC
ATGATTGGGATCCTGCAGCTCCCGACTGTCTTGGGCAATGAGGACGGTTCTGATTACAGA
GGAAGAGGAGGTAGCAGTTGGAGAGGCGGTCCACCTAGAGGAGGGTTCAGAGGAAGAGGG
GGTTACATTGACCGAGATGGAGGAAGAGGCGGGGGTCGTGGAGGATTTTCACGAGGTCGC
GGGGGACCACCGAGCAGAGATGACTTGTCACCTCCCAGAATGTCCAGAAGCTACGACACA
ACAGACAGAGGCAGAGGGCCACCCCCCAGTCGTCGCGACCGCTATGAGGACAGCTTTGAC
GGACCTTCCATGAGAATGAAAGATTTGTACTCATCTCCCCCTAGAGACTCTGGTAGAAGT
TTTGACAGACACTCTCCTCCCCCTAGAAGAGACAGAGACTACCCCCCACACAGTAGCGAT
TACACAAGTTCCAGCGATTATCTAGCTCCTCGCAGCTACAGTCCTCCCAGAGATACAGGG
TACAGTTCATACAAGGATTCTTACAGTTCCGTCCCCAGAGAAGAGAGACGACCCATGCGT
GACTACCCTCCACTCGGGGACCACCACAGCAGCAGGGATTTCAGGGACGGACCCAGGGGA
GGGTCCAGGGACTATCCACCA---------------CCTTCGTCCAGGAATGGTGGCGAC
TTC---TCTTTGAGCAGTCCAAGAGACTACAGTTCCCGAGGAGGAGATCGTGATGACAGA
GGAAGCGGATTTAACGGTAGACGATTATACAGTTGGTTAAACTTTGACCTTCCTGATCGA
GCCATCAAGATCGCTTTGCTTGAAGCTGAAGCTCACAGGAGAGTTGGAGCAAAATTGGCA
GGGCCTGACTACTTGTTGCACTTCCTGTTGCTGAAAAAATGGCAGCTACTTTCAAATATA
ACAGAGATGTCGAAGTATCTCAAAGCCCCAGCCTCCTTTCTGTCATGGCTGCAGAGATAC
TGGAAAGGTAGCCTGGAGGGGGCAGCAGTCAGCCAGTGGCTGCTCAAATTGAACACGGAG
GAGTTTACAGACGATGAGATCCGACAAGAGTTGGCCCAACTGGGCTACCACAATGTACCT
CAAGACAAGTTGGAAGGTTTCAAAAAAGACTTGATGGCCCTCATTTCCAAGGAGAGGAGC
AAAACTAATTCCTTCAACAGCAGCAGCAGCAAGAAGGAGGTGTCCCGTCATGCAGGATAT
AACAGTTATACTGATCCAGGACGGCAATGGATAGGCTCTAGATTCAAGGAAGACTGGCAC
TATGGAGGGAACCAGAGCTGTCTCCACGACGATGTGTCAGAGACTAGCTCTGAAACTCGC
TTCATGAAGAGGAAAACATCCAGGAAAACCCCGACTGGTTGTCGCATGGTGGACGAGTCC
TTCACAGACACAGAATCTGGTGTGTTTGAGATTTATGAGAAGATCAAGAACTTGGCCATG
CGGGAATGTGAGTGTGGCAAGACTCGAACCAAGTCTGGAGATGTTGAGCCTCCATATAGA
ATCAAAGGACCGAACAAATATCCCTCAGTGATCCGCAAATTGGAGCCACCCCATACGAGG
AACCTGGTGAAAACAGACGTGAACGAGCGGCACAAGATGTACAAGGAGGCCTGGAAGAGC
CAGCCGCCCATTGGCGAGGATCATCGCATCCCCCTCCGGAAGGCCATGCACTGTCGCCTC
ATGAGGCATGAAGATGTCAGGACCAAGCCCAAGGTGTACATTCCCAACCAGTACGTCCCT
CCCCATGAGAAACTCCGCAAGGATGTGCGATGGAAGGTACGACAAGCCTTCGAACGATAC
GAACTACCCGGACACGGATTTTACCATGAGGAGTATCAATGTCCTTCCCGTTTAGCCCAA
AGACTTTCCCAAATGGTGATAGTGGACAAGCAACACATCCAGTCAGATTATCGCCTGCCT
CTGCCAACATCCGTTATCTCCTCTCTTGTTGATCCGCAGCGACAAAATTCGGAAATCAAG
GATCCCCACACCACAGGGAAACACGCTAAAGAAATCATGAAAATTCGACACAGAAAGATG
AAGAAACATAAGTTGAAGAAACTGCGCAAAAGGATGTATTTTGTGTGGAGAAAACAAAAA
CTGACTCGAAGGGCCAAACGAGATGCCATCTATTGGAAAGAGGTGGCTGCTATAAAGAAA
GATGGAGAGGATTTCGATGCTGAGACTTTTGTCAAGGATCAGTTGGAGAAGGCGCGAAGG
GGTGGATTTTATATTAACGTGTTTGAATCA---GTTACAGTCCTGAAATCATCAGCATTG
CTGCTCATTGTCAGTTTTACTTACCACTTCATTGCTGTACTGTTTGGTGCACCTGTTTTC
ACACATGTATCAGAGACGTATCATTTTGCCATCCTCATGACGGTTCTTACAGGACTACCA
TTGTGTGGCATAGCTGGACCCAAACTCGATAAATGGATAGAAATTACCACTGACAGAGAG
CCGGGCCTGCAGACTATGGTGTACCTGAGCTCAATTGGAGCTGTTTTGGGTGCCTGGTTA
GGAGCTGTTCCTATTCCACTCGATTGGGATAGACCATGGCAGATATGGCCCATTAGCTGT
TCCATTGGCTGCGTGTCAGGATATTCTGGATTGGGTTATTTGGACCACGTTCTTCATCAA
AAGTACGGCATCCAGGTGCTGGGGATGGAGACTGTACAAAGTCATGCATCGGCTGCTGAA
ATGAGGGCTGTCAAGCAAGGTATTACATGCAGCGGCATCTATTTACATTTTTCAAGTAAG
ACTGGAGGTTCTTTCATAACCCCATCCACGCTTCGTCTTGGTGCTCAAGAGACAAGAAAT
CGTTGGCGTGAGCAGACAAAAAGTGACCACGAGAACCACATCAATCATGTTGCCTTCAGA
GGTCTTTTAACTTTGACCGATGAAGAGGAAGGACACATAAGACAGAAAGTGCGACACTGC
GCGTTTGGCTCTATCCACGACTTTGTTGATTCATATTACGGCCACTTCAAAGACATCCCT
GCAAGAGCTTTTTACAACACCCAGGTTGATGTTCACTATTGGAAAGATTGGGATGCACAA
ACAACAGATGTTCGCATTGTTGACAGGGATGCCACGACTGGCTCTGAAGTCATTCAGTGG
GTGTACAAATTTCCGTATCCCATGTACCCAAGAGAGTATGTGTATGTACGTCGTTGCTCG
ATTTACCCCGAGAGAAATGCTATGATTATCACCGCAAGAGCCACCCAACACCCAAAATGT
CCCCCCAAGGAGAACAATGTCCGAGTTGCAACTTACAAGTCTCAAATGGTGATTACACCA
TATACGTTTTTTGACGAGGATGGATTTTCCTATGTGATGACATACAGCGATGATCCGCAG
ACCAATTTTCCACCAATGTGGTATAATTGGGTGGCTAGTTCAGGTGTGCATGAATTCCTT
CAAAGGTTACACCGAGCAGCTCTAAAGAAACATGGAACCCCTGAGATCTCTGTGTCTGAA
GTCATCACAGCCAAGACTAAAATAGCTGCTCCGTCTCTCAAGTCTGATGAGGAGGATGAT
GACAAAGAGCAGTATGAGATAGACATCAAGATAACAGAAAATCTGAAGATTGGAGATGGA
ATGTCGGCATACATGGTTTTCAAAATTCTGACAAAGACTACCAATCCTGCTTATAGAAAC
CCTGAAAATGTTGTCTTGAGGCGGTTTAGTGATTTCCTGGGGTTATACGCCAAATTAGCG
GAGAAACATGTGCCTTTAGGAATCGTTGTACCCCCTGCTCCAGAGAAAAGTGTGATAGGA
ATGACAAAAGTAAAAATGTCAAAGGAAGATACAGGCTCTATAGATTTCATTGAGAGGAGG
AAGGCTGCCTTAGAAAGGTACTTAATTAGAACTGCTGCCCACCCAGTTTTGGTTTCCGAC
CCAGATTTCATTGAGTTCCTTCAGAAAGACGGAGACTTGCCCAAGTCCACCAGCACGTCT
GCCCTGAGCGGAGCCGGCGTCATGAGGCTGTTCCACAAAGTTGGCGAGTCTATAGAGAAA
ATAACTTTGAAAGTGGATGAGAGTGATGAGTGGTTTGAAGAGAAGCACCAGCAGATAGAG
GCCCTTGACGTGCAGTTGAAGAAATTACATTCCAGTTTAGAAACGTTGGCAGCTCATAGA
CGAGAACTGTCTAGCAGCACGGCCGTGTTTGCGAAGAGTGCGGCCATGTTGGGCAATGTG
GAGGAGCACACGGCCTTGTCAAGAGCCCTTTCCCAGCTGGCGGAGACGGAGGAGAAGATT
GAGATCGTCCACAAGGACCAGGCGGAGGTGGACTTCTACACCATGTCGGAGCTGATGAAG
GACTACGTGGCTCTCATGGGGGCTGTCAAGGGTGTGTTCCATGAGCGCATCAAGACGTAC
AAACAATGGAAAGACGCAGAGACGATGCTGGGCAAGAAAAGGGAGAACAAGGCGAAGCTG
GAGATGCAGGGCAAGGCTGACAAGCTGTCTCAGGCCAGGACTGAGATCACAGAGTGGGAG
CATCGGGTTGAGAAAGGACAAGAAGATTTTGAAAAGATTTCCAAGACCATCCGTAAAGAG
GTGGCGAGGTTTGAGAAACTGCGTGTCTCTGACTTCAAGACAAATGTGATCAAATACCTT
GAGGTGCTAATGGAAAATCAAGAAAAGCTCATTAAATATTGGGAAACTTTCTTACCAGAG
GCCAAAGCAATTATCCCGCCACAATCTGGATGGGCTCGAGTGCGAGATGTGCAGACAAGC
CCGGGGTCCTTGTACAGAGAGAGCTGGCCAAGTTTGTTCATTGCTCCAAAAGGCGCCACG
ACTCAGCTGCACGTCGACGCATTTCATTCCCATTTCTGGATGGCCCTCTTTCAAGGAGAA
AAGAGATGGACATTTTTTGACGGAAAAGACACAGCCTTCCTGTACCCCCAGTGGTTCCAG
TCCACGGACCCCATATTTGAGGTGGACCTGACCCGACCGGATGTCTCACAGTTCCCGCTA
TTCTCCCTCACTCACCCGCAACAGTGTGTGCTACACCAAGGTGAGCTGTTGTTTGTTCCC
GACAGCGTCTTTTGCAAATACAACCACAGATTGTGCACCCAGAATTGTCTGGAGGGCTAC
AGTTTTTGTATGCGCCACATTTTGGAGGACAAAACAGCTCCCTATCGTCAGTGTGCTTAC
ATCACCAAAGCTGGAAGGAAATGCCCATCGGCTGCTCCAAAACTTGAAAAGAAAGAAGGG
TTCTGCGCATTCCACACCAAAAAAGCACAATTTGCAAGACAGCGTTTGGCCAGAAAACGG
CGGCCAAAGGAAACTCCTGACAGTCTTCTTGAGGAGTTGGTGGTGACGGCATCCACATTA
TCTTCCAATCACAACACGGAGCCGCGCAGAGGGAAAGTACACAGTGATAACATAGCCTCT
AGGGCTCTAGAGTATGCCAGTTCGAGTGACTCAGAAGTGGAGCCTTTGTTGGTGGAACAT
TCCTGGAGAGACTCTGGAGATAGCGATGCAGAAAGTATCGACAGTGACCAAGAGGATGTG
CTCAAGTATGCTGGGGTTTACACGACGGAAGAGGTTGCTCAAATCTTGAGGGACAAGCTG
ATCCGTCTCCAGGCCTTGTATATCGACCAGTTCAAACGACTCAAGCACGTTTTGTTCACC
AAAAGGAGGAAGTATTTGCAGGCTCAAAAGAAGGAAAAAGAGTTGTTTGGTAGCATAAAA
CGCTACAAAGATGACCCATTCCAGAAAGACAAGTACAGGAAATTGTGTGCAATGAAACGA
TACCACAAAAAATTTGGCATTGAAGCCCTACTTGAATCTGAGAGAGATGGAGATGAGACG
TTTCAAACCTTCATTCTCCACGACGAGGACCACACGCTTGGAAATGCTTTGAAATACATT
TTGAATAAAAATCCTGATGTCACATTTGTTGGTTACAGCATCACACATCCATCTGAGACC
AAGATTAACTTACGGATACAAACCGCAGGTAAACCAGCCATGCAGATCCTGAAGCAGGCA
TTCAAGGACCTACAGCAGCTGTGTGGACACATCTTGACCACGTTTGAATCATCAACAAAA
TACTACAAAGAAAATCACACGGAGGATATGGACCAGCCGCTGGCGATGTGGGATTTTGAA
CATTGTGATCCAAAGAGGTGCACAGGAAAAAAACTGAGCCGGATTGGGTTTGTGAGAACT
CTTAGACTGAACCAGCGTTTCAACGGCATCATCCTCTCGCCTGTGGCAACAAAATGTGTT
GCACCAGAAGACAGGAACATTGTGGAAATGAATGGAGTGGCCGTCATCGATTGCAGTTGG
GCAAAGCTTCAAGACACCCCATTTGCACGTATGAAAGGGGATCAGCTAAGGCTCCTGCCG
TATTTGATAGCCGCTAATCCAGTCAACTATGGCCGACCTTGCAAACTCTCATGTGTCGAA
GCGTTTGCTGCCACTCTCTATATCACAGGCTTTGCCAATGAGGCAGAGATGCTTCTGGAA
AAATTCAAGTGGGGTCGGTCATTTTCTTCTCTGAACAAGGAGTTGTTGGACACGTATAGC
AGATGCAGCACAGGTCAAGAAGTTGTATCGGAGCAGAAGAGGATCTTGGCTGAACTAGAA
GAAGATGACAGGCAAAACAAGATGAAAGATTGGATGGAAATGGATATGGATGCGGACGTT
TGCAATCCAAACAGACCC------------TCAGAGACAAGTAGTTCTGAGGACGACAGT
GAGGAGGAGGAAAGTGGAGATGATGACGACTCCATGGCTCCCACTTTCATCTGCCACTAC
CAGAAAGAGGTCATCAACATTGTCATGTGCATGAAGGACAAGCTGCAAGAGTGCATTCCA
GCCGAGTACCAATCGCTTGTCCCGTCCAAAGAACGCATGGCTGAAGCGTTGGGGTTTGTT
TGTGACCACAAGGATGTCCTTCAGGACAAATGCATGATTGTGATGCAGTGCTACATGGGC
AAGCTACAGACACCCAGTATGGACCTGGTCAAGAAGATGCTCTGCGGTGTGGTCCGATCT
GAGGAGCAGTGCTTCCGTACCTACCAAGGCAGCTGCAGCAAGGAATACATCGAGCAGGCT
TTGGAGATGTTCTTCCCCTGCCCCGCCGCCATCTTGAATCTGGGATGCCTCGTGTACATG
CTGCAATGGCTGCCGACTGCTGAGTCGCTCGTCCCGTACTTCGTCATAATGGGATTGTGG
GGCGTTGCTGATGGATTCTGGACGGCTCAAGTCACAAGTTTAATGGGACTCATCTTCCCA
GAAAAGATGGAGGAAGCTTACGCCGGTCTAAGGATGACTCAAGGTTTGGGTGCTGCCCTT
ACCTTCGGATACTCCGAGGATACTCCACGATCGACCTCCAGAGAAGTTAAGAAGATTGAC
TTTCACGACAAGCTTTATCTGGCTCCATTGACAACAGTTGGGAATCTTCCATTTCGAAGA
GTTTGCAAAGATTACGGGGTTGATATCACATGTAGTGAGATGGCTGTAGCTTCCCAGCTC
CTTAAAGCTAAGGCATCGGAATGGTCTTTGATCAAACGCCATCCCAGTGAGGATATTTTT
GGTGTTCAGGTTTGTGGTGCATACCCTGACATGATGACTAAATGTGCCCAAGTTTTAGCG
GAGACAAGCGACATTGACTTTATCGATATCAACTGTGGATGCCCTATTGATCTTATCTTC
AAAAAGGGAAGTGGAAGTGCGTTGATGGGGAAAGTCACCAAGTTGGAACAGATTTGCCGC
AGCATGCGTGGGGTGATGGGGGAATTACCCCTCACAGTCAAACTTCGGACGGGTGTCTTT
GACAGCAAGAGCACAGCTCACACCATTATTCCCCGCATGAGAGACGCTGGTGTCTCACTT
GTAACGATTCATGGAAGATCGAGAGAGCAGCGCTACACAAAACTGGCTGACTGGGAATAC
ATTGATCAATGTGCTAGTCTTGGAAGTCCCATGCCTGTCTATGGAAATGGAGACATTTTG
TCCTATGAGGATGCCAATTTTCATATGTCACGAAAAGGGGTTTCTGGAATTATGATTGCA
CGAGGAGCATTGATCAAGCCCTGGATCTTCACTGAAATCAAAGAGCAAAGACATTGGGAC
ATCTCTTCCTCCGAGAGGCTTGACATCCTCCGCTCCTACACAAAGTACGGTCTGGAGCAT
TGGGGATCCGATCACCAGGGTGTGGAGACCACACGCCGATTCTTGCTGGAATGGCTTTCC
TTTTTGCACAGGTATATTCCTGTTGGCGTGTTGGAACAAGTGCCACAAAAGATCAATGAG
AGACCACCTTATTACATTGGACGGAATGAATTGGAGACCTTGATGGCAAGTGCCAACTGT
GCAGACTGGATTAAAATCAGTGAGATGTTGTTGATTGTTTCAGATTTGCAGAGATCGAAC
TCTTCTCTACTGGAATTATTGGAGGGATGGGGAAATCGTCTAACTAGTCATAAATTAGAA
GCGGAACTGAAAGCTCTGCGGGTAGAACGGGAACAAATGGTCAAGGACCAGATTTCTACT
TTGAATTCGGTGCTGCAGAACCAGAAGGGGGACGACCAAGTACGGCAACTCATCCGAGAC
CAAGAGTCTGCCGTGGCCGCCAGTCGCCAACTGCAGCAGGACAGGGATAGGAATGCTATG
TTGGCAGAACAGCGATTCCAAGAATGTGAAGCTTTAAAGGCAGAGTTGTCAACGCAGAAA
GACAAAATCTTCAAGATGGGAAGGGAGTTGGAACGATTGCGGGGCCATTTGATAGAGATT
GAAGAGGGCTACACTAAAGAAGCTCTGGAGTCAGAGGAGAGGGAGAAGGAGTTGAGGAAC
AAGCTGGCTGTAGCAGAGGAGCAGCTGATGAGTTCGTCGTCCCACGTGCAGCTGGCAAGC
CAAGAGTCTGCTCGTCAGGTGGAGAGCCTCCAAGAACAGCTCCACCACATCGCCTCACAG
CGAGACGCTGCCTACATGCAGGTGGCCACCAGCCAGGACCAGTGCCAGCAGTACGCCGCC
TCTCTCAGCAACCTGCAGCTTGTGCTGGAGCATTTCCAGAAAGAAAAAGATTCAGCCATC
GCATTGGAAACAGAAAAGTACCAGGACCAGGCGAATCGTCTGAGTACCAAGGTGAAGGAA
GTGGAGAAAGAGCTGGAAGCTACAAGGGGTGATTTGGCCGAGGCCCTGGATGGATTGGAA
GCTGCATCCAGATTGAGTGAACAGCTTGATCGGAAAGAGGAAGCCTTGATGGCGTTGAAA
GAAGAAGTCCTGTTGAGGGAGCAAGCCTTGAAGGGAGCTGAGGAGGAAATAGCCAAACTC
AATTCAAGCAAAGAAGCAAAAGTTGATAAGATGTTGATGCATAACATGGTGCTGACCTGG
CTCACATCGCCAGAGAAGAAGAGACATGAAATCGTTCAGCTTATCGGCCACGTATTGGGT
TTCAGCCAGGATGACTTTTCAAAGATTGAATCAGCCCACAGCCAGGACAGCCTGTGGATT
GGCTTCTTCAAGCGACCAAAGTCTCAGCCAACAACCCCGACCAAAAGTGATCAGTCCTTC
TCCCAATTGTTCGTCAAATTCCTGGAGAAAGAATCCTCTCCATCCCCCGCCCCTGTCCAA
CTTCCGGTGGAGATGCTCTTCAATCTGGAAGACTGGAAGCAGGGCATGGACCTTCTCTGC
GAAGACCTCAACGTTTTCCGCAAACACTTTGACTGCTTGTCTCGGTTCGCACCACGCATC
TCGGGTTGCATTTTGATCAGGACACAGATGTTCAAGAAAGCCATTCTGGACGCGGGGATG
GCCACACACCAAACCTTGCACGACATCACTTGCAACTTTGCAGAGAACATAGTCAACTGC
TTGGAGCGCCCCTTGGGGAGGCAATGCCCGATAAATGTGGTGGACACCATGGTT------
---------------------------------------GATATGAACAAGATCCGCTTT
GCTGCCTATAGAACTGGAATGAAATTGCGGTGGTTGCAGAAAGAATTGCATTTACACACA
GTGACTCTTCCCATGGCGATGGAGTCTTTCGACAGCCACGGTCTGAGGGGCCGCAACGAC
AAGCTGATGGATGTAGGGGAGATAATCGAGTGTTTGTCTTCCATGATGTGCATGCAAATT
CCCAGACAGCTCGGGGAGATCGCATCCTTCCCCAGCGTGCGGAGCTGCTTCGAAAAGGCC
AACAGTCGGCCTGAGATTGAAGCGTACCATTTCCTGGACTGGCTGAAGCTCGAACCCCAG
TCCATGGTGTGGCTTCCAGTGTTACATCGCGTCGCCGCATCAGAAACATCCAAACATCAG
GCCAAATGTAACGTGTGTAAACGAACGCTTGATTACCTCCACCTGTGGAAGAATAAGGTC
AAGTCCTGGAAATTCTGCAAAAGTCACCAGGTCCGCTTGATAAAGATGGTGTACCCAGAG
CTCAGTGATGGCGACTTTGAGACTTGTTTGGAATACTTTGAAAAGGTTCAGGGGAAAGCG
AGAGAACTGCTGAAATCGGATGCACCTTTGCCATGCGACGATATTCAGAGATTTCAGGAT
ACCCTGAAAAACTTAAGGATTATGGATGACAGAATCATACATGCTTTAAATAAAAATATC
CCGACCCAGTCTTTTCAAGGAAATGTTGATGTTGCTTCCAACTGTAAACACATCTATGAT
GATTTACAGACCTCCTACAGCCATAGAGAGAAGTCTATACAACATTGTATACGGCTCGTA
AGTGAAGATGTCAAAAAGCTAAATGACAAACGCCAGAATGATCCAGACGATTTGGATGTT
ATTAAAAATTTACGTAAGGAGCAAACCAAGCTACGATTGATGCAGCAAGAAATGAATGTA
GAGGAAGTGGTGAAAGACAGAACCCTTAAGGTAATCATATTTAATGTAGAGCACCTAGGA
AAGAAAGTCCAATATACGCCTAGTAAAGTTTTGGAGCTGATTTACAATAAGATGCTAGAG
ACTGCCCAGAGTCAGGTTGGAAGTGGGGAAAAGGATGCAGTTTTGGCTGTGCCATCAGAC
TTTACACAGCAGCAGAGGAATATATTGAGTGAAGCAGCCACAAAAGCTGGATTCAAAGTG
CTACGCATGATTAATGAACCATCGTCTGCTATGCTGGCCTTTGATGTTGGACAGTTCGAT
GAATCGGAGCAGTTTAAGACCTTGGTGTATCGCATTGGGGGCACATCTCACGATGCCACC
CTGGTCAGCGTCCAGCACGGCATGTACGAAACCGTGACAATGGAGAAAAAGTCAATCACT
CGTCCAGGTTCTGGCCAATGTAAAAATGGTGCACAAACTGAAAGAAAATCAGACTTTACA
AAGCGTGCAAATGGGCGTCGTTCAGGCGGGGGAGCAAAGACCCAGGATGCTCAGCCTCCA
AGTCCCCAGAAGTGGGATCGGTCAGTTGGTAACAGGAGGCAGAGACAGAGAAGCGGTTAT
GACTATAGACAAAGAGAAGAGGTAGAAGAAGACGATGTCTTCGATGTTTTAAGCACTGGT
TCCCGAAAGGGCAACCTCAATCACTTGCTGAATTTCAAGTTCCTTCCTCGTTACCGGTGG
AAGTACAATTATCAGGGTCGAGGGGGTTACCACAAAAGAAAGCGATACAAAAAGGAGCAG
TTTTTACAAGCGAGTTGTCAGTTTGTGGTTCGAGACACAGGAGATTATACGGAGCAAGCC
ATAAATTCGGATGCTTTGGTGGACTGGAATATGATTGAATTGGTTCGCAGTTTCAGCTCA
GAGGCGGTTAATTGTCCAATCTGCTTAGAAACACCAATAGCAGGGAAAATTACCAAATGT
GGTCATACCTACTGTTGGGCATGCATTCTACATTATCTTAAGCTTGGGCAAGGAGAGGCC
CGCAAATGTCCAATCTGCTATGAAAATGTTGAGGTGGAGGATTTAAAGAGTGTCCAGTGG
ATGGATGTTCCTAATTTTAAAGTTGGAGATACAATTGACATGATACTGATGAAGAAGGCG
AAGGGAAGTGTGATCGCCATGCCAAAAGACCAGTGGGAAGACAGGCTTGGAAAGCCGATG
AATATACAAGACATAGCCAACACCGAGTACATGAAGCTTCTGGTTGCGTCATCTGATCAG
ATCCAGGCTGAGGTCATTGAAAGAGAGCGGACTGCCTTGACAGTTCAGTTGGACGATGCA
GAAGAGTCTGAGGCTTGTTTCATTCAAATGGCATTGAGTTATTTAGAGACGAGAGAAAAG
TCTCTGGAGTGTTCGGATCAAGAAGTTAACCCTGTACCTCTCAGCGAGCTACCAATAAAC
ATACCACAGACAGCCACCAAACAACAGTCTAGAATGAAAGACAACTATTATTTCTATCAA
GCCTCAACAGGCCAGCAAATTTACTTGAATTCTCTGAATGCCCAGTGTATGGCAAGGGAG
TATGGTTCTCTGGAGGAAAGCCCTGCCAACCTACAGGGTAGCATTGTTGCAATTGAAAGA
ATTTTCATGACTGAGGATGTGAGAAAGCGTTTGCGTTACTTGGATCACATCCCGTTGACG
TGTGAAGTTCACATTGTCGAGTTGAAGCTCAAACCCCCAGTTGTCAGCAAGGATACCTTA
AAATTCTTTGAAGCTGCATTTGAACGAAAACGCAAGCAGCGCCAGCAAAAAGACAGAGAG
GATAAGCGACGGGCTAAACAGATTGAAATAGATCACAAGAAAAGATTGGGACTTTATCCG
GAAGTCTTCCTTCCTTTGGATAGCCTGGAGCAGTTTCCTTCTCACCTGATACTCTACAGC
TATTTTCGCAGCTCTTGCAGTTGGCGGGTGAGAATAGCTTTGGCTCTCAAGAACATTGCA
TATGATTATGAGGCAGTGCATCTTGTGAAGGGACAACAGAGGACAGATGAGTACAAGAAG
TTGAACAGCTCTGGCTATCTCCCCACATTGAAGATCGATGGCCTCACCTTAACACAGTCT
TTGCCCATCTTGGAGTATCTTGAGGAGCGGAGCCCAGAGCCAGCGCTGCTCCCAAAGGAC
AAGGCAGACAGAGCACAGGTCCGTGCCATTGCTGAGATCATCAACAGCGGCATCCAACCC
TTACAGAACCTCAAAGTCCTGCAGAAGGTGGGAGACACCAAGATGGAGTGGGCCAACTAT
TTCGTCACAGCTGGAATGGAAGCATTGGAACCAGTCCTTGAAAAGACTGCTGGAACCTAC
TGCTTTGGGGACAGAGTGACCATTGCTGACATCTGTCTAGTGCCACAAGTGAGTGCTAGA
TTCAATGTGGACATGTCGCGGTTCCCGACCATCTGTCGTGTCAACAAAGCGTTGGAGGAG
CTTCCTGCCTTCAAGGTCGCCGATGCCAGGAGGCAGCCTGACACACCAGAGGACATGAGG
ATTGAAATGTCGGACAAGTTGACTACGAGAGTAATTCAGGTCACCAACATTGCTCCTAGT
TGTTCCAAAGAACAGCTTAGAACTTTGTTCGGATACCTGGGAAGGATTAAAGAACTTGAG
ATGTTTCCTCCAGAAGGGGCAGAGGGTGTTACTGCTCGTGTTGCCTACATTGAGTTTGAG
GATTCAGTGACAACGGGTGTAGCACTTCATCTCAGCAGCACAGTGTTCATTGACAGGGCT
ATCATGATTGTGCCAGTTATGGATGGTAAAATCCCAGACGAAAGCTCTGCATTACAACTC
ACACCCTCTGCTGTTGCTGGAATGCTGCCTGGACAACCAACTTGGCCTGCAAATGTCGTG
TCACAGGTGACCGGGCTTGGTGCTAATCAGATCATCATGACCAATGACCCCAGGCTGACA
TCTCTTGGTCTACCTCAATACCCCCCACTCCCTGCCACGACAGACCCCAGCAAGATCGAA
GAGATCAGACGCACTGTGTTTATCTCAGATTTGGATTCAAAGGTGACCCCTGAATCTCTC
CTGTCCTTCTTTTCACAAACTGGTGAGATTAAGTATGTCAGGATGGCTGGGGATGAGAAT
GCACCAACCCGTAGCGCCTATATTGAGTTCACTGACCAACGTTGCATTGCTCAAGCACTG
AGTTACAACAATGTTGTATTCCAAGGCAGAACTGTGAGTGTGAAGCATGCCACAACTAGC
ATAGTCAAACCAACCCCAAGATCGGAAGCCTCTCAAAGAGAAATTGATGATGCTATGAAA
AAAGTGAAAGAAGCATCCAAGCTCATCTCAGCAGCAGCCAACAGTGACCGGGAAGGTTCT
AGATCTCCTACTCGCAAAAGGTCCAAAGGTAGAAGCCGAACTCGCTCCAAATCAAGAAGG
AGGTCGAGGACGCGATCCCGTCGTCGCCGTAGAAGCAATTCCCGACCCCGCAGGCGATCA
AGATCTCGTCGTAGGTCTCCGAAGCGATCACGAAGTCCTGTTGTGCGTAGA---------
---------TCTAGAAGACGTTCCAGAACTCGGTCACCTGTCAGACGAAGACGCTCTCGC
TCTAGGTCCAAAAGGCGCTCCCGCACTCCTCCAAAGTCCTACAGTCGGGGAAGGCGCTCA
TCAGCTTCTCGTGAAGACGCGAAGGACAAATCTCCAGTAAAAGGAAGATCCCCGAGTCCT
CCAAAAGCTAAAAAGCGAAGTCCAACACCAAAACGCAGAAGCAGGTCCAGATCTCCAAGT
CGTCGCAAGAAGAGAAGGTCTACATCAAGGAAGAGGTCCAGGTCTCGTAGTGGATCCAGG
CACAGGTCAAGGCGGGAAAAAAAGCGCAGTCGAAGCCGAGATAGAAAGGACAGCAAGAAG
AAGAGCAGCAGAGATAAAGATGACAGAAAGAAAGAAAGCAGCTCAAAGATCAAGAGGGAC
TATGATGAAGAGGAGAAAGGATTTGCAAGTAAGAGTGAAGAGAGAGGGAACGGAAGCGAT
GAAGCCGGGTCTAGAGCCGAGTCTAGCCAGCCAGAGAAAGACACAGACAACCAGCCTGTA
GACATGGACATGAGTGACCAAATCTCCCACATGATTGCCTTCATTGATCAGGAGGCTTCT
GAGAAAGTTGAAGAGATTGACTTGAAGGCGGAGGAAGAGTTTAACATTGAGAAAGGTCGT
TTGGTGCAGCAATCTCGTGTTCAGATCATTGACTACTATGACAAGAAAGTGAAGAATGTG
GAACTACAAAAGAAAATTCAGAGCTCAAATATGCAAAACAATGCTCGTCTTGAGGTTCTT
CGCAAGAAGGAAGAATATGTAAAGGAAGTTTTAGATGAGGCTCGTGAGCAGTTGAAGAGA
GTAGCCATGGAAAACCCAGAAGAGTACAAACATTTGTTGCTAAGACTTATCATGCAGGCA
CTTGCTCGTCTCGTTGAATCAAAGGTGACCATCCGTTGCAGAAGGGAGGACGTTCAAATG
ATCAAAAATGCCGTTCCCGGTCTTGTTAAGGAATACAAAGAGCTTTTAAAGGGAAAATAT
CCTCTGGAGCTGGTTGTCGATGAAGACAAATTTCTACCACAAGATATTTGTGGAGGAGTG
GAGTTGCACGCAATGAATGGCAAGATTGTGGTGGTCAACACTCTGGACGAACGAATCCCG
CAGATGCTGTTCCTCAACCAGGTCACCATCAACGGACAGACATCGTTCGTTCTAGTGGAT
GCAAACAACAAACCTATTCAACTTCCTCAGGGTATTCAAGTAATTAATCTTCCTCACCAG
CAGTTGCCAGGACAATCAATACAAATGCCTGGCAGTGATACAGGAGACGAGCCACTTTAC
GTCAATGCAAAACAATACCACAGAATACTCAAACGTCGCCAAGCAAGGGCTAAATTGGAA
TCAGAGGGGAAGATTCCCAAAGAGAGACAGAAATACCTGTATGAGTCAAGGCACAGACAC
GCATTGAACAGAGCGAGAGGATCAGGCGGCATCTTC------TCCTCCTCCTCCTCCTCC
TCATCTTCCAGCGACTCATCTGATGATGAGTGGAAGCATCTGCCCAAGCATGAGAAGAAA
ATGAGGAAGAAGTGGAAGAAGGACATGAGGAAAGGCCACATTGCTCGTGGAACTTTACCT
CCTTGGCAAGGAGGGGCAGCCTGGGCACCACCCATG------AAGCACGGAAAAAAGAAG
GGAGCGCCCATGCCCGCCCAGCCTTATCCAGCCCATCCCGGGTACCCTCCTCAAGCGCAG
TACCCAAATGTGTGCTTCCAGTTGCCCATCTGCCCGGGCAATACCGCGAGCGAGTTCTGC
CTGCTGGAAGGCTCCCAGTCCTCGGCCCAGTTCTACGTCTTCGTCGGCGTCATCGTCTTC
CTCTACTGCTTGGGCGCACTCGTTCTCTACGTCTTCTTCGATGAGATGTACCGCCGGAAC
TCCCGCATCGTTCTAGCTGACTTCATCGTGTCGTGTGTGCTGACGCTGTTCTGGATCATC
TCGTCGTCCGCGTGGGCTGCAGGCCTGGACGACGTGAAACTCTACACGGACCCCTACGAC
GGAGGCATCTTCCAGACCGTGGCCGAGTGCCAGACCAAGGGATGCCTCACCGCCAATGAG
GGAAACTTTGCCAGTCTCAACGTCTCCATCATCTTTGGCTTCCTGAACTTCGTGGTGTGG
CTAGGCAACCTTTGGTTCCTGTACAAAGAGACGCCCTGGTTTAAGGTGCAGGCCAGACCC
CCCACCCAGCCAAAGAAAAAGGCTAAAGCTCCAGCCAGTCTCGGTCTGACGGCCACCCAG
TACATCGCCCCTCTGATGGCCAACTTTGACCCTTCTCTCAACCCCAAGTCCAACATTTAC
TATTTGAGTACAGAGGAGATATTCACTGTGGAATGGAAGGATGTGTATCTGCAAGACCAA
GAGGATGTTGGTGGATTCACGTTTCAGACGTCGCTTCATAAAAATGGGACCATCAGTTTT
GTTTACAAAGATATTCCAATTGATGCCACCCTGATATCAGAGGAAAACCACCCGGTCAAA
GTAGGATTGTCTGATAAATCAGAAGAATACAATGCGGATGCAAAGCGTGTCGGAAGTATA
TTGGAAAGACTGCATTTGAGCCAAAACAACCTGTCTAGCTCGGGATCATCGTGTGTGCAG
GCACTGGCCAGGACAGGAGCATCTCTTGGGGTGAAAGATGCATCAGACACCTGCTATATG
CTATCAATGCGGGAACTTCACTCGGACATGAATGAAAAGGCATTGAGGAAGGCGCACCCC
ACTTCCATCACAGGCAGGGCCGTCATTCAAGACCCAACACGACCTTCAGAACTTCGAGTC
TCCTTCTCCAAATTTGACTCCACAGGCCCCAACTACTTCGTGGTCGAGACCGACTACAAC
ACTTACACAGTCGTGTTCTCCTGTACCGACCTCGACTTCAGCCTGCAATATGCGTGGATT
CTGACACGTGACGTCTCCCTGCATTTTCTCAAGGACCATCCATACCTGGAGCGTCAACAG
TTGGATCATCTATGCGGTGGGACGCTCATCCATCCGTCCTGGGTTGTCACCGCGGCCCAT
TGTTTGCTAGGACTGGATGTCCCATCTAACTGGGTGGCAGTTCTAAGACAGAAACCGTGC
AGGATAATCATTCAAGGCCTTGATGCTGCTGGTAAAACCAGCTTGCTGTACAAACTGAAG
CTGGGAGAAGTTGTATCGACAATACCTACAATAGGTTTCAATGTAGAGACCGTCAGTAGT
AGTGGTTTGGAAATCACAGCATGGGACCTTGGCGGAAGGGACAAGATTAGGCCCCTGTAT
CGTCATTACTATCCTCAGACTGAGGGCTTTATCTATGTCATAGACAGTGGAGATCGTGAC
AGATTAGAAGATGCCCTGGAAGAGCTGCATGACATGATTCTGCACGATGACAACACACGA
------------------------------------------------------------
------------------------------------------------------------
------------------------------------------------------------
------------------CTGACATGGTGCCGCAATGTCACCCTAACAAAAGCCCTGCGT
CAAGAAGATGACCCAGAGGACTCT---AAACCAAAGAGAAAAGTGGTGGATGTGGAGACC
AGTATCAGATATCTTGATAGCAAAGCATTTATTGAAGGCTACGGAGACAAGCCAGTATGG
TTCCATTACAGAAGAAACTTCAAAGGAAACATCGCTCCCCCAACTCGGAAAAATTGTCTT
AGAAAGGGAGAGATTGCCACTGCCAGCCCATGTCCTGTCTGTCGGGACGAGTACCTGATC
CTGGATGCTAAGAACACGAAACTTTTGGATCAGTTCATATCTCCGTACACTGGAGAGATA
TTTGACTCCATGAAGACTGGATTGTGTCAGACGCAGCAGAGAAAACTAACACTAGAGGTC
ATGAGGGCCTGGGATCAAGGTTATGTTGAGATGAAAGTCCCGTTCAGAGCATACAACTAT
GACGACTACAAAAGCTACCTGTCTACAATAGAAGCCATCTACTTTTTTTTCAAGGACTTC
CATTCAATCTTTGTGGACCCTGTCTACAGGAACGAGTATGACAATCTCCTAATGTTCTTT
TGCTTTATGTATCATAAAATCAAAACTTTCAAAAGTAACTTGAGTCTTGAAAATGTGTAT
CCCAATTCTGAAATGGACTTCCTCAGAAGAAAACACGAAACGGAAACAAGTGGTACAGAT
CAATTTTCAGGCTACATTCCCATTGAGCAGCTTGAAATTAGCCACACCAGAAGTAGTGGC
CCAGGAGGTCAGAATGTGAATAAAGTTAACAGCAAAGTAGAAGTTCGTTTCCACATTGAT
TCAGCCTCATGGATCCCGCATTGGATCAAATCAAGACTTGCAGAGCAGGAGCAAAATCGG
ATAACTAAAGATGGATTTCTCATTGTACGATCTGACATGACGAGAAAACAAATGCTAAAT
CAAGCGGATTGTCTCAGCAAATTGCGAAACATGATATATCAGGCATCTGTTTTACAGGAA
GAACTGAGTGAAGAAGACAAAAAAAAGAAAGAGCAAAGGATGATGAAATCCAAGGCAGGA
GTTTTGAGAGAGAAGAAGAAACGGTCCCTTATAAAAAAGTCAAGGTCA------------
------------------GCCAGCTACACGTTCCATCTGATCGGTGCCTTGGCCAATTGT
TTGCATTATCGGGACACGGACAAGGCGTCTTCTAACAAAGACGTAGACTGGGGAAGTGAA
ATGAGAAGAGCAGCATTCCTAGCCTTTGCCTCTATCAGCGCCAACGATAAGGACATACGG
GAAAAGGTGATCAAACAGGAAGGCATGATAGAACACATCCAGACGTCGTTGATCTGTGGC
AACGACAGGGAAGTGGCGGCCAGTCTTCGGTGTTTGCAGTCCCTGACGCGCTCCGTACAG
CAGATCAGGACGGTGCTGCACGACAACGCTGTATGGAAACCTTTATTGGATAAAGTGCGA
TCTAATCTGGTGCTTGAGTTCTCCCCCAGTAAAGAAGCCTTAGTGGAGAACCATGCAGTG
GATGTACTGTGTAGTTTAAGTCGGAGTGAGGACAATATTGTTCGACTCAATGCTACTTGG
GGTCTTATGTCCATGTCGTACTGTGCTTCAGAAGAGCTGCGCACCAACATAGTCAGCAAG
CTTGGCACCGACACGCTGGTGAAACGCATACAGGATCCTGTGTTGCTGATCAGGGAGAAA
GCACTGTGTATTGTGAGAAACCTCCTGGACCATAAACGTCACCCTCGTAACTATGGTGGT
GCGGACTTGGCCAAAGTCAAGGACAACATGAAGACCCTGAGGGAACGGGAAAAGGAGAGG
CCGATGAGGAATTTGGAGATGGTGATGACGGGCAGGGAACGCAAGAACCACGAACAGTGG
AAACAAGAGAGGGATCGATACGACAACGAGAGGATACAGAGACAGATGGGAGACACTGGG
TGGAAGCGGGAGTGGGACAATGAGAAAATTGACTATGATGATATGGAACCCGCAAAGCGA
CCTGCTGGTCGCATCTTTGATAGAGGTGACAGCCGGGAAGACCACCCACCTCCTCACGGT
ACGTCTCCCACAAACGCCAGCCACCCGCACACTGGACAGGCCCGCCCTCTCTTCTACGGC
AACGACAACAGCAGCGTCAACAGGCAGTCTCGAACCCAGACCACCCGGCCCGACCCCATC
CCCGGTCAGCCGTACTCCGGCGCCCCGGCACAGAGGGTGGGCAGCGCCCCCTTGAGGAAG
ATGAACAATCGTTTCGACAGAGAGAACAGAGGATTCAACAGACCTAGGAGGTTTGAAAAG
AATAATTCTCAACCTCTAGATGGCCCTGAGATCGATACATGGACAAATGAGACAGCTGAG
ACAAAAAATAATAAGGACACTGACTGGAACAGTTGGAATGATTCCTGGGTGAATGAAGAG
GATCAATGGACTGGCACACTTGAAGAGACCAAGGTGTTCACACCCTCACATGTCAAGATA
CCAGAACCTGAACCAGTGAACAATGAACCTCCCAGTTCCCTTGGGCAAAGACTTGATGTG
GGCAGCTTGTTTGAGAGTGCCAAGTTTGCTAAAGCTCCAGACTACAGCAAACCAAGTGGA
GATTCTTTCATCAACCAATTCAATCAAGCAGCAACTGAGTCTATAAAAAATACTATTGGA
ATTGGGAATACAACGCGACCTCCAGACACCTCTGGTTCTCTTGGCTTGTCGAATCTGGGT
CAGAAAACTGTTCAGGGTCAATCAGTGTTGCCGTCTTTGCAGCAATCGGCCCAGTCACTT
CCTCATGCCATGGCTCAGTTGTCGCAAATTTCGCAACAGTCACGTATTCCTGCTGTAGTG
AATAACATGCCCCAGCGTCCAAAAACTCAGCGGTCCAAGCTGCCCCCTCCCTCCAAGATC
CCATCGACTGCAGTTGAAATGCCTGGTCATATTCCGCGAAATCCTCAGCTGGATGTCCAA
TTTGGTCTTGATTTCGGTTCTGAGTCGTCGGTGCAGTTCGGATTTGGTGGCAGTGGTGAT
AATACTGCTGTCACAAGTTCCTACTCTGGGACAACAAATGGGAAT---------GCAAAC
CACCTGAACCAAGGTCATATGGCCCAGTCTGCTGGAGATGGCAATTCGCCAATTATGCCT
TCCCCTTCTGCAGGCTCTGCCAATGTGCCGTCGGGAATTGAGACACAGGCTCCCAATAGA
CAAGGGGTCTTCCACAACTCCATGTACTCTTCTCAGCACCAGAAGAATGACAGTCAGCCA
CTGGAGCTAGAGCAAAATAAGGTTAATGAGTCAATCCCATTCCTGTCGTCTCAGTTGGAC
AGAAAGTCAAGTCCCGCATCACAACGACCTGGGCAGACCAACCAGAATCTCACCTCAGGG
ACTTCAAGCAAGAGTGACCCAGCGGTCAGCAACAATTACTCTGCAGCCAACGGTTATTCC
TCTTCATACCAAAGTCATTCGAAATCCTCCCACACTGCCACATCACAGCCATCACAGACA
TCATCGTTCCATGGACAGTATCCTGTGAATCAGTCATTCCCGAGTGGTCAGACTCAATTC
CCAACTCCTCCCAATGCCACCCCATTCCCATCAGCCCAGCAGTCACAGTTTGCCAGTTCT
CAGAATCAGTTTTCATCGGGACAAAACCAATACTCTGTTGGTACTTCGACGCAGAATAAT
CAGTTTCCCTCCGGGCAGACAAACTATGGGAGTGGCTCGTCTCAATATTCCGGTTACCAA
AACAATAGCTCATTCCCGCCTCACCCCCAGTCTCAAACAAACTTTCCCTCCTCCCAAAAC
GGAGGTACAGGTGCTGTTTTATACCCTACATCAACTCAGTCTGGTGTGTCATCGTACACA
ACCCAGTCCAGTTCTTATCAGTCCCCATCTGCTGGATCTTATCACTCGTCAAGAGACAGT
TCTTCAGCTAGTATGAGCACCCAATCTGCCAGTGGCATGCCATTCCCCAGTCAACCCCAG
AACTCAAACATGAAGCCTGCTACAACACAAAGTAGCTCGAGCTTTAACTCTCAGAGTTAC
---AATCCTGCTCCGCTGCAGCCATCATCTTTGGCAAACAAGCTTGGTGAAAGTCTTTCC
AAGATTTCGATGAAAGATTCTTCTTTGGATAACCATCAATCCTCACAGTATGAACACACT
CCATCACCTGCAAGTGTCCCGACCAGTGTAAGCCTTCCGTCTGCATCCAGCTCTGCTACT
CTGTCCACGGGTACCAATGCAATCTCATCCACTTCAACTGTGACCACTGCTTCACCTGCT
TCAAGGGTTGCATCTATGCCATCGACTTCTGGCAAAGCTCCCCCTAATATTCCTCCTGGC
GTGCCATTGATGGGACAGTATATCATGGGACAGAGCACTATTCCTCCCTTCTATAGTGTC
CAGCCTCCATTGTATGGTTATGAAGATGTTCAGCTTTTGCAGCAGAGGATGCCAGTGCAA
ACAGGAAGTTTTTACGATGTGGGCGCATTCCCAGCTCCCGCTGGGTCTACTCTTCCCACA
GGACGTGATCCACAGCCCCCAATTCCCAACGTTCCTTTCTCAGGGACGTCCGACACAAAA
CTAGCTCGGGTAGATGCCCAGAGTCCTAATGCTTCTAGCCAGCCTCAGAGTGCCCACTCT
---GCACAGCACTTGTTCAACTTCCATTATGGCTACTACTATCCATCAGTGTTCGGGGCA
GCAGGACTGCAGTACCCAACTATGTATCCTATTCCCCCAGTGACGAATGCTGCTGCTCAT
CAAGGAACCACTGCGACGACTCAGTTTCAAAAGACTTATCCATCCCATGTGTACACTACC
AAAGGGACAACTGAGATAACTCAAAATGCCTACAACAAATCGCATGGACAGGGCTTTGAT
AAACAAGGCTATCATGGAGGGACCCCACCCCCTTTCAACCTGCCCCTGTCAGCCACTCAG
ACGGGACCCATGGCCCCTACCACCCCATACGGAGCCCCATTTTTACCCGTCATGGCTGCC
CACCAGCCTCATTCCCAGATGATGCATCACCCCATCCAGCAGGACAGCAGCACCACCAGT
TCCCGCGGCATGAATCCGGCAGGCGGACAGGCCAAATCTGGAGCTGCTAAATCGTTTCCG
TACTGGAACGGGAAATTCACAGCCGACATGGTTCTGTTTTCGGACTTGGCTGAATTGATA
TACGTGATCATCGACTTGGTATCATTCTTCCTCATTTTTATCGCAGCCTGTATCCTTTCA
GCCGGAACCAATTCCACTTGCAACGATGACTTAATCGACTGCAATCACCCGTACTCTGCT
TCTAAAGCTGCTCAGGCTGGCGCATGGATCAGCACCTTTCTGTGGCTCTTCATCGGCATT
TGCGGCTTCATCACTCTTTGGAGGGCCGGCAAAATCCCCTTTTTGGGAGGTAAGAGAATC
CAGCGCAGACTGTATCATAGTGACCTTGATCTCAGTACATCCTCACTTCCTCTTACAGAG
ACATGCATGGAGTACTTTCAAGACAGTTTCTCTGAAGGCTTGGGTCGCATCGACATGCCT
ATGGCTGCTACTGTCACCAAACGCAACGGAGTGTCCCCATGCTCCATGGTAATGTCCTTG
ATGTACGCCAAAAGGCTGAGGCAGCGCAACAAGCAATACCTACAGTCCATGTCATCCACA
GATGTTTTTTTCATCTCCATGATGATGGCCAGTAAATACTTGTATGACGAAGGTGTTGAT
GAGGAGGTTTACAATGACGAGTGGGGTGCCAGTGTGGGACACGAAACCGAGGATGTGAAC
CAGATGGAGATGGACTTTCTCAAAGAAATGGATTGGCATTTGTTTGCAAAACAAGAAGAC
TTTGACAAGGCCCTCACTGCTGTGGAGAGGAGATTGGCATTAAAGGAAGGACTGAAGAGA
GGCTGGTTCACATACACAGAAATGGCTGTACTTCTGGACTGGGATCCCATCTGCAACGTG
TGGAATCAAGTGGGGGTGGATTGCACCAAGATGGTGTCCCTTTTGTCTGCTGTATATGTG
GCAAGCCTGGTCAGCATGATGGGATCTGCTGCTGTGGCCGTCCAACTATCTGGTCCGGTG
TCCGCAACCGTGGCTGCTCTCCTCTGTCCCAGTAAGTTCAAGTACCAATGCATGACCAAG
AACTTCAGATTGTCGTGCATGTACCACTACTTCTCCGAGCCCCCCGAATGGTGCTGTCCT
TTCTACCCTATCTGCGCCTGCTGCCAATGCGCCGTCTTGACATCCCAGTACGCCCTGGTG
GGCCAGTGCAGACGACGCTACACCAAGAAAAGCTTCCTGGCCGTGTGTCGAGGAGGAATG
GTCTGTGTCCCGTGCTTTCTAATCCCCGTCATTTTGTGGATATTTCACAAATTTATTCGA
CCATGGCTCTCGAAGATCTGGAGTGGATCCGAGAATTATGTTACAAGTAATTTGACATGT
CCCATGCCGCAGAAAAAGAAGCATCCAGATGGCAAAGAGATGCAGATCAACCTGACAGGC
TTTTTGAACGGAAAAAATGCAAGATTATTTGTTGCAGAGCTGTGGACCCACTTGTGTAGT
GCGCAAGAAAACATCACTGGCATTCCAAACGAGTTTCTGGAACAGAAGAAGAATGAAATC
AAGCAAAGACAGGAGGAGCAGGAGCGTCTTCAAGAGCAATTGAAAAAGAAAGAAGAACAG
ATCAAGGAACAGTTGTCAAAAGAGAGAAGAGAATTG------GAGAATAAGGATTTA---
---------CCTAAACCTGTTGCAACAAATGGTATCAGACCATTAATGATGGATCTAAAG
CCAGACGTAAAACCTGAACCACAGCAAGAAGCTGCTAGTGAGCTTCCAGCTGAAGTAAAA
AAA------GAGAGATCTCCAGACAGGAGAAAGGACAGGAGAAGACATTCTAGATCCCCT
GACAGACACAGGAGGTCAAGAACACCGGATAGACACAGACGAGAAAGGGACAGAAGGCCT
GACTATGGGCATCGTAGATATTCTCCACGACGAAGGTCTCGATCACCAAGACGTAGATCG
CCTCCAAAACGCCGCAGGTCTCCCCAGAAAGCAGAAGCTGCTAAAAGAAGGTCAAGCAGT
GGCAGCAGCTCCAGTGGGTCAGAAGATGAAAATGACTCCTCGCAAGACAAAGGTGGAGTC
CAGTCAAGAAGAAATTATAGAAAACATGACGAAAGTGGGAAAGAATCCTCTGATTCATCC
GATGAGGAAGTGGTCAAAGAAAGGAGGAGACCCTCTCCAAGAAATGCTCGACGCAGGCGT
AGATCCCCACCACCATACAGAAGACGGATGAGTCCACCACCCAGGCGCAGGTCACCTCCA
CGAAGAAGAATGAGTCCCGTCCATAGAAGAAGTCCATCCCCACGTCGTAGGTCTCCCCCA
AGGCTTTCCCCCAGGCGTCGAAGCCCTCCACGTAGGAGACAGAGCTCTGTTTCACCAAGA
AGGCGTCGTTCATCAGCCTCCCCTCCGAGACCCCCACCTTTCGGCCGCCGCCGTCCATCT
CGATCACCGTCGGATTCACCCGTCAAGAGACGGCGACCGCCCCAGTCTCCACCTCCC---
AAGTCCAAAAAGAAGCCATCACCCCCTCCATCAGAATCTGAGTCCAGCTCAGACGATTCA
TCTCCTCCTCCAGCAAAGGGAAAAGAACCACCTCCATCGTCTGGCTCAGAAGACAGCTCT
TCGGACAAGCCGTCAAAACAATGGAGAGAGGCAACCCCTCCTCGCCAGGCCAAAAAAAAA
CGATCCTCTCGATCTCGACCACAGCGTCCACCATCTCGCCCTGCGTCACCCCCTCCTCGT
TCCGCGATTGATCGACCAAGGGGTGTGTCTCTGGAAAAGGCGTCATTTTACCAGCTAGAT
ACAGAGTTTCGCTGTCTAACCAGTGGAAAAGTGTTGCCTGCTGATCATGTAAATGATGAT
TACTGTGACTGCGAAGACGGCTCTGATGAACCAGGTACATCTGCGTGTGCCAATGGACTG
TTTTATTGCGAGAACAAGCCTTACAAGGGACACTACATAAGATCTTCTCGAGTGAATGAT
GGAATTTGCGATTGCTGTGATGGATCTGATGAGTTTGATGGTATCATTGCGTGTTCAAAC
ACCTGTGTTGAGAAATACGAGCAAGAAAGGTTACGTCAAGAAGCTTTCAGACTTCAACAG
TCTGAAGGGTACAAGGTCAAGCAAGAGTATATGCAGCAAGGCAAGAGAGCAAAGGATGAA
AAAAGGTCCAAGCTGAGCGAGTTGGAGAGAGAGAAAGAAATCTTGATCAAGGAGAAAGAA
ACTGCAGAAGTTTCCAAGGTGGAGGCAGAAGAACCCGAGAAGGCTGCCATCGAAGTTCAT
AAAAAGCAATGGGAGTTGGTAAAGGAAGAAAGACAAAAAGCCAAGGATTCTGTCAAGGCT
GCCCATGCGTTTTCTACATTGGACACCAATGGAGATGGAAACGTTGACTACCCCGAGTTG
ATGAAGCACAAGGAATTTGATATCGATTCAGATGGAACTGTCAGCGAGGAAGAAGCCAAG
GAATACCTCGAAGACAGTGAACAAGTGGATGTAAATGTCTTTTCGGAAAAAATTTGGCCC
AACATTAAAGAGATCTACAAGGWWSMRAMMGRWGASMMMGRRSAMSRRRASSMWRKKMMC
GMTGWYGAMGWRRWRGAKSSYSKMKMSSYMRAYASTSMRGAAGATGAAGATGATGAAGAC
AAAGAACCCGAATACAATGAAGAGACCAAACGTCTCATAGAGGTGGCTGACCAAGCTAGA
AATAACTTCAATGAAGCAGAAAGGAAGGTGAAGGATGCTGAAAGGGAAATAGAGGATATC
AAAAAGTACCTGGAGGTTGATTTTGGACCCAATGAAGAGTTTGCCTTCTTGAAGGGCCAG
TGCTTTGAATACACCGACAGAGAATACACATACCGCCTGTGCCCGTTTGATAAGAGTACG
CAGAAGAATAAGAATGGAGGCATCGAGACATCTTTAGGTACGTGGGGGAAGTGGCACGGC
CCGGATGATGACCGGTATGACGCCATGAAGTACGAGAACGGTCAGGGCTGCTGGAATGGA
CCCAGCAGATCAACACATGTGAATCTACACTGTGGTTCAACCAACACTCTCACCGGAGCG
TCCGAGCCGAGTAGATGTGAATACCAGTTTGAGTTCACCACCCCAGCCAAGTGTGATGAA
CCC---------------------------------------------------------
------------------------------------------------------------
------------------------------------------------------------
---------------GCTCCCGCCTATGCTACACCCCCCACGCTCCTCCACAGAGTCGGA
CTAGAGTCAAGCTCGACAGGGTCTTCTTTCCCCGCTGATTTCACCAAGCCCGTTCCCTTG
GCTGTGATTTCGCCGGACCGTAGAGATGATGATGACGATTTCTATGAGGAAGACTTGCCA
CAACACCCGCAGCGATCACAATGGGAGAGTGGGTCTCCCAGTATCGGTAATCGTGGCTAC
GCAAAACAGGGCGATACTATTATCACCAAGCACGACAAGACTATCTGTGAAAGAAGGAAT
GCCCAACGACTCATGCAGTTTCCCCCAGACTTTGACAGCGGTGACGGGGAGGGCATGGAC
ATGCATCTGCCCAATCGCGTCTACAACAAGCTCAAGCAGCACTCGCTATCGGAGAACAAG
AAAGGCCACAAAGTGCTGGACAAGAAAGACCATTCCACTGCGATTAAAGCAGTGGATGAG
AAGACCAGGATTCTCATTTTCAAAATGATCAACTCCGAGTTCTTGACGTCTGTAGATGGG
GTGGTCAGCGAAGGCAAGGAGGCTGTTATACTCAAGGCCATTGGCGGAAGGAAAGATAAC
GTGGAGTTGCCCAAAGACGTCATCCTCAAAGTGTACAAGACTTCGATGAACGAGTTCAAG
ACCCGTCTGAAGTACATTCAAGGGGACTACAGACTTTCCAAGGACGTTCTCAAGAAGTTC
AACGCACGGAAGATGATGCAGATGTGGGCGGAGAAAGAATTCCTCAACTTACGGAAACTT
CGAAGACACGGCGTGCTCTGCCCAGACCCGCTGGCGCAGAAGAAACAAATCCTGGCCATG
ACGTGCGTGGGCGGGGAGAGACCCGCGCCAAAACTCAAGGACGTCGCGTTCAGCACGGAA
GATTTCCAAGACGCCTACGAGCAGACTGTGGAGTTGATGAAGGCCATGTTCGATAGGTGC
AACATGGTGCACTGCGATATGAGCCCTTACAATTTACTGTGGCACCAGAAGCAGGTTTGG
GTGATAGACGTGGGCCAAGCCGTCGATCGAGACAATCCCAATTCCAACTCCTTCCTGTTC
CGAGACTGTCGGAACATTTCCGAGTTTTTCAAACAAGGCGGGGTGTCCGAGGAGTTGTGC
GAGGTAATTACCGACACACTGAATGCCTATCTGGAGGGAGCAGACAAGACGGAACTTCAG
TACGTCACAGAGGTTTACAAAGTTAAAACGGAGAATGTAGAAGTCATTGAAGAAAGTGAG
AGAGGGGATGTGAAAATGACAGTGAAAATTTTTATCTGTGACTCAAACTCTCCAAGTGTT
GTTGTGGATGCTGTCAACAAAGTTTTGAACGAGTTGGGCACGTCTTTCATCGAAACTCTG
CTCCTGGCCATCAGCCCCAATGGAGGAGAAGATCAAGACTCAGAGGAACCTGTGAGCTTT
TCCACTGTGCAAAGCTACTGGAAGGTTATGGAGGAGCTTGTGGCAAAAGACAAGGTTCTC
TCCCTTGGCATTTGTGACTTTGGCAAAGAGGGACTGGAGACCCTCTACAATTGGGCACAG
GTGAAGCCCTGCGTCAATCAAGTCAATTTGGAATCGTGTTGTGTTTTGCCCAAGGACTTG
ACGGAGTATGCGAAATCCATCAATGTACAGCTGCTGACTCACAACGACAGACCTGTCTTC
ATCACAAAGGAGCTGCTGCAGGAGAAAATCTTGAGCGTGACCACAGAGAGGGACAGCGAC
GCCTGGGCACCCGAGTGGGTCATCCGGTACTCCGGAATCCTGAAGTGCCGGGGCATCATC
AAAACCAAGGGCTACATCTTCCACGCTACTCGCTCTGAGGCTCAACAAAGGCAATATGTT
NNNTCTCCATCTCCTGAGCCAATATACAACAATGAGGGAAAGCGTTTAAATACTCGTGAA
TATCGGACGAGGAAGAAGCTTGAAGAGGAAAGGCACAAACTGATTCAGGAGGCTCTCAAG
CTAAATACAGACTTCAAACCGCCTAGTGACTACAAACCCCCTGTGGTCCGTGTCAATGAT
AAAGTCATGATACCACAGGAAGAGCATCCTGAAATTAATTTTGTGGGGCTTTTAATCGGG
CCACGAGGAAACACTCTCAAGACATTGGAGAAAGATACTGGGGCAAAAATTATTATCCGA
GGTAAAGGCTCTGTCAAAGATGGAAAAATTGGAAGAAAGGATGGACAGCCTCTCCCTGGA
GAAGATGAGCCACTGCATGCGTATGTCACAGCTAACAATCCTGAAAATGTGAAGAAGGCA
GTGGAGCAGATTAAAGAAATAATCAAACAGGGCATTGAAGTGCCAGAAGGACAAAATGAT
CTGCGGAGACAGCAACTTCGAGAGTTGGCTCTGTTAAATGGAACTCTGAGAGAGAATGAT
GGACTACAAAAATTGAGACAGATTGCTGAAAGT---------------TTCAAGTGGTAC
AACTTGAAAGCTGGTCTGTTCCTGACCTCAATCACAGGATGTTCCGTCCTCGCCGGTTTT
GGCCTCACCCTGGGAATGGCCAAGAAGACCGATCAGAGGCATTTTGCTAAGGGTCTTGTT
GGTTCGAAGGAGCTCCCAGAAAGTGGCGTTGCCCTAGCAACCAGAGCCCTGACTAGGGCA
TCCCTGTACACCGTCTCTGGATTCGGCGTATTCTGCTTTGCTGTTTGGAAAATGATGGGA
GTTCACAGCATGGCAGAGTTCAGAGAAAAAGTTGGGAATGCATTGCCACGACTGAAAAGG
AAAGAGAGCACGGGACGGAATGAGTTTGCTACGATTCGAGATCTCTTCCAGTACATCATT
GATGAGGACGAGAAATCCAAGGCTCTCAAG------------------------------
---------------GAGAACGAAGGGGAATGCGACGACGACCAGTTCTGTGTCAAGTAT
AAAACCATCGTCTGGATACGCAATTCTGGGGAGATTATGGGAAACTCAAAAGAGTCTCAC
GTGGTGACTAGAAGCTGTGAGTCCAAGAAAGGCCAGAAAGAAGGCTGTGTCGGGTGGCAG
AACAATGGTGGCGTCACGCTCAAGTGCTGGTGTGGGACGGACAATTGCAACAAAAGTAAA
TCTGCTGGCAAGAAGACGATACCCCCATTGATGTTGGACTCGCTGGGACGACCCATGATA
CCAATGATGCTCGGAGACATCACACTCCACAGTATGGGGGAGATTGTGACTGACAGACTA
AGCTTTCACTGCCCAGAAGCCATCTTCCCCGCTGGCTATTGTATCACAAGAGTGTTCATC
AGCCTTCACAAAGCAGACTCCAAATGTCTCTATACCTGCAAGATTTCTGAAGGAGACAGT
GAACCTCTTTTTGAAATTGCTCCAGAAGACAGCTCGGACATTGTATTCAGGGCCAGCACT
CCTTCGGAATGTCACAGTCTTCTGTTGAGAGCTGTCAACAAGTCCAGAGGGGATATTCTC
CCCACAGAGACGCATGGTCTGGACTTCTTTGGCTTGTCCCACTCCGTCATACAAAATTTG
ATCCAGTCCATTCCGGGGGCTCGCAAATGCTCCCGATACAAATGGGTTAAGTTCGAGATC
GACAAAACAGAATCAAACGAGAACTTTGCTGTAGGTCAAAATGACCCCACCATCAGCTAC
GAAGCGTTTTTGAAGCGTATGAAATTCAGTATTGAAATTGGTCTTGCTTCTGGTGGTCGA
TTAGGAAAAATCATTCAGACTACTCATGGCAGGACTGTAACACTAGACACACCCATGTGC
ACTTTATTTACGAAAGGAGGCAGTGCACCCTATTTGAGTCTCAGTATGCTTGAAAAGGTC
AAGAATGTACCAGAAGTTGCCACAATTAGTATTAATTCGTTTGTAGAACATGTAGACAGT
ATACGAGAGAGCGGAAAGCGTCTTGCGGAGTTCTCATCTATGAAGAATAAGATTGTGTTC
TCATCCCTGCAAGACGCCAGTGTACCCCTCCAATCTGGCAAGAACGACAAGTCTGGAGTA
GCAGTGTGGGGAAAGGGTGGGAAGTTTATGTTGGATCCGAAGACATACATGCAAATGCAA
CACGCACTGCAACCAGACTGGGTTCTCGCCTTGAGCGATGGTGACACAGACAAAGAGAGT
ACGGAGAAAAGAGCGGGCAAAGCAGTGGACAGAACACTAGACTTTTTGGACGTCATCGTG
TCTGCTTGGAAGACATCTGAGGTTTTGAAGGGCTCCAGTTTGATAGGGGCCGTGGTTGGT
GGATTCAGTGAGAATCATAGACAGAGGAGCGCCAAAGAGACCTCAGCCAGGCCGGTCCAT
GGCTTCCTAATAGAAGGCTTTCAAAAGGGTCATTCAGAAGACATCATAGTGAACGACGAA
CCTTTTCAGAAAATCCTCACGAAGACGTTGAGTCACCTTCCAGAAGGAAAACCTCGCTTC
ATGGAAACTCCTTGGTCCCCTCTCCAGGTCATTCAGGCCTTCAAACTAGGAATCGATGTC
TTCTCTAGCGCCTACCCTCACACTCTATCGGAGAAAGGCCTGGCAATGACCCACGATTTC
ACCTTGGCCCCATCCCAGCAAAAGGCTGGGGACACGGTGGGAGGAGGTGGGATGAACCTC
AATGAGAAAAGATTTTTTGATGACTTCTCCCCGGTGCTAGAGGGATGCCAGTGTTACACG
TGTGCAAACTTCACGCGGTCTTACATCCACCACCTTCTCAATACGTCAGAGCTCCTGGCT
CACGTACTCCTCACTATCCACAACTTTGAACGTTACTTCCTGTTTTTCCACACATTACGA
GAATCAATGAAGATTGCCATGAAGCTCAAGAAGGCAGAACAGAGGAAGAGCTTGATCGAG
CAAGAGCGAATGGAACACCTGGCCAAGGAGCGACAGAAGGCGATGGACGTCCTCACCAAG
GCCCAGTGTGAGAGCGAGGAATTCTCCAAGAAGACGGAGGAAAAGTTGAAAAAGTCCATG
CAGACCAGGCGGGAAAACAGGGAGACACAAATTCGCGCATTGCAGGAACGGCTGCGGGAA
CATTCGGTAAAGGTACACGAGGTACAGAAGGCAGGAAACGAGATGGTGAAGGAGTTCGAA
GCTAAAGCCGAGCAGAAACTGACACAAAAAATGGGAACGTACGAAGAGAACCGAAAGAAT
CAATTGTGCAATATGCTCACTAAGTTGCAAGAACATGCCAGCCACATAAACGAAGTTTGC
ATCGCCAGTGAGAACCGCGGGGCCAACACGGATGAACTCCAGGAGCAACTGGTTCTCAAG
ATGGAGAACGCCCTCAAAAACAGAGAGGAACAACTGAGGGCCATCCAAGACAGACTCGCC
GAACACGAAAACCGCATCAAGGAGGTACAGAGGAAGAAAAGAAATCAACCACAAAGCGTC
ATTGATCTTCCCCCCAACATCCGGCACCAGTTCGGCAGTCGAGTTTGCGACAGGTTACTG
TCCGATCAAGCCATTGTCACGTTGGCTTTGGAGCGACAGAAATCGAAAATGGGTCCTCCT
AGGCCGTCCAAGAAACAAAATGTGGAAGGGCTTCCCGTGAATCTGGATAACACGTACGAA
AGTCTTGGTCACACGACGCGGTACAATGTTTGCCCGGGGGTCAGCTCAGGTCACACGATC
AGTCGCACCAAAGATGAGTTTAATGACGAGGTTCACCAACGACGAGTCCCAAACCCAGAC
GAATATCGATACCAAAGAGATGAACTCAGCACATGGTCAGAGCATAATGTACTGAGAGAG
AGAATGAAGAAGGCCTGGTTCAAGACCTTCCTCATCATCATCTTGTCCACCATCGGCTTC
ACAATCATGCTTGGAATCTTCATGGCGGTGCCAGTCTCTATGATTGTCATGGGCGCCATC
TATTTGGATGACTGCGAGGCGGAGCGCATGATTCCCATCTACCTGATCGTGGCTGGCTGT
TTCGGATGTGCCAAGAACCTGTTCAGCATGGTCCAGCGTTGTAGGAAAGAACGGCAGGAG
GACCAGAAGAAGGTCCATCCCTTGGAGGGGGTTGTCAACTGCTTCATTTTTGCCTGGTTC
ATTGCCGGTTGTGTGTTCATCTACCGCACCTATGAACCAGACGCTGATGTTACAATCGAA
GCCATAAAGATTGCTGGAAAGACTGGTGCCTCCTTCCAAATGGGGAACAACCCTGTAGAA
TCTGTTTACCGTGCAGACGTCATCATAACGGACAGCTGGTTTAGAAGAGTAAATGAAAAG
AATCTTAGTGCTTTCAGTGGGTTCCAGGTGAACAGAAAGATGTTGACTGGAATGCGGTTG
ATGGGCAAATGTCGGATGTTACTGCAGGAAAACGAAGAACTTGGTAAAATGATTTCATCT
GGTAGAACAGCGAGGCTGGAAGGCGAAATATCACTACACAAAGCCCTTGTTACTGAAATG
AAGAAGAACCAGAAAGAGCTTGATGAATTTGTGGGCGAGCTGGAAGAAGACGTTGAAGGC
ATGCAAGGAATGATTTTTATGCTACAGCAGCAGCTAAAGGAAGCAAGGGAACAAATCACT
CGGTTGCAACAAGAAAATGAGCAGTTAAGGACGTTACAGTTACCTTCGGAACCCAAAAAA
AGAGCAGAATTTATAGAAAACATGCCTAGACTAACGGTAAAAGATCCTATAGAACTAGAT
ACAACTTTATATGCAGCATTTATGCCCAAAGACAAGAATGATGCCAGCAAGCAAAATGGT
AGCAAAACTCAAAACAAAAACAAAAAAAAGAAACCAAAAGTAGTTGACATTGACTCTGCG
TTGTCCCAGTTGGATTCCAAAGAGATGAAGACAGTTCTTGAGAAAACCAAGTCAATGTTC
CCCAATCACCCAACCATTTGGTTGAAAGACCTCGCTTCCTATCTCAACAACAAGCTGGAA
AATGTGAAGGACGTTGATCCAGTCTACAGTGATAGATCTGCAGGCTTTCCTTTGGATGCT
GTGCCATCTTCCATGGCCAAAGACCTTCGAAATTTCATCAAGCAATTCTCCAAGGAAACT
CTGGATGACATCTTCATCTTTGGCATCAAGACCATGCTACAAGATGCTGGTAGAGGTACA
CCTGTCCACGGGTTCAAGATATTCCTGCAGGTTGTTTCACAGGCCAAGGGTTTTACCGGA
TTGGATCATATCCCACAGTACCTGGAACTGCTGAAAGCGAGCCAGAACAACCCTCCCAAA
TGCCTGTCCCTCCTTTGGGCCCTTGGACAGAGCGGACACAAAAGCTTTCAGTTTGGACTT
AAAGTGTGGTTTGAGCTCATGTTGCCAGCACTGGAATACAAACACGCTGCTCACTATCCT
CTGGAGTATTTGGAAAAACTCCACCAGAGCTTAAAGAAGAGTCAAGGTCTCGTGTCTTTG
AGTCAATACTTTCGAGTCCTGGACATTTGCTATGACCCGAAATATACACTGGCTTCGGAC
TTGAAGACGCGTTTGATTGCGCTCTATCCAATTATCAAGATCATGGCTTATGGAGAGGAA
CCATCACAAAACCTCCGCACTTTCTTCCCCTCATATTTGGCACGAAATAATACCAAGACC
AAGCAG---ATGAAGGAAGAGCTCCTCTCCTGCATGACTGAATGCCTCATCATTGACAAA
CACTGTTTTAGTGTTTGGTGTCAGATGTACACCCACCACCTTCCAGCCTCTGGCCACTTG
TTGAGCCACATCAACAAAAATTGGTCGCAACTGTCCTCCAGATTTGATAAGAAAGTCTTA
AGGGAGAACCTTAGATCATTCTCTGTCACCAATGAGGAGCTGGAAGTTCAGACAAACGGC
AAACAGGACGGACTGAAACTGTCTCAGTCTGCCACTAAGGATCTGATGATGAAACTAACC
ACCGCGCATTTCCCTTGGAGTTTCCTTGTCTTTTTCTTTGTCTCCATTTTTGCTGCTATT
GTGGTTTACGATGTCATGTCAAGCCCCTCATTTCGATCTTCGAAGACCATGCGATTTCTG
GAGCACTACGGAGTCCTGGCTTTGTTGGAGAAAGCATACCATGGTGTTCAACATGCTGCT
AATTTATCCACCAATTGGTTGAAGGTAAAATTCCCGATTTTCTACAACCAAGTTCGGGAA
ACGATTGTTCCACTTTCTATTACTGTATGGAACAGTTCCAAAGACTTCTTGATCAACGCA
GAGGTTCATTCTCGCCCATACAGAGAGTTGGCGATGGAAAAATTGATACAATTTTACTAT
TGGGTGTATGACCTGTCTCCTGAGTTTTGGACGCGTTGCGAAGAGTTGACGTGGTTGTCT
TGGGATTTACTTAAGGATTATTCCTTCAGGATATGGGTCCAAGCTCAATATTTTGCCGGA
GAGGCACATCACTGGTTGACAGAACACGTCCTGACGGGATCCCTGTCTAAGGAGGCCATC
AAGAGCATCGACTTGTCTGAAGATGAATTGGGTCACTTGATGAAGGAGAAATCACAATTG
AATAAAGTGCCCGTTAATGAGATCAAGGCCAAAGTCCAACAGCTTGAAGCAGAAGACTTG
ATGTTCAGGAAGCACTTAGGGATGGAAATACGCAAGGTCAAAGGTGGATCTCTTCAAGTT
GCCTTCTGTCAGATAGACCATAAACAGCCCAATTCTCTCTTCTTGTTTTCACTCAATTTA
GATGAAAATCGTCAATATGTCATCTCTGATTGCAAGCCCCCTGTCTCTGATCTGGATGCC
ATTGTCCATAAGCTAAACACTGACAATGACTTCAAGACGTTCATCCACACAATGAGAAGG
AGGCGCAAAAGGCGATTCAGCGATGTTGAAATCTACAGAGGTCCCAAAGATTTCATGGAG
GCTGGTGTGCGAGGCTTTCTAGTAACCACCATTCCAGACAGAGAGGAGCACGCCATTGAT
GAGACAGTCAAAGTACTGCGGAAAACCTGTGTTAAGTTGTATGGCGGAATCAAGCCGCTG
AAGCGTGAGGATGCTTCGAAGGGCTACGTCATGATTGACTTTATGGACCCGGAGCAAGTT
GTACCCCTGCCTCATCCTGGTGCTGACAAGGTTGCTGAGGAGGAGAAGGCCAAGGCTGCT
GAGGAGGAGGAGAATAAACAGGGAGGAGATGCAGAAAAGGAGGCCAAGGCCAAAGAGGAA
AAAGAAAAGGAAGAAAAGAAAAAAAAAGAAAAAGATAGAAAGCCATTGATGTTAGCTCCT
CACAAATTCCAAGCTTTCCGCACAGAGTTACGCAACATAATGTTCATAAAGTCTGACATC
CCTGATCCCGTGGAGGTGGCCACAGCATGCATGGATCTGATGCATCAGAGGAAGCCATTG
TACACAGACTGCATCAACCAGCTGCTTCCTGTACAAGGCGTCTGTGATAACGATTACAAA
CAGCTTGAAATCATGTGCCGTAGAGTACTCGTCCCTTATGTAGGAGAACAGTTGGAGGAG
CCCCCGAGCTTTGGCGTCTTGTTGGTCAACAAAATGTGTGAGCCTGGGGCTGAGGTTCTT
CTGGAAGTGGTCCGTAGCGCCGTATGGAGCCTGAACCCTTTTGCCTACCAGTGTTCTGCC
TTTGCGGAGCCCGACGTCGTCATCCACATTGAGCTCATTGGCAGCAAGATCATCCTCAGT
GCCATGCCTCATTACATGAAGTACCGCCAGTACAGTCCGTTTGCAGTGCATGAGTTAGGG
TCTGGCAAACCGCAGGATGAGACGCGCGGTCGCAGGAAGGACAAGACCCTCAAGAGGCAG
GAGAAACAAGGAGGAGAGGAGGGTGAG---------------------------------
------------------------------------------------------------
------------------------------------------------------------
------------------------------------------------------------
CATCCATTGCACGATGCCCTGGGCATCCACTCTGAGGTCTGTGTCCTGCTCTTCCTGGCC
TTCTTTGCTCTCATGGTCTGGTGCTCTGATAGACGTCCCTTTGAATTTGCCCGCCACAAA
GGAGGAAGCATGTTTGGTTTGATGATGCTGGTGGTGGTCTTGCACTATGCCTTCTACGGG
TACCTGGTGGTGACTGCCAACCCTGCCAAGATCCACCAACCAGTCGGCCCCTGCAACAGA
TCTAGGTCTTCAAGGTCGAGGTCAAGGTCACACTCCCCATCCCCAAAGAGACGGGAGAAA
AGCAAACGCTCTCGGTCTCGCTCTAGAGATCGAGATCACAGGAGGGATAGAAAGCATCGG
TCACATCGATCCAGATCAAAAGAACGCAGGCGCTCCAGAGACAGACATCGACGGAGGAGA
AGCAGAAGCAGGCGCAGTCGAGACCGAGACCGTAGGGACCGACGCAGCGATAGTCACAGT
CCCAGTCCTCATGATGTCATCAAGTTTGGCAACAAGGTTATCAAACCAGGAGCAAGTTTT
GGGCGACCTTCTTCCTCTAAGCCTATAACCTTCAAAGAGAAAATGAGACAACAGTTGATA
AAGGCTATAGAAGAGGGGGCAGACACAAATGACGTTTTAGTCAACGGAGGATCAACGATA
TGCACCCAAAGTGCCGGTCAACAGACGGTTATTCAAACAGAGGGAGTAACTGTTGCTCCT
ACAGTGTCAGCATCCGCTTCACACCACCCTGAGTTTTTGGCCAAATTTACGGATGGCAAG
ATTCCTTCTTATATGCAGGTCCCTAACATCCCGTCAAACAGTAGTGATATGTTGTGGAAT
AAGAGAAGAAAAAGTTCTTTGGAC---ACAGAAGACAATAAAATCATGAGAGCGATGTCA
GGATTCTACAAAGCTAGAGTGAAAATCGTTTCGTCCTACCAGGTCGCGGATGCTCAATAC
GAGCGCGAGCCGTTCGCGGTGGAGTTTCCGTCATCAGTCGTTCTACTCGGGTTGCACGCT
AAACCGACCGACGTGGAATCGGAGCTTGGAGAATTTTCCAAAACAGTGGTCGCGACGGCT
TCGAGGTTCAAAGACTCCCAGGGTGTGATCGCGATGGGGGATTTGAACGCGGACTGTAGC
TATTTGAACGAGGAAGGTCGCGGACAACTGGACCTGTTTAGCTTCGTCAGTTTGATCGGC
TTCAGCATCAACCTGTGCGTGGGCCCCACCTACGACCAGGACTGCGCCTTACACTTCAAC
CCCCGCCTTGACGACAACAAAGTGGTCCGTAACCACATGGTGGGGGGAGGATGGGGCCAG
GAGGAGTCTGCCGGGGGGTGCCCTTTCAAGAGGGGACACCACTTTGAGGTCCACATGAAG
GCCAATCACCACGGATACAAGATCACCGTCAACAACCGCCATTTCTGTGATTACCAAAAC
CGSCTTCCRAGGGAGAGCATYCAGTATTTGTACATAGAAGGGGAGGTAATCATCACCTAC
ATCAATTTCATGGGAGGTCCTTCGCMTCCYCCAGGTGTTCCCAGCTATGTTCCAAGTTAC
CCGCCTGCACCCAGCGCTCCAGGCTATCCACCCGCTCCTTCTTCGCCA---GGTGCCTTT
GGACCAATCGTCAATCCGCCCGTACCCTTCACCACAGCCATACAGGGGGGCGTGGTTCCA
GGCAAGATCATCTTCATCTCTGGCATCCCAAACCCGAACCCAAGCAGATTCACATTAAAC
ATGCAATGCGGTCCTTATGACTCCGGCGACTTCGCCATGCACTTTGATGTTCGGTTCAAC
TACGGCAACGACCACAATCAAGTGATCAGGACCCACAAGCAGGCGGGAAACTACGGGCCT
GAGGAGAAAGGGGTCACGCATTTCCCTTTCTACCCCAACACCCCATTCCAGATGATGGTT
CTTATAGAGCCAGCGTCTTTCAAGGTGGCTGTGAACAACCAACACTTTGTGGAGTTCTTC
CATCGAATTCAGCCTTTCAACCGCGCCGACCACATCAACATTAGCGGAGACGTCAGGCTC
ACAGAGGTTCGATTCCAGAAAAAGAAAAGAAAGCAGGAAATGGATCAAACTCTGAGCGAA
GTGACCAAGAAAATCCATGATGCAAATCGTCTCATTGACACCATGACAGCATTGGAGAAA
CTACGACTTATTCGACAGGATGCGGCAAAAAAGAGAGGAGATAGTGATGTTGGCGAGTCC
CGTGAGAGCTTTGAGCAGAAGATTTGCGACATGACTCGTCTTGTGCGCTCCCAGTTGGAA
GTCTATCGAGAGGAGGAAGAACAGCTGCGGACAGCCATCAAATCGGAGCAAGAGGAGACG
AGTAAGAAGGAGCAGCAACTTCAGGCCAGCAAAGACGAGGAGGAACAAAGGCAGAAGGAT
GAGGAGCTCAAAAAGATGCTCTTTGTGCAATGCCCGTACAACCCGTCACACATGATATGC
CCTTTGAGAATGCCCTATCATCTACACCGATGCCGGAAGTGTAGTCATCGAATGACAAGG
TGGAACTTGTGGAATGCATACAACAACAGAGCCTCGCATAATCATGCCAGTCAATATCTC
AACAATAATAAACTCATCGAAAGTCTCCGTTCCTATCGAATTGAAACACTTCGAGCTAGA
TTTGCCCCTGCCGTATGGGAAGAGATGGCCCAGCTTCAAGACTTTGCTACATCGGAAGGG
TTCAAACATTCTTTAGAGAATTGGGACCGCAAGGATGCTGATCCTGAGAATGAGACGGGA
AAAGTTGCTATCCGAAGGAAGATTTGGGACAACTTGGAGGACAATAACCTTGTCTCTGTT
CCAAGGCCCTGTCATTACAGGATCCCTAATTTTGAAGGGGCTTCTGATGCAGCTGATCGT
TTGACATCCTTGGAAGAGTTCAAGAAGGCCAGCACCATCAAGGTGAATCCAGACAAGGCC
CAGGAACACGCTCGCTTCTTGGTTCTGGAGGCTGAGAAAGATCTTGTGCTGCTCAATCAG
AACCAGAAAGAGCTGATGGTTCCAACCTCGGAGCTGAAGTCTGGTTTGTTGAATCGGGTT
GTTCCACCAGAGGGTGCCAACAAGGAGGAGTTGAGACATTGTTGCACCACCCAGGGTGTG
AAGGAGAACAGCAAGGAGATTAGCCCTGGGGACAAAGTCAAACTGGATCTGATCATCGTT
GGCAGTGTTGCTGTTTCCAGGAATGGTTACCGTATTGGCAAGGGCAAGGGCTACGCTGAT
CTGGAGTATGCCATGATGCGCACCATGGGGTCAGCAGACGCCAACACAGTGGTGGTGACA
ACAGTCCACGACTCCCAGGTGGTGGACATTGAGGATGAGCTGGTGGGTGAGCACGACATC
ACTGTCGACTACATCCTCACCCCCACTGAGGTCATCAAGACCAACTGCAAGAGGCCTAGA
CCTACGGGAGTCATGTGGAACCACCTGGAAATTAACAAGTTCTATCAGATTCCCGTGTTA
CGTCAGCTCCGCAAGAACGAGCGCGATGATGGCAAGGTGGTGTTGCTGAAGGAGCAGAAA
GAGGAGGACGAGGATCCGGTAGATGCCATGGAACCCCCTCAGCCCCGGCGCTACGTTCGT
TACAAGAATGACGGAGGCTTCAGGGGACGTCGCTACTATGGCGGATATCGTCGTGGTGGT
CGCAGGCAGGACAATGAAAGGTCTGGTGGAGGCAACAGACGTGGTGGCGGCCCTCCTCGC
AACAACTACAGGAACAGGCGATTCCGTCTCAAGGATCTCAACAGTTTTGTGAAGGACAGA
GTATATTTTGTAGGAACAGCATGGACGGTTGCAGATGTCTTTCTCTATCACAGCTTATTC
CCAATTTTTGAAAGGATATCGTTTCAAGAAAAGGAGCAACTTATACATTTGTCAAGGTGG
TTCAGTCTTATCCAGAGTGATGACAGATCAAGACAGTCATTATTACCTGTTAAGTTTCTG
GGGATGGAGACCGCTATCCCACAAAAGCAGCCGGGAATGAAAGTCAGACGAACGGAAATT
TTGAAGTTGCCTCCAGACGGTCCAACATATCAACAATTTATTGCCAACACTTTGTTCCGT
AGA---------ATTGCTGAAGGATGCGCCAACAAAAGAATGGACATTTTCTTCGTGCTG
GACTCCTCATCTTCCATCTACATCAACGACTACCTCAGCCAGCATCGGATCATCCGTGAC
ATCGTCAACCAGTTTGACGTCAGCTTCGACGCCACTCGCGTCGGAATGCTCACCTTCAGT
GACGACTACGGACGCTCTGTGATTGGATTGAACCAGTACAGCAACAAGCAAGACTTGTTG
TCCAGCATTACAACACAGAACCTGCCCTACATGACAGGTGTGACCAACACACACATTCCC
ATCCGTTACGTACGAGAGCTCCCCGACTTCAGGGAGGACATCACCAAAGTGATGGTTGTG
CTGACCGACGGCGGGTCCAGGTCCCAGGGCTCCACTTCTCGTGAGGCTGAACTGGCCCGC
AACTCGGGCTTCTACATGTTCGTCGTGGGCATGGGCCAGTACACCGATGAGAGGGAGTGG
AGGTCCATCGCTAGCGATCCCGACGACAGCTTCATCTACAACGTCACCGGTCCCCGAGCC
CTTGATGAAGTACAGTTCTCCCTCCCACCTCGCGCATGCGCTCTGCCTCCTATTATCCTC
GGTGGTTCTTGCGACATCAGTCGTACGTCAGAGATCTCCTTTGTTGCTGGCAGGAGCGGT
CAAGAGGCTGCCCAGAACTTTCTGGAGAGCTTCGGTCGCCGCACCAGAGATCAGAGGGAC
CTCCTCCGTGTCAACTTCTTCATCGACGGCTGCGCTCCCATCACGGAAATGCAGCTCTTG
AACGAGGAGCCCTTCTGCGAACGCTAC------------------------GACCGACAA
GGCAACGCCATCAATCCTCGTGGGGCCAGCACCATGTTTAACGAAGCCGTCAGGAACACC
AACAACATCATCGTTCTCTTCGCCGACGAAGAAACAATGAGATCAGATAGATTCGACTTG
GCCGGCAGTTCCAGAGACGTCCAA---AATGGAGCCACCGTCGTTGTTGCCGATCTGGGA
GTCCGAACCTACCGGGACTTTGCCCAGAGGATCGCTTCCGGCAGAGATAAATTCATCAGC
TTTGTCAGTGGTAGAGGTCAAGCT---GATGATTTCGAGAAGGTGGACGCTCCCGGCCAT
GATGTGACTGCTGCCGCTGCTGCTGATCAAGACGCCGAAATATCTACTACAGCAGACGAT
GCGGGTGAAGAAGAAGAAGCTGAAGTTGAAGCATCATGGGGGGATCAGCCGTCTGCTCCA
GTGCCAGAAAATAATGAACCTTTGGTTAACTTTGATAATTCCTCAGGGCATGATTCTGAA
TCTTTTATGCCGTCTGTTCCTCCTACTAGTGAAACGCCAGAACCTAACCTATCTTCTTCT
AGTAACCCTCATCAAACACAGCTTAAAGAAAGCAAACAAGAATCAGATACAACTGCACCT
GCTAAAGGTTCCTGGCTGAAAGGCGTGGATCCCAGAGTGATTGACCTAATCTACTGGCGC
GATGTGAAGACGACGGGCGTGGTGTTTGGGGCCATGCTGGTAGTCCTACTGTCCCTGGCC
ATCTTCTCCCTGCTGTCCGTGATGGCCTACCTGGCCCTGGCCGTCCTCGTGGTCACCTTC
AGCTTCACTGTCTACAAGAAGATCATGGGCGCCGTGCAAAAGTCCAACGACGGACACCCG
TTCAAGCAGCTGATTGACATGGACGTCACCCTGAGTGAAGACAAGCTGAAGAGCGTCATC
CAGGCTGTGCTGAAGAACGTCAATTGCACCGTCAGCGAGTTGAGGAGGCTCTTCCTCATC
GAGGACATGGTCGACTCCATCAAGTTTGGCCTGCTGTTGTGGGTGCTGACCTATGTGGGA
GCCTGGTTCAATGGGATGACCCTCATCATCTTGATTGTGATCAGCATCTTCACCCTGCCA
AAAGTGTACGAAACGTACAAGGTTCAAATTGACAACTACATCGGACTGGCCAAGGGCCAC
GTAGACAACACCATGGCCATTGTCCAGAGCAAACTGCCTTTCCTGAAGAAGAAGGAGAAA
GCCCAGAACAAAGAGATGGAGGACAAAGCAGACAATGCAGCATTGGAAGTGGTCATTGAC
AAGCTGTTGGAGTCGGGACAGAACTGGGTTACGGAAGCAGCTAAAGCCCAGTTGGATGTT
GCTAAAGCCACCAAAAACCACAGCTCCCTCCTGAAAAAGGCCATGGATGAGACGTCCAAT
ATCTTAGACAAAGATTCAGAATGGGAATCGGTTACCGTGGCCTACAAAGAGAGGGAAATT
GCTGTTGCCAGGGCCAATGAGCTGGTGGATGAAGCCAGGAGGAGCATAGAGAAGCTGAAA
AAGGTTCTGGACGAGGCCAAGTCAAACAAGGTTACCATGAAGAATTCCTCAATCTATCCA
GCCTCCAAGAAACTGGCAGACTTCGCCAAGGAGATGTCCAATGCTGGTGCACAGGTTCGT
CAGGCTGATGCAGACGCCAAGGTGATGCTCAAGTACAAAGACCTGGTGGACAAGGGCAGG
AAGCAGTTCCAGCTGGAGTTGGAGTCCCTGGCACCTGACGTCAAAGTGGGCGGCAAAGGT
CGTAAATTGACTGAGGAGGAATTGAATGCTCTGATTGCCCACGCCCACCGCAGGATAGAG
CAGCTGCAGAAACAAATAGCGGAACATTTGGCCATGGAGCGCAAGAGACTTAGTCTGGCT
CTGGAAACGCAGAAGGAGGAGAACAAAAGCATCACTCAGTCTGCTGTGGTGGATGAACGT
TCCCGTCTGGTGACCGAGTTTGAACTGGAAAAGCAGAAGATGGAAATTGAATTTGCTGCC
TGGATGGAGGCGGATGTGAGGAAACAGTTAAGTCGTCAGGCAGCCGCTCACAGCGACCAC
TTGAAAGATGTTCTGGCTGTCCAGGAAGCGGAAATGCAGAAGGACTTTGAGCGGAGGATG
AACATCAAGCTTCTGGAGGAGCGTGAGAAGTTTCAGGAAGAAACAGCCAGTTGGATTTCG
CGGTTGAAAGGAATCGAGGCTGCTGTGGACGCCCGTGCAGCGAGTGAGAAACTCGCTCAC
TCAGCGCAGGATCTGTGGTTGGCGTGTATCGCTCTTAACTCCACTATCCAGTTTGGAAAT
GAA---GCAGATGAGTCGTTGATTCCTCTTCAGCAGCAAGTGGAGACAATGCTGGCATCT
TCCAACAAGCATCCATTCGTTCAAACTGTGGCCAACACCATCCCACAAACTGCCCTGGAC
CGGGGTATTTACACAGAAAACAACCTGAGAGATCGATTTGTCAAAGTGTCTCAAATCAGT
CGACGTCTTGGTCTTATCCAGGAGTCCAATGCTTCTCTTTATCAGTATCTGGTATCCTTT
ATGCATTCGTTCTTTGCCGTCAACAGTGTAGCTGCCTATTCAGAGAAAGACTTTGTGTCC
TTGAGTGAAATGGACAACTTTAAACTAGTGGCCAATGCCCAATATTGGATGGAGAAGGGC
AATTTGGATATGGCTGTGCGTTTCATGAATCAGTTGACAGGCGAATCGCGTAGAGCAGCT
GATGATTGGATTACCGAGGCCAAGTTGTTGCTGGAAACGAGGCAGGCAGCCCAGACAATC
CTCACGTTTGCATCTGCTACGGGGCTCGCTGCTACCTTTTCCTCGTCTTATTCGGGCAGC
CCCGTGGACTCGTACCACCTCAACTCCACCAACTCCAACGACACAGATCATGACCCTCAA
GGCACCAAGGCTCTGGCCCATCAGGTGGCTCACAACCACACGTACAACACTCTACCTGGA
CATGTGCCCAGAGAGGTGAAGAAATACGCTCCCAAGCAACAGTCAAGGAAGGGACCTCAA
TGCCGGGATGAGAAGCGGGCCAGTGAGATGAAGATTCCTTTCAGCATCGAGGAGATTGTG
GACTCTCCCGTGGAGACGTTCAATGACTTGCTCACCAAACACAGTCTCAGTGAAGAACAG
CTCACCCTGATCCGTGACATTCGTCGTCGTGGCAAAAACAAGCTGGCCGCCCAGAAT---
------------------------------------------------------------
------------------------------------------------------------
------------------------------------------------------------
------------------------------------------------------------
---------ATGTTGAGAAAAATAACCACGGTCGCCCGTCTTGTTCCTCGTGTGAGGAAT
GCAAGGTCCATGGGT---GGCGTTCCTGCCCACTTCAAGCCAATTCGTCAGGTGTGTGTT
GAACATAAAAACACCATGGACTTCTTACCTGTGCCTTCCGGGTCGTGGCAAGAGGCCTAC
AATGCAACAAATTCCCAGAACAACATGCTTCTATTGGGCAGTCTTACATCGGCCATTGTA
ACCATTGCGATTCTTTTCCAGACTGGATGCATCTATCTGCACGGCCCTCCTCCTATCAAA
GTTCCCCCTCGATTTAACAAGCTTGTAGCTGAAAACCATGCGCTGTTGGAAAAATGTTCG
GCAGCCAAACTGGTAAAGAGGATGCCAAATACTGACGTAGCCCACAGTTTTGTACAAAGG
CTGCTGGCAGAGTTTGAAAAGATGGGGGACAGAGTGAACAACACAGCAGAAGGCTTAAGG
GAGGACGTGTTTGGTCAGCCACAGCGGTGTCAGTGTCTGGTGGCAGAGGACTCCAAGAAC
ACAGGCCTTGTGGGATACGCCCTGTACTTCTATGCCTACTCCACGTGGGAGCGGGCATTC
ATGCACCTTGAGGATCTCTACGTCAAGCCCGACTATCGCGGGAAAGGGATCGGGAAGAAG
ATGTACCAGGCTTGTGCTCAGATTGCGCTAGACCTGGGCTGCCAGCGTTTACAGTTGGAC
GTCCTCGGATGGAACAAACCAGCCAAGGACTTTTACGAACGTGTGGGGAATGAGGACAAT
ACGGAGACGGAGGGCTGGCATAAAATGAGAATGGGGCGAAGGCAGATGGAACAGTTTGTG
ATACCACTCAAACAAGACCTGGAGATGAAGGTCAATTGGGCAGCACAACCAAGCACAGCA
CCAAAACAAGACACAAGCAAACACTTCCACGTATTCGTAGGGGACCTCAGTTCGGACATT
GAGCAGCATCAACTCAGAGACGCGTTTTCCATGTATGGAGAAATCTCAGATTGTAAAATC
ATTCGCGACCCAGCGACCTCGAAATCCAAGGGCTATGGCTTTGTCTCATTTGTAAATAAA
ACGGAAGCAGAGACGGCCATCTCTGGCATGAACAACCAGTGGTTGGGGACGAGGCCTATA
CGAACCAATTGGGCCACGCGGAAACCACTGGCGCCCGTGGTCAAAGAAAACTCCAAACCC
TTGCAGTACGAAGAGGTCTTCTCCCAATCCAGCTCCACCAACTGCACGGTCTATTGTGGA
GGCGTCACGAACGGACTCACAGAGGAGTTGATGCGCAAAACGTTTTCCCAGTACGGCACC
ATCCAGGAGGTCAGAGTGTTCAAAGACAAGGGCTATGCCTTCATCAGATTCAGCACGAAA
GAGGCTGCCACACAAGCCATCTGCGCAGTCCACGGCACGACGATCAACGACCAGCCTGTC
AAATGTTCCTGGGGGAAAGAGTCAAATGAGTCCAGTCATACCAACCAGCAGTCCAACAGT
CCTCCAGTAGTGATGGTGCCATCCCAACAGCAGCAGCCCATCGCGGCCACGCCCGCTGCC
AACCCCTACGGAGGCTTCTACAAC------TACTACCACAGCGCCCCCTATGCAACAGGT
GCTCCCACCTACCAGAGCGCCATGCCGGCCCAGGGCCAGTTCATCCCCGCAGCGGGACAG
TGGGGCGGGTTCTCCAACTATCAGGCTTACGGAAATATGAACATGCCGGTGAGCGGCTAC
ACGGGTCTGCAGATGCAACCTGCCCAGCAACAGCAGTTTGGAGGACAGGGGCAGGGCATG
GTGGGATACCCGATGCAGCAGATGGCGAGATCGAACGTTCGCTATGAAGTGCTTCCCTCT
GAGGAGCAGAGTATTGCAGCGGAACCTGTGGATGTAGCCATGGTGGTCCCCCCTCCCAGC
TACACGGAGAATGCTGTCATGGAGCAGGATGGAGACAACCCTGCCTTTGGACCAGCCAAG
CTCCCTAACTATGTCGATGCAACCACGCTGCCCACGTATGAGGAGGCGGAACGAAGCAAG
GCAGAGGAGTCAGCAAATTCTAGTAATCGGGATTGTGAGACAGGCAGGATGACATCCATC
AACGGGGTCAATGAAGCAACCATTGGAACAGATGGGATGTTCATTTGCACTTTCTTCATT
TCGTTCCTTTTTAACTGGCTGGGATTCCTTCTGTCCTTATGCCTGTCCAACACGATAGCT
GGTCGGTGTGGAGCTCTGTCAGGTCTGGGATTGTCCATTGTCAAATGGGTAGTCATCGCC
AAGATYGAYMTSGTCAACMGKGAYCCCAACAACYTSAAYGACCACGTTARGGTCTGCTTC
GATGAGGTGATCGGAGAGCCCGATGGCGCCCACTCTATCAACTGCGTGTGGGTGAACAGC
TACAAGTGCTTCAACTGYTGGAAGAGYTGCTGCTACAACTTCCTCACCATCATCTGCGCC
ATCCCCATCGCCATGTGCTGGGGCTGCGAGTTCGCCGCCATCACCTTCACCCACGTTTGG
CACGTGACTCCTTGCATGCGCGCCTATATGATCCAGTGCGGATGTATGCAGAAGTTCTAC
GGCACCTGCCTGCAATGCTATATCCAACCGTGCTACGAGGCCATGGGTTTCATGTTCAAC
AACATCCGGGTCCTCATCAGAGGTTCCAAAACAAATGAGCAGCTTTCCACCTTGCAACAC
AACAAACCAGGCGATCACGTGGTGTTGGTCCACTGCTCCCAGTTCCTTCACCTTGGCCTT
CCAGGCGTGGCGGTCAACGTGGACAACGTCAGCAAGCAGGTGGAGGAGGCCAAGGAAAAG
ACGGACCTCATCATCAGCAAGGCCACCACCGTGCTCAGGGAAAAAGACATCATGTCGCAC
TCCGTCGTCAAGAGCAACACCAAGCCACACGAAGCCATCTTGGAGGCGGCGGAGGAAGAG
GGCGTGGCCCACATCGTCATGGGAACACGTGACCTTGGCAGCGTGAGGAGGGCGTTTGTG
GGCAGCGTCAGCACGGAGGTGGTTCGAAACGCCCCCTGTCCCGTCACCGTGGTCAAGCAG
CACACGTTGAAAGGCAAATGCCCCATCGCTGGTAACTCAGTGGGCATGGACAAGCGCTTC
ATCGATAAATACATGCCCCAGTTAGCAGAGCACTTGCACTACTTCCGTGACAAGGGCTAT
GTATTCTTGGACGAAAAAGGGGGGGAATACCCGGCTGTGGTTGAGTTTGCTCCCTTCCAG
AAAGTCACCAAGAAGCGGCAGAGGAAAGTCGACTCCAAGTGTGGGACGCTGGAACAAGAC
TCTGATTACAAGAGATTTTTGGAAGCCCTCGAAAACCCGCCGGAAACCCCGACTGTATCG
CTGGACGCCATTGTGGAGGAAGTGGAAGCCAAAGAGCTACGACTTGCCAAATTGAGCGTG
ACCAAGACCAACACGCCTCTACTGGAGTATCTCAAGCGTCGCAAGGAGGAGCAGATTCGT
GGAGGTGGTGAGCTGTTCAAGTACCCATGGACAGCTTATTCTAAGCTACAGCAGTTTCCC
TTCAAGTTTTATTGGACACACTCACGTGTTTTCAGATACTTTTTCTACACTTCAGCTCTG
GTTTTTCCTCTGATGGTCAAACTGACTAAAGCT
>barbarensis
AGCGACAAGCCCCTCCCCGCCTACTGCAACCCCCCCAACCCCTGCCCCGTGGGAAAGACA
GCCAAGGACAACTGCGTGGAAGACTTCGAGAACTCCGCGGAGAACAACAAGAAATTGCTG
AGTGAGCAGGATTGTCCGTGTGACACCGAGCACATGTTTAGCTGCCCGGCCGGCAGGGAG
ACGGTGTCCAGTAAGGGTCAGCAGACGCTCAACAAAGTCATTGACCAGCTCTCCAAAATG
AAGGACAGTTCTCCCGCGAGAAAGAGAGTCACTTTGGTGGCCAAAAAATCTCCCCATATT
ATCCACAAAAGAATGGAG---AATCCGTTCCTGGTGGGAGAGAAGAAAGACATTGCAGCC
AAGAAAGATGGCATGCCCCTCCCATCCACCTACAACAACGAACACAAGAGGTATCTGGCT
GCCAAAGCCCAGATGATCAAGAACCATAGGATGAAGGAAGCTACTCTGTTGCAAGAGTGG
GAAAAGTCCAGGGAGAACATGGACGAGGTCAGAAAGACTGACCCCAAGACTGCCAACAAG
ATGAATGAGGAGATTGCCATGCGCTTCAAGAACCTGTATGCCTCCTTCAAGCAAGAAGAC
TTGGCTGAGAAGCAGCAGCTTCTGGCCCTGCACCAGCAACACATCCAGGCCAACCTGAAC
GAAAGGAAGAGGACTGCCATGGACAAATACCTCAGGGCCCTTGAGTCTGGAGAGGAGGAG
AAGGTTGCCAAGTACTTGCACAGCTACATCAAGGCAGAGGAGAAGGACCGTATGCACACC
GTCAACCACTTCCAACATCTCAGATACTCCAACCCTAAGGAGGCCCTGCGTGTGCACCCC
TTCATCATCAACCACCTGAAGATGTCCGAGATGAGGATTGACCAGGCAATGGACATGCTC
AAACACTACCCAGAGGTGGAGAGGACCATCAGGCCGGAAATTGAGGAGTTCATGAAAAGG
TTCAATGACATCGCCACTAGGATCAAGAAGGTTGTACTCCCTGTCCCCGTTGTGGAGGAA
GACAGCGAC---AGTGATTCAACCACCGACATCAGCATTGCTGAAGCCTCCCAGGACGAG
AGTGCCCATAAGTCTGAGCCAGACGAGGTGAAGGAGGACGAGCACAGCTATGAGCAGCAC
CACCACTTCTCTGCCAACGCCCAAGTTGACACCCACAATGTCAACCATGGACTACATGCG
ACAGCAGCCACCAGTTCCCAGGTGGGCAGCAAGGATAAACTATACCGACAAATTACTGTA
GAAGTTAAGGCCCATGATCCGGCTGTTCTCAACAGTTATCAAAAATTCACCACCTTGGCT
GCTGAGCAACTTGGGGTCAAAATTGAAAGCATATCAGAACCTCCAAAAGTGATCACAAGA
AGAAGTTTGTTGAAATCTGTCTTCATTTTTAAGAAACATCAACATCAATATGAAACTCGT
ACACTCTTCAGAGTATTTCAGTTCAAGCATTTGACAGAATCAACAGCGCTCACTTTCCTT
GAGTACATCCAAAGAAACCTTCCTGAGGGAATGGCGATGAAGGTGACCAAGCATGAGATC
CAACCAAAACCAGATCACCTTAAACCTCCAGATTATTTTAATGTGATGTTGGGATCTCAG
CTTTTGTACAAGTTTGAACGGCCTCAATATGGAGAAATCATGGCCGAGCATCCAGACAAA
CCTATGTCCAGCATTTATGGTGCTACCCATCTTTTAAGACTTTTTGTGCGTTTGGGAGCA
ATGCTTGCCTTCACATCTTTAGATGAAAGAACAGTTCACATTCTCCTCAATCATGTCCAT
GACTTTCTCAAATACTTGTCCAAAAATGGCCCGACCCTTTTCAAAACATCAAACTATGAG
ATTGCAACTCCAGACTATCATCGAAAAGCCATCAACAACCAGGACAAGATTTCATTTGAT
------------------------------------------------------------
------------------------------------------------------------
------------------------------------------------------------
------------------------------------------------------------
------------------------------------------------GATCAAAAACAC
TTCCGTACTTTCATTAAANNNACCAAGTCATTGAGCGCTGAGGACAAGGCCAAAAGCTTA
GAGGAAGATTTGGCAATGGGAGCCGCCCATGAAGAATCTGCTCAAGAAGGAGACACTTCA
GCTCCTGCAGCTTCAGAGAAGGTGAAGTGTCACTTTGTCTCCCTGGTCCATTTCAATGGT
GTCTTGGTTGAGCTAGATGGCCGTAAAGAAGGACCGGTGAGCCATGGGGCAACAACAGCC
GATACTTTCCTAGAGGATGCGGCAGTTGTTGTGAAGAAGTTCATTGAGAGAACCCCCACC
CTCACAGATGTGTGGAATCGCTTCCTTAGCTACTTTGGTCAGGTGGCCGGTATGATAAGC
TACGCCCCAGTCTTCAGGGATTACTACGAACAGGCCCTAAAAGATTTCTATGACGACAAT
ATCATATACATTGAGCTCCGTGGATTCAGAGGGGTCTACGACCTTGATGGCACAGTCTAT
TCGGCAGCGTCCATTTTGAAACTATATATGCAGGCTACTGAAGACTTTGTGAAGGCCAAT
CCAAATTTCATAGGAACCAAATTCATTGTGACAAGCACGAGAGATGAACCCCAAGCTTCC
GTTATGAATGAATTGAAGACAACTCTGGATCTCCGTAAAGAATTCGAGTCCTGGGTGATA
GGATATGACTTGGTGGGCCAGGAGGATCCCAACTACTCCCTCCTGCACTACAAGAATGAA
CTGTTGGCCCCTAGTCAGATGTCACCACCAAACAGCCTACCCTATTTCTTCCACTCAGCT
GAGACCAACTGGCAGGGCACAGAGACAGACTACAATCTGATTGACGCCATTTTGCTCAAC
ACGACCCGAATTGGTCACGGATTTGGCCTGGTCAAGCATCCCAGCTTGGTGAAGATGGTC
AAGGACAAAGGCATTGGTGTGGAGGTCAATCCAATCTCCAATCAGGTGCTGGGACTGGTC
AAGGACCCGCGTAACCACGCCATGGTGCCTCTGATGGCCAACAATCTCCCCATAGTGGTC
AGCTCAGACGACCCCGGGGTGTGGGAGGCGGCCCCGCTCTCCAGCGACTTCTTCATCGCC
TTCATGGACATGTGCGGGGAAGATGCCGACCTTCGCTTCCTAAAGCAACTGGCCGCAAAC
TCTCTCAAATACAGTACCTTGAATAAAACTGACATGTTGCCCGCACGATCAGCTGAAGAC
ATTTTACAGGACGCCTCAGACCTTGTGGTGGACAAACGCCCCAAATACATGGATACACGT
AGAGAACTGGACGTGTTTAAAGATTTGGTCTCCATGAGCATTCAAGAGCTGGTTGACGAA
GGACGCCTCGAGTCGTCCATTCTCCCCCAAGAAGACGCGACCAAGCCAGTGGAGAAGAGG
CGATACATGGGGCTGTGTATCCACAGACAGGCCAACCAGTTTATCCCCTTCCCTTGCCTC
AGAGCTGGTCGG------------------------------------------------
------------------------------------------------------------
------------GACTTTACACCAGCCTTCTTTCAGAGGCATGCACCACCCATAGGAAGT
AGCAGAGGAAGACCGCGTCCTGATATGCCGACACCACGTGTCATCAAGAGCATATCTATG
TCTAGTGAAGCTAAATTGCATCAGGCTGACAACCCGTGGAAGAAGGAAACCAAGACTGAG
GCAAGAACACTGGAGGGAGACATGCTTTTCATCATGAACCGGCTTACCCCAACCAATTTT
GACAAGATGGCTACAGAGATGAAAGCGCTAGATGTAAAAACGTACGAAGATCTACAATAC
ATGGTTAAAGTTTTCTTTGACAAGGTCACCATTGAAACCAAGTTTGTGGAAGCTTATGCC
CAGCTGTGCAAAGTCATGTCATCGTTGCGAGTGGCCCCTCCTGGAACTGTGAAAGAGTCT
ATGGCCACCTTTCGAGTTGTCATGCTGACTAAATGTCAACAGGAATTTGAGGCAGACAAG
TCGATCATCTTTGAAGACCCTGAAGAGAAGAAAAAGAAGCTTGAAGCTGAAAATCCTGAG
AGTCCTCAAAGGGACGAAATGATTGAGCAAGTGCTTTACAAGATGAAGCTTAAACGTATG
AAGTTCTATGGAAATATCAGGTTTATTGGCGAGTTGTACAAGCTTGGTATGCTGACCGAA
AGTATCATGCATGACTGCATTTTCCGTCTATTGAAAGCTCGAGATGATGACTCTTTGGTT
TCCCTATGCAATCTCCTCACCACTGTTGGCCGTAACTTGGATACTGATAAGGCGAAGCCT
CGCATGGATCAGTACTTTTCTCAAATGAGCAAGATAGCAGAAGAGCGCAAATCAAGGATC
AAGTTCACTTTGAAAGATGTTATTGACCTGAGACAGCATAATTGGGTGCCCCGTAAGGAA
GCCACAGGCCCAAAGAAGATTGATGAGGTCCATAAAGATTTTGCACAAGAGCAGGCCCGC
AATCAGTATTTGGCATCTCAGCCTCTCCCACCACGCAATGACAGTCAGGCTGGGAGTAGA
CGAGGCAGTAGACAGAGACCAGATGAGAGACCAAATGAGGATGGCTGGAATACTGTGAGT
TCGAAGTCGGTCAGGATAGATGCTTCCAAGATGAAAATTTCGAAGAATGTAGTGGATGAC
AATATCCAACTGGGTCCTGGTGGAGGTCATAGGACCATTTGGAGCAGAGGCAGTCATGGA
GGTGCTTCCCTGGACGACAGACCTGGAAATAGGTTTTCTGCATTGACAAGTGATACTCGC
CGGTCATTCCCACGTTCTCCATCTGGATCTGCTGGTCTCCGTCAAGGACCAACAGCTGGT
CACGGACGAGGCAAGATGACCAGGTCCAGTCAAGAGGGAGAACGTCGTAGTGCTATCGCT
AATACCAGGTCTTTCATGGGTGGGAGGTCCCAGAATTCCAGTCGAGACAACAGCTGGAAC
AGGGATGATCGCCAGCTGGTTGGTCCTCGCAGCTCATGGGAGCGAGACCCAATGAGCCGT
AGTGACGCTGTACGCGAATTCCGAGCCCCCGCACCACAGGTCAAACAAATGAGTGAATCC
GAAATTGAAACTAAAGCAACCAACCTCCTGGATGAATATCTCAATATTAGAGATCTTGCG
GAAGCTAAACTTTGTGTGAAAGAATTGAGTGGACAAAGCCATATCCATTTTATGGTCTTT
GCCAGCATCAACAATGTTTTAGAAAAACGCGATGAAGCCAGACATATGACTGGACAGCTG
TTCCATGAGTTGGTCCATTGCAACATTCTCTCTGCTGACATCTTCACCAGAGGGTTGAAT
GCTGTGTTGGAGTACGCTGCTGACATGGTGGTGGATATTCCTACACTGTGGAACTGTCTT
GCCCAGATTATTTGCCCCTTGCTTATTGGTGGTTCCTTGCCATGGCCAAAATTAAAGCAA
GCTCTGACCCCTCATCTTGACAATATGGATGGTGCAAAACTTTTAGCAGCTGTTGTTTCT
CTGTGTGCAACTGAACAGGGTGAAAAGGAAGTGGCATACCAATGGCAAAACAGCACACTT
AGTTGGAATGCCTATCTTAAGCCAGATGACGTTAATGACTTTTTGAAAAGTAGAAAGGTG
GAATTCAAGTTGGAAGGCATGGACCCGCTGGGTGACGACAGCATGGAGGCGTTCATCAAC
CTGGACACGTTTTTGAACGGGAATTCTTTCTTTGACGAAGACGGCAACTTGATTGTCCCT
GACAAAGCCGAGGTGCTGCCTGTGATCGCGCCACAGGCGGAGGAACCGGAGGTTCCTCCG
GCCAAGAAGACCAAGTCG---ACGCGCAAGCGCAAGGCGGGGGCTGTGAAGACCAGTCTG
TACGAGATCCCAGACTCAGACGGAGCTTCGGCTGCCGGCTGTGCGAGCGATGCGAGTCTG
GATCACGACTACAGCTCAAAGCGTCAA---------------------AGATTAGCGGTT
CCCGGGTCATGTAGTGACGCGCAGGAAATCAGTTCACCGAGCTCCGGTGACTTGTCGTCT
CCTGGACCGGTGGATAAGCAGACGATGAGGAGGATCAAGAACAACCACGCCTCCAAGCGC
TCCAGGGAACAGCGCAAGCAGAAGGTTATGGAGATGGACCAGGAAGCGGAGGAGCTGGTC
GTACGGAATCAGGAGCTGAGANNNAAAATTGTAGAGTTAGAAAAGTTGGCCAAAGAAATG
AAGGCTGCTCTAGTGGCTAAAATGGCGGGTGACGGAGCTGAAGTCTCCTCCTCATCATCT
ACATCCTCCTCCCCTCCTTCCGATACAGAAGGTGCTGTGGGTGGTGAAAACACTCCTTAT
AATCAAGACATTGTTCCAGATATTAATAAAAATAACAGATTGAAAGATTCTTCAGGGGTA
TCAAGCAGCTCACAGTCATTTGTCTTTGGGAGTAATATCTCTCAGCGGGCAACAGGTATT
ACTTCATCACCTGGGGAAGCCTCTCCTTCCTCTGGTTTTGTTTTTGGAGAGTCACTGAGT
AGCAGGGCTGTCCCAGAAACAAATGGTTCTGCTCAATCTCACAAGGATGATGAGAGTGAT
TCAGACTCAGGCAATAAGCTTAACCAAACATTGGAGGAGTCTGCCAGGGAATACCAGGCC
AAGCATGACACAAGGACAGAGCTGAAGGAGGTGGAGACCATTACTGGAGAGGAGGAGGAA
TCCAATGTCTTAAAGGCTAATGCCAAACTGTTTTTCTTTGAGACGAGGAATGAATCATGG
ATTGAGAGAGGCAGAGGTACAATTCGACTCAATGACATGTCTGCGAGAGATCAGACAAAC
TTTCAGTCTCGTCTTGTCATGCGAACGCAGGGCAGTTTACGTGTGGTGCTCAATGCCAAG
ATATGGCCTGGAATGTCATTAGAAAGGGCTTCTCCTAAATCCATTCGAATAACCGCAATG
GACACAGATGAATCTATCAGGATCTTCCTTATTACTACTACTGCTAAGGACTCTGAAAAC
CTTCTCCGAGCTATTGACTGGAGAATTCAACAACTGAAAATCCAAGAGGAGCCAGCAAGA
CAACACTCAGATGCCAGAACGGGAGATAAGAGAAAGGCTGATTCAGACTTTGAACTTCCT
NNNAAAGCAAAAAAAATGAACAGTCCATCTGATCAAGGCATATCTATCACCAAGAAGGAA
GAATCTGACAGCAGTGTCCAGGATCCAGAGACTGAAGCTTCTTGTGAAAGTCATTCGTCG
TCGCTGACCATCAAGTCGGAGTCGGACATGGCTTCATCTCTTTCACGTTCGGTTCTGAAG
TCATTGCAGTCACGCTCCTTCGCCGCTGCTGCACCTCAGGCGGAACTTCAGACTAATAGA
TGTTCTGTGAAGAAGTTGAAGAATGGAATGCATGTTGGAGTTATTCATTCCAACTCCCCA
GTGTCTCGCCTGGCTGTGGTGACCAATGCAGGATCAAGATTTGAAAGTGGGGATAATCTC
GGAATCTCCCATTTCCTACGCATGTCTTCACGACTTAGAACTGAGAACATGACAAGTCTT
GGTTTGACAAGAACTGCTCAGCAACTTGGTGGTGATGTCACAATCATGGGGTCAAGGGAA
TACATCCATTTCAAAAGTGGTGTGACCAGAAATGTTGCTGATAAGATGGTAGCGCTGTTG
CAAGAGCTGACGACCAGGCAGGTGTACACCCCATGGGAAGTTTCGGATGTCCAGCAGAGC
AAAGATGGCATGCTGCTGGATCTTGCTCTCTATCAAACCCGCCCACACGTCCGCGCTGTT
GAGCTGCTCCATTCAGCCGCTTTCAGGAATACTCTGGGCAATTCCCTGTATGCCCCAGAC
CACATGGTGGGCAAATACACACCAGAGCAGGTGATGCAGTATGTAAAGACCCACTTCAGC
GTGGGACGTATGGCTTTGGTCGGTATTGGGGTGGATGAGGCTCTGCTTGAAGAACTTGCA
GCAGACTTCGAACCTTATGCCTCGGCTGGCGTACCTGTGGAGAAGTCCTCTTACTATGGA
GGAGAACTGAGGGAAAGTACTGGTGGAAACATTTCATATGTTGCTGTTGGATATGGTGGA
CCTAGTTTGACCAGCAAGGACCTGCTTGCAGCTGAGGTGCTCCGTCACATCCTGGGTACA
GGCCCCCACATCAAGTACAGCAGTGGAAACTCTGTGGCTCACCTGCCCAAGTCTGCTTCA
CAGGCCACAGAAGCTCCTTTCCATGTGTCGTGTCTGAATGCAACCTACACCGACAATGGT
TTATTTGGATTCACTGCAGTGGCCCACGCTTCCCAGATTGAAAAGGTGGTGCAAGCTGCA
TCCGGTCAGTTGAAATCA---GCCGCCAATGTCACAGACCAGGATGTGGTCAGGGGAAAG
AACCAGTTGAAGGCAGAGCTGTGCATGCAATTTGAGAACCCAGACGTGTTGTTGAACTGG
CTGGGAGAGCAGGCGTTGAACGGGGAGGAAGTTGTCACACCAGAGGACATCTACAAAATG
GTTGACAGTGTCAATACTAACCAAGTCAACCAAGTTGCCAAGAGCATCTTGAGCTCTCCT
CCATCCATGGCTACCACAGGGAATACATCCAATGTTCCATATCTAGACAAACTCGAGAGT
GCACCAGCCACCCCATCAGAGACAGCTGAGACTGGCGCTGCTGCTGCTGAGACTGGCGAA
------------------------------------------------------------
------------------------------------------------------------
------------------------------------------------------------
------------------------------------------------------------
------------------------------------------------------------
------------------------------------------------------------
---------------------GAAGAAAACGAGTACATTAAGAAACTCGATCAACAGATT
GATGATCTCGAAAATGAAAAAATTGCATTGGGACTCCAAGTGAAAGAATTGAATGAAAAC
CTCCAAGATGAAAAGGAATCGAGGCAACAACTGAAGGAAAAGTTTGAACTATTAAAAGAA
GAGTTGCGACAAACAAAACTGGTGGTGAACAATCAGGAAGATTTGCTTCAACAAGTTGCA
TCGACATCTGAGAAAGTTTACGAACAGTACAACAATATGGAGGAGACATACAGACAAGAA
GTTGCTTTGAGAAGTGAGGTGGAACGAGAGGCCCATAAGCTGTCGAGTCAGAGAGACCAG
GCACGGCGTGAGAGTGCAATGGCCCTGAGTAAAGTGGCTGATAACAAGAAACTGATGGAT
GCCATGTTGCAAATTCAAGAACTGAATACGCAGTGCACTGAAATCAAAGCAGATTATGAG
AGAAAGATTGAGGGCCTTGAAAATCAACTTGAAGCTGCAAAAGAAGTGTACAATGCTGAA
AGTCTTCAGGACGAGAAT---------------------AATGAACTCCAAGAAAAGTTT
GAGGCAAGTGAGGCAGAAGTGAAACGACTGCACACACAAGTCACAGAAATGACAGCAAAA
TATAAAACCCTTGAAGCCAAATATGAGCAAGCCACAAAGATACTACTTCCACCCCCA---
---------------AAAATGAAGCGATCTGAGAGGCACATGATGAGACTGAAAAGTATT
ATATCGAGGGTTTTGAAAGAAAAGGGAGTGGAGGAAGGAGACCCCATCTACGACGCTTGT
TTCAAAAACCTTCTGAATGTCAGCATCGTCCTACTCAAGGCTCTGCCCAACTCTCAAAAC
TTGACGGATGAAATGAAATCTGTGGTCTACGGACAAGTACAACAGATCATCAACTTGGAG
AAGAGGAGGTGTGGGATAGCCATCAGAAGAAAGCGCAGCAGGAGCAAGGATAGAAAGCGA
TCTCGTAGCAAAGACAGAAGGTCA---CGACGCAGAAGTAGGAGTCGCGATAGACGCAGG
AAAAGCAGGAGTCGTGACAGGCGTAGGAGCAGAAGCTGGAGTCGTGAC---AGGAGACGT
CGAAGCAGGTCACCTAGAAGGAGAAGCAGAAGCCCGAGAGAACGACTGCCTGAACTGACT
GTTGAAGAGAGAGATGTAAGAACTATCTTCTGTATGCAGTTGTCAGCAAGAATTCGACCA
AGAGATTTGGAGGAATTCTTTTCGTCAGTAGGAAAGGTTCGGGATGTAAGGTTGATTACT
GACAACAAGACCCGCAAATCTAAAGGCATCGCATATGTTGAATTTGCAGACCCAGAATCT
GTGACTTTGGCCATTGCCCTCACGGGACAGAAGTTACTGGGTGTGCCAATCTTGGTTCAG
CAATCTCAGGCAGAAAAGAACAGGGCCCCACCAGCTACCTCGGCACAAGCACAGAAAGTA
CCAGAGGGTCCATTGCGTTTATATGTCGGTTCCTTGCATTTTAACATCAATGAAGACATG
CTGAGGGGCATCTTTGAACCATTTGGCAAGATTGTTGATATCAAAATTATGAGGGATCAG
GATACCCGCCGCTCTCTTGGATTTGGCTTCATCAGTTTTTCTAATGCAGATGATGCAAAG
AAAGCCTTGGATCAGCTTAATGGTTTTGAGCTGGCTGGCAGACCTATGAAGGTCGGTCAT
GTAACAGAACGCTCAGGAGAGGGGGGTCAGGCTGCTGGAGTTGGTGGTCAGTTGGATACT
GATGAAATGGACAGGGCTGGTATTGACCTTGGTGCTACTGGCCGGTTGCAGCTCATGGCA
AAACTTGCTGAAGGCACAGGATTCCAAATTCCCCAGTATGCTGCCAGTGCCCTCCCTACC
GCCCCACCCATTGCCACACAGTGTTTTATGTTGTCCAACATGTTTGATCCTACTTCGGAA
CCCAGATTGACTTGGGATCAAGAAGTGCGTGATGATGTGATTGATGAGTGTAATAAACAT
GGCGGTGTTTTACACATATACGTTGATAAAAATTCTCCACAAGGAAATGTCTATGTCAAA
TGTCCCAGCATTTCTGCTGCAGTTGCTTCAGTCAATTCACTGCACGGCCGATACTTTGCA
GGTCGTGTGATT------------------------------------------------
------------------------------------------------------------
------------------------------------------------------------
------------------------------------------------------------
------------------------------------------------------------
---------------------------------GAAGTTAAAGAGCTTTTAACTCGTCAC
AAGTCTCTGGTATTTGACCAAGAAACACAAAAAATTAAGTGCAACCTCACCAATCATGAA
ATGCCAGCCAAAGTTGCAGCAATAGAAAGTTATGTGAGTGGAAAAAAATACAGAAGACTG
GCACAGTTGGATGACCTTTCCTATGAGGACCACAAGATGCACATTGTCCCAAAAAAAGAC
AATGAAATGTTTTGCCGTCTTACCATTCGGCATCTGGAGAAAACAGCCAAGGCGATTCAA
AGACACATCAATGGCAGGAAATACAAAAATGCATTGGCCAGGTGGAATGAGTGTAAGCAA
ACTGGCAAAAAGTTTGTAGCCCATATTCGCCGCGCCAAAAAGTCTCCCGAGTCAGACGAG
GATAAGGTTGATGAGCCGAGTGATGATTGTATCATTGACGACGATGATGATGACATGAGT
GATGAGGATGACAATGAC------------------------------------------
------------------------------------------------------------
------------------------------------------------------------
------------------------------------------------------------
------------------------------------------------------------
---------------------------------------ATTGACTTCATCGTGGAATCA
GACAATGGGAAGATTGGTTCCATGATTGCTTTGAATCTCACAGAGAAGCTTGAGAAGAAG
ATGGGCAAAGAAGAAGCGCAGAATTTCTTCAATAGTTTAGAAAGAGAAGAATGGATTGTG
AAGGATACAGATGGAAAAATTTCTCTTTCTGTTAGAACTCTTCTGGAGTTGGACCAATAC
CTCCAAGATATGTACTCAGAGCTGGTGAAAAAATGCAACATATGTGCCAAGATTTGTCTT
CAGGGTGAAACTTGT---GGCTGTGGAATCAAAATTCACTTCATGTGTTTGAAGAATCTG
TTCTCAAGGCAAGAGTGCCCATGCCGAGCATCCTGG------------------------
------------------------------------------------------------
------------------------------------------------CTTTTACAGAGC
TGTGTCAAAGACCAAGATTGGATCAAGGAACTCCATTATTCTATAACCAAAAAACTGGTA
ATTCGACTAAAAGACCATATTCACAGA---NNNCTAGAGAGTATAAAACTGAATGCTAAT
CAACTGATGGATGCTGAGCCTTCAGGCATGGTCAAGGGGGTGGGGATGACCATTAAGGGA
AGTCAGGACAACGGCTGCATGGACGAACAAGGAAATGTGTATGATTTTGTGTCTCGCTAC
TTTGCCCCATGGCTCGGGATCCCAGAGGATCCAGTAACAGGATCA---------------
------------------AGCAACAAAGCGAATGAAGAATATGTGGAGGAGAACTACCAG
AAGGCCATTGATCTTTATACTGAAGCTCTTGGCGTAGATGACAAGAGAGATGACATTTAC
TGTTTCAGAGCTCAAGCACACCTGGCTTTGGGAAATTCACAAGCTGCCCTAAAAGATTGT
GATGAAGCTCTCAAACTGAACAAAAATAACCAAAAAGCATACATCAAGAAAGGTTCCATT
TTGTTGAAGATGGATGATGTGTTAATGGCTCAGAATGTATTCAAAGAAGGACAA------
------------------------------------------------------------
------------------------------------------------------------
------------------------------------------------------------
------------------------------------------------------------
------------------------------------------------------------
------------------------------------------------------------
------------------------------------------------------------
------------------------------------------------------------
------------------------------------------------------------
------------------------------------------------------------
------------------------CGAGGACGCCCCCCTCTTTCTGCTGAGGAGAAGGCC
AAACGTAAGTCCGGCCGCGGACGTGGAAGGCCCAAGGGATCCCTGGTGGAAGACTTTGCC
GGCTTTCTGCTGTACGCTCAAATCAGGCAGTTCCTGCGGCAGGTGGAGACACACTGCGGG
TCATCAAACACGTACCAGAAAGTTCTTCGGGCCATGTCCACCTGGTCCAGCATGTGCCAG
GGCAAATTGGACGCCTTCCGGGACAAGATTTCGGCCATCTTGAAGAATGTCCCAGGAGTC
CTGGACAATCTGATTGGCTACTTCCTGGACGGCAGCATCTCTGATTGCCATTCCATGGAG
TTTGAGGACGTTTGTTTGGACGGATTCACCTTTGGGAAAACCGCCTCGTCAGGATTTTCG
TTTGCTCAAAGCAGCTCTGCATCTTCAGCCCCAGCCACAACAACCACAACGGCAGCTTCA
ACAACCACTAGCTCATTCTCTTTCGGGGCGTTGGCAGCAAAGACGATGGCCCAGGGAGCT
GAAAGCTCAGGTGATGAAGAGTATGTCCCTCCAAAGATAGAAGTCAAAGAGATCAAGGAA
GAGGGATCCTTGTTGTCAAGACGGTGCAAGTTGTTTTACCAGAAAGAAGGTGGCTGGACA
GAGAGAGGTCTGGGCAACATTCACCTCAAGCCCATGGACAGTAACAAGACACAGATATTG
GTCAGGGCAGACACTAACTTGGGCAATATCTTGCTGAACATTTCGCTAACATCTGGACTG
CCCGTGTCCCGGCAAGGCAAGAACAACATCCTGTTGGTGTGTGTGCCCAACCCGCCGTTG
AAAGGCCAGGAGGAGCCCATTCCCATGCTGATTCGGGTCAAGAGTGGGGAAGAGGCCGAT
GAGCTTCTGGCCAAACTGGAGGAAAGGAAATGCTACAAGTGTGGAGGCCGAGGACATTTT
GCCCGGGATTGTGGTACTACACAAAAATGCTACAAGTGTAGCCGTGTCGGGCACTTTGCA
AGAGAGTGCACACAAGACCAAGAGAGATGCTACAAATGTAATGGGCTTGGTCATATTGCA
AAGGATTGTGAGAAACCAATCTCAACAGGTGCATGCTACAACTGTGGAAGTGAAAAACAT
CTCCAGCGTGATTGTCCACAAGCTGTTGTCAAGTCCTGCTTCAGATGCAATGAATCTGGT
CATCTGGCCAAAGACTGTCCCCTTGATGCTGGCAACGATGACCGCAAATGCTACACATGT
GGTGGAATAGGCCACCTGGCCAAGGAGTGCCCACGCAAAGAATGCTATAGATGTAATCAA
CCTGGTCACGTGCAGAAAGACTGTCCTAATGTCCAATCTACAACCCAATGCTACAACTGT
AACGAGATGGGACACATGGCCAGAGATTGTACAGCTGAAAAACTGCGGCCTCTGGCCGTG
AGTATTTTAGGAAAATCAAGAAGATCCTTGTTGCACACAACTAGGAAATCTGGAGAAGCA
CTGTACCGTGAGAAAATGTACAAAGAGCCAAAATACATCCAAATTGCAGGGACGGCATTC
AGCGCTTTCATGTGGTACTGGATTCTCTACCATTGTTACTTCGAATTTGAACATTTAGTG
------------------------------------------------------------
------------------------------------------------------------
------------------------------------------------------------
------------AATGAGTTTGCCTGCAAAAAACTGGATGAGCTTGAAACCAAGTATCCA
GCCATCAAGCAGCCCACTGAGCAGCTGAAGGAAACCTGTGTTGAGTATGCAGAGCCCGTC
ATCGCTAGAGTTAAGCCTGTCGTTTCCCAAGTGAATGGAATGGTTGACAGTGGCAAGCAG
AAGATAGCAAACATTAAGAAAGCCAGTAGTGATATGGTAGAAGGAGCCAAGAACCTAGGT
GTCGGAACTGTTTCTCATGTTTTTAACTCGACATTTGAAACTGCACCTGGGCGGTTTGTC
ACTCGGACTGCTGATGGCATGTTGGATATGGCGGAGGGTCTGGTGGACACATACTTGCCA
AAAGATGTTGAAGAAATGCAAGTGATGGATGCAACTCCAGGGAGAGTCATGGTTCATGCA
GGCTGTGTGACACAGAAACTTCGTAAACGCATGTTTCGTCTGGCTATGAAAGATCTTACC
TATGCCAAAGCTCGTGCAACATCTGCCCTGAAACAACTAGAAAGCACTGTTTATTTGATT
GACTACGCCAAGGAAAATCTTACCACAGCAAAGGACAAAGTTGATAGCATGTGGACTGAA
ATTGTTAAGGAAACCGTTTTTGTTGGGACCATTGAAGATCGTATTGTTGCTCTGGGTCGC
CTTGTGGCGCGTCAAGTGAGATCTGGAGTGACAGCATTCGAAAAGGCATCATCTGAACTT
GGGCAGTTAAGCAAGGATCCAATCTCAAAGTCACAGGAATACAAGCATCTGATCGAGACA
TTTCTTTCTACTGAATCCCTGAAGAATTTCACCGCTCAAAGCCTTTCTAAAGCTAAAGAA
TCCTTGGTATATGTTCAAAACAGCCTCCAGACTGCAGCAAATCCTTTGGCAGTTGACATT
GACAATGTACAATTGACTGAGAATGATCTGGCCTCTAGTGCTGTAGCCTCGTTCCTGCTT
CTCCTCCTGGTCGTGGTCATCGTGTTCTCTCTGTCGTGGGTGAAGGCCATCATGAAACGT
TATGGCAAGGTCAAGATGCCCAGGAAATATTTCGAGAAGAAGAAGGAGACCAAGAGGCGC
CTCCTCAACGAGTCGATGAGGTCATCATCGGGAAAGTCCGTCAATGGAATCACACCCTCC
CCGATGGTC------ATTCAGGGATGGACCCAACCTGTGTACGAGGAAAAGGGCTACACC
TTGGAGCTCGGGGAAGAGAACGATGAAGAGTTCCACATCGAAACCTCCATCGTGGACAAC
GAGGTGTTGGATGTGGGCCCTTACAGAGGCCTGTCCATGACGGGGCGTGCGGTGGAAGGC
AACGTGTACAGCGACCCCTACATCTACACCCACAACGACCCTGGCACAGGCTGCGAGGAC
TATGACCCAGCTGATCCCACAGAAGATGATGATGGCCATAAGAGTGGTGATTCCAACCTC
TACTGCCATGTGTGCAGTGTGTCTGTCTATGACGAGGAGAGTTTCCAGCGTCATCTGAAC
GGCCTCAAGCATAAAACCAAGATG------------------------------------
------------------------------------------------------------
------------------------------------------------------------
------------------------------------------------------------
------------------------------------------------------------
---------------------------------------------ATCTCCCAAGAG---
CCAGTATGGCGGGCATTCATTGGTTATGCTGGACTCGTGATTCTCAAAACTCTCTGCATG
AGTCTCATCACTTCCCTAAAACGTGTAGGAAAAAAGGTATTTGCGACTGAGGAAGATACT
GCCTTCTTTAAAAGAGGGGTTGTACTCAACCCCGACGTTGAGAGAGTCAGAAGAGCACAC
CTGAACGACCTAGAGAACATCATACCGTTCGTGTTGCTGGGATTGCTGTACGTGACAACG
GGACCCTCCCTGTCTGTAGCCCTTCTCCACTTCAGGATATTCACAGCGGCCCGCGTCCTC
CACTCCGTGGTCTATCTGACGCAAACACCACAGCCCGCCCGGGCCTTGTGCTTCGTGGCA
GGAATGGGCGTCAACGTCTCCCTGGCCGTCCAGATCCTCATGCAGGCTGCCGTGAAAGAT
TTCCATATTCCCATCACAGTGAAAAAAGGACGGGATAAAGTGAGAGAATGTTTTCTGAAA
AATAAACATGTTACAGACATTCGAGTAATCGACATGTTAGTTATTAAGGGTCAAATGGAG
TTGGTGGAGACGGCGAATATTTGGAAACAGCGACATCATATCATGTCGTATTTCAAGGAC
ACAGTCAACCCAAAACCCACGGATTTCCTGAGCAAATTCTACGAGGGACAAGAGAGAGTC
CCCACAGAGCAAGATTCAAAATTTTTCAACAATGTACACAATGAAGCCGAGCAGATTCTC
CGGCAGGACAAAATGCAAGAGGAGTATCGAAAAACTTATTCGGCTGACAATGCTGTAGTG
GCAAAGTTGAAGAATGATATAGAATTGAGAGACAAAAAGATAGATCAGTTGAAGAGTCAA
ATGGAAAAAATGTTGATAGAAATGAAGCAAGTGAAGACCAGAAATAAACAACTATGTGGT
ATTTTGGCCCAGGGAGAAATGAAAGATAAAGCGCAAGTGTTGCTACAGGTGGACCAGCTG
AATGAAATCAAAGACGAGTTGATGGAACAGGTCTCTTTCTTAACATCAGAATTGGAGAAG
GAGAAAACAAAGAACAGAGCACTGAAGACCGAG---------------------------
---------------------------------------ATGATCGTGACATCCCGATCA
GGTGACAGCTATGTTACTGCCTCAGACAATATGGAACTGGCTCAGAAAAAGTACAACATG
GACCAGTTGAAGACCAGACCAATCCTGGGCCAGCCGTCCGGTGACACCCACGCCTTACGG
GATGACGATGCATCATCTGACCGCGTCTTGAACACTCGCTATGTGCCCACACCAAGCGAT
GAAGACAAAGAAAACCCAAGCAGCCAGAAACAGAGCAAGGCGTCCAAACCAGGCAGGTTG
ACAGCCGTACAAGAAGGAGTGGGCAAGACTTTCAAACCAAAACGATTCCTGACTCTTGAC
GACAACCAACCCCAGGACGATGACGCTGTGTCTATATCGATGATGTCGGTAGCGTCCAGC
GCCTCACTGGCATCCCAAGTTTTAGAGAGA------------------------------
------------------------------------------------------------
------------------------------------------------------------
------------------------------------------------------------
---------------------------------------------------ATGTCTGGA
ATAACCTGTTTAGCTTGCAATGCTAGCTTTGAAGACATTGAATGTGGAAGACTCCACTAC
AAGTCAAACTGGCATCGTTACAACTTAAAGAGAAAAGTTGCTGGCCTCCTCCCAGTAACT
CTTGATAAATTTGAAGAACGCCAGGAACAGAATGCTCTCCCCACACAAGAAAGTTGTTAT
TGTGAAACGTGTAACAAATCATTTAGCAGTTCCAATGCCTATGAAAATCACCTTCAGTCA
AAGAAGCATAAAGATGTTGCGTCAGCAAAGAAGGGAAAGAAAAAGAGACCTGAAGAAAAT
ATGTCAGAGGATGATGATTCCGATGCTGAATCCTGGGACAGTTATGAGGAAAATGTGATT
GGCATGGAAGAATGCCTTTTCTGTTCCTTCATCAGCCTCTCATTAGAAGACAACTTGACG
CACATGACATCTGAACATGGATTCTTCTTGCCTGATGCTGATTACATTTCTGACCTTGAA
GGGCTCATTACATATTTAGGAGAAAAAGTTGGAGCCGGCAATGTATGTTTGTGGTGTAAT
GAGAAAGGCAAAAGATTTCATAATTGTAAAGATGTCCAGAAGCACATGGTTGACAAGGGC
CATTGCAAGATACTTCACGTTGCTGAGACTATATACGAGTTTGCTGATTTTTATGACTAT
TCGAAAAGTTACCCAGCTGGAGAGAGTGGAACTCAGGACATGGATGAGGCTGTGGATATT
GCAGAATTGGACGGAGATGGCTACAGTCTGACATTGCCTTCAGGAGCTGTTGTTGGACAT
CGGTCTTTGCTGCGATATTACCGTCAAAATTTGGTTCCACAAATCGGTGAAAGAACCCAG
AAAGTTCTTCCAAAAATGTTGGCACATTATAAATCCCTTGGCTGGACCGGTGCTACAGGT
ACACAAGTGGAACAGAGAGCAAAGGACCTCCATTTCATGCGCAGAGTTAGTAACAGGCAT
TTCATGAAACTTGGAGTGAAAGCAAACAATTTGAGACATCGATTCAGAAACCCCAATCCC
CTTAGTCCATCCAACAAACCTAGCAAGGAGGGTTCAAGATACAGTCCTACTCCAGATTTA
GCCATAGTCACTCAACCTAAGAAATTAGGAGATAAGAAGAGTGATTTCCTGCGTGCCATC
CGCAACGAAAGCTCAATACGT---------------------------------------
------------------------------------------------------------
------------------------------------------------------------
------------------------------------------------------------
------------------------------------------------------------
------------------------------------------------------------
------TTTGGAAGGTATCCTCGGGAATATAACCCAAAAGTCCATGGACCCTACATGCCC
GGACGCTTTTATGGCAAACCTGACACACCCCTTGGTGAAGTGAAGGTGGGTGACCTAGGA
TCCTGGTTTGGCAGACGTAACAAAAGCCCACAGTCTATGTGGAGTGCCGTACATCGAGGC
TACTGGAACTGGGCTGCCAAGAACCTGCATGTCCGACAGGGGGGCTTTGCTCCCATTGGC
CAGGCTGCCATGCTCATGTCCTTCACCTTCTTTGTACTCCTCTACAAAGAAAGGAGTCTT
CGATTGGCTGACATGAATCTGCAGACGGCACAGAAACAGGCCAAGCACCACGCACAGGAG
ATCGGTCGTTATGAGGACACCTTGTCTCAGTTGCAGACGGACCAAGAGAAACTCCAG---
------------------------------------------------------------
------------------------------------------------------------
------------------------------------------------------------
------------------------------------------------------------
------------------------------------------------------------
------------------------------------------------------------
------------------------------------------------------------
---------------------------GGAGGGAGTAATGGCAGTACGGCCAGTGGTAGT
AGCAGTGGGAGTTTGGACAATCAGTATTCAGATAATCCCTTATTTTCATTGGATATTACC
CCCTTTACCTCCTCTTCATCTACCTCCGAATTGTCCTCATCTCATAGGAAACTAGACAGA
AGCCTTAGTGATAGTGACAGCGATCGTAATTCCAGCCGATACAAAACAGAACTGTGTCGT
CCCTTTGAAGAGAGCGGCTCGTGTAAATATGGAGATAAGTGCCAGTTTGCTCACGGTGCC
CATGAACTTAGAAATCTTGCTAGACATCCCAAATACAAGACGGAGCTTTGTCGCACCTTT
CATACCATCGGTTTCTGTCCTTATGGACCCAGGTGTCACTTCATTCACGAAGACGACAGT
GGGAGTGGGAGCAGCAGTCCTTCTCTTAGCCCT------AACGAGTTTACATACTGTGAA
TCAACCCAAATGCATTTGGAAAACACCCAGATCAACTCTCTTACAGTCAATATC---TTT
TGCAACTTGGATGTGGAACAATTCAACTCTGCTCTTAATCTGTCTAGAAACAACAAC---
GAGGAGTACGACATCTTCAGTAAAATTTCAGTTTTCAACCCAGATGAAGTTGTTGACAAC
GCACCTAAGTCCAATTCTTCAGTTTCCTTCAAACAACCT---GATAACTACACATATGTG
GATACTGTCGTCTGG---------GTGTCCTCACAGAATCCTGCTGATCCCTTTCACTAC
TCACCAACTGGTTCAACGGGTTCCTCGGGCAGCAGCAGTGATTGTAGCGGAAGCCAAGAA
AGCTTA------------------------------------------------------
------------------------------------------------------------
------------------------------------------------------------
------------------------------------------------------------
---------------------------------------------------------GAG
GTTGGTGGTCCCCTTAGGCTCGGAAAGGGTGGGGGTCCCGGTCTGCAAGTCGAAGTGTCG
CCCCCAAAGAAATTAAAGACTAGGCCGTCGGACATGATTGGAATTGTAGATGAGGATAAT
TCAAAACTGATGAGTCCTTTACAAGGTTTCCGAGTGGTTGTCACCAACTTGTTTTCTGGA
GTCACTCAAGAGGACATCATTGAATTATTTGGTGTGGTAGGACCATTGAAAAAAGCCAGG
CTGTTGAAGGCAGGGTCTGTTGAAGTCGTCTACAATGTCAAGGAGGATGCCCTGAAGGCT
GTTCAAAAATATCATGGACGAGAATTAGATGGTCAGCCAATGTATGTGAAGATGACGACC
CCACCAACAGCTACAGTGAAGGCACCCCAAGACCCAGACATCACAGGGGAAGCGTTGAGA
TTATAC------------------------------------------------------
------------------------------------------------------------
------------------------------------------------------------
------------------------------GAACATGAAGATATAGTGGAAAATTTTTGG
TTCAAACAATTTACCAAGAAGACAAACAAAGACTTCCACACTTTCCTCTGCATAGAAAAC
ATCAAAGCCTGCTGCCCCAGCAATACATATGGTAAAGACTGTGAGCCTTGTCCTGGTGGC
ACCGAACGCCCATGTTATGGAAATGGACACTGTGATGGTGAAGGTACCCGTGGAGGCACA
GGCAAGTGCCGGTGTTCATCGGGTTACACCGGTGATCTTTGCACTGATTGTGTAGAGGGC
CACTACGAAGACTCTAGAAATGATACCCACACTGTTTGCAAAGTGTGTGACATATCGTGT
AAAGGTGGTTGCTCAGGGGCTGGTCCCAAGGCGTGTAAAGAGTGCAAGGACGGATGGAGG
TCTGATGCAAATCTAGGATGTCAAGATATTGACGAGTGTGAGGAGGAGATGGGAGGATCG
CAAAGCAAGCGAAGAGTTGTTGTCGAGGATGTCAATGGAGAAGGTGTAGCTGTTGTCAGA
CGTGTGAAAGGTTTGCCAGATCCTCCCAATGTAGACAGCCATCAGACGACAGGAGACAAA
GTCCAGCAGGCAATGAATAAGGAGATTGAAGATTTTTACATGGAGAAGCTGACTGACCTT
CAGAAACGGAGCCAAGCCCTACAGCAGCATTCCAATGAGCAATTTGCCAAAGCAGTGAAG
GAAGTGGAGCAGAAATTCATGAAATACACATGCTCCCCCGTATGCCAGGACCTCCAGACC
AAAGTGCTGGAGTGTTACCAGACAAACCCACACTCCATTCTGGAATGTTCTCCTCTGGTC
AACGCCTTCTCCACTTGTGTTGACAGAGCCAGGATGACCGTGTCC---------------
------------------------------------------------------------
------------------------------------------------------------
------GAGAGGGAGATGGAG---------GCATTACAACACAGCAACAAAATTCTGAAT
CCCGAGCTTCGTGGTCAGTATGAGGAGATAAAGAGGTCGTATGCCGACATTCTGTACAAA
TGGGGTCTGCTGAACCAACGTGCCCAAGTGCTCAAGCACACGCTGTGTGCTGGCAGGATT
GAGTTCCCAGTGCCGTGTTCCCAGTGTGGTGGCCGTGTCATGAACGTCCAGTGCAACAGG
TGCCGATACCCCTCCCTCAACTGCTCCATCTGCCATGTCAGGGTCAGAGGTCATGTAGCT
GGCCATGACTTTAACATTGACCAAGACTGGCACACGGGTGGTGTGGCTGCTGTGGTGTGG
GATGCTGCTGTCAAGGCCAGCGCTGACCTGGACATTATCCAATGCAATTGCAGCGTCTGT
AACAAGAAGCAGAATAATCATTTCATCGTTCCAAAGTCAAACTTCAAACTGATCAAGGGA
AAAAACAGTCTGACCACATACACATTCAACACTCACGTAGCCAAACATACATTTTGTAAA
GTGTGTGGAGTGCAGAGTTTCTACTCCCCCCGGTCAAACCCTGATGGATACGGTGTGATG
CCCCACTGTTTAGATGAAGGCACCGTCAACAGCACCAAGCTGGTCACCTTTGATGGGAGT
CAATGGGAGAATGCTTTCAAGACTTCAAACATCACAGAATATTCAGTGGAGGAAAGTCAG
ATTGACAGTAAATTGCAAGTAACTGCAACAGATGAGAATAAGGTGGTGATGAATGTTTCA
AGACATGGAATCAAAGTTTTAGATATTGCTGGAAAGGAAGTGTTACAGCGACACCCTTTA
CACACAATTGCCCAGCTGACAGATTATGGTGATGGCTTTGGGAGACAGAATATCGCTGTC
AAGATTGGTCAAGTTGGAAAGAATGTTTACCAGTGTTACGTGTTCCAGTGCCATTCAGAG
------------------------------------------------------------
------------------------------------------------------------
------------------------------------------------------------
------------------------------------------------------------
------------------------------------------------------------
------------------------------------------------------------
------------------------------------------------------------
------------------------------------------------------------
------------------------------------------------------------
------------------------------------------------------------
---AAGCTGTTTGTCAACTTAATGTACAAGGACATTTTTAGCCTGAACAAA---------
------------------------------------------------------------
---------------------------------CTGGCCAACATAAAACCTGGTGAACAC
GAATCTCTAGTTGCAGGGGGAAAGAAGGCAAAACAGTACTTTTGGCAGTACAATGTTCAA
GCCAAAGGACCTAAGGGGACACGTCTGAAACTGGCAGTGGAAACACCCTCTGATCCTCAC
ATTCTCAATGGATTTGAAGACCCTGTTTTTGACGAAGGCAACACGATGGTTGCCGGCATT
CGACACGGCGGCAAAGCAAGAAAGGGAGACGGAAACGAAGTGACCCCCAACCCCCACAAG
TTGTTCAAGATTGGCCATCAACTCTTGAGGTTGAACAAGAAGATCAATGCTTGTCAGTTG
GGATCTGATGTGCCCATCAATAAAAGAAACGAATCCCGAAAGGAGAAGAACAAACTGGCG
TCCAGGGCTTGTCGGCTCAAGAAGAAGGCACAGCACGAAGCCAACAAAATCAAACTCCAT
GGCTTGGAAAAGGAGCATGGTCAGATCAATAATGTTCTTCGCCTTATTTGGCCAGCACTA
AGAGAGAAGACA------------------------------------------------
------------------------------------------------------------
------------------------------------------GAAGATCTGAAGAAAATG
AAGGTTCCAGATTTGAGACAAGCCTTGAAAGACAAAGGTCTACCGACAAGTGGTACAAAA
CCTGAATTGATCAAGCGCCTTCTTGGATCTTCTCCTGTTGATGGCGATTCTGCCCTTGAT
GACGATGAAATTTTGAAAGATGATGCAGCAGCTGGACCTCCTAAGTCACCTGAGAAAGCC
AAT---ACCAATGGAGTGCAGAGCACCGAGGAAATTCAAATGCCAGCGGACACAACAGAT
AACTTGGCAAAACCAGTTGAAGTTCAAAAATTATCAGATGCTGAGCGACTAAAATTGAGG
GCTGAAAAGTTTGGTATCACATCAGAGCAGGCCAAAAAAGACCTCAGAGCACAAAGATTT
GGCCTGCCTGAGAACAAGTCC------GGAAATATCGATTCTTCAAACATTTCTGTTGAT
GCTGATAAGCTCAAGAAACGGGCAGAGAGATTTGGTATT------AGCCAGACATCAGAA
GATGAAAGAAAGCGAAAAAGAGCTGAAAGATTTGGAACGAGCTCTAATACTCCTGCAAAA
TCCACTATCAGCTTGAATTCCAGCGAACTAGAGGCAAAGAAGAGAAAAAGAGCAGAAAGG
TTTGGACTCACTAGTTTTGAAGTGGACATTGTATACAGCACTTCTCCGGATTCAACAGCC
CTTCAATGGATGACACCTGAACAGACTGCAGGAAAAAGACAA------------------
------------------------------------------------------------
------------------------------------------------------------
------------------------------------------------------------
------------------------------------------------------------
------------------------------------------------------------
------------------------------------------------------------
------------------------------------------------------------
------------------------------------------------------------
------------------------------------------------------------
------------------------------------------------------------
------------------------------------------------------------
---------------------------TTCATGAGAGGATTGGAAAAGAATGTACTAGTT
GTGAGCACGGTGGATCCCTTTGGCAGGAAAGTAGTGTGTGAGACAGGCAACAAGCCCATG
CTGAATGGCCTGGATATCAATGGTTCCCATCCAGGCAGTACGGGCCTCAGTGTGCCGCTG
CCTCCTGTCCCTGGCTGGGTGAATACTGGCACTGCGGGAAGCACCTCTCCAAACACGACC
AAGGCAATGGCTACTACCCCACCTTTAGGCTCTTCCTCTGGTGTTGGTTCTAGCAGCTCT
GTCTTCTCTGACCAGGACCCACTTTCTGTGCATTCAGAAGAAGTTGTTGAAGAAACTGTG
GTTACCATGGACACAGGTGATGTTGTAACAGATGGTGGGGAGGGAATGGCAGAGAGGGAG
GCGATGGAG------GATGACAGGGAGGCTTCCTCTTTCTCCTCATCATCTTCTTCCTCA
TCCACTTCTTTTGAAACTGGCCAAAGAGTATCTCAGTTTGGTGCCTCTGTGAGTGAGTCT
GCATCCCCGTCGTCGAGGAAAGAAGCGGAGGAGGAGTTTGCCATCAAACGCATCAAGAAG
CAGGATGAGGAACGGATGAAGATGCAGGTGCTTGTTTCCAATTTTTCGGAGGAACAGCTC
AACAGATACGAGATGTTCAGACGGGCTACTTTCCCCCGTGCTGCTATCAAGAGATTAATG
CAGAACATCACGGGGACAACAGTGTCTCAAAATGTCGTCATTGCCATGTCTGGAATAGCA
AAAGTCTTTGTAGGAGAAGTACTGGAGACAGCCCTTGACACAAGTGAAAAATGGGGCGAT
TCTGGTCCTCTGCAGCCAAAACACTTGAGAGAAGCAGTTCGAGTCCTCAACAACAAAGGA
ATGATGCCAACTACAAAAAGCAAGAAAACTTTGTTTGTCAAGGTGCCCAGTGCCAACAAG
CTGGGTCCAGTGCCAGCCATGCTGAGTGGAGATCCCACCAAGATGGAACGGGGACTCATT
GTGTTACAGGAATGGTGGGGGATGAACGAACAGATTCAAGGCTGTGGAAAAGACTTGTCC
CAGGGCAAAATGGTCACCTTGGTCCCCGACCTCTACCGCGGCAAGGTGACCACTGACAAC
GAGGAGGCCGGTCACTACATGGGGGACCTGGACTGGCAAGGGGCCGTGGAGGACATTCGT
GGGGCGGCCAGATACCTGAAGGAGCGTGGAGTGAAGAAAGTGGCTGTCACCGGTTTCTGT
ATGGGCGGGGCCCTGACCATGGCGGCGGCTGCCCTGGTGGAAGAAGTGAGCGCTGCCGTC
CCGTTCTACGGAATCCCGTCTGGCGAACTGTGCGACGTGCCCTCCATCAAGATCCCC---
------------------------------------------------------------
------------------------------------------------------------
------------------------------------------------------------
------------------AATATTTGTCATTTAATTGCTGAGAGTTTTTGTCAAGACAAA
ACTATAAAATCAGACCAACTTTTGTCAGCATGGTCTCTGGAGGAGTGGTGGAAAGTAAGG
GGGGCCATGACAGAATTGATGAAGAAAGCTGTGCAAAAGGATTGGAGTAAAGATCAGATT
AACCAAGAACTGGGCTCTTTGGATGATTCCTATAAAAGTGTGATATCAGAAACTGTTGCT
GTACATCGTGCTGTCTTAAAACAGAAATTGCTTCAAAGCACTGCTTCTATATCACACGCT
GTTTTGTCGGACTTTGACTGGAAACTTCAGTTGGCCCTCTCCAGTGACAAAATGTCAAGT
CTTCACCAACCTCTTCTTACATTGGACTTGGACCTGAGGCAAGCCAATGGTGAAAGGAAA
CAAGTGGTACTAGAGATGGATAAAGACGAAGTTGCAAAACTGATAGCATCTCTTGAAAGT
TGTAGTAAA---------------------------------------------------
------------------------------------------------------------
------------------------------------------------------------
------------------------------------------------------------
------------------------------------GACTTTGCCGATTCTGTTGCTGCC
ATTGAGGCAGACAGCTTTGTCCCGGCCTCCTTCAAATCAAACGCCTCTACCATCAAGGAA
GAGTCGCTGGACTTGATGTCAAGTCATGACGATGCTATTTTTGGATCTCTGTCATCACTG
GGCTTCACCATCAAGCCTGACCCGGATCTCAAACCTGTACCCCTTGACCCCGACTCCATC
ATGCACCCACGCCTCTTTTGCGATGTGGAGGAAAAAATGAACCGATGGGTGGAGAGGTTG
TCACATCTTCGGAGGAGGAAACTGGAGGGGGAGGCCATG---------------------
------------------------------------------------------------
------------------------------------------------------------
------------------------------------------------------------
------------------------------------------------------------
------------------------------------------------------------
------------------------------------------------------------
------------------------------------------------------------
------------------------------------------------------------
------------------------------------------------------------
------------------------------------------------------------
------------------------------------------------------------
---------GACAAGGATGAAGAAAAGGAAAAAGACAGAGATAAAGAGAGGAGTTTGATG
CGTGAGCGTGAAAGGAGACAGGAAGAAAAGAGACAGCGTGAGAGGTTGGAGAAATTAAGA
GAACAAGACAGAGAACGATCCAGTGCCAGAGGTTCACGGTCCAAATCTCGATCAGTCTCT
CCCGTCATATCTAGGTCAAGAAGACGGTCAAGGTCGAGGGAAAGGACCAGCCGGGACAGG
TCCAGAGAAAGACGGAAGGAACGGGAAATAGAAGAGGAGGAAGAACTGTTTGAACGTCGA
AAACTTGAGAAAAAGTTGCGTGAAAAAGAAGCGGCCTATCAAGAGAGATTGAAAAACTGG
GAAGGACGAGAAAGGAAGAAGACAAGAGAATACGAAAAGGAGAGTGAACGAGAAGAGGAA
AGAAAAATAGAAGAGACCCGAGAAGGTCGGCGATTGAAGGAATTCTTGGAGGATTATGAT
GATTTAAGGGATGATCCCAAGTTTTACAAAGGCAGTGCTCTCCAAAGAAGACAAAAGGAG
CGGGAGAAGGAGAAAGAGCTGGATAACAGGGATAGACAGAGGGAAAAAGAAGAATTTGAA
GAAATCAAAAGAAAACTTTTTGATGAAGGTCATCCCGATGCAGAGACAGAAGTAGCAAGG
ATGGAGCGAGAGAGAGAGGAGCACCTCCAGCCGTGCCTACATCTTGAAGAAGTGAAGCAG
CCCTCCCAACCCCCACCGGCCCGTCAGTCGGAGTCGGAGGAGGAAGACGAGGTGGTGGAA
CCCCATACAGCCAACAGCACTCTCCACCAGCCA---------CAGCCAAGTGGCCAAAGA
GCCTCCCCCTCCCTGTCCACATCACCCATCTCTACAGACTCGCGGATCAGCGCCCCAGST
CTGTGTATGGATGATTCATCCCAGTCCTCCTTAACCAGGATGGAAATAMSCCCAGTCATC
AGCCCCGACTCCTCCAGTCTGCCTGGCTTGGCCAGCTTGACAGACGGCAAACGCAAAAAG
TTGACTGTTGGAGATGTGTTCAATCAAGACGACGATGACAGCAATGAACCCAAGAAAAGA
AAATTGATTCCTCTGGACTACGACGATGAGAAGTCAACCCCTACAGAGAAGAAAGGTGCT
ACAGCGGAGGAGAAACGTCAAAAGATCAAGCAGCTGATAGAAAACATTCCGACAGCCAAG
GACGAGCTGTATGCCTACACGGTGGACTGGGACATTGTGGACCAGGGCCTGATGGACAAG
CGCATCAAACCATGGGTGACCAAAAAGATAGTAGAGTATATAGGGGAAGAGGAGCCGACT
CTGACCGAGTTTATATGCCAGAAAGTGATTGCACGCAGCACACCTCACAGCATACAGAAC
GACGTGGCCATGATTTTGGATGAGGAAGCTGAGGTGTTTGTGGTGAAGATGTGGAGACTC
CTAGTCTACGAAACAGAGGCCAAGAAAATGGGTTTGGTCAAGTTTGACGAAGTTCAACAA
GCTATGTCAGAAGCCAAAGGCCTTTTGGATAACCAAGAATGGATCACAGATGACTTTCTG
GAAAAAATAGAGAAGAATGACACGTTGTTGAAAAGGTTCAGTGACCCCAAGTTCATGGCA
GCTTTGCAGGAGTTCCAGACCAACCCACAGACTGCCATGCTCAAGTACAAGGGAAACACG
GAGATAGAGAAATTTCTCATG---------------------------------------
------------------------------------------------------------
------------------------------------------------------------
------------------------------------------------------------
------------------------------------------------------------
------------------------------------------------------------
------------------------------------------------------------
------------------------------------------------------------
------------------------------------------------------------
------------------------------------------------------GGAACG
CCATCTAATTTTGTGCATATCAGCCATGTTGGATGGGATCCTGACAAGGGCTTTGATATG
AACAATTTGGAGCCAGACATGAAGACTCTGTTC---------------------------
------------------------------------------------------------
------------------------------------------------------------
------------------TGGGAGGCTCTGTATAAATCAGTCCGAATCGAGGGTCGAGTG
GAGAAATTGAAGCAGGAACTGTCTGAGGCATATTTCCACTCCCGTCCCAGGTCTAGTCAG
ATTGGGGCCTGTGTCAGCCAGCAGAGCTCTGTCGTCGCATCCAGAGAGATCCTTGACAAG
AGAAATGAAGAACTGCAAGCCAAGTACAGTGATGAGAGCATTCCCATCCCCAAGCCAGAC
TACTGGGGAGGTTTCCGAGTCATTCCACACCGATTTGAATTCTGGCAAGGACAGACTAAC
CGCATCCATGACCGGATTGTCTTT------------------------------------
------------------------------------------------------------
------------------------------------------------------------
------------------------------------------------------------
------------------------------------------------------------
------------------------------------------------------------
------------------------------------------------------------
------------------------------------------------------------
------------------------------------------------------------
---------------------------CTCAAACGACCAATGGCTGTTTCTGTTGGTGCC
TCTGGAGCCATCATGGGGTTGTTGGGCATGATAGGAGTGCTGTACCCCAATGCGCAGCTG
CAGATTGCTTTTGTGTCCGAGATCATCCCACACTCCTTCCATGCTGAAACGGGTATTAAG
GCCATCATTCTGTTTGATCTCTTGGGCCTGTTCATGGGATGGAGGGTGTTAGACCATGCA
GGGCATCTTGGAGGAATGCTGTTTGGATTATTTTATGCCAAATACGGAAACAGTTTGATC
TGGGGAAACAGAGATTCTATCGTCAAGAGATGGCATGATATACGAGGAAAACCACTGGAC
GATGCTGTGATTCAGTTGGCCAAGATGAGGAAGAACCAAGTCATGAAGTGCAAATGTGAA
GTCAGAAGTACTCTTTCAAATACAATGAAATATTATAGTGTGCGCCTGCCCGTTATCGAC
GAG---------------------------------------------------------
------------------------------------------------------------
------------------------------------------------------------
---------------------------------TTCAGTCGCTCGGCCAAGCTGTCCCGG
CCAATGTCGGCCATGATGTCGGCGAGATTTGTGGAGGGAGCCATGTTGGATGAGAAGAGT
---GAGGAGTCCAAAGAGGACAAGGGTGATGAGACGGACGAAGTGAAGGCTGCCCAGATG
AAACTGTTTGGCAAGCTGACCAGGGAAGAGTTTGAGTGGCACCCTGACAAGCTTGTGTGT
CGGCGATTCAACGTGCCAAACCCGTACCCCGGG---------------------------
------------------------------------------------------ATGTTT
ATGGATCCTGGTACCAGCTATGTATATAATATCTATGGGATGTATTGCTGTATGAACATC
TCCAGCAAGGGAGATGGTGCTGCAGTTTTGATACGAGCCCTGGAGTCAGTGGAAGGACAA
GATTTGATGCATCAAGGACGAGGAAACAAGAATAAGAAACCATTGAAAGAAAAAGATTTA
GCAAATGGTCCTTCAAAATTGTGTCAGGCATTTCACATT---------------------
------------------------------------------------------------
------------------------------------------------------------
------------------------------------------------------------
------------------------------------------------------------
------------------------------------------------------------
------------------------------------------------------------
------------------------------------------------------------
------------------------------------------------------------
------------------------------------------------------------
------------------------------------------------------------
------------------------------------------------------------
------------------------------------------------GATGCCGACTTC
AATGTTGGATTTGCCCTGGGATGTTCTGGGGTGTTTGTTGCTATGGAAGGTAGCATTCTG
GACGGTAACTATGTGATGCGGTGTGAAGATGGAAAGTTTATG------------------
------------------------------------------------------------
------------------------------------------------------------
------------------------------------------------------------
------------------------------------------------------------
------------------------------------------------------------
------------------------------------------------------------
------------------------------------------------------------
------------------------------------------------------------
---------------------------------------------ATGTCTGAGAAACAC
GATTTTGGTGTCGCCCCTGTGACTTGTCATGCATTCAGCAAGGACAGGAAAGGTCTGGCC
TTATCCCTCAATGATTCCAATGTGAAGGTGTACAAGCAGTCAGGTGGCAAATGGGAAGAT
GTTGATACTCTCAGCGAACATGCCCAGCGTGTTACTAGCATTGACTGGGCCCCTGAGAGC
AATCGAATCGTCACTTGCTCTGCTGATCGTAACGCCTTTGTGTGGATGTTGAAGGAAGGC
AAATGGACCCAGATGTTGGTGATTCCCCGTATCAACCGCGCCGCCACCTGCGTCAAGTGG
TCTCCCAAGGAGAACAAGTTTGCAGTGGGCAGCGGCTCGCGATTGATAGCCATCTGCTAC
TATGATGATGAGAACAACTGGTGGGTCAGTCGTCACATCAAGAAGCCCATCAGGTCCACT
GTTACCTGTCTTGACTGGCATCCCAACAATGTCCTCTTGGCAGCTGGCTCCACTGACTTC
AAATGCCGAGTATTTTCTGCCTACCAGAAAGAGGTTGATGAGCGTCCTGGGGCATGTGCA
TGGGGAACAAAGATGCCATTTGGTGCCCTGATGGCTGAATTCAGCAACGGAGGAGGTGGC
TGGGTCCACTCCGTGTCCTTCTCCCCCAGTGGCAACCAGGTGGCCTGGGTGGGCCACGAC
TCCAGCGTGTCCATTGCCGACGCCACCAAGGACAATGAACTGATCATCATCAAGGACTCT
TTCCTGCCCTTCATGAGCATTTCCTGGGTCACTGAAAACTCACTTGTGGCTGCTGGCTAC
GACTGCAACCCTATGGTCTTCTCCTTCAGTGGGGGAAAAATTTCCTGCCAAGGAAAGTTG
GATGTTCCTCAACAAAAAGAGTCTGGGACAATGAGCGCTATGAATCGGTTCAGGAATATG
GACAAGAAAGCAACAGACAGTGACAGCTCTCCAGAGATGAAAACTCTTCATCAAAACACT
ATCACCCAAGTGTCCATCCATAGTGGTGACAAGGCCAATGCCAGCAAGGTGGCCACTAGC
GGTGTGGATGGAAATCTCATCCTTTGGGACCTCAAG------------------------
------------------ATGAAGGTCTTCAAGTGTGTCATTTCAGGTGATGAGTTGTTC
ACAGACAGTGACAAATTCAAAATTGAAGGTGGCTTTTATAAGGTGAAAGGAAAGTTTGTC
ACCAGAGTCGAGGGT---GATGTACAGCTGGATGGTGCCAACCCCAGTGCTGAGGAAGGA
GAGGAGGCGTCAGAAACTTGTGCTGAATCCGGTGTTGACATTGTCATGAATGCCAGAATG
CTGGAGACTGGATTTGGTACTAAGAAAGATTACCAGCTGTACATGAAAGGCTACATGAAG
AATATCATGACTGCACTTGAATCTAGGGGTGCCTCTGCAGATGAAATTGCTTGTAAGGCT
GAAGCTACTAATGCATTTAAAGATGCCATGGCCAAGTTTAAAGACCTTCAGTTCTTTTCA
GGTTCATCCCTTAACACTGACGGCATCATTGCATTAAATGAGTGGGAAGAGGAGGATGGC
AAGGCTGTCTCCACACCTTACTTCTACTTCTACAAGGCTGGTGTCAGG------------
------------------------------------------------------------
------------------------------------------------------------
------------------------------------------------------------
------------------------------------------------------------
------------------------------------------------------------
---------------------------------------------------------ATA
GAACGACAGCTCTTGCCCTTTACTATCACACAAGCCAAGGATGCTATTGTTGAGATCATC
GAGTGGCAATTTCTAACGAGAGATGAAGGAGAAGAAAACATTGCCGCGGATGTCGGTTGG
ACTCAAGATGAAGAGCCAGAGCCGGCTGAGACAGATTGTTGGGCACAAGGATCTGTGCCC
AAAAACATTATTCTTGCTCCCACACCAGTGCTGGATGAAATCCCAGAGGAGGAA------
---GAAAAGGAGACCCAAGCAGAACAGGAACCGCCAGAACTAGATGACATTGTCTCAGAA
CCTGAGGAATCTGCTGAGACTTTAGCAAAACACGAACAA---GAAAAGAAGGAAGAACCT
CAACCTCCCAAGCAAAAATCCTCAAAGACCAAATTCAAGCCTTACAGAGGGAAGTTGAAA
TCAGCTGGTGTCAGCAAGATGACTGAATCCTTAGAAGAAACAGAAATGAAAATGATTTAC
AATGAAATAGTAGCTTCCATGCCTCCAAGTGAGGAGAAACCGAGTACATTGCTTAACATG
CCAGCATCCTGCACCAGTATTCTCAAGGTTCAAACTGGTCGGCCACCGGGCAACAAAGAC
GTCGTCTATGATGACCTGGGCAATGTGATGGCGGTGATGAAGCTTGACCCTGAGAGTCTG
CCCACACACAAAGTGAATGTCAAGTACCACGTGGTGGACCCGGCGGTGGAAGCAGCCCAG
GCCAGACTGGACGCTATGAGGAAAGGAAAATCTACAGGAAGTCGCAGGGTGAAATTGAAA
CCATCCCGACAG---ACAATAGAATCCATCTCCACTGGATCAAAGAGCAAGTTGCAATCT
TACACCAACTCTGTTGCTCCATTACCTCCTCCTTTGATCGAGGAGATGGATGTTTCCCAC
GGAGTCATCATCCGTGAAGGAAACCGAGTCAAGAAAGGACCTGGACGGTACTATAGAAAG
TTAGATGTTCTTGAAGAACATCAAGCGGGAATGAAGCCGGTGGCTGTTCGTGTCATGAAT
TCCGGTATAACAGTCAACGATCTCCTGGATCGGAACACCCCGATTCTCCGTGCCCTTGGA
GATTCGTCCCCGCTGCCTCCTATAGTACCCCAACCCCCCCGGCAGCGTCCTGACTTCAAA
GATTACGCCGATGGCTACGAGGAAGGGAGGGAAATGGGAGGCCTGCTCATTATTCTAGCC
TGGACGGGTATATCTCGCTTCTCTCCATTTGGCAGCTCCCACAGCATGGCTGATTCCAAA
YCKRSYSTWSMWMGAGATGGMACWATGSWRKYMACTGCRAAGGAAGCTGAACGTCTACTG
GATGGAAACAAACCTGATGCAGATGCCCAAACCAGAGGCCAGCAGAAGCAAATTGAAGAA
ATGAAAAATGAGCCAGAGCCAAGAGCTAAAAAGGCAAAATTAGCTAAAGATGGCACAATG
GCAGTAACTGCTAAGGAGGCCAAGGCTCTTTTAGCTGGTGAAAAATTAGGAGATACCCGT
CAAGAAACAAAAACCCCACTCCGTAAGCACACTACAATGGCAAGGACAGTTGCAGAGGCA
AAAAGTGTATTGGATGGAAATATTGATGTAAATGAAGGAAGAAAAACTCGGTCACAAAGT
CGTGGGATTGCACCCAAACCTGCTATTAAGAAGGCTGGCACAATGCAGCAAACAGCTAAA
GATGGTAAAGCTTTCTTAAATAGGAACAAGATGCCTAATCTCCCCGCGGGAGCGACAGCA
GCAGCGAGGACATTGCAAGCCATAAAGCCTCATATACCAATGATAAAATTTCCCAAAAGA
GACCCAAAATCACAGTTTTTCGGCAATCCTAACTCATTAGAATCTGTTCTCACACCGAAA
GTCACAGCAAATTCTACCAGC---TCAAAGGCAAAAGGACCGTCAATTGATTCGTCTGAG
TTGCCACCAAGATATAAAAGAAAACCAATCTCTAGTGAAGAAATGGAATTTATTGAGAAA
GGAGGCCAAGTTATTCACACCCAAGCTTCACCCTTGCTATTCAAAGCCTCTGAAAGACTA
TGCGCAGAACCGATGAAAAGGCGCAAGAAGGTAGACCCAGCCATAGCGGCTGCAAAGACG
CAGAAAAAGCTGAAACGGATTGACAAGGAGATCAAGCGATTGACTCGGTTTGGAAAGATC
TTGAAGCCAGTGGAGGAGATCGAAGGCGACCGGAGAAAACTGATGGCCAATGGGGAAAGG
AAGCGAGAACCGGTTGTACTCACATTTGAAGAATCCGAGTCCAGAGCATTGCTCCACAAA
AACTGGGCCATTTACCGCACAAAGAGACACCACGAGATGGTCGCCAACTTTTCCAAGGTC
GTCGCTGCTCAACAGGAAGCTCTGGAAGAGTTGCGTGCCGAGTCTGAAGAACTTTATCTG
GCAGCCATAGAGAGAGACGAATCCTTACTGCCCTTGAGCTTTGACGGGCCAAAAGAAACT
CCGCCCATTAAAAATTACAACGCACCAGACGGAGAATATGTTGACACCACGCGGAAATTT
GACATGGACTGGAACATTGACATGGAGGTGAATCTCTTCCATGCCATGAGAGGACACAAG
CCTGCAGGAGTGAACCGTCACTTCCAGATGATTGCTATTCATGACAAGCTGAGCTCATCT
GCTAAAAAGGTTACCTCAAATGATGTCTGGCACCATTTGTCAACACTTTATGATTTACAA
GCTCTGAATGAATCTGAAATAATTCCCTTCCCAAACAAAAATGGAGACTTTTCTCTG---
------------------------------------------------------------
------------------------------------------------------------
------------------------------------------------------------
------------------------------------------------------------
------------------------------------------------------------
------------------------------------------------------------
------------------------------ATTGACCACGGTCAGTACCACGTGACTTGT
ACGGCCCTGGGCAGCAATCCCGGCACCGAGCACGTACACCTGTACTTCCACGGAAAGGAA
CTCCACGAGGCACCCACACCCACCCTGATGGAAATGCCGCAGAGAATGTACAGCTCACAG
GTGGACGCCACAGTGGACATCATGGTCAGCAACTCTGGTCAAGAGGTGGAATGCAAGGAC
TCCACTGGCACCAGCAAATCCGTCAAGCTGAGTGTCAGCGTTAACATCTATGACCCAGAA
GTGCGCTGCAACGACACGGACGCCTTCCATGGCCAGGCCAACCCCACGCTGTTCTGCTCC
GTCAACCACACCGGCCTGGAGGTGGACGGCTACGCCTACCAGATGGGAGACACGGGGGAG
ACATTCCGACCAGGGAAAAACATTGTGGTCTCCACCACGGACGTGTCGCCAGGCATCACT
GTCGTGTCCATGGATTTGCACCGAGCAGAGAAAGAATATTTGGATAAGAATTTCTACATT
TTGATTGACCTGAAAGGGGGCCACACCAGCAAGGAGATGGTTCGATTGGAAGAACTGTTG
ATGTGTAATCCTGATCTAGTATCAGTCTGCGACAGTGATGGCTACACCCCTCTACACAGG
TCCTCCTACAACAACAATCCACTCGTTGCTAAATTTCTTATATCCCACAAAGCCAGTGTC
CATGCTAGAACAGTCGATGGGTGGCTCACGCCTCTCCACATGGCTGCATCCGAGGAAGGA
CAAATGCTTGAGCTGCTTCTGAACAACCCTTTCATCAACACAACTTTAGTTTCTAGAGCA
GGGCAATATCCAAAAGAAGTTGAGATCTCACATGAAGAGTTCAAATTTGTAGAACAAGTA
TTACCCTCTCCAACAATCCCAGAAATCCCCCAGCATTCGTCATACCCCACGCCATCGGGC
TGGGTACCTCCCAACGATGAAGTCAGATCACAGCAGCCATATTTGGTACGTCGGACCAAG
AACCATGTGTTGCCCGTTTACCCCAACCAGAAGGAGGTGTGGGGTCGGATGATGCATCAC
GTCTCCATAAGAAATATCGAGGGAGATATTTGGAAATTGGAATCCGAGCTCCGCCATCAC
CTTCAGGAAACGAGTGGAGAGGCTGAAATAATCACACAAGTCCATGAGGTCAGCCGGTGC
ATCAGGATCCGAGGGCAACACAGAGAAAGTGTCGCCAATTTCTTGTTGGAAAAGGGCATG
------------------------------------------------------------
------------------------------------------------------------
---------CTTATGGACATCCTGGATACCGCAGGCCAAGAGGAATATTCTTCCGTGAAA
GAAACGTATGTCCGTGAAGTAGATGGATTTGTCATAATTTACAGCATCACGGACAAAGAA
AGCTTCACAGAAGCCGAAGCCATACACAGGTGGCTCAAAAGGTTGAGAGATAAT---CGT
GTGATTTTGGTCGCAAACAAACAAGACTTG------------------------------
------------------------------------------------------------
------------------------------------------------------------
------------------------------------------------------------
------------------------------------------------------------
------------------------------------------GGAGGCTCTAAGTTAAAA
ATCCACACTTCCAGTATTTCGCATGTGAACCACAGAAAAGAACGGGCTATTGTGAAACAT
TTGTATTACAGAGACCATGAAAAGACGTTAAAGCATTCATACAGTCCTCTTGTGGAGCTA
CCTGACTATTCTTACATTGATGGACGTCCAACAGAAATGACTTTATCCCATAAGGAAAAA
CAAGAGAAAAATTATAACCTTGCGAAACAAGTTGTGAAATTGGTAGAGGAAGTGAAATTT
GCACAAAGTCAGTTGGCCAAGCAAGAGAAAGACGCAGAAAACTACCAGCATGAAAGGAGG
AAAAGACAACTCAAGGAAAAGATGTCGCTTGATTTAGTATCAAAATGTTTAGAAATGGAA
GATTTAGGTGATATTTCAAAGAAT------AAGAAGAAAAAGAAACTCAAGTCAAATGAT
GCAATGAAAGTAATCAAGACTAATCGCCATGGAATTTGGAAGGAATTACGAAAAGTCAGA
AAGACACAGCTAAAAGAGGTCACCAAGAAGAAAAAGAAGGAAATGTTCAAGTCTGCTATA
GAGCTTTACAAAGAC---AATGACATTGACTTCACAGATAAAAATGTGGAGACTCTCCTA
AAGATATCTAACCTTGGCAAAGTGCAAGCAAACGATGCGCAAAAGATTCTTTATGAGCAA
CCCTGCAGGCTGGCAAGAGATGTCAAG---CCTGAAGATAAAACGGAAGAAGTTTCATTA
TTTACAGATGAGGACTTTGAAAAGTTTGCACAAGAGTACAAACCTATGTCTGTACCTCAT
GCACCTCCTGATCGTCAGAATCGAAAGCTGCTACTAGAACACATTCAAGAACAGAAGAAA
AGACTGCAACATGGACACCATTCTTCATCAAGCAGTAGTACACCATCAATAAGTGCAAGT
CCTGCCGCAATGCTCAGCAATTCATCATCAGTGCCTGGGATGTCTGCTGCAGAGTATGCT
ACCATCAGTAATCAACAACAAAGACTTGCATTACAGCATGCCCATGCAAATTCGGTCGGG
TTCTTCATCACTCAAGATTCTTCATATGGCAATCTCATTTTACCTGTGTTGCCAAGAGCT
CCAGATGTAAAAAAAGAAACAAAAGGTCAAGTCCTTGAATCGCAATCGCCATGGCGGTTG
TCTTTCATCCCAGAGCTTGTGTGGGGCATCATCAACTTCATAGTACTTTTCTTCCAGACC
CTGTTCAATCCAAACAAAACCAGCAAGGGAGATAATTATACAACAGACTACAGAAGACCG
GGT------------CCAAGGAGACGCATGGGAGGTTTTGGTGGCGGTATGGACCATCAC
TACGGCATAGCGGTAACTAATAAATTTGCTCTCTTCATCGATGATGCTGAGGACCCTTAC
GAAACCATCAAGAACAAGAGCAAAAAGGATGCAGAGAAGAAACCCAAGGCCAAACCGAAG
AAACCATCTGAAAAGGCACAAGACAAACAATCTGACAGGGGGAAAGGAGCAAGAAACAGG
GAGCCACGAGAAATCCGGGAAAATGATGGTGATCGGCGTCCACCACGTAGACAGGGTCCA
AGGGAGAACAAGGATGGCAGAGTAGGCGATGAAAATGTACCTCCCGAGTTTAGGGAAAGA
CCCGAGGGATTCAAACGGAGAGAA------CGTGAAGGTGGTTTTGGTGGTGAACGAGGA
CGTGGTCGTGGAAGGGGAAGAGGTCGTGGTCGAGGTGGAGAGAGAGGCGGCAGTGGATTT
GGTCCTCGAGGAGATCGCAAACGTGAATTCGACCGTCATAGTGGCACAGACCGCACAGGG
ATCAAACCTGTGGAGAAGAAGGAAGGTGGTGGTGCTCACAATTGGGGGAGCTTCAGAGAT
GATATAGAAGAGCAAGGTCAAGTCAACGAATCTGGTGATGGTAACCAACCA---------
GACTTGAATGAAAGTGCTGAGGCAGAAAATGCCACAGAGGAGGAAGCCCAGCCTCAGCAA
ATGACTTTGGATGAGTGGAAAGCACTCAAGCAGAAGCCAAAGCCTGGATTTAACACTCGT
CAGGCTGGTGAGGGTGTTGATAATGCTCAGTGGAAGCAAGGAGTGGAATATCTTAAAAAA
---ACTGAGGAATCTGAAGAGGAATATGAAGAGGGCGATCACAGTGATCATCATAGCAAA
CAGTTGGTGACTGATATCCGCATCACCTTCAATGATAATCCACGTCGGGGTCGTGGACGC
AGAGGTGGCCGTGGTGGCATGGAGCGTGGAGGAGGTGGTCGAGGAACCGGTGGTTCACGG
GGCTATAGTGGCAACAAAGATGCCGCACCTCGCTTTGATGAGTCAGACTTCCCGTCCCTC
ATGAAGACTGCAGCCGTTCGATACAAAAGCAAACAGAGGGTCAAAGATGCCAAAGTACAG
GTTGACAAAAATAAGAAATTCGGAAAAAAAAAGGCAGGTTTGGCTGGTGCTGTGTCGGGA
GACAAAAGTACACTTGCAGAGCGACCAGTGGACAACGTTTGGATCAGGAAGTTTTATCCC
CCACCTCGTTTTTCCATTGAGGAAGCGTTGAATCGGCACCAGGCCTTTGCACAGCCGTCC
ATGTTGGACAACGAGGAAGGCGTGACATACCTGGACATGACGCTGGACTTCAGAACTAAA
AAACAGACAAAGTTTCTGAAGAACATCCGGTCCACCATTTTACTCCCACACCCCTTCCCA
TGGGGCACGCCTCCCTCCATTCTTGTTTTCTGCAAGGAAGAGGAGCACACCAACCTTGCC
GTGTCTTTGGGAGCACGAAATGCCGGAACTCCTGCAGAAATCATCAAAATGATTGAGAAC
GGAGTACTCAACCCCAAGGACTTCAATCACGTGCTGGCCACGGCCGACTGCGCTGCTGAC
ATCACCCCAGCCAGGTCCTACTTCAGAGACAAATTCCCGCAGAGAGCCAAAGGCAATCTG
GGCACAGACCTCCATGCCATGTGGCATCTGTTCTACTCTGGCTACACATACGAGTCGCAC
AACTTGACGGAAGCTCAAGGCAGGCTGCAGGTCCCTCTGGGCCAGCTCAAGCAACCAACA
AGTGAGTTAGTGGCCAACTTTGAGACGTACATTGAATCGATCAGCAAGCACCGCCCCATT
GCACTGGGTCCGTTTATTCAGTCAATAAGTGTAGTTGCCCCTCCTTCCCCTGAAGAGTTC
ATCCTGAGGGTGGAGGAATACGCTCCTGGTTACAAAAATGAGGAGGTGGATTCCGATGAT
GAAGATAAACTTCAGTTGATTTTTCCTTCCCTTGATAACATTCGCCTTAGTTTGGAGGGT
TATAATGGAGGAGGTTGTGTCCCTTACAGCATCAAAACAGCATCAAAGCAGCCTTGGTTA
ACTCCATTTCTGAGTCAATGGAAATCTGATGGCCGTGGGCGATCTCAAGCTGTTCCTCAC
ATCAAAAGTTACACACGGTGCTCTCCTGATGGCTCCCAATGTGCTTGGTTTGCTGTTACA
AGTGCAAACTTATCCAAAGCTGCTAAAAAATCTGTAGAACTGTTTTATGATGTTGTTTCC
CCATACACCTGGTTTGCATTTGAGGTGATGTGCAGGTATCAGTCCAGATGGAATATCAAT
CTCAAATTGAAACCATTTTTCTTGGGAGGTGTGATGCAGGCATCAGGCAATCGAGCCCCA
GCGACGGTCCCCAACAAGGGACAGCATAGCATGGTGGATGTCATGCGATGCCGTCGATAC
TTTGATGTTCCCCTCAACATACCACGGGACCCTGGTGAATTGATGTTTGTGAAAGGAACA
CTGAAAGCTCAACGTTTTCTCACTGCCCTTGACATGCAGTATCCAGACAAGGTTGAGGCC
GTGTCACGAGAATTTTGGATGCGAGGATGGAGTCGAGATGAAGACCTCTCTGAGGATGCG
AGTATTGCTGAGGCTGCCACCAAAGCAGGACTAAGTCAGCAAGATGTTCAACACCTTCTG
GCTCGTACCAAGGACCCAGAAGTTAAAAACAAGTTGAAAAAAGTCACGGATGAAGCCTTG
GAACTTGGGGCATTTGGTTCACCTATGATTGTTTTTGATGTGAATGGTCAAAAGGAATGG
ATTTTTGGAAGTGACCGTTTCCCCATTTTGGCGCAGTTATTGGGAAAAATCACATGTCCT
ATATGCTTAGATGATTTCAAACAGATCAAG------------------------------
------------------------------------------------------------
------------------------------------------------------------
------------------------------------------------------------
------------------------------------------------------------
------------------TTTCCTGTGTCCAGTGGGTCGCACCACCGGGCCAACGAGTCC
GAGTGGGTGCCCGTGAGGTCCAGCTTG---------ACCTCCAACAAACCCCTTGCCGCT
ATAATGGCACCGCCAGAGAGTATTTTCCCGTCTGTCACAAAGAACATGGACATCGGTGCC
ATCATCTCGGAGCGTCTGCAGGCGGTGAGGAAGTTGCAGGCCAACCCGTACGACGTCCAA
GCGCTGTCCTCCATGCACAAGGCACAGGAAAAGGCCAGCCAGTGGGCCCAGTCCAAGCAC
CTGCCCGGTCAGTTTGTGGGCTCCACGGGTGCCCAGGTGATGTCTCAGGAACAGCTGATG
GGGGACAAACGCAATCAAGCCTGGGTCAGGAAG---------------------------
------------------------------------------------------------
------------------------------------------------------------
------------------------------------------------------------
------------------------------------------------CGAAAGCAAAAG
GCAAGGGAGCAAACGGAGGCAAGAGAAGCTAATGAGAATAGAATGCGTTTAGAACGTGAG
GAAAGAGAAAAAGAACGTCAGCGTGAGAGAGATGAGCGCCGTCAAAAGGAGCGGGATGTA
GATCGAAGAGATCGGGATAGGGATCGAAGGAGGAGGAGTCGTTCTAGAAGTCGAGACCGT
AGACGCAGGCAA------------------------------------------------
------------------------------------------------------------
------------------------------------------------------------
------------------------------------------------------------
------------------------------CAGGCATTTGCAGAAATCGCAAGTCACCAA
ACAGATGTAGTAGTCAACAAATTTGAAGACCATCTATTTATCATAACGACCCAATACCAA
AAGCTTGGGACTGTGGTTGAAGTGTCTAGGGATGTGGTCACAGATGAAGTCCAGGGCCTT
TTACCAATATTCTCCACCAAAGTCTTGCTGGGAAAAGATGAGCCAATGACCCATGTGATG
GCCAACACAATTGTCAGTGCATTGAATCCTCCAATACCTGTCATCCTGACCCTTGCCCTC
AAAGTGACCACTCCTGAGGCTGTCCAGTCGGTCATTGAATTAATCAAATCATGCTTGATG
GCAAACAATTTTCATGACGAAGCACGTCGTCGGCAAGATGTTTTGGATAGAGCGTGCAAA
TTCAGAAAGGAGATGGCCCTTGCAGCA---CAATCCGGACAAGCTGCTCGTTCAGTTGAA
CATGGCCCAGAAAAAATTATGTGCACTGATCAAGGACAATTCTACCAGACAAGGATGCCC
AAGTATTGCGAAGATGTTGACGAGCAGCCTGCTAAACCCAGACTGGCCTGTCAGGGCATT
CGAGATGATCTTCTAGAATGCCTTCAGAACAGTGATTGTTGCAAAAGAGATAAATTTACA
CCCCGAGAATGCATGGGAGATCCATCAGTTCCTTATCAGTGTCAGAAGTTACGGCTTGCC
TTCATCGAATGCAGGCGATCAATGTTGGACATGCGCACAAGGTTTCGAGGAAGGAAGGAA
AAGAAAAAGGCCTACATTAAAAGTTTAGAAGATGACATTTCCACGCTGAGAAGCGACAAT
ACTAACCTTAAGTCTGAAAACGCGCGAATGCAGGCATCTATGTCTGACTTAGAAGAGGAG
GTACAGTATCTTAAGTCAGTTCTTGTCAACTCGAGTTCATTGTCCCATCTCCTTAAAAAC
ATTTCGGGTGTGAAACTGAATAAAGTTCTAGGACTGGACTACATCACTCTAGCATTGCCA
TTGGCTTGTTGTATGGCTATCTCTGTGTTTGGCATTGAACAGTTTTCCCCTTGGTTTGAA
GAGATACCCAGCACTGAGGGTGTGATGGCTGGGGCATGGCCTCCTTTTGTAACAGGCATA
ATCGTGGGCACACTGCAGATCCCCATCGTATTAGCAAACCAAGACGGCTCTGACTACAGG
GGCAGAGGAAGCAGCAGGGGTCGAGGTGGTCCACCAAGGGGTTCATTTCGCGGAAGGGGG
GGTTACATGGACAGAGAAGGTAGCAGGGGAGGTTTCCGTGGAGGCTTTTCAAGAGGGCGA
GGAGGCCCACCTAGCAGGGAGGGCATATCTCCACCACGCATGTCACGGAGTTATGATTCA
ACAGACAGAGGAAGAGGACCACCACCTAGTCGGCGTGACAGATATGAAGATTCTTATGAC
AGTCCACCCCTTAGAATGAAAGATTTGTACCCATCACCACCCAGAGACTCAGGCAGAAGC
TTTGACAGACATTCTCCCCCACCCAGAAGGGATCGTGACTATCCTTCCAGACATTCAGAT
TTCAGTTCTTCAAGAGATTACTTGAATCCACGCAGTTACAGTCCCCCAAGAGATTCTGGT
TATTCATCATACAAGGATTCATACAGTTCAAGTTTGAGAGAAGAAAGGAGACCTATGAGG
GATTATCCTCCTGTCGGAAGCGACTACGACAGAAGGGATTTCAGAGACACACCTAGAGAT
TATTCTCGTGACTACCCATCCAGAAATGGTGATTTCAGGGATTCCATGAGTAGCCGTGAC
TTCAGAAGATACAGTGGGCGGCGAGATGACAGAGGCAGAGGAGGCCCTAGGGGTGCCCCT
CGAGGAGACTTTGGAAGCAAGAAGCTTCACAGCTGGCTGATGCTTGACCTTCCGCTGAGG
TGTGTCAAGGTTGCCTTACTGGAGGTCACAGGTCACACCAGGAATGGGGCTGACATTGCC
GCACCCGACTACCTCCTTCATTTCCTGCTGGTGAAGAAATGGAAACTGTTGTCTGACATT
GTT---------------------------------------------------------
------------------------------------------------------------
------------------------------------------------------------
------------------------------------------------------------
------------------------------------------------------------
------------------------------------------------------------
---------AATCAATGCAATAATAGGGACGATGTGTCAGAATCTGGATCTGAGAGTCGG
TGCATGAAAAGAAAAACTTCCAGAAAAACTTCAGATGGCTGCCGTCTTGTTGATGAATCT
TTTACTGACACAGATTCAGGTTTATTTGAAATATATGAAAGGATCAGAAATCTTGCCATG
AGGGAGTGTGAGTGTGGGAAGACTCGCCCCAAGTCAGGTGATGTTGAGCCTCCTTATCGA
ATTAAAGGCGTGAACAAAAATCCCTCGGTAATTAAAAAGATGGAACCGCCACATACCAGA
AATCTAGTCAGAATGGATGTGAACGAGCGACACAAAATGTACAGAGAAGGATGGAAGGCA
CGTCCTGCTATAGGGGATGATCACCGTATAGCTCTTCGAAAGGCTACACAGGCCAAATTG
CTGAGGCATGACGAAATCAAGATGAAACAGAAAGTGTATATTCCCAACTTATATGTACCT
CCCCATGAAAAGCTCCGCAGAGATGTGAGGTGGCAAGTGAGACGAGCTTTTGAAAACTAT
GAAATGCCTGACCATGGATTCTACCACGATGATTACAAATGTCCATCAAGATTAGATCAT
CGCTTTTCCAAACTTGTGATATTAGATAATAACCCCAAAAAGTCAGACTATCACTTGCCT
TTATCCAATTCCATAGTCACCTCCATGGTTGATCCACATTTGCAGAATGGAAATATTGAA
ATTAAATCATCGGTAAGAAAAGAAGCAAAAGAAATCTTGAAGATACGACATAAAAAGATG
AAAAAACATAAACTTAAAAAATTGAGGAAAAGGATGTACTTTGTGTGGAGAAAGCAAAAA
ATGATTCGTAAGGGAAAGAGAGATGCTATATATTGGAAAGATATTGAAGAAGTTAAAAAA
GATGGTGATGATTTTGATGCTGAGTCTTTTGTCAAAGAGCAGTTGCAGAAGGCGAGGAGG
GGAGGGTACTATATTAATGTATTCCAAAATAAGTTGACATTAGTCAAGTCTGCAGGCCTG
TTACTCCTGATGAGCGTCCTATTCCATGTTGTTGCCATTCTCTTTGGTGCTCCATTTTAC
ACTTCTGTCTCTGAGACATATCATTTTGCGATGTTGATGACAATCCTTGTGTGTCTGCCA
TGTTGTGTTACCGGAGGACCAAGATTGGACAAATGGATTGACATTTTCACTGAGAGGGAG
CCTGGTATGGAGACAATTGCGTACCTTAGTGCTATAGGCGCTGTGATAGGGGCGTGGCTA
GGTGCTATTCCCATTCCACTGGATTGGGACAGACCGTGGCAGCAATGGCCCATCACATGT
TCAGTTGGCTGCATCTCTGGATATTCA---------------------------------
------------------------------------------------------------
---------------------------------------TATAAACAATGTACAGACAAA
TACGGAAAACAGTTCCTCTCACATTATACTCTTCGACTTGGTGCTCAAGAAACAAGACAG
CGATGGCGAAGGCAAACTGGAGAAGATCACGAATCTCACATAAAGCATGTGGCCTTTAGA
GGACTGTTATCTCTCACTGAGGAAGATGAAGGGACCATACGCCAAAAAGTGAGGCATTGT
TGCTTTGATTCCTTCCAAAGCTTCATAGAGTCTTTTTAT---------------------
------------------------------------------------------------
------------------------------------------------------------
------------------------------------------------------------
------------------------------------------------------------
------------------------------------------------------------
------------------------------------------------------------
------------------------------------------------------------
------------------------------------------------------------
------------------------------------------------------------
------------------------------------------------------------
------------------------------------------------------------
------------------------------------------------------------
------------------------------------------------------------
------------------------------------------------------------
------------------------------------------------------------
------------------------------------------------------------
------------------------------------------------------------
------------------------GACGAGTGGTTTGAAGAGAAGCACCAACAGATTGAA
GCCCTTGACCAACAACTGAAGAAACTGCATTCCAGTCTAGAAAATTTGACCAACAATAGA
CGTGAGTTATCCACCACTACTGCCGTGTTTGCCAAGAGTGCTGCCATGCTGGGCAACGTA
GAGGAGCACACTGCCCTGTCCCGGGCTCTGTCCCAGCTGGCCGAGACGGAGGAGAAGATT
GAGATTGTGCACAAGGATCAGGCCGAGGTGGACTTCTTCACCATGGCAGAACTCATGAAA
GACTACGTGGCACTCATGGGGGCCGTCAAGAGTGTGTTCCACGAGAGGATCAAGTGTTAC
AAGAATTGGAAGGATGCAGAGACCATGCTGGGTAAAAAGAGGGAAAACAAAGCCAAGCTG
GAAATGCAGGGTAAAGCCGACAAACTCTCTCAGGCCAGGACTGAAATTACAGAGTGGGAA
CACAAGGTTGAAAAGGGACAGGAAGACTTTGAAAAGATTTCCAAGACTATCCGTAAAGAA
GTGTTTCGGTTTGAGAAGCTCCGTGTCTCCGACTTTAAGACTAATGTGATCAAATACCTT
GAGGTGCTCATGGACAACCAGGAGAAGCTCATCAAATACTGGGAGGCGTTTTTACCCGAG
GCCAAAGCCATA------------------------------------------------
------------------------------------------------------------
------------------------------------------------------------
------------------------------------------------------------
------------------------------------------------------------
------------------------------------------------------------
------------------------------------------------------------
------------------------------------------------------------
------------------------------------------------------------
------------------------------------------------------------
------------------------------------------------------------
------------------------------------------------------------
------------------------------------------------------------
------------------------------------------------------------
------------------------------------------------------------
------------------------------------------------------------
------------------------------------------------------------
------------------------------------------------------------
------------------------------TTAGAAGGGAATACAGGTGATGACGAAAGT
TGCCAGACCTTTGTTCTTCATGACGAGGATCACACACTAGGAAATGCCCTTAAATATATT
TTAAACAAGAACCCAGATGTCCAGTTTGTGGGGTACAGCATCACACATCCATCAGAAAGT
CGGATAAATCTCAGGATTCAAACTTCTGGAAAGCCCGCGACACAAGTCCTCAAACAAGGC
TTGAAAGATCTTAAACAGTTATGTGGCCATGCACTAATGACTTTTGAATCATCAACAAAG
TACTACAAAGAGAATCACATGGAT------------CCTTTGGCAATGTGGGATTTTGAG
CACTGCGATCCAAAGAAATGTACTGGAAAGAAATTGAGTCGTTTGGGTCTTGTGAGAACT
CTTCGCTTGAATCAGAGATTTGGAGGTCTTATTTTGTCTCCTGTCGGCTCCAAATGTGTG
GCACCCGCTGACAAAGATATTGTTGCATCAAGTGGAATAGCAGTTATTGATTGCAGTTGG
GCTAAACTTCAAGAAACACCTTTTGCACGCATGAAAGGAGATCAATTAAGACTTTTGCCG
TACCTCGTTGCTGCAAACCCCATAAATTATGGGAGGCCATGCAAACTGTCCTGTGTAGAA
GCATTTGCTGCCACTATGTTCATAACAGGTTTCCAAAACGAGGCAGAGATGATTCTTGAG
AAATTTAAATGGGGATCATCATTTTTGTCTTTGAATAAAGAGCTTCTCGATGTATACACT
AAATGTCAGACAAGTCAAGAAGTAGTCTCGGAGCAAACAAAAGTTTTGAAGCGCTTTCAA
GAGGACAGAAAACAAGATCAATCAAAAGACTGGCTTTCTATGGATCCTGATGTAGATGTG
TGTAATCCAAATAGACCCTCTGATTCATCAGAGGATTCAGCAAGTAGTGAGGAAGACAAC
TGTGAGGATGAAACAGATGTGTCAGAT------------------CTTGTCTGCGATTCA
AAGGTAGCAGTGGTGGATGTCATTGAGTGCATTTTGGAGGACCTTAAGCCTTGCCTGCCA
TCTGGTGCGGAATCTTTGTTGCCCAACAAGGAACGCCTGTTGCAAGGGTTGCAATATGTG
TGCGGCCACAAGGAAGTCCTGAGCAGCAACTGTATGATGTTCCTTGGTTGTTACAAAGGA
CGTTTGGATGAGCAGCTGAAGCAGAACCCCAAATCCCTTGTGTGCAAGATTGTTCGCACG
GAGCTGGACTGCATCCAGGAGAACCGTGGCTCCTGCACCAAAGACTTTATCAAAGACACC
TTGGATGCCTTTTTTGGCTGCCCA------------------------------------
------------------------------------------------------------
------------------------------------------------------------
------------------------------------------------------------
------------------------------------------------------------
------------------------------------------------------------
------------------------------------------------------------
CTCAAAGGAAAAGCTTCTGAGTGGTCTTTGATCAAACGCCATCCCAGTGAAGACATGTTT
GGTGTTCAGATTTGCGGAGCTTATCCAGATTTGATGACCAAATGTGCTCAAGTTTTAACA
GAAACATGTGACATTGACTTCATTGATATCAACTGTGGATGTCCAATAGACTTGGTTTTC
AAAAAGGGCAGTGGCAGTGCGTTAATGGGGAAAGCCACAAAG------------------
------------------------------------------------------------
------------------------------------------------------------
------------------------------------------------------------
------------------------------------------------------------
------------------------------------------------------------
------------------------------------------------------------
------------------------------------------------------------
------------------------------------------------------------
------------------------------------------------------------
------------------------------------------------------------
---------------------------------GTTATGTCAGAACTTCAAAGATCCAAC
TCGTCCCTTTTGGAATTGCTGGAGAAAAATGGAGACAGATTTGCCGTCCACAAAATGGAG
GCTGAACTCAAAGGCCTTCGCACTGAGAGGGAGCATATGGTT------------------
------------------------------------------------------------
------------------------------------------------------------
------------------------------------------------------------
------------------------------------------------------------
------------------------------------------------------------
------------------------------------------------------------
------------------------------------------------------------
------------------------------------------------------------
------------------------------------------------------------
------------------------------------------------------------
------------------------------------------------------------
------------------------------------------------------------
------------------------------------------------------------
------------------------------------------------------------
------------------------------------------------------------
------------------------------------------------------------
------------------------------------------------------------
------------------------------------------------------------
------------ATGCTGTTTAATCTAGATGACTGGAAGAAGGGTACAGATCTGCTGTGT
GAAGACCTCAATGTTTTCCGCAATCACTTTGACTGCCTGTCACAGTTTTCCCCTCGTATT
TCTGCCTGCATTTTGCATCGCACTCGAATGTTTAAGAAAGCAATACTGGAGGCTGGCATG
GCCACCCACAAAAAGCTCCATTACATCACTTGCAACTTTGCAGAGAACATAGTGAACTGC
CTTGAGCGCCCTCTGGCCAAGAAGTGTCCCATCCCAGTAGTGGAC---------------
---------------------------------------AAACTCAACAAGGTTCGGTTT
GCAGCTTACAGGACTGGTATGAAACTGAGGATGTTGCAGAAAAAGCTCTGCCTGGACACG
GTTAGCCTCCAGATGGCCATGGAGGCCTTTGACAGCCACGGACTGCGTGGACGCAACGAC
AAGCTGATGGACATAGGGGAGATAATCGAGTGTCTGTCCTCGGTGATGTGCATGCAGGTG
CCACGCCAGCTGGGAGAAATTGGCTCATTTCCCAGTGTCCGCAGTTGCTTTGAAAAGGCA
AACGGCCGTCCAGAGATTGAGGCCCACCACTTCCTGGAGTGGCTGAGGATGGAGCCCCAG
TCCATGGTGTGGCTCCGCGTGCTCCATCGCCTGGCCAAGTCCGAGGAGGCCAAGCACCAG
GCCAAGTGCAACGTGTGCAAACGTGCAATAGAATACCTGAATCTTTGGAAGACGAGTAGA
AAATCCTGGAAATTCAATAAAAGATACCAGACAATGCTGTTAAAGGCAATATACGTTATA
ATGTCGGAGGATGACTTTGAAACAATGCTATTATACTTGGAAGAAAGTAAGGGCGGTGCA
AGAGAACGGATGAAGACAGCCGCATATTTACCATGCGACGATTTCATGAAATTTCAGGAT
GCCCTGAAAAAACTGAGACTCCTTGATGACCGCATAATCCATGCACTGAACAAAGGCATC
CCTACACAATCTTTTAAAGGAAAAGCTGACGCATCTGTCAACTGCAAACACATATATGAT
GATATTCAGACATCTTATGATCAGAGAGAAAAATCCATTCAGCATTGCATTCGACTTGTG
GGTAATGATGTGAAAAACCTCAATGATAAGAGATTGCAAGACCCTGATAATCTAGATGTC
ATCAAATCTCTACGAAGGGAACAAACCAAGCTCCGTCTGATGCAGCAGGAAATGAGTGTG
GAAGAGGTGGTCAAAGATAGAACTCTAAAGGTA---------------------------
------------------------------------------------------------
------------------------------------------------------------
------------------------------------------------------------
------------------------------------------------------------
------------------------------------------------------------
---------------------------GAGAAAGTAGCAATGGAAAAGAAAGTGTCTGCT
CGACAGCCTCCTGGTCAGAATAAAAATAGTGTCTCATCTGAACGAAAGTCGGATTTCCCG
CTTAGTAGATATGGACGTGGTAGGACCGCACCAGAT------------GCTGCAACATCT
CCAGTATCGAAGGTGGACCGATTGTTTGGTGACAGCAGGCAGAGACCGAGATTCTGTTAT
GACGACAGACAAAGAGAAGAGATAGTGGAAGATGATGCTTTTGATGTCCTAAGCTTTGGT
TCTCGCAAGGGAAACGCAAATCATCTGCTGAATTTTAGATTCCCAAGTCAAGACAGAAAT
AGGCGTGGAGGCTACCAGAAAGGCAATCAAATAAAA------------AACAACGAACAG
TACCTACAAGCAAGTTGTCAGTTTGTAGTCCAAGATACTGGAGATTACACAAAGCAAGCA
ATTGATTCAGATGCTTTTGTTGACTGGAACATGATTGAACTTGTTCGCATCTTCTCCACT
GAGCCTGCCAACTGTCCTATTTGCCTTGAGGTCCCATTTGCTGGTAAAATAACCAAATGT
GGACATACTTACTGCTGGCCATGCATTCTTCGTTATATCAAGTTGGGTGAACATGATTCC
TGCATATGTCCACTATGCCTTAACATTGTGGAATGCAATGACTTAAAGAGTGTACAATGG
ATTTATGTACCAGACTTCAAAGTTGGTGATGACATAGAGATGAAGTTGATGCGTAAAGCC
AAGGGCAGTGTATTCACAATCCCTAAAAATGACTGGGAGGATAGACAAGGCAAACCCATG
AATGTTGGAGATGGACCAAACACTAAATATATGAAAATTCTAGTGGCATCATGCAACCAA
ATTCAGAGAGAAGTGATTGAAGCAGAGCGTGTGGTATTGACGCAGCAATTGGTTGATGCA
GAGGATGCTGAAGTTTGCTTCATTGAAATGGCCTTGGAACTTCTTGCGGTCAGAGAATCA
TCCCTGGAGAGTTCCGACCAGGAAGACAACTCTCTGCCCCTGACCGAGTTACCTGATATG
CCTCAGCAGTTCAGGAGGAATTTCAGCCTTAATTCCAAAGACACTTACTACTTTTACCAA
GCTTCTACGGGTCAGCATGTTTATCTGCACTCCCTCAACGCCCAATGTCTGTCCATGGAG
TATGGCTCTCTGGAGAATAGCCCAAGTACCATCAAAGCTACCATTGTAGCAACTGAAAGG
ATAACTATGTCAGAGGATGTGAGAAAGCGTCTGCGTTATCTAGATCACATCCCTATGTCA
ACTGAATTCCGTGTTGTTGAACTGAAGATAAAACCTCCGGTTGTCAGTAAAAAAACTCTG
AAGTGTTTTGAAGCTGCCTTTGAAGAGAAACGTGTCTCGCGCAGACAACGAGAGAGAGAA
GAGAAAAGGAGGGCTGCAAAGTCTGAAATGGAATATAGGGCATCATTAGGCTTCTACCCA
GATGTGGAGATCCCTTTGGATAATCTGAATCAGTTCCCATCTCATTTAATACTTTACAGT
TACTTTCGCAGCTCAGCAAGCTGGCGTGTCAGAATTGCACTGGCACTAAAAGATATTAAG
TATGAGAGTGAGGCTGTGCATCTTGTTAAAGGGCACCAGAAGTCTGATGAGTACAAAGTA
ATGAACCCCATGGCACAAGTTCCTACTCTGAAAATTGATGGCCTGTCGTTGAACCAATCT
TTGCCCATTATCGAATACCTCAATGAAAGAAACCCAGAACCTCCTTTATTGCCCAAAGAC
CTTGAGGGTCGGGCTAAGGTGCGTGCAATTGCTGAAGTAGTCAACAGTGGTATGCAACCA
CTACAGAATCTTTCAGTGTTGCAAAAAGTTGGTGAAACTAAGATTGAATGGGCCCAACAT
TTTCTTTCAAAGGGATATCAAGCCCTAGAAGAAATATTAAAAGAGACGTCTGGAAAATAT
TCTTATGGTGACCAAGTGACATTGGCCGATTTGTGTCTTGTACCCCAAGTATCAGCTAGG
TTCAATATTGACATGTCCAGTTACCCTACAGTTTGCAGAGTCAATAAAGCCCTGGAGGAA
TTGCCAGCTTTTAAGCATGCTGACTTCAGAAGACAGCCTGACACCCCAGAAGATTTGCGT
ATTGAGATGTCGGACAAACTGAATACAAGAGTAATTCAGGTTACCAACATTGCTCCAAGT
TGCTCTAAGGATCAGCTTCGAACATTGTTTGGTTACCTTGGAAGGATCAAGGAACTTCAA
ATGTTTCCCCCTGATGGAGCAGAAGGTGTTACTGCCCGTGTAGCGTACATTGAGTTTGAA
GATTCTGTGACAACCGGTGTTGCGCTTCACCTCAGTAGCACAGTCTTCATTGATAGAGCA
ATCATGATTGTACCGGTGATGGACGGCAAAATTCCAGATGAGAGCTCTGCTTTACAGTTG
ACACCGTCTGCTGTGGCTGGAATGCTTCCTGGGCAACCAACATGGCCTGCTAATGTTGTC
TCACAGGTGACTGGATTGGGGGCTAATCAGATTATCATGACCAATGATCCTCGTTTGACA
TCTCTCGGCCTGCCACAATACCCACCTCTTCCTGCCACCACTGACCCCAGCAAAATTGAG
GAAATCAGACGTACTGTTTACATCTCGGATTTAGATCCTAAGGTGACTCCAGAAATGCTG
CTCTCTTTCTTCTCCCAAACTGGCGAGATCAAATACATCAGAATGGCTGGGGATGAGAAC
GGTCCCACTAGGAGTGCTTATCTTGAATTCACCGACCAACGATGTATCGCGCAAGCTCTA
AGCTACAACAATGTTGTATTTCAGGGCAGGACCGTCAGTGTGAAGCATGCAACTACAAGT
ATAGTGAAGCCATCCCCTAAATCTGAGGCATCCCAGCGTGAGATTGATGATGCTATGAAG
AAGGTGAAGGAAGCTTCAAAGCTCATCTCGGCAGCTGCCAACAGTGATCGGGATGGATCA
AGATCACCGTCTCGAAGGAAGTCAAGGGGGCGTAGCAGGTCTCGCTCTAAGTCCAGAAGA
AGATCTAGGTCTCGGTCTGGCCGTCGTCGTAGGAGTAGATCAAGATCTCGTAAACGATCC
CGCTCCCGTCGTAGGTCACCAAGGAGATCAAGGACACCTCCGCGCAGGCGTAGATCTCGT
TCACGGGGATCCAGACGTCGTTCAAGGACCCGCTCCCCTGTGCGGCGTAGGCGGTCTCGC
ACAAGATCAAAACGACGATCTCGAACTCCTCCAAAATCCTACAGCCGTAGGAGTCGTTCT
CGGGAAAGAAGAGAGAGGAGAGAGAGAAAAAGAAGTGTCAAAGGGAGATCCCCCAGTCCA
CACAAGTCAAAAAAGAGAAGTGCAAGTCCAAGAAAACGAAGCAGATCTAAAACACCTAGC
CGTCGCAAGAAGAGAAGATCTACATCCAGGAAACGGTCAAGATCAAGAAGTGGTTCTCGA
CATAAGTCAAGGAAAGATAAAAAACGAAGTCGTAGTAGGGATCGTAAAGAAAGCAAGAAA
AAGAGTAACAGGGACAAGGATGAGAAGAAGAAAGAATCCTCAAAGCAAATAAAGCGAGAC
TATGACGAGGAAGAGAAAGGGTTTGGTAGTGATGAGGCCAGTGAGGAGGAGAACAGTGAA
GCAGCAGGGTCTGTGGACTCTGCAGAACAGCCTGACAAGGATACAGACCATCAGACAGTG
GACATGGACATGAGTGACCAGATTGCCCACATGATTGCTTTCATAGATCAAGAAGCTTCA
GAAAAAGTGGAAGAAATTGACTTGAAGGCTGAAGAAGAATTCAACATTGAAAAGGGGCGT
TTGGTGCAACAGTCACGTGTCCAAATTATTGACTTCTATGACAAGAAAGTCAAAAATGTT
GAACTTCAAAAGAAAATTCAGAGCTCGAATATGCAGAACAATGCCCGTCTAGAGATTCTG
CGTAGAAAGGAAGAATATGTCAGGGAAGTGCTAGATGAAGCTCGTGAACAGCTGAGAAAA
GTCGCCAAAGAGAACCCAGAAGAATACAAGCATTTGTTGATGAAACTAGTTATGCAGGCA
CTGGTGCGTTTGATGGAATCCAAAGTCACTATCCGATGCAGAAAGGAAGATGTTCAAATG
GTCAAGAATGCCATTCCATCTCTTGAAAAGGAGTACAAACAGTTACTTCAGGGGAAATAC
AACTTAGAAATGATTGTTGATGAAAACAAATTTCTTTCTCAGGAGATCTGCGGAGGAGTT
GAATTGCATGCCATGAGTGGAAAGATTGTCGTTGTAAACACTTTAGATGAACGC------
------------CTCAACCAAGTCACCATCAATGGTCAAACCTCATTCGTTCTTGTCGAT
GCCAACAACAAACCCATTCAGTTGCCTCAAGGTATTCAAGTGATTAACCTTCCCCACCAG
CAAATGTCAGGGCAGTCAATACAAATGCCTGGCGGTGACACAGGTGATGAACCCCTCTAT
GTCAACGCCAAACAATATCACAGAATTTTGAAACGGCGC---------------------
------------------------------------------------------------
------------------------------------GGAAAGTCTTCCAGTTCCAGTAGC
TCATCCTCTAGCGATTCTTCCGATGATGATTGGAAACATCTTCCAAAACATGATAAGAAA
ATGCGCAAGAAATGGAAGAAACAAAGGAGGAAGGGTATGATCCCACACAACCAACTCGCT
CCGTGGCAGGGAGGCCCTGCCTGGTACCCACCAGTCAAAGGGAAGGGGCACAAGGGCCCG
GGAGGTCCAGCCCCCGGCCAACAATACCCAGGCCAACCAGGCTTTCCACCCCCGGCTCAG
TACCCT------------------------------------------------------
------------------------------------------------------------
------------------------CTCTACGTCTTCTTTGACGAGATGTACCTGCGGAAC
ACGCGCATCGTCTTGGTCGATTTCATCATTTCCGGCGTGCTGACTCTGTTCTGGATCATC
TCGTCGTCTGCCTGGGCGGCGGGCCTGAATGACGTGAAGCTGTACACGGACCCCTACGAC
GGCGGCATCTTCCAGACCGTGCTGGAGTGCAAG---AAGGGCTGCGTCACCGACAGCGAG
GGGAACTTTGCAAGCCTCAACGTCTCCATCATCTTTGGTTTCCTCAACTTCATCGTGTGG
GTAGGCAACCTGTGGTTTTTGTACAAAGAGACACCGTGGTTCAAGGTGCAAGCCAAGCCC
CCCACCCAACCA------------------------TCCTCAGGACTTACGGCCACCCAG
TACATCGCACCCCTGATGGCCAACTTTGACCCCTCCACCAGCACCACGTCCAACGTCTAC
TACCTGAGTGAAGAGGACATGCTGACTGTGGAATGGAGAGACGTACAGCTACAAGACCAG
CTCCCATTGGGCAATTTCACTTTCCAGACGTCCTTGTATCAAAATGGCAGCATCAGTTTT
GTGTACAAAGATATTCCCTCCAATGCCCAGGGAATATCGGAGGACAACCACCCAGTCAAA
GTGGGCCTGTCGGATAAGACTGAGGAATACAATGCAGATGCTCAGCGTGTCAGTAACATA
TTGGACAAGCTGTCCCTTGGTTCAAACAATTTTACCTCATCGGCAACTGCTTCTGTTCAG
GCGTTAGCAAAGACTGGTGCCTTGCTCAACATCAAAGATGCTTCAGACACAAGTTACATG
TTATCATTA------------------------------------------------GAC
GTCACCGCCAACGGTTTGGCCCGGGTGGTGAACTCAGATGATCCCGCCAGACTTTACGTC
AGCTTCGGTGATTTCAGTGGAGGGAAAGCCAACTACATGGTAGTGGACACAGATTACAAG
ACGTACAGTTTGGTATACTCCTGCAGCAGCCTGCCTTTCAAACTGGAGGGTGCCTGGATT
CTGACTAGAGTGGTGTCCTTGCATTATCTCAAACCGTACCCCTACAAGAATCTCCAGCAG
CTTGACCACCTGTGTGGGGGGTCACTCATCCATCCCCGATGGGTACTGACCGCAGCACAC
TGTCAAGAAGGGCTCAACGACCCCGCCAATTGGCTAGCCGTACTACGAAGAGAACCAGCC
AGATTTCTTATCCAAGGTCTGGACGCTGCTGGTAAAACCAGTATCTTGTACAAGTTAAAA
CTTGGAGAAATTGTAACTACCATCCCAACAATAGGCTTCAATGTAGAAACCCTCACATAT
GGCGGGATGGAATTTACAGCATGGGATCTTGGTGGCAGAGATAAAATTAGACCCTTATAT
CGACACTACTACGCAAACAGTGCTGGGTTGATCTTTGTCATTGACAGCACGGACACTGAC
AGGCTTGACGAGGCTCTTGATGAATTGGACAGGATGGTACTGCAAAATGAGGAA------
TTGCCCGTGGTGATGGTGCTGGCCAACAAACAGGACCTGGAGAAAGCCATGGACCCTGCC
CAGCTGGAGGCTAAGATCAAAGAGAAATGTTCTAATGGGACTGCATCATCTTATTTCGTA
ATGCCATGCAGTGTGTTTGAAGACAACAGCATCAACAGTGCCTTTCAGTTCTTTGCCAAG
CAGTTGAAGCTGAAGCAGCTGACTTGGTGTCGTAACTTTGTGGCAACACGGACACTGAGG
CAAGAAGAGGAAGGAGAACAATCCGATTCCACAAAGAGAAAAGTAGTTGATGTTGATACA
AGTATTAGATATCTCAACAGTAAAGCGTTTGTGGAGGGCTATGGGGAGAAACCAATCTGG
TTCCACTACAGGAGAAACTTCAAAGGAAGGATTGTGCCGCCAACACGCAAGAAATGCATC
AGAGCAGGTGAAGTTACAACAGCTAGTCCTTGCCCTGTATGCAGAGATGAATATTTAGTC
TTAGATGCAAAGAACACCAAGCTGCTGGAACAGTTCATATCCCCGTACACGGGTGACATC
TACGACTCCATGAAGACTGGCTTGTGCCAAGAACAGCACCGGAAACTCACCGTGGAAGTC
ATGAAGGCGTGGGACCAAGGATACCTTGAGATGAAAGTGCCTGTGAGGATCTACAATTAT
GATGATTACAAAAGTTATTTATCCACAATAGAAGCACTGTACTATTTTTTAAAAGAATTT
CATACCATTTTTTTAGATCCTGTCTATAAGCATGAATATGATAATCTCTTGCTGTTGTTT
CGTTATTTATATGAAAAGGTGAAGTCATTTAAAAGTGACTTAAGCTTTGATAAATTGTAT
CCAAGTTCAAATTCTGATTTTCTGAGGCAACATCATATGGAATCGGACAACTCATCACAG
AAATTTTCAGGTTACATACCAGTTGAACAGCTAGAAATCAGTCACAGTCGAAGTAGTGGG
CCTGGAGGTCAAAATGTCAATAAAGTGAATAGTAAAGTAGAAGTTCGGTTTCATCTTAAT
ACAGCTTCATGGATTCCAGACTGGATTAAACCGAAAATTTCATCTCAGGAGCAGAATAGA
ATAACTAAAGATGGATTTCTAGTAATCAAGTCCGACATGACCCGCAAACAGATGCTCAAC
CAAGCAGATTGTCTTCAGAAGTTACGGAATATCATTTATAGAGCATCAATAGTAGAGGAA
GGACCAACAGAGGAAGAGAAAAAAATTAAAGAGCAAAGGATGATGAAAGCAAAATCTGGA
ATTTTGAAAGAGAAGAGAAGAAAGTCCCTTTTAAAGAAATCAAGATCT------------
------------------------------------------------------------
------------------------------------------------------------
------------------------------------------------------------
------------------------------------------------------------
------------------------------------------------------------
------------------------------------------------------------
------------------------------------------------------------
------------------------------------------------------------
------------------------------------------------------------
------------------------------------------------------------
---------------------------GACCACAAGCGGCATCCAAGGAACTATGGTGGG
GCAGACCTGGCTAGGGTCAAGGACAGTATGAAGACAATGAGAGAAAAGGAGAAGGAGAGG
CCGGGAAAGCCGTTGGAGATGGTGATGACGGGCAGGGAGCGCAAGAACCACGAACAGTGG
AAGCAGGAGAGGGAGAGGTACGACAACGAGAGGATCCAGAGACAGCTGGGAGAAGGAGGC
TGGAAGAGGGAGTGGGACCACAACAAAGTTGACTATGACGACATGGAGCCAGCAAAACGA
CCCGGTGGAGCATCCCCTTCTCAGAGTGGTGGAGGTCAAAGTCACACTTCTCCTCACGGT
GCCAGCCCCACCAACACCAGCCACCCGCACACCGGCCAGCCACGCCCACTCCGCTACGGC
AACGACAACAGCAGCGTCAACCGCCAGGCCCGCACCCAAAGCACTCGGCCTGACCCTATA
CCAGGTCAACCGTATGCC------------------------------------------
------------------------------------------------------------
------------------------------------------------------------
------------------------------------------------------------
------------------------------------------------------------
---------------------------CCGCCAAGCTCACTTGGCCAACGGCTGGATGTT
GGCAGTTTGTTTGAGAATGCTAAGTTCTCTAAAGCTCCTGATTACAGTAAACCTAGTGGT
GACTCGTACATTACTCAGTACAATCAAGCTGCAACGGAGTCAATCAAAAATACTATTGGG
ATTGGAAATTCATCTCGGCCCCAGAATTCAACCAGCTCTCTGGGATTGTCAAATCTTGGC
CAAAACTCAGCACAGGTCCAATCTGTCTTATCTCCTCTTTCAAGTTCTCAGAACTCTATG
CCTCACGCTATTGCCCAGCTGTCGCAAATCTCGCAGCAGTCAAGGATTCCAGCTGTTGTC
ACTAATATGCAGCAAAGACCTAAGCCTCAACGGTCAAAACTGCCACCTCCTTCTAAGATT
CCTTCAACGGCTGTGGAGATGCCAGGCCACATTCCTCGAAATCCTCAGCTGGATGTACAA
TTTGGTCTTGACTTTGGGACTGAACCTTCGGTGCAATTCGGTTTTGGAGGCAATGGAGAT
AATACTGCGGTTACTAGCTCGTTTTCAACTTCTACCAATGGGTCTACAGTGATATCTAAT
CATTTGAACCAAGGTCATGTGAGTCAGTCTGCTGGGGATGGGAATTCCACCATTATGCCT
TCCCCATCAGCTGGATCCTCAAAGGTGCCATCTGGAATTGAACCCCAAGTTTCCAACAGG
CAGGGGGTCTTCCATAACTCAGTTTATTCCTCCCCTCAGCAGAAG---GACAGCCAAACC
TTGGACCGTGATCAGAATAAGTTGAATGAGTCCATCCCATTCCTGCCATCTCAGTTGGAG
AGGAAGTCAAGTCCTATGCCTCAGCGTCCTGGACAAACTAACCAGAATCTCAGCTCAGGA
GCTTCTAACAAAGAC---TCAGGAGTGACCAATAACTACTCTTCAGCCAATGGTTTCCCA
TCCTCCTCATACCCAAGTCACACCAAGAGTCACTCTGCAAACTCACAACCATCACAGACT
TCATCATTCCCCGGGCAATACCCAGTCAATCAGTCATTCCCCACAGGCCAAAGCCAATTT
CCAGCACCACCCAACACTACCCCCTTCCCGTCAGGACAGTCAGCACAATATAACTCATCA
CAGAATCAGTACTCCTCAGGTCAAAATCAGTTTTCGGTTGGAACGTCTACACATCAGAAC
CAATATTCTAGTCAGAATAAT------TTTGGTGTTCCTTCCCAATATTCGAGTTACCAG
AACAATAGCTCCTTC------------CCCTCTCAGTCCAACTTCCCCCCAAAGCAGAAT
GGGAGTTCTGGGTCTGGATTATACCCCACATCCACTCAGTCAGGCGTTTCCTCCTATACA
TCTCAGTCCAGCTCATATCAGTCCCCATCAGCTGGCTCATACCACTCCAGAGATGTCCCT
TCCAACATGCCAGCTAGTACTCAATCTAGTACTGGCATGTCTTTCCCAAGTCAGCCTCAG
AGCTCAAACTTGAAGCCTGCAGCCTCACAAGGCAACTCTAGCTTTAATTCACAGACATTT
GCTACGCCCACACCACTCCAACCATCATCATTGGCCAACAAATTGGGAGAAGGTCTATCT
AAAATATCCATGAAGGACTCA---TTGGACAGTCATCCATCTTCACAGTATGAGCATACC
CCATCAGCTGCTAGCGTGCCGACCAGTGTGAGCCACCCGTCTGGTTCGACATCTGCCTCC
CTTTCTACTGGTACAAATACCATTTCATCCAATTCAACTGTTTCATCAGTTTCATCTGCT
TCAAGAGTAACTTCTATGCCCTCTACATCTGGCAAAGCACCACCAAACCTCCCCCCTGGT
GTACCTTTGATGGGACAGTACATTATGGGTCAAAGTACTATTCCTCCATTCTATAGTGTC
CAGCCTCCCATGTATGGGTATGAAGATATGCAGCTTTTGCAGCAAAGGATGCCAGTGCAA
CCTGGAAATTTTTATGATGTCAGTGCATTCCCAGCTGCTGCAGGATCAAACCTTCCTACT
GGTAGAGACCAACAACCCCCCATCCCAAGCGTTCCTTTTTCAGGGACCTCAGACACAAAG
TTGAATAGAGTTGATGCACAGAGTCCAAATGCATCTAGCCAACCCCAGAATGCCCATTCA
GCAGCTCAACAGCTGTTTAATTTTCATTATGGCTACTACTATCCTTCTATGTTTGGGGCC
GCTGGACTGCAGTATCCAACTGTATACCCTATTCCTCCAGTCACAAATGCTGCTGCTCAC
CCAGGCAGTACATCTACCACACAGTTTCAGAAGTCATTCCCTTCTCATGTGTTGACCACA
AAAGGGAATGACAATATCACGCCCAATGCTTACAGTAAATCCCATGGGCAGGGGCTTGAC
AAACAAGGTTATCATGGAGGGACTCCACCCCCTTTCAATTTCCCATTGTCTGCCACACAG
ACAGGCCCCATGGCACCAACGACCCCATATGCAGCTCCGTTTCTGCCTGTGATGGCTGCT
CACCAGCCGCATTCTCAGATGATGCATCATCCCATGCAACAGGATTCCAACAGCAGCAGC
TCTCGAGGTCTGAATCCGGCAGGAGGGCAGGGAAAATCAGGCACCGCTAAATCCTTCCCT
TACTGGAAC---------------------------------------------------
------------------------------------------------------------
------------------------------------------------------------
------------------------------------------------------------
------------------------------------------------------------
------------------------------------------------------------
------------------------------------------------------------
------------------------------------------------------------
------------------------------------------------------------
------------------------------------------------------------
------------------------------------------------------------
------------------------------------------------------------
------------------------------------------------------------
------------------------------------------------------------
---------GTCGGCTTAGACTGTGCCAAGGTGATATCTATACTGTGTGCTGCCTACACA
GCTAGTTTGATCAGCTTTGTCAGTTCTGCCACCATAGCCCTCCACCTGTCCGGACCTATG
GCTACCGTCAGTGTTGCTATACTTTGCCCCCAAATGTGGAACTACCAGTGCCGAAGCAGT
GTCATTCCCATGCCGTGTTTCGCTCAGTGGTTTAGTGGTTCCTGGCAATGGTGTTGCCCC
ATATGGCCTATCTGCAACTGCAGCAAATGTGCTGTCTTAAGCTCTGAGTGTGCCAAGGAA
GGTCGATGCCACAGACGGTACACATGGAGAAGCTTCATGGCTGTCTGCAATAACAACATG
GTGTGTGTTCCCTGCTTTCTGATTCCAGTCATCCTGTGGATCTTTCACAAATTTTTCAAG
CCTTGGCTTTCCAAGTTCTGGAGTAATTCTGAGAATTATGTCACTAGTAATCTAACGTGT
CCCATGCCAAAGAAGAAGAAACACCCAGATGGCAAGGAAATGCAGATCAATCTGACAGGC
TTTCTCAACGGCAAGAACGCTCGGGTGTTTGTGGCTGAGCTGTGGGATCACCTGTGTAGT
GCACAAGAAAACATCACTGGCATTCCCAATGAATTTCTAGAGCAGAAGAAAAATGAAATC
AAACAAAGACAAGAAGAACAAGAGCGTCTTCAAGAACAGTTAAAGAAGAACGAACAACAA
ATCAAGGAACAATTGTCAAGGGAGAGGAGGGAGTTGGAGAAG---AAGGACTTGAATAAA
CCACCTGATAGCAAACCTGTGCTGGATTCTGGAGATGTCCCTGAAGTCAAGGAACCCAAA
CCGGAAATTCAAAGTGCAGGGGACTCAAAACCACCCCCTGACGTA---AAGACAGAG---
AAGGATAAGGAGAGAACACCTGAGAGAAGGAGAGATAGGAGAAGACATTCCAGGACACCT
GACAAGCACAGAAGATCTAGATCTCCTGACCGACGAAGGGACCGGGATAGAGATAGGCCG
GCCCACGACAGAGGGAGATACTCTCCCCGCCGCAGGTCGAGGTCTCCAAGACGGAGATCA
CCACCAAGGCCACGAAGGAATGCCAAGAAAGCCGTGGACACCAGGAGAAGGTCTAGCTCT
GAAAGTAGTTCCAGTGGGTCGGAT------GCTAAGTCATCTCCAGATAAGGCTGGCATT
CAACAGCGTCGAAATTACAGAAAACATGAAGAGAGTGGAAAGGATTCATCAGACGACTCA
GAGGGT------GAAAATGGAAGGAAGAGGCCGCCCCATAGAAATGCCAGGAGGCGACGC
AGGACTCCACCCCCCAGCAGACGTCAAAGCCCTCCAAGGAGGAGATTTGCTTCCCCGCCA
AGGAGAATGAGTCCTATGCATCATCGCAGGAGTCCATCCCCTCGTCGCAGGTCTCCCCCA
AGATTCTCACCTCCCAGGCGTCCTCCACCCAGAAGGCGAATGTCCATTTCCCCACGCAGA
CGTCGTTCCTCAGGTTCTCCTCCAAGGAGACCATCTTTCCGTCGTCGCAGACGTACCTCT
AGATCTCCATCCGATTCCCCTGTCAAACGGAGACGATCTCCAGCCTCCCCCCCACCCGTC
AGGTCCAGGAAAAAGGCATCCCCTCCCCCTTCAGACTCTGAGTCAGAAGGCTCTGCC---
TCTCCTCCTCCCTTTAAAGGAAAGGAACCAGCCTCCGAGGAATCTGACTCGGATGAACCA
CAATGGAAAGAAGCCCCATTGCAAAGAATGAGGACACCCCCGGATGCCAAAAAAAGGAAA
AGGGGACGTAGAGACGCTCCCCGTAGATCTCCCGACCGGCCCCCAAGAGACAAAGCGAAA
AAG---------------------------------------------------------
------------------------------------------------------------
------------------------------------------------------------
------------------------------------------------------------
------------------------------------------------------------
------------------------------------------------------------
------------------------------------------------------------
------------------------------------------------------------
------------------------------------------------------------
------------------------------------------------------------
------------------------------------------------------------
------------------------------------------------------------
------------------------------------------------------------
------------------------------------------------------------
---------------------------------------------------GAGGAGGAC
AAGGAGCCAGAATACAGTGAGGAGACCAAGCGTTTGATTGCAGTGGCTGACGAGGCCAGG
CATAAATTTGATGAGACTGACAAGAAGTTGAGAGACCATGAAGATGAAATCAGTGACATC
AAGAAGTACCTAGAGATTGACTTTGGCCCAAATGAGGAGTTTTCCAGTCTGAAAGGCCAA
TGCTTTGAGTACACAGACAGGGAATACACATACCGCCTTTGCCCTTTTGACAAAAGTACT
CAGAAAAACAAGAACGGAGGCATTGAGACATCTCTAGGTACTTGGGGTAAATGGCATGGG
CCCCGTGAGGACAAGCACAGCAGTATGATGTATGAGAATGGACAGGGCTGCTGGAATGGT
CCCAGCAGATCTACCCATGTGAACCTCCACTGTGGCCCAACCAACGAAGTCACCAGTGCC
TCAGAGCCAAGTCGGTGCGAGTACCAATTTGAATTCACTACCCCCGCCAGGTGTGACCCA
CCAGCATCTCCAACCTGGAGTGAGAGCAGTGGCAACCTGTCTAGTGCTCCCATTCCTCGT
CACAAGAGGCCATCCCACAGACGTGCTGAAGTCAAACGCAGGGATAAAATCAAGACTTGT
CTTGATGACATCAAAGTACAGGTACCCTCTCTACATGAAAAGGGTAAACTCAGCGAATCC
ACAGTACTATTTAAAGCTCCCGCCTATGCTACACCCCCCGCGTCCCTTCACAGAGTCGGA
CTAGAGTCAAGCTCAACAGGGTCTTCTTTCCCCGCTGATTTCACCAAGCCCGTTCCCTTG
GCTGTGGTTTCGCCGGATAGTAGAGATGACGATGACGATCTTGACGGAGTTGATACGCCT
GAATACTCTGAAAAGATGCCATGGGAGAAAGGCACCCCAGTCATTGGTGCCCGTGGCTAC
AGTGGTCAGGGCAAGAACATCGTCACCAAACACGACAGTGTCATTTGTGGACGAAGGAAT
GCACAGAAACTTATGCAGTTTCCCCCTGAATTTGACTGTGGTGATGGAGAAGGTATGGAC
ATGCAATTACCCAACAAAGTTTACAACAAACTGAAACGCCACTCTCAAGCAGAGAATAAG
AAGGGGCAGAAAGTACATGATAAAAAAGATCATTCAACTGCTATTAAAGCGGTGGATGAG
AAAACAAGGATTTTGATATTCAAAATGATTAATTCTGAATTCCTTACCTCAGTGGATGGA
GTTGTCAGTGAGGGAAAAGAGGCTGTTGTTTTCAAAGCTATTGGAGGACGAAAAGATGAT
GTTGAACTCCCAAAGGACGTGATTTTGAAAATCTACAAAACATCAATGAATGAATTCAAG
ACTAGACTCAAGTACATCCATGGAGACTACAGGCTGTCCAAAGACGTCTTCAGGAAATTT
AATGCCCGAAAACTCATGGCAATTTGGGCAGAAAAAGAATACTTGAACCTGAAAAAGATG
CAAAGACATGGTGTTCCTTGCCCAGATCCACTTACCTTGAAGAAGCATGTTTTGGCAATG
TCTTGTATTGGAGGAGACAAGCCGGCACCAAAACTGAGGGACATAATCTTCCATGCTGAC
GAGATTCAAGATGCTTATGAACAGACTGTCAATTTGATAAAAACAATTTACCATAAATGT
AACATGGTTCATGCTGATTTCAGCCCTTACAATTTGCTTTGGTATGATAAGAAGGTATGG
GTCATTGATGTAGGACAGGCTGTTGACAGGGATAATAAGAACTCTACTGCCTTCCTCATA
AGGGATTGTAAGAATACCTGTGATTTCTTTAAGCAAGCAGGAGCTTCAGACGAGTTATGT
GAGGTGATAACTGACACTCTCGGATCATACCTGGAAAATGCAGACAAGACAGAACTTCAG
TATGTCAATGAGGTCTACAAAGTCAAGACAGAGAATGTGGAACCCATCGACAAAAATGAG
ACGGGAGATGTGAAAGTGACAGTGAAAATTTTTGTGTGTGAATCGCAGTCACCTAGTGTT
GTGGAGGACGCTGTAGATAAAGTGTTGAATGAATTGGGGACCACCTTCATCGAAACGTTA
CTCCTGGCCGTAGGGACAGACAGAGAGGAGGAACAGGAACCAGAGGACACCGTAAACCTT
GCCTCCATCCAGCGGTTCTGGCTGACGATGCAGGAGATGGTGGCCAAGGATAAAGTCATC
TCCCTGGGTGTGTGCGACCTGGGCAAGGAAGGTCTAGAATCCCTCTACACCTGGGCACAG
GTCAAACCCGCAATCAACCAAGTGAACCTGGAGTCGTGCTGCGTTTTACCCAAGGACCTC
ACAGAGTATGCCAAGGGCATCAACATCCAACTCCTGACCCACAACGACAGTCCTGACTTC
CTGACCAAAGAGTTACTGCAGGAGAAGATCCAATCGGTGGCGACGGAGCGTGACAGTGAT
GCCTGGAGTCCCCAGTGGGTGGTGAGATATTCCGGAATCCTCAAGAATCGCGGCATCATC
AAAATGAAGGGCTACATTTTCCATGCCACTCGG---------------------------
------------------------------------------------------------
------------------------------------------------------------
------------------------------------------------------------
------------------------------------------------------------
---------------------------------------------AAGATCATAATTCGT
GGTAAAGGATCCGTGAAGGATGGGAAGATTGGCCGAAAGGATGGCCAGCCCCTGCCTGGA
GAGGATGAACCTCTACACGCCTATGTCACTGCCAACAACCCAGAAAATGTCAGGAAAGCT
GTGGAAAAGATCAAGGACATCATCAAGCAGGGCATTGAGGTGCCAGAGGGACAGAATGAC
CTCCGCAGGCAGCAACTCCGTGAACTTGCACTGCTGAATGGAACGCTGAGAGAAAATGAT
GGCCTGTCGAAATTGCGTCAGATAGCAGAGAGCTACTACGATTCTTGGTTC---------
------------------------------------------------------------
------------------------------------------------------------
------------------------------------------------------------
------------GTGACCGGCTTTGGTCTGGTCTGCTTCGCTGTCTGGAAGATGATGGGC
GTGCACAGCATGGTAGAGTTCAGGGAAAAGATCGGCAATGCGTTGCCTCGGTTGAAGAGG
CCGGAGAGTACGGGCCGTAATGAGTTTGCCACCATACGGGACCTCTTCAACTACATCATC
GACGAAGACAAGAAAGCCAAAGCTCTCAAATGCCACCAGTGCCAGTATGATTCATGCGGC
GACGACTACAGCAACGACAACCTCGGGGAATGCGATGATGACCAGTACTGCGTGAAATAC
AAAACCACCGTCTGGATTCGAAACTCAGGGGAGATTACTGGAAAACTGACCAACTCGTCC
GTGGTGACAAGAACATGCGAGTCCAAGAAAGGCAAGAGTGAGGGCTGCACTGGTTGGCAG
AACAATGGCGGGGTGACCCTCAAGTGCTGGTGTGGTTCCAACAACTGTAATAAGAGTAAA
TCTGCCGGCAAGAAGGTCATCCCCCCTCTGATGCTGGACTCCCTGGGCCGGCCCATGATT
CCCATGATGCTAGGGGACATCACTCTGCACAGTATGGGGGAGATTGTAACAGACAGGCTG
AGTTTCCACAGCCCTGTGGCCATCTTCCCCGCTGGCTATTGCATCACCAGAGTCTACATC
AGTCTGCACAAACCCGACGCCAAATGTCTATACACCTGTAAAATATCGGAGGGGGATAAT
GACCCACTGTTTGAAATAGCGCCAGAGGACAGTTCTGATATTGTATTCAGAGCCAACACT
CCGGCGGAGTGCCACAATCTTTTGCTGCGGGCTGTCAATAAATCCAGGGGAGATGTGTTG
ATGACCGAGACGACAGGCTTGGATTTCTTTGGCTTGTCACATTCAGTCATCCAAAACCTC
ATCCAATCCATTCCTGGAGCTCGCAAGTGTTCTCGTTACAAGTGGGTCAAGTTTGAAATC
GACAAAACAGAGTCCAACGAGAACTTTTGTGTGGGGAACAATGATCCCACAATCAGCTAC
GAAGCCTTTATGAAACAC------------------------------------------
------------------------------------------------------------
------------------------------------------------------------
------------------------------------------------------------
------------------------------------------------------------
------------------------------------------------------------
------------------------------------------------------------
------------------------------------------------------------
------------------------------------------------------------
------------------------------------------------------------
------------------------------------------------------------
------------------------------------------------------------
------------------------------------------------------------
------------------------------------------------------------
------------------------------------------------------------
------------------------------------------------------------
------------------------------------------------------------
------------------------------------------------------------
------------------------------------------------------------
------------ATTGCCATGAAACTGAAGAAGGCCGAACAAAGGAGGAGTTTGATTGAG
CAGGAGAAATTGGACCAGCTAGCCAAGGAACGCCAGAAGTACATCGAAGTGCTCACCAAG
GCGCAGTCTGAGAGTCAGGAATTCATCAAGAAGACGGAGGAGAAGCTCAAGCGTTCCATG
GAGAACAGGCGAGAAAAGAGGGAGACACAGATCCGAGCCTTGCAGGAACGACTGCGGGAA
CATTCTGTCAAAGTTCACGAGGTTCAGAAGACTGGCATGGAGATGGTGAAAGAATTTGAG
GCAAAGGCTGAGCAGAAACTGAACCAAAAAATGTCAGCGTATGAAGAGAACAGAAAGAAT
CAGTTGTGCAATACACTTGCTAAATTGCAGGAGCATGCCAACCACATCAATGAAGTGTGT
CTTGCCAGTGAAACACGCGGTCCCAACACAGACGAGCTTCAGGAGCAGCTGGTACAGAAA
ATGGAGAACGCCCTCAAGAACCGGGAAGAACAGCTCCGCTCCATCCAAGACAGGCTGGCT
GAACACGAAAATCGCATCAAGGAAGTGCAGAGG---------------------------
------------------------------------------------------------
------------------------------------------------------------
------------------------------------------------------------
------------------------------------------------------------
------------------------------------------------------------
------------------------TTAGGTATATGGGTAGAGCAAGATGTGCTAAGGAAA
CGAATGGAGCACAAGTGGCTCAAATCGTTCATGGCCAGGATGCTCTCCATCATTACCTTC
ACTATC---------ATAGCGATAGTCATCCCCATCTCCATGATTGTTGTGGGCTCTGTG
CACTTGGATGACTGCGATGCAGAGAGAATGATCCCCATCTACATGGTTGTAGCTGGGTGT
GTCGCTTTTGTGCAGAACCTGATCAGGTTGGTGCCGCATTGTTATCATGGACGTCAGGAA
TCGCAGAAAAAAGTGGACATTGCGAATTACATCATCAACCGTTTCATTTTGCTCTGGCTC
ATCATTGGCTGTGCGTACGTCTATGGCACCTATGAACCAGATGCAGATATTACTAACGAA
GCAATGAAAATAGCTAGAAAGACTGGAGCCTCCTTTCAAATGGGCAACAAACCTGTGGAT
GCTGTGTACCGTGCCGATGCCATTGTGACTGACACTTGGGTCAGCGGAGAAGAAGAGAAA
CGGCTAGTCGACTTTGACGGCTACCAGGTCAATAGGGAGATGTTGACTGGAATGCGTTTG
ATGGTCAAGTGTCGCATGTTGTTGCAAGAAAACGGGGAGCTTGGCAAAATGATTTCATCT
GGTCGTACAGCTAAACTGGAAGGGGAGATATCATTACACAAGGCTCTAGTGGCAGAAATG
AAAAAAAATCAGAAAGAGCTGGATGAATTCGTTGGTGAACTAGAGGAAGATGTTGAAGGC
ATGCAGGGAATGATTTTCATGCTTCAGCAACAGCTTAAGGAAGCAAGGGAACAAATATCT
CGCCTTCAGCAGGAAAACGAGCAATTAAGGACGTTACAGTTACCTTCTGAGCCGGCGAAA
GAAAAGGAATTATTGGACAACATGCCTCGAATCTCCAAAAATGGCCCTGTTCAACTTGAT
GACACTCTCTACTCAATCTTCTTGCCGAAGGAACCAACTGAAGATGCCAACAGCAAGCAA
AATAACAAGAACAATCAAAAGAAAAAGAAGAAACCGAAGCCTGTCAATCTTGAGACTGCA
CTAGCTTCGTTGGATCCAAAAGACCTTCAGAGTGTCATCAGCAAGTCCCAGTTATTTTTT
CCAAATCATCCTGTCGTATGGCTCAAAGATGTAGCTTCATATCTCAACATTCAGTTGGAA
AACACCATTGAGACCGATCCAGCCTACAAGGACAAATCCATTGGTTTCCCTTTGAATGCT
GTACCAACTGGATATGCTAATGTTCTTCATTCCTTTATGAAGCAATTTTCCAAGCAAACC
CTGGACGACATTCACTATTATGGCATTCAGACTATGCTGCAAGAAGCTGCTAAGGGCATT
CCCATCCATGGATACAAGATATTCTTACAGCTTTTGGCCCAAACGAAGCCTGATGTAATC
ATGGACAAAATGTCTCAGTACCTAGACCTACTCAAGATGCACCAGAACAATCCGTCCAAA
TGCTTGTCAATGTTGTGGGCTCTTGGACAATGTGGACTGAAAAATTTTAACTGTGGACTG
AAAGTGTGGCTTAATCTCATGTTGCCTGCCCTTGAGGTTCGTCAAGTTGCCCATTATCCT
GTTGAATATTTGGAAGCGCTTAACAAGAAATCAACAAAAAGCTATGGCTTGGTCAGCCTG
AGGGACTACTTCCATGTGATGGATGTGTTCTTCAGTCCTAAGTTCACTCTAGCCAATGAT
TTAAAGAAACGCTTGATTGTTCTTTACCCATTCATCAAGACCCTTGCATATGGAGAAGAG
CCAGCACAAAATCTGCGTACATTCTTTCCTTCATACTTGACTCGCTACGCATCAACCAAC
TCTCAACCTATGAAGGATGAATTGCTGGAGTGCATGACGCACTGTCTGATAACAGATAAA
CAGTCTTTCAGTGTCTGGTGTCAGCTGTACACCAAACACCTGCCAGCTTCTAGTCACCTT
TTGGAGCATATCAACCGAAAATGGCCAAAATTGTCTTCGAAATTTGACAAGAAGATTCTG
AAGGAGACATTGAGATCTTTTTCAGTGACAAATGAGGAACTGGAGGTCCAGAGCAAAGGA
AAACTGGATGGTCTGAAACAATGCAAGGCTGCTACAAAGACTCTGCTAACAAGATTGACA
GGCACTACCTTTCCTTGGAGCCTCTTGGTATTCGTTATAGTCTCTGTGCTTGCTGCTATT
GTCATCTACGACATCATGTCAAGCCCAAGTTTTCGATCTTCCAAGATAATGCAATTTTTG
GAACACTACGGTATTCTGGCACTCCTTGACAACTTCTACCAGTGTGTACTCAATGTCATC
ACTCTTTCCATCAATTGGCTTAAAAAGAATTTCCCAGTTTACTATGCCTACGTTTGCGAC
ACTGTGGGACCAGCTCTGATTGTTGCCTGGCAAACAACGAGAGACTTCATGATCAACGCA
GAAGCTGCATCTCGTCCTTATAGAGCACTGATGTTGGAAAAAGTGATCCAATTTTACCAC
TGGGTTTATGATTTGTCTCCCGAGTTCTGGATAAGATGTGGAGAAATGTCATGGTTGGCA
TGGGATATTTTGAAAGATTATTCACTGTGCCTATGGAAACATACTGTGCAGTTTGCTGGA
GAAGCTGATCATTGGTTAACAGAGCATGTGTTAACAGGCTCTTTTTCAAAAGAGATGATA
AAAAGTATCAGCTTGTTACAGGATGAACTAGATCATCTTTCAAAGGAGAAATCTCTACTG
AACAAAATTCCAGACACAGACATAATGAGCAAAGTCAAACAGCTTGAGGAGGAAGATATG
ATGTTTAGGAAACACTTGGGAATGGAAATC------------------------------
------------------------------------------------------------
------------------------------------------------------------
------------------------------------------------------------
---CGTAAAAGGCGGTACAGTGATGTTGATCCCTACAGAGGTCCACCAGAGTTCATGGAA
GCTGGTGCTCGCGGTTTTTTGGTGACAACTATTCCAGACAGAGAGGAGCATGCTATTGAT
GAAGCTGTGCGATGTCTTCGTAAATCCTGTGTTAAATTATTTGGTCGAATCAAGCCATTA
AAACGAGAGGATGCATCGAAAGGATGTGTCATGATTGACTTTATGGACCCTGAGACAGTC
ACCATGCTGCCACACCCTGATGCTGACAAAGCTGCTGCTGCAGACGCTGAGGCTGGCAAA
GAAGAAAAGGAAAAAATTGAAGGTACTGAAACCAAAGCAAAAGAAGAAAATGAGCAAGAT
GAGAAAGCAAAAAAAGATGAGGTTAAAAAGGAGGAG------CCACTGATGTTTGCACCT
CATAAATTTAAATGTTACCGCACAGAGCTTCGAAACATTATGTTTGTCAAGTCAGATGTT
GCTGATCCTGGTGTTGTTGCAACCACAGCCTTTGACCTAATCTTGGACAGAAAGCCCATC
TTTACGGATTGCATCAATCAGTTACTACCTGTTCACGGTGTTTGTGACAACGATTACAAA
CAGTTAGAAATTATGTGCCGCAGAGTATTGGTTCCATTTGTGGGAGAACACTTGGAGGAA
CCCCCGAGCTTTGGTGTCATGCTGGTAGATAAGATGTGTGAGCCTGGTGCAGAAGTTCTG
CTTGAAGTGGTTCGCAGCGCCATCTGGTGCCTCAACCCAGATGCCCATCAGCGCTCTCCC
TGGACAGAACCGGATGTGGTCGTCCACATTGAAATTATTGGCAGCAAAATCATCCTCAGT
GCAATGACACACTACATGAAGTACAGACAATACAGTCCATTTGCACTGCATGAGTTGGGA
CATGGAAAGCCGGAGGATGAGAAAGGACGCAAGAAAAAGAAGGACAATAAAAACAAGAAG
GACAATAAAAAGAAAAAAGAAGACAAATACGACAGGCATTACTGGGTGCCTTGGACCTCA
TACTACTTCCATGCTGCATTTGCTTCCTCCTTCGCTTTTATTTTCTTTGGGATTAAAAGG
CTGTTT---TCTTCTGGTCTTAAATTTCAGAGCAGTGGATTTTTCCTGGAGTTGCCCATT
CTTGTGCTGACTGGGCTGTGCTCCACACCACTGGGTGCGATGCAGTTCATTCCTGTGTAC
CACCACCTCCACGATGTGCTGGGCATTCACACTGAAGTGTGTGTTCTTCTCTTCTTGGGT
TTCTATGGAATTGTCGTGTGGAGTTCGGACAGGCGCCCTCTGGAGTTTGCGCGCCATAAA
GGAGGAAGCATTTTCAGCCTCATCATGTTGGTGGTCGTGGCACACTATGCCTTTTACATT
TTCCTAGTCTTGACGGCGAATCCTACAGCTGTC------------------------TCC
AAACACAGATCACGATCTGACTCCAGGTCAAGGTCACGGTCTTCTCCAAAGAAG---CGA
AGCCGGCATTCACGATCTCGCTCCAGGGACAGGCGTCACAAGAGAGATAGGAGAAAGAGG
TCTTATCGGTCCAGATCTCGAGAGCGCCGCAGGTCAAAAGAGCGCCACCGGCACAAGCGT
GAACACAAGCGCAGGAGCCGCAGCCGTGACCGGCGGGAGAGGAGGAGCCGGAGTGGCAGT
CCTCACGATGGAAAGGTCATCAAATTTGGAGACAAGGTCATCAAGGCCGGGGCCAGCTTT
GGCCGACCCATGTCCTCCAAGCCGGTGACCTTCAAGGAGAAGATGAGGCAGCAGCTCATC
AAGGCCATTGAGGACGGGGCTGACACCAATGAAGTCCTGGCCAACGGAGGTTCCACCATT
TGCACCCAGTCGGCGGGTGCCCAGGCC---------------------------------
------------------------------------------------------------
------------------------------------------------------------
------------------------------------------------------------
------------------------------------------------------------
------------------------------------------------------------
------------GCCAAATCAGAACTCAAACATTTGCCAGCGACGATTAAGGACATCAGT
GCGATTTCGCCTAAAGCTCTAGGGGTTATCGTGATGGGAGATTTCAACGCCGACTGTAAA
TATGTCAGCAGAAAAGCTCGTTCAGAGTTGGAGATCTTCAGCTTTGTCAGTTTGATTCCC
------------------------------------------------------------
------------------------------------------------------------
------------------------------------------------------------
------------------------------------------------------------
------------------------------------------------------------
------------------------------------------------------------
------------------------------------------------------------
------------------------------------------------------------
------------------------------------------------------------
------------------------------------------------------------
------------------------------------------------------------
------------------------------------------------------------
------------------------------------------------------------
------------------------------------------------------------
------------------AAAAAAAAGAGGAAAATGGAGATGGATCAAACACTCAGTGAA
GTTACCAAAAAAATTAATGATGCAAACCGACTCATTGAAACAATGACCTCTCTGGAAAAG
TTACGACTAATTCGACAAGATGCTGCAAGAAAGAGAGGAGACTCGGATGTTGGTGAATCC
CGTGAGAGTTTTGAACAGAAGATTTCGGATATGACCCGGCTGGTCCAATCACAGCTGGAG
GTGTATGAGCAGGAAGAACAAAAGTTAAGAAAAGTGCTAAAGTCAGAACATGAGGAATCG
AGTAAAATGGAGAAACAGCTGCAAGAAAAGAAAGACCTAGAAGAGCAGAAACAAAAAGAT
GATGAACTTCACAGAGTGCTTTTT------------------------------------
---------------------------------------TGCAGCCATAGGCTGACCAGG
TGGAATTTGTGGAATGCCTACCACAACAGGGCCTCGCACATACACGCCAACCAGTTTCTC
AACAACAACAAACTGATAGATAATCTGCGGCTGTACAGAGTGGAAACGTTGAGAGCCAGG
TACGCCCCGGTGGTGTGGGAAGACCTGGCCCAGCTCCAGGACTTTGCCACATCTGAAGGG
TTTGAGCACAGTCTGGAGATGTGGGACCGTAAGGATGTGAATCCTGAAGATGAGACTGGC
AAAGCTGCCATCCGTAGAAAGGCTTGGGATCATTTGGAAGATAACAATTTGGTCTCAGCA
CCTCGGCCCTGTCATTATCGTATTCCTAACTTTGAGGGTGCTGCTGCTGCTGCTGACCGG
CTGACAGCTCTTGATGAGTTCAAAAAGGCCCACACCATTAAAGTGAACCCTGACAAAGCA
CAGGAGCATGCTCGGTTCCTTTGCTTGGAGGCTGAAAAAGAACTTGTCCTTCTCTACCAG
AATCAGAAGGAATTGATGGTGCCAACACCCGAGTTGAAGTCTGGCCTTTTGAATCGTGTG
ACTCCCCCAGAAGGAGCTACGAAAGATGATTTGAAACACTGTTGCACCACTCAGGGTGTG
AAGGAGAATAGCAAAGAGATTGGACTTGATGACAAGGTTAAGCTTGACTTGATTGTGGTT
GGGAGTGTAGCTGTTTCTAGAAATGGTTACCGTATTGGCAAGGGCAAAGGTTATGCTGAC
TTGGAGTATGCTATGATGCGTACTTTGGGGGCTGCAAGTGCAGACACCGTGGTGGTGACA
TCAGTCCATGACTCGCAGGTTGTTGACATCCCTGAGGAATTGGTTGATGAGCATGATATC
ACAGTTGATTACATCTTGACACCAACGGAAGTAATCAAGACCAATTGCAGCCGGCCCCGT
CCTACTGGAGTGATTTGGAATCACCTGGAAGTCAACAAGTTTTACCAGATTCCTGTACTG
CGTCAACTTCGTAAGAATGAACGAGATGCTGGAAACGAGGTACTGTTGAAGGACCAGAAG
GAGGAGGATGAAGATCCAGTCGATGCAATGGAACCGCCTCGTCCACGCAGATTTATCCGT
TATCAGAATGCTGGAGGATACAGAGGCCGTGGTCGGTTTGGTGGTCAACGTCGCGGTGGC
AGGCCTTACAATATGGATGACTCTGGTGCCGATGGAGACGAAGGCCGTGGCAACAGCCGC
AGCAACTTTAGGAACAGACGATACCGTCTTAAGGATCTCAACAGATTTATGAAAGATAGA
GTCTACTTTGTCGGATCAGCTCTGACAATTTCGGACGTCTTTCTTTACCACAGTCTTTTT
CCAATTATTGAAAAATTGACCTTCCATGAAAAAGAAAGGTTGATACATCTATCAAGATGG
TTTAATCATGTTCAAAGCGATAAAAGTGCAAGACAGTCTCTTTTGCCAGTGAAATTTCTG
GGCTCAGAACGGGACTCCCCTCAAAAACAGCCTGGGATGAAAGTCAGGCGGACTGAAATT
CTCAAACTACCTCCAGACGGCCCCACATACCAACAGTTCATAGCCACCACCCTCGAATCG
ACTAGA------CCTGCGGAAGGATGTATCGGCAAGGTGATGGACATTTTCTTCCTGCTG
GACTCCTCGTCCTCCATCTACATCAACGACTACATGTCCCAGCACAGGTTCGTCCGTGAC
GTCATCAGCAGGTTTGACATCAGCCCACAAAGCACTCGCGTGGGAATGCTCACTTTCAGT
GACGACTTGGAGCGACCCGTGATGGGTTTGAACCGTTACTCCAGGAAGAGCGACGTCCTG
GCCAGCATCTCCATGCAGAACCTTCCCTACAGGACCGGTGTGACCAACACCGACCTGGCC
ATCAGACACGTGCGACAGATGCAAGATTTCAGACAGGACATTACCAAGGTGATGGTTGTG
ATGACCGACGGGGGGTCCAGATCCTCAGGAACAACCGCACGGGAGGCCGAGCTGGCCCGT
AATGCCGGATTCTACATGTTCGTGGTGGGCATTGGTCAGTACCTGGAAGAGAGAGAATGG
AGGTCCATCGCCAGCGACCCCGATGACTCGTTCATCTTCAACATCACCAACCCACGATTC
TTCCAGGATGTCAAATATTCATTGCCCCCACGCGCATGCGCACTGCCTCCAATCATCCTC
GGAGGATCCTGCAACGTCGGGCAGGTGGCCGAGGTGTACTTCGTGGCCTCCAGGAGTGCC
AGCAGCAAAGCCATCGACATCATCGAAAACTTCAAGAGGAGGAGCAGGGACGACAGAGAA
AGCCTCCGTCTCAGCTACATGATCGAGGCTTGCGGCTCCGTCACCAACACCCCCTTGGAC
GATGAAGACGTGTACTGTGACAGATTTTCTTCCAGGACCGGAGACACCGCCGAGTCTGTG
TCTGCATTGTTCAACCGTGCCAGGGCTGTTGCCAGGGATTCCAGGAACGACGCCGAGTCC
ACACAGGTGATCGTCCTCTTCGTTGATGACGAGACGATGTCCCTCGCCAGATTCGACTGG
TCCACCACCGCCAGAACCACCTCCAACGAGGGGGTCAAGGTCATTGTAGTTGACCTTGGT
CTGAGGACGTACAGGGATTTCGCCCAGAGAATGGTCACTTCCAGAAATGACCTGGTCAAC
TTCCAGGGTAGCGCCGAAGATAGACGG---------------------------------
------------------------------------------------------------
------------------------------------------------------------
------------------------------------------------GATGATGCCATG
CCTCAGGCC---------------------------------------------------
------------------------------------------------------------
------------------------------------TTGATTGACCTCATTTACTGGCGA
GATGTCAAGACAACAGGGTTGGTCTTTGGAGCCATGTTGGTGGTGCTCCTTTCCCTGGCT
ATTTTCTCCCTTCTCAGCGTGGTGGCTTACCTCTCCCTGGCTGTCCTGACAGTCACTTTC
AGTTTCACTGTCTACAAGAAGGTCATGGGAGCCGTACAGAAATCCAATCAGGGACATCCT
TTCAAACAGCTCATCGGTTTGGACATTACATTGAGTGAGGATAAACTGAAGAGCATTATC
CAGAGCTTCTTGAAAAATGCAAACTGCACCATTAGTGAATTGAGACGTCTCTTTCTCATT
GAGGACATGGTTGATTCAATCAAGTTTGGACTTCTCTTGTGGGTGCTGACTTACGTGGGA
GCTTGGTTCAATGGAATGACTTTGGTCATCTTGGTTGTTATTTGCATTTTCACTCTGCCC
AAGGTGTATGAAACTTACAAGGTGCAAATTGACAACTATATCGGTATGGCCAAAGCTCAT
ATTGACAATGTCTTAAACATTGTCCAGAGCAAGCTGCCATTCCTGAAGAAGAAGGAGAAG
GCTCAGAACAAAGAGGAGGAGGAGAGAGCTGACAATGCAGCTCTTGAAGTTGCTATCGAA
AAGCTTATGGAGTCAGGGCAGAATTGGGTATCCGAGGCAGCCAGAGCCCAGATTGATGTA
GCCAAAGCAACATTAAACCACTGCAATCTCCTTAAGAAAGCTATGGACGACTCATCCGAT
ATCCTTGGCAAAGATACCCAGTGGGAGGCTGTCACTGTTGCCTTCAAAGAACGGGAGATT
GCTACAACCCGCGCCAATGAATTGGTGGATGAAGCAAGAAAGAGCATGGAGAAACTGAAA
AAACTGGTTGATGAAGCCAGAGAAAATAAAAGCACTTCAAAAAATCCAGCCATCCACCCA
GCCACTAAAAAACTTGCAGAATTGAGCAAGGAGATGTCAAAAGCAAGTGCACAGGTTCGT
CAAGCAGATGCTGATGCAAAAGTCATGTTCAAATATAAAGATTTGGTTGATAAAGGCAGG
AAACAGTTTCAACAGGAGCTGGAAAGTCTTTTGCCTGATGCCAAATCTGGGGGAAAAAGT
CGTAAATTGACGGAAGAAGAATTAAATGCCCTAATTGCACATGCACATCGTAGAATTGAA
CAACTGCAGAAACAAATTGCAGAGCAATTGGCAATGGAGCGCCAGAGACTTTCAGTAGCG
CTAGACACACAAAAGGAAGAAAACAAAGGAATCACAGACTCGGCACTGGCTGATGAACGT
GCTCGTTTGCTTAATGAATTTAATGTGGAGAAGCAGAAATTGGAGATGGAGTTGATGGTC
CAGATGGAATTAGATGTACGAAGGCAGTTGAGTCGCCAAGCTGCTGCCCACAGTGACCAC
TTGAAGGACGTCCTGGCTGTGCAAGAGGGCGAAATGAACAAAGAATTTGAACGCAAAATG
AACATGGCGCTCCTGGAGGAGAGAGAAAAATTCCAAGAAGAAACTTCTGGTTGGATTTCC
AGATTGAAAGGGATTGAGGCCGCTGTTGATGCAAGAGCAGCCAGTGAGCAGCTTGCTCGC
ACAGCACAAGACCTGTGGCTGGCTTGCATTGCTCTCAACTCCACCATTCTGTTTGGCAGT
GAGGAAGAGGACAACTCTCTGATACCCCTTCAGCCCCAAGTCCAGGCAGTCGTGGACTCT
GCCAATAAACATCCTTTTGTAGAAACCATTGCCAGCACCATCCCAAAGCTTGCCTTGGAG
AGAGGTGTGTACACAGAAAGCAACCTCAGAGATCGCTTTGTCAAAGTGGCCCAAATCAGT
CGCCGCCTTGGCCTTGTTCAAGAGTCCAACGCTTCGTTGTATAAATACCTCGTTTCGTTC
TTACACTCCTTTTTCACGGTGAACAATGTGGCGGCCCATTCTGAGAAAGACTTGATTTCC
TTGGATGAGATGGACAACTTCAAGTTGGTGGCCAACGCACAATACTGGATGGAGAAGGGC
AACCTGGAGATGGCCCTACGGTTTATGAATCAGTTGACGGGCCAGTCTAAGAATGCGGCC
AGCGACTGGGTGACGGAGGCTCGGCTGTTGTTGGAAACCAGGCAGGCGGCTCACACCGTC
ATGACCTTCGCCTCAGCCACAGGGCTAGCAGCTACCTTTTCTTATTACGCAGCCGACAGC
CCGTCTGGCTCGTCTGTGGGCAACAGCTCCAATTCCAACGACACAGAGAACGACCCCCAC
GGCTCCCGGGTGCTGGCCCAC---ATCGCGCACAACCACACCTACAACACGCTGCCTGGA
CACGTACCCAGGGAGGTGAAGAAGTACGCCCCCAAGGTGAATACCAAGAAAGGCCCCATG
TGCCGGGATGCCAAGAGAGCCCAGGAGATGAAGATTCCACTCACCGTTGAAGAGATCGTA
GACTCCCCTGTGGAGTCCTTCAACGACTTGCTTACCAAATACAGCCTCAGTGAGGAACAG
TTGACTCTGATCCGAGATATCCGTCGTAGAGGAAAGAACAAACTGGCAGCACAGAATTGC
CGCAAACGCAAAGTGGGCGTCATCGTCACTCTGGCCGATGAGATGGACGAACTGCAGAAG
GTGCGGGACAGGCTCAAGTTTGAGAGGGCCGAGATGGAGAGGGAGACGCGTCGGATGAAG
GAGAAGTTCAGCCACCTGTACACTCATATTTTCCAGTCCCTGCGGGATGAGCAGGGTCAG
CCTTACGACACCAGCCGCTACTCCTTGCAACAGTCGAGTGACGGCAACGTGTTTCTGGTC
CCCAGAAAC---------AAGCTTGCCCCTCTTGTCCGAGCTTTACCTCGACTAAGCAAT
GCACGTTCCATGAGCGGTGGCACTCCTGCCCACTTCAAATCTCCTTATGAGGTGTGCTTG
GAGACCCGAAGCCACATGAAATTCATGCCTGTCCCAGAAGGCTCATGGCAAGCGGCTCAC
ACAGCCAAGAGCAACTACTACAATAAATTGATGGCAGTCAGTTTAGCTCTTTTTGCTGCA
ACTTTCGGCTATCTGTTTGCAACAGATGTCATCTATCTTCATGGACCTCCC---------
------------------------------------------------------------
------------------------------------------------------------
---CTTGCTGAGTTTGAAAACATGCCACAGGGAGTGAAGACCTCTGTAGAAGGGCTGAGA
CAAGATATCTTCAATGAACCACAACGATGCTGTTGTTTGGTGGCTCAGACTGGTGGCAAT
GAGAGCATCATAGGGTTTGCCATTTACTTTTATGCATATTCCACCTGGGAACGCACATTC
ATCCACCTGGAAGATCTCTATGTGAAGCCAGATTTCCGCGGGCGAGGTGTTGGAAAGAAG
CTATATCAGACTGTCGCACAGAAGGCACTTGACATGGGTTGTACTAGGCTGGAGCTGGAT
GTTCTAGATTGGAACAAAACGGCCAAAGATTTCTATGAAAAAATTGGA------------
------------------------------------------------------------
ATCCCACTCAAGCAAGACCTGGAAATGAAGGTCAACTGGGCAGCGTCACCAAGTACAGCT
CCAAAACAAGACACAAGCAAACACTTCCACGTATTTGTAGGGGACCTCAGTTCGGACATA
GAGCAGCACCAACTCAGAGAAGCGTTTTCTTTATATGGAGAAATTTCAGATTGTAAAATC
ATCCGTGACCCGGCAACCATGAAATCCAGAGGCTATGGCTTCGTCTCCTTTGTAAATAAA
TCGGAAGCGGAGACTGCCATCTCGGGTATGAACAACCAGTGGCTGGGGACCAGACCTATA
CGCACCAACTGGGCCTCCAGGAAACCCCTGGCACCCGTCGTCAAAGACAATGCCAAGCCC
CTGGCCTATGACGAGGTGTATAACCAGTCCAGCTCCACCAACTGTACAGTCTACTGTGGC
GGTGTGCAGAATGGGCTCTCAGAGGAGCTGATGCGTAAGACGTTCTCACAGTACGGCACC
ATCCAGGAAGTGAGGGTGTTCAAGGACAAAGGCTACGCTTTCATCAGGTTCAGCACCAAG
GAAGCAGCCACACAGGCCATCTGCACGGTCCACGGGACCTCGGTCAACGAACAGCCGGTC
AAATGCTCCTGGGGGAAGGAGTCCAACGAATCTGGCCAGGCCAACCAACAGTCCAACAGT
CCTCCAGTGGTGATGGTGCCATCCCAGCAGCAGCAGCCCATAGCTGCCACCCCAGCTGCC
GCCCCTTACGGCCAGTTCTACAACATGAACTACTACCACGGCGCCCCCTACGCAGCCGGC
ACCCCCACCTACCAGAGTGCTGTGCCCGCCCAGGGGCAATTCATCCCCACGGCAGGACAG
TGGCCCAGCTATTCCAACTACCAGGCCTATGGGAGCATGAACATGCCGATGGGCCAGTAC
GCCGGCCTCCAGATGCAGCCAAGCCAGCAGCAACAGTTCACCAGCCAGGGCCAGGGCATG
GTGGGATACCCGATGCAGCAGATGGCGAGATCAAACGTTCGTTACGAAGTGCTTCCTTCA
GAGGAGGAAAGGGTAGCAGCTGAACCTGTTGAGGTGGCCATGACTATCCCACCTCCCGAG
TACACGGAAAATGCTGCGGTGGAACAGGATGGAGATACACCAGCATATGGACCAGCCAAG
CTGCCCAATTATGTTGAAGCCACCACGTTACCATCATATGAGGAGGCGGAACGTACCAAA
GTGGAAGAAGTCTCAGGTGGTCGCTCCAATGATCTTGAAGCTGGCAGGATGACAGGAATT
GATGGTGTCAATGAAGCAACCATTGGAACCGATGGCATGTTCATTTGTACTTTCTTTATC
TCATTCTTGTTCAATTGGCTTGGATTCCTCCTGTCTCTTTGCCTATCCAACACAATTGCT
GGACGCTGTGGTGCCCTCTCTGGCCTTGGACTTTCCATTGTCAAATGGGTGGTCATTGCA
AAGATTGATCTCGTCGAGCGCGACCCCAACAACTTGAACGACCACGTTAGGGTCTGTTTC
GACGAGGTGATCGGAGAGCCAGACGGCGCCCACTCCATCAACTGTGTGTGGACCAACTCG
TACAAATGCTTCAACTGCTGGAAGAGCTGCTGCTACAACCTCCTCACCATCTTCTGTGCC
ATCCCCATCTCCATGTGTTGGGGTTGTGAGTTTGCTTACATCACCTTTGCTCACGTGTGG
TCCATCACTCCTTGCATGAGGTCTTACATGATCCAGTGCGGATGCATGCAGAAGTTCTAC
GGCACGTGCCTGCAATGTTGCATGCAGCCTTGCTTCGAGTCCATGGGATACATCTTGAAC
AACATCAAGGTCGTTATTAGGGGCTCCAAAACAAATGAGCAATCATCAATCTCCCGAAGT
AAGAGATCCGGAGACCACGTGCTCTTGTTCCACTGCTCTCAGCTCCTTCATATTGGGCTT
CCAGGCGTGGCCGTCGACATTGAGGCTGTTAGCGAACAGGTGAAGAAGGCAAAAGAAGCC
GCAGACGCAATCATAACAGAAGCCAACGCAGTCCTCAGCCATGACGACATCAAGGTTTAT
AGCGTGATCAAAAGCTCGTCAAAACCCCAAGATGCAATTCTTGAGGCAGCTCAGGAAGAA
GAAGTAGACCACATCATCATGGGCACCCGAGACATGGGAGCTCTTAAGCGGGCCTTTGTT
GGCAGTGTCAGCACAGCGGTGGTCAGACATGCCAATGTCCCCGTCACCATCTTCAAG---
------------------------------------------------------------
------------------------------------------TTCCGGGACAAG------
------------------------------------------------------------
------------------------------------------------------------
------------------------------------------------------------
------------------------------------------------------------
------------------------------------------------GATAAGATCCGT
GGGGGTGGAGAGATGTTCAAATTCCCATGGACATCCTATGCTAAGGTTCAACAGTTTCCT
TTCAAGTTTTACTGGAAACATGGACGCTTGTTCAGATACTTCTTTTATTCTTCAGCTCTT
CTTTTCCCTCTTATGGTGAAACTCACAAAAGCT
>californica
AGCGACAAGCAACTCCCTGCCTACTGCAACCCACCCAACCCTTGCCCATTCGGCAAGACA
GCCGAAGAAAACTGCGTCGAGAACTTCGAGAATTCAGCAGAGAACAACAAGAAGCTCCTG
AGCGAACAGGAATGCCCGTGCGACAGAGAGCACATGTTCCGGTGCCCCTTGGGCCAGGAG
ACAGTTTCCTCCAAGGGCCAG---------------------------------------
------------------------------------------------------------
------------------------------------------------------------
---------AGCAAGCAGTTCCCAAGCAAGTACAACAACGAGCACAAGAGATTCTTGGCT
GCCAAGAGACAGATGCTCAAGGACCAGAAGCACAAGGTGGCTCAGCTATTGCAACAGTGG
CAGAAGGCCAGAGACCATGTGAAACAGGTCAACCAGTCCGACCCCAAGACTGCAGAAGCA
ATGAACAAAGAAATTGGCGAGAGGTTCCAGAGACTGTATGCCGCTTATGAGCAAGAAGAC
GCAGCAGAGAAGCAACAGCTTGTGGCACTGCACCAACAGCATGTGCAGGCTAACTTGAAT
GAGAGGAAGAGAGACGCCATGGAGAAATACATGAAAGCTTTGACCAAAGGAGATGTTGAC
CTCATCATCAAGTACCTGCACTCCTACATCAAAGCAGAGGAAAAAGACAGAATGCACACC
ATCAACCACTTTGAGCACATCAAGTACACCAATGCCCGTGAAGCTTTGCGTATCCATCCT
CACATTGTCAACCACCTGAAACTTTCAGAGGAGCGCATTGATCAGGCCCTAGGCATGCTG
AACCGTTTCCCTGAGATTGAGGAGAAAGTCAAGCCAGAGATCCAAGAGTTCCTCAAGAGG
TTTGCTGCCATCGCAGACAGCATCAGGAATGTGGTCCTGCCAGTACCAGAGGTTGAA---
------------------------------------------------------------
------------------------------------------------------------
------------------------------------------------------------
------------------------------------------------------------
------------------------------------------------------------
---------------------------AGAATATTTGAACCACCAAGGGTCATAACAAGG
AGAAGCTTGCTGAAATCTGTTTTCATTTACAAAAAGCACCAACACCAGTATGAAACACGT
ACAAACTACAAAGTTTTTGAGTTCAAGCACTTAACTGGATCCACAGCCAGCACATTCCTG
GAATACATCCAAAGGAATCTCCCTGAAGGAGTGGCAATGAAAGTCACTAAGCATCAGCTT
CATCCTTTCCCTGAACATGTGAAGTGCCCT------------------------------
------------------------------------------------------------
------------------------------------------------------------
------------------------------------------------------------
------------------------------------------------------------
---------------------------------CCGGAAGAAAAGGCAAAGCATTTGGAG
------------------------------------------------------------
------------------------------------------------------------
------------------------------------------------------------
------------------------------------------------------------
------------------------------------------------------------
------------------------------------------------------------
---GAAGATTTGAAAATGGGAGCAGCCCACGAAGAAAGTGCACAGGAAGGTGACACAACT
GCACCTCCACCAAGTGAAAAGGTCAAGGCCCATTTTGTGGCACTGGTTAACTTTAATGGA
TCCTTGTATGAATTGGACGGAAGAAAAAATGGCCCAGTGATACACGGACAAACAACAGAG
GACTCTTTTCTTGAGGACGCCGCAAAAGTGGTGCAGAAGTTCATGGACAGAGATCCTGAT
GGAGACAAGGCTTGGGTGCGGTTCGACAAGTACTTTGAGCAGGTGATTGGAATGGTGTTC
CATGCGCCCGTTTTCAAGGACTATTTCTCCCAGGCGTTGAAAGAGTTTAATGAGGATAAC
GTCCAGTACATTGAGTTGCGAGGCATGTTTGATACGTTTGAACTCAACGGAGACACCCAT
GATGCTGAATATGGACTCAACATGTACAAAACTGCCATTGAAGACTTCAAGAAGAAAAAC
CCGGATTTCATTGACGCCAAGTTCATCATGTCTGGACTTAGATTCAAGCCGGTGAAGGAC
ATTAAAGGAGAGGTGCAGACAGCCATGAAGCTGTACCAGAAGTACCCGGGCTTGTTC---
------------------------------------------------------------
------------------------------------------------------------
------------------------------------------------------------
------------------------------------------------------------
------------------------------------------------------------
------------------------------------------------------------
------------------------------------------------------------
------------------------------------------------------------
------------------------------------------------------------
------------------------------------------------------------
------------------------------------------------------GACGAG
AACAAGGTGAACCCGTCCATTCTGGTCCAGGACGATGAGGAGCAGACGGTGGAGAAGAGG
CGCTACATGGGGCTGTGCTACCACCAGAAGGCCAACACTTTCGTCCCCTTCCCATGCTTG
AGGAGCGGCCGGGGCTCGAGCTGCGCAGTGTTCTACACCAAAGACCCGGAAGTGGACTAC
CCTAGGATAGGCAGGCGGAGCTTCTACACAACCAGCGAAGGCAACCACTATCCTCGCATT
GGGCGCAGGGAC------------------------------------------------
------------------------------------AGGGTGATCACCAGATCTTCAATA
ACCAATAATGCGAAGTTGCATCAGAGTGAAAAACCATGGAAGAATGCTGCTGCTACAGAT
AAGACCAAACTTGAACCAGAAGTATTGTTCATCATGAACAGACTGACTCCAACAAATTTT
GAACGTTTGGCTCTTGAGATGAAAAAATTGAATATTAAAACATATGAGGATTTACAACAC
CTTGTAAACATTTTCTTTGAAAAAGTGACAATGGAGACTAAGTTTGTGCAGGCATATGCT
CAGCTCTGTAAAGTCATGTCGGGGCTTAAAGTGCCTCCACCACCTAACATTAAAGAAAAT
CAAGCAACATTCCGTGTGGTGATGTTAACTAAATGCCAGCAGGAATTTGAGGCAGACAAA
AGCATCATTTTTGAGGACCCTGAGGAGAAGAAGAAGAAATTAATATCTGAGCTACCTGAC
ACGCCGGACAGAGCAGAAACTATTGAAAATACTTTGTACAGAATGAAGCTGAAAAGAATG
AAATTCTATGGAAACATAAGGTTCATTGGTGAACTTTTCAAGTTGGGTATGCTGACAGAG
AATATTATGCATGACTGTATTTACCGCCTGTTGAAAGCTCGTGATGATGATTCTCTTCTC
TCTTTGTGTCAACTTCTTACCACTGTTGGACAGGCATTGGATACAGATAAAGCAAAGCCT
CGAATGGATCAATACTTCACTCAAATGTCTAAAATTGCTGATGAGCGCAAATCAAGAATC
AAGTTCTCATTAAAGGACACAGTGGAGTTGAGACAAAACAATTGGATTCCTCGCAAAGAA
CCAACATGGCCCAAGAAAATAGATGATCTGCACAAGGACTTTGCAGAAGAACAAGCTCGA
AATCAGTKTCTCAGTTCCCAGCCTTTWCCTCCYCGTAAYGAC---CAACCTGGAAGCAGA
AGAGGAAGCAGACAACGTCAAGACGAAAAGCCAACTGATGATGGCTGGAACACTGTCGCA
TCCAGATCTATGAAGATTGATGCTTCAAAGATGAAATTGTCAAAGAGTGTTGTTGATGAG
AACATCCAACTTGGTCCTGGGGGAGGCAATAGACCAATGTGGGGACGAGGTAGTCATGGA
GGTGCCCAAGATGAAAGACAAGCAGCCAATAGATTTTCTGCTTTATCAAAAGAAGAGAGA
AGACCGTTCCAGAAATCACCTTCAGATGGACCTAGTATGAGGCAAGGCTCAACAGTTGGA
CATGGTCGTGGCAAGATATCTCGTTCTAGTGCAGAAGGAGAAAGAAGAGATGCAATTAAT
AGTGCAAGATCAATGATGGGAGGAAGATCACAAAATTCAAGCCGCGACAACAGTTGGAAC
CGGGATGATAGAAGAATGACGGGACCAAGAAGTTCCAAGGAGGGAGATATCATGACACGA
AGTGACACCTTACGGGAATTCCGTAGCCCTCTTCCGCCTAAGAAGAGAATGAAGGAAGAT
GAAATTGAATTGAAGTCACAGAACATCATGGAGGAATATCTTAACGTTAAGATTCTAGAT
GAGGCTAAGCTATGTGTCAAGGAGCTAGATGGAGAACCATTTATACATCTGTTTGTGACC
TCCAGCATCAACCTTGTGTTGGAAAAATCAGAACAAGCAAGAGTTTTAGCTGGACAATTT
TTCCATGAGYTGATRCAGAGCAAGATTATGCCTCTGGAAACTTACTTCAAAGGACTGATT
GAAGTGCTAAAATTTGCTGAGGATATGGTTATTGACATTCCCAAGATTTGGGCATATATA
GCACAGATGATTACACCTTTGATGATAGGTCAAAGCTTGGAATTATCACAGTTGAAGTCT
GTGTTTAAGCCCCATTTACAAGACAAGTGTTGTGCTTTACTTTTGGCCCAAATTCTGCAG
CAAGCTGCTGCAAAATCGGGTGATGAAGCTGTTTCCATGCTATGGCAGAACAGTGGTCTA
GAATGGTCTATGTTCATTCAACCTGACGATGTTGGCAAATTTGTTCAAAATGAGAAAGTG
GAGTTCGGAATYAAAACACTG---------------------------------------
------------------------------------------------------------
------------------------------------------------------------
------------------------------------------------------------
------------------------------------------------------------
---------------------------GCCAAGAAGAAAGCAACTGCT---------GTT
AACAACAGCACTTCACTTGTTCTAGAAGTTTCATCAACAACATTGGAGGAATGCTCAAGC
AAGAGCCAAGAGGACAAGCAGACAATGAGAAGGGTTAAGAACAACATTGCTTCCAAGAGG
TCAAGAGAGCAGAGGAAACAGAAATTTGTTAATATGGACGATGAAGCGGATATATTAATT
GTTGAAAATGACAAGCTAAGGGCAAAGATAATTGAGTTGGAGAAACTGGCAAAGGAGATG
AAAGAAGTTTTGATTGCCAAAATGGCTGGAGATGGGGGCGAGGTGACCTCCTCTTCCTCT
TCTTCAGCTTCAACCAGC---GATGCTGATGGTGCTAAAGCAGCCGAGGCAACCCCCTAC
AATCAGGACATTGTACCAGACATTAGCAAAAACAACAGATTGAAAGATTCCTCGGGTGTT
TCCAGCAGCTCACAGTCATTTGTCTTTGGAAGTAATCTCTCTCAACGAGTAACTGGTGTT
TCCTCTTCGCAA---------GGTGCCACTTCAGGATTTGTCTTTGGCGAGTCATTGTCA
TCACGAATACAGCCAGAGACAAACGGGTCCAGCCAACAACCTGCCAAAGACGACAGTGAT
TCAGAATCAGGC---AAAGTGAATCAAACATTGGAGGAGTCAGCACGGGAATATCAGGCC
AAGCATGAGAATAAAACAGAGCTGAAGGAGGTGGAGAGAATCACAGGAGAGGAGGAGGAG
TCAAATGTGTTACAGGCCAATGCCAAGTTGTTT---------------------------
------------------------------------------------------------
------------------------------------------------------------
------------------------------------------------------------
------------------------------------------------------------
------------------------------------------------------------
------------------------------------------------------------
------------------------------------------------------------
------------------------------------------------------------
------------------------------------------------------------
------------------------------------------------------------
------------------------------------------------------------
------------------------------------------------------------
------------ATCATGCGCAAAGCAGGGCAARTGAGAAMTGACCAACTCTCTGCTCTT
GGCATTGCCAGAATGACCCAGCAGTTAGGAAGTGACCTCACAATTCTTGGCACACGTGAA
TACTTGTACTACAAAAGCAATGTGGCAAGGAATTGCGCAGGCAAGGCTGTCGAAATCCTG
CAAGAGTTGACCACCAAGCAAGTCTTCAAGCCATGGGAGGTTGCTGATGTCCAGTCAGAT
CCAAACAACATTGCTCTTGACCTGGCTGTTCTCAAGAATCAGCCACACATCCGGGCCATG
GAGTTTGTTCATGAAGCAGCTTTCAGGGACACCCTGGGAAGATCTCTGTATGCACCACCT
CACACAGTCGGAAGCTTCAGCCCAGAACAGCTGAACCACTTCACCAAGACCTACTTCAGC
GCTGGCCGCTTGGCTTTGATTGGTGTTGGCATCGACCCAGAGGAGCTGGAAGAACTTGGC
TCAATGTTCCAGCCTTTCGCCTCGGCAGGTGTCCCCACAGAAAAGGCTGCATATCAAGGC
GGTGAGATCCGAGAGAATTTGGGAGGTGACCTGGCCTTTGTCTCTGTGGCCTTCGAAGGC
CCAAGCCTGTCCAGCAAGGATCTACTGCCATCTGAGGTGTTGAAGCACATCCTGGGCACA
GGGCCCTACGTCAAGTACAGC---------------------------------------
------------------------------------------------------------
------------------------------------------------------------
------------------------------------------------------------
------------------------------------------------------------
------------------------------------------------------------
------------------------------------------------------------
------------------------------------------------------GAAACA
ACTCCTGCTGAATCATCAGACACAGCTGAAACAGGAGCAGCGACAACTGAAGCAGGGGAA
------------------------------------------------------------
------------------------------------------------------------
------------------------------------------------------------
------------------------------------------------------------
------------------------------------------------------------
------------------------------------------------------------
------------------------------GAGTATCTGGACTCCCTCAGACAGAAAATT
TCAAGCCTTGAAAGTGAAAAGGTGGACTTAAGTGAACAAATCAAAGAAGTGAAAGAGGAT
TTGATTATTTCAGAAGAAAAAAGATCACAAGACAAAGCAATGATGGACTCCTTGAAAACA
GAGCTTCTTTTGTCAAACACAAATGTAAAAAGACAAGAAAAAACATTAACTTTGTTGGCC
AAAACAAGTGAAGCTGCTTTCGAGGAACATGACAAACTGCAAGAAAACTTTGAAAAGGAA
ATTCAAACAAGATGTGCCGCAGAGAAGTTTGCTGAGAAGATGTTCAAAGGTCAAGTACTT
GCTAATCGCCAAAGTGCAATGCTATTGAAAGACATTGGTCCGAATCAGAAATTGATGGAA
GCCATGTTGGAGATTCAGAAGCTGAATGAAGATGCAATTAAAAAAAATGCTGAATACAAG
GATACGACCACAAACTTAGAGAAGGAACTTGAATCATGTAAAAGAGATGTTTTTGTGTGT
AAAATGGAAAAGGAAAAAATGGAACTGGAAGATCAACATGAAGCTGTTATGAAAAATTTG
TCATTTGCAGAGGATGAAATCAAGCTTTTGAAAAAGGAAAATACCTCGTTATTAGGAAAA
TATGCTGAGTTAGAAAAAAAAATGGAAAATGCTACCAGAATACCACCACCACCACCTCCT
CCCCCACTTCCGAGTAAAATGAAGCGGTCAGAACGACACAAATTGAGACTCCAGCACATG
ATCAAGACAGTATTGAAAAAGAAAGGGATGGGAGAGGATGACCCACTTTTTCAGTCATGT
GCAAAAAATTTATTCAACGTGAGCTTAATACTCTTAAAGACCTTGCCCAATTCCCAAAAC
CTGACTGCCGAAATGGAGAATGTCGTCAATGGCCAGGTGCAGCAGATAATCAACCTAGAG
AAACGTCGTGCTGGCATTGCAATAARGAAAAAGAGAAGCCGCAGTCGAGAAAAAGAGAGG
AGACGTTCCCGTAGTAAGGAG---AGAAGATCTAGAAGTCGGAGCAAAGACAAGGAACGG
CGAAGACGAGATCGTGACAAAGACAAGGAAAGAGACCGTGAACGTAAAAGCAGGAGGAGG
AGGAGCAGGTCACCTCGTAGGAGGAGG---------AGA---AGGGAACCAGAACTTACA
GTGGAAGAAAGGGACATTCGCACTGCATTTTGTATGCAGTTGTCTGCAAGGATACGACCC
AGAGATTTAGAAGAATTCTTCTCCTCGGTTGGAAAGGTTAGAGATGTTCGGATCATCACA
GACAACAAAACGAGGAGGTCAAAGGGCATTTCTTATGTCGAATTTGCAGACCCAGAATCA
GTTCCTCTTGCCATCGGGTTGACTGGGCAAAAGTTACTTGGTGTTCCTATTCTTGTGCAA
CCTTCACAGGCTGAGAAGAATCGTGCTCTGCCTGCTGCTACACCAGCCCAGAAGCAGGTC
ACAGAAGGCCCCYTRCGCTTGTATGTTGGGTCTCTTCATTTCAACATA------------
------------------------------------------------------------
------------------------------------------------------------
------------------------------------------------------------
------------------------------------------------------------
------------------------------------------------------------
------------------------------------------------------------
------------------------------------------------------------
------------------------------------------------------------
------------------------------------------------------------
------------------------------------------------------------
------------TCCCTGATTGACTTTGACTACCTGGATTCCCTATTGTCCACAAACGCC
AGTCAGTACGCATCAACCATGTCCCTTGCACAGTCTACATCCAAATCATCTGTCAACTCA
AACATGGGAACACGGAGGAGTAGAGCAGTGGCACGCTTAAACAAAGTGGTGAGGTCATCC
TCTCCAAATAACATCTTGTCCCCAACATCCCAAGATTACACTGCTATTGATGCTGTGGCA
GATGCACAGAATGGGTCAGGGTTCAAGGGCAAGGATGGAAAAGACGCAAAACGACCAAGT
GAAGCTCTG------------------------------------------------TTT
TATCGTCTGTGCTATGACAGTGAGAGTCAAAAGGTAAAATGTTCACTGACCGGCCATGAG
ATGCCTGCAACTACTATAGCTATAGAGAGCTATGTTAAAGGAATGAAATACAAGAAACAG
TCTGAAAAAAACACTTACAGTTATGAGAGGCACAAAGCTCACATTATCCGAAAGAAGAAG
CATGAGCTGTTCTGCAAACTAACGCTTCGACATATTGGGAACTCACCACAAGACATAGAA
CGACACATCACGGGCAAGAAATATACCAAGGCACTGAAAAGATGGGAACATTGCAAAGCA
ACGGGTGAAAAATTTTACCCAAAAGCAACGCGGCCATCCAAATCAAAAGAGTCAGGCAAT
GACAGTACAGAGAGGCCATGGGAGGACTCTGATGAACAAACTGGTAGCGATGACATGAGT
GATGCTGAGTCTCAAGATATCCTTGCGGCTTTCCGTAATCTGCACAAAGCTCGAAAAGAA
GTCTTTGCAGGAGATGTTAGAGCTCTTGCTGAAACAAGACAGCAGATCAACAGTGAATTC
AGAAAGAATTTGAATGAACCAGACTCCTCAAAGATTAATGAGTTGTTGACCCTAGCTACT
GATGTAGCGCATCTGCTTCGGACCACAGTTGTACAACTTCGTCAAAAGGATGACAGCACC
TTTGAGCTTCGTGTAAGGAAGAGTGTAAATTTGCCAACTTATGAACCCTACGACCCAACA
AAGGAAATACCTTTAAAAGTTCGAAAA------------ATTGAAAAAATTGTCCAATCA
GAGGATGGAAGGATTGGCTCATTGGCTGCACATCGCCTCACAGGGAAATTGGACAAAAAA
ATGAGCATTGAGGAAGCTGAAAACTTCTTCAATGATCTTGAAAAAAACAAATGGATTGAG
AAGAAT---CAAGGGCAAATTTCACTGTCA------------------------------
------------------------------------------------------------
------------------------------------------------------------
------------------------------------CTGGATGGATACAATGGCACACTG
ATGTGCTATGGGCAGACTGGCGCTGGGAAGACGTTCACCATGACAGGGGCCACCGAGAGC
TACAGACACAGAGGCTTGATCCCCAGGGCTATCTCGCAGCTGTTCCGTCTGATTCAACAC
TGTGTTGGTGACATAAACAAAGTCCATGAAATTCACCTGAATAAGACCAGAAAATTGTTG
ATCCGTCTGAAAGATGATGTCACAAGGGAGGAACTAGAAAGCTTGAACCCCAACTTTGAC
CTCATGGTGAAATCAGAACATTCTGACACAGTCTCTGGTGTCGGCATTACCTTAAAAGGA
ACTGCCAGTAACGGCTGCATCAGTTCTGATGGTCAGGTGTATGATTTTGTTTCACGCTAC
TTTGCACCTTGGGTAGGAATTCCAGAGGACCCAGTGACAGGCTCCGATGCAGGAGAGACA
GCAGGCCAGGCTGCTGTGTGCAATAAAGCCAACGAGGAATATGTCAATGAGAATTATCAG
AAGGCAGTTGACCTATATTCAGAAGCCTTGACCTTAGACAGCAAAAGGGATGATGTTTAT
TGCCACAGAGCCCAAGCGTACTTACAACTTGGAGATGCGAAAAATGCTGTTGCAGACTGT
GATAAAGCCATTGAATTGAATGAAAACAACGGCAAGGCTTACTTAAAGAAAGGATCTGCC
TTGTATCAAATGAATGATATCCTCAGTGCTTTAGATGTTTTCAAAAAAGGCCACAAGCGA
TTTGATGACAAACATTTTGGTGACTGGGTGAACAAATGTGAAGGACAGCTTAAAGTTAGA
TACGATTGGTATCAGACACATACACATGTGATTGTAACAGTGTTGTTGAAAAATGTCAAG
AAAGAAAATTTAGATGTGGACACAAAAAACAGAAAAATGACAGTCAGCGTGAAGAATGAA
TCAACCTTGAGCCTTGATTTACTACATGACATTTCACCGGACCAAACCCAAATCAAACTT
TATGCTTCTAAG------------------------------------------------
------------------------------------------------------------
------------------------------------------------------------
------------------------------------------------------------
------------------------------------------------------------
------------------------------------------------------------
------------------------------------------------------------
------------------------------------------CTGGTTGACGACTTTGCT
GGCTTCCTTCTGTTCAACCAGATCCGAACCTTCTTGCGGCAAGTGGAGATCCACTGCGGC
TCTTCATCATACTACCAGAAAATTCTGCGCACCATGTTTTCATGGCTAACTCTCTGCCAA
------------------------------------------------------------
------------------------------------------------------------
---------------------GGRTTYWYMTTTGGAMMRRWMWMYTCAWMAKSWWYCMCW
KYTGGWMMRACWTCATCTACCCCTGGGTTTTCTTTTTCGAGCAAGGCTGAAACTAGCAAG
TCTTCAGATGGGAAATTTTCATTTGGGACGGCACCAAGTGCAGCAGCTAACAAGTCAGAA
AAACAGGAAGATGATGAAGAATATGTGCCTCCAAAGCCAGAAGTGAAGTCCATTCAAGAA
AATGATGCCCTGTACTCTAAAAGGTGTAAATTGTTCTACCAAAAGGATGACAAGTGGGTA
GACAGAGGTGTTGGAACCTTTCATCTCAAGCCGATAAAGGACACCAAAACACAAATTTTG
GTTAGAGCTGATACTAACCTAGGAAACATCCTCTTGAATGTGATGCTGTCCTCTAGTATG
CCTGCATCACGGCAAGGCAAGAACAATGTGCTGCTTGTATGCATTCCCAATCCCCCAATC
GGCAGCGAGGAGACACCAATTCCCATGCTGGTTCGGGTGAAAACTGGAGAGGATGCGGAT
GAGTTATTAGCAAACATTGATGAGAGAAAGTGTTACAAGTGTGGACGTGCCGGTCACTGG
GCAAGAGATTGTGGT---AGTGATAAATGCTACAAGTGCAACAGACCAGGACATTTTGCA
AGAGACTGCAGGGTGGACCAGGACAGATGTTATAAATGTAACCAGCTTGGACACATTGCC
AGGGAATGTGACAAACCAATAGATTCTGGGGCATGCTACAATTGCCAAGGTACGGGCCAT
GTCCAGCGGGACTGCCCAGAGGCCTGCAACAAACCATGCTACCGTTGTGGCGAACCTGGA
CATGTGGTAAAGGACTGTCCTGATGATCGTGGAGTAGATGATCGCAAATGCTATGGATGT
GGTGGTATTGGCCACATCTCACGGGAGTGCCCCTCTAAGGAATGCTACAGRTGTGGMGRA
WYWGGCCATTTGCAGAAGGATTGTCCTTCCAACAAGACACAA---CAGTGCTACACCTGC
AATGAGATTGGTCACATGGCTCGAGACTGCCCAACTGAGCGACTGGGGCCCGTCGCCTCT
GTACTAAGAAAAAACCCAATTAAACATTTACAGAAGACTAGTGTACGAAATGCTGGCACA
ATGTATCGATCAACAGTCTTCCAAGAACCAAAGGTTATTCATTATGCAGGCACAGCAATA
AGTGCTTTCATGTGGTACTGGATTCTTTATCATTGTTACTTTGAGTTTGATCACTTAGTG
TTGATAGAGAAACTTGGAGACATTCCAGTTGTCTCTGATGGCTGGTGTGCTGCTTGGGAC
GTTTACAACAAGGTGAAGGAATACAATTCATTGACGAGAATCACTCTTCAAGTGGCTGAG
ACCAGTGTCAAGAAGGCTGGGGAAATATCAGCTCCCATTGTGAACAAATATCAACCTCAA
ATTGATAATATCAACAAGTTTGCTTGTGAAAAACTTGACACCTTGGAAGAGAAGTACCCC
ATCATCCAGCAGCCTTCAAGCGAGGTGCAAGAGGCCTGTGTGAACTACGTGAAACCAGTT
GTTGGGTACGTGAAGCCAGTAGTGTCTCAAGTTCAAGTGATTTATGGCAATGGAAAGAAG
CAGGTGAATAATGTTAAGACTCGTGGTACAAATTTTGTCAATGGAGCCAAAGACCTGAGT
ATTGACACCGCATCCAAGGCAGTGAATGCAACATTCAACACACCACCTGGACGACTTGTG
ACAAGCACCTTGGACGGTGCTCTGAATATGGCTGACAACATTGTTGACAAATATTTGCCG
ACTGAA------CAAATGGAAGTGATGGAACCGTCACCCCAGAGGGTGCTAGTTCACTTC
CGTTCAGTCAGTGACAAGGTTCGTCAAAGGATGTACAATCGTGCTATGAAGGACTTCAGG
ACAGCCAAGAAGCATAGTTTGGACACTCTAAAAAGGATGCAGGACACTGTGAACCTAATT
GAGTATGCAAAGACCAATCTTGATGGAGCAAAGAACAAAGTTGAGCACATCTGGAGTGAA
ATCAAAAATGAAGAG---ACCACCAGCAAAATTGAAGAACGCATCATCCATCTGGGAAAA
ACTCTGGCCCTGCAAATCAGAAGCACATCATCTGCCATGGAAAGTGCTGCCTCCGAAATG
GGGCAGTTTGTCAGACACCCAATCAGCAAATCCAAAGAGTACACAGAACTTCTCAACAGC
TTCTCATCAGTG------------------------------------------------
------------------------------------------------------------
------------------------------CTGGCCGCCGGCTGTGTGAGTGGCTTCTTC
CTCGTCATGCTCGTCTTCCTCATCATCGCCGTCAACTGGTTCGGAGAACGCATGAGAGCC
GAGGGCAAGTCTAAAGCCCCCAAGTCCTACCTCAAGAAGAAGAAGGAAGCCAAAATGCGA
TTGGCTCAGCAGTCCAACGGATACAGCTCAAAGTCCAAGCTCAACGGCACCATGCCCATG
CAGTCG---TTGTGGGTGCAGCACATGGGCCAAGATTACTACGAAGAAAAGGAACAGGGT
ATCACCATGGACCCAGAGAATGAGGAGGTCTTTCAAATTGAGACAGAGCTAGTGGACAAT
GAGGTGTTGGATGTTGGCCCCTACAAGTCTGCACAGTCTGATGCCAAGCCGACCCACGGC
GATATCTACCCCGAGCCATACATCTACACA---------CCTGGCACAGGCTGTGATGAT
TATGATCCAGCTGAGCCAACAGAAGAAGAGGAGGGCAACAGGAACCAGGATTCAAACTTG
TACTGCCATGTGTGCAATATATCAGTCTATGATGATGAGAGCTTTCAGCGCCATTTGAAT
GGAGTGAAGCACAAGACTCGTATGGGAAGCATTCTGACTGCTCATCAGATGAAGTCGAAC
CAGCTCAAGTCCCGTTTGAAGGCTGAAGAGCATTTACGAAAGATTGAACGAAAGGGCGGA
AGGGATCCAGATTACTTCTGCAAAATCTGCAACAATGACTTGACAATTCCTTGGGAGAGA
CACAGATACTCAAACATTCATAAGCAACGACTGCTCCAGGTGCGTAAAGGTTGTGGATGG
TGCAACGTACATGATTTCACTAACTTCTCTGAAGTTTTGGAACATAGGGAGACAGATGAG
CACAAGAAAAATGCTGATCTGTATGGAAAGAAAGAAGACGAAAAA---------------
------------------------------------------------------------
------------------------------------------------------------
------------------------------CCAGATGTTGAAAGAGTGAGAAGAGCACAC
CTCAACGATTTGGAAAACATCGTCCCATTTGTATTGATTGGCTTATTGTATTGCGCCACT
GGGCCCAGCATGAGCACCGCTCTACTTCTTTTCCGTATTTTTACTGGTGCTCGTATTCTT
CACTCCATTGTGTATGTGTTCAAGGTACCACAGCCAGCAAGAGCTCTTGTATTTTTTGCA
GGCGTTATTGTGAATGCCATAATGGCTGTTCAAGTTATTAAGAGTGCAGCCGTCAAGGAC
TTCCACATCCCAGTCACGGTGACGCAGGGCCGGACGAAGGTGCGGGAACTGTTCCTGAAG
AACAAGCATGTGACCGATGTTAGAGCCATCGACTTGCTGGTCATCAAGGGCCAAATGGAC
TTGGTGGAGACAGCCAACATCTGGAAGCAGCGCAACCACATCATGATGTTCTTCCAGGAC
ACCGCCAACCCCAAGCCTAAGGACTTCCTGTCAAAGTTCTATGAGGGACAAGAGAGGGTA
CCAACCCAGCATGATCCTAAGTTTTTCAATGATGTTGTTGATGATGCACATCACATTGTG
AAACATGAGAAGATGCAAGAAGAGTATCGTAAACATTATGCATCTGACAATGTTGTGGTA
GCAAAACTTCGAAATGACCTGGAACTAAAAGAAAAAGATTTGTCTTCACTGAAGGAACAA
GTTGAAACCATGGAGGGTGAATTGAAACAAGTGAAGAAAAGAAACAAACAGCTTTGCTTC
ATTCTGGGACAAGGCGAAATGAAGGAAAAGTCACAAGTTCTCTTGCAAGTAGAGGAGCTG
------------------------------------------------------------
---------------------------------ATCAAGGAAGGGGGAAGCTCAGGAGGC
CATAATGGTGTCCAGTCCTGTATGGATTGTTTGAAATCACTGATCATCACTTCTAGATCA
GGGGAGAGCTATGTCACAGTCTCTGATGTTGCACCAGTTACAAAAACGTCTGCCGCCATG
GAGCAGCTTTTGGCTATGCCCATCCTGGGCCAGCCTTCAGGAGACACACACGCCTTGAGG
GATGAAGACTCTGCATTGGACAGGCCATTAAAAGCTCGCTACATCATCACGCCTAGAGAT
GAAGACAAAGAAAACAACAACGGCGAGCACAAGAGCAAAAGCCAGCAGCAAGGAAATTTG
TCAACAATCAAGGAAGGCGTTGGAAGGACGTATGAGAAGTACACTCCAGTTACATTGGAC
GACTGTGGCAAGAAGGATGACGATGTCATGTCTGTCTCCATGATGTCCGTGGCTTCCAGC
AGTTCCCTCGCCTCTGAGGTCTTGGAGCGG------------------------------
---AGCGGGCCTTCTCCTCAAAAGAACAAGAAACGGTGTTTCACATGTAGCTGTAAACTT
GAACTTGCCCAAAGGACAATTGGCAAATGTCGATGTGATCGCATATTTTGTGCTGTTCAT
CGCCTTCCTGAGCTCCATAACTGTGATTTTAATCACAAGGAGGATGGGCGGAGAGAGGCC
AGAGAAAAAATGGTCAAGCCAACCAGACACATGGGAACTTCTTTCCGCCGTATGTCAGGA
ATTACTTGCTTGACATGTAATGTCGCCTTTGGTGATGTAGAAATGGGTCGGATTCATTAC
AAAACGGACTGGCATCGGTACAACTTGAAAAGGAAAGTGGCAAATTTAACACCTGTGACA
CTTGAACAGTTTCAAGAACGGCAGGAGACAACAGCAGAAGAGCCCACTGAGACCTTGTTT
TGCAAGCCATGTAACAAGTCGTTTGGGTCATCAAATTCGTATGACAATCACATGCAATCA
AAGAAACACAAAGACATGGTTGCTTACAGCAACAAGAAGTCTAAGGGAAAG---------
------------------------------------------------------------
------------------------------------------------------------
------------------------------------------------------------
------------------------------------------------------------
------------------------------------------------------------
------------------------------------------------------------
------------------------------------------------------------
------------------------------------------------------------
------------------------------------------------------------
------------------------------------------------------------
------------------------------------------------------------
---------------------------------------------------------CCC
CTCAGCCCTTCCAACAAACCAAACAAAGAAGGCACCAGACAGAGTCCCACTCCAGATTTG
GCAATCGTGACGCAGCCCAAAAAGCTTGGGGATAAAAAGAGTGAATTCCTGAGAGCGCTT
CGCAATGAGTCCACTGTGCGCAGTGGTGACCATCAGTCTATGGATCAG------AAGCAG
GAGTCCAAGGAAGGCTCGGAGGCTGGCTCTGGCTACATGAATGGCGATTTGAATGGCAAG
TTGCTCTACAACGGAGTGGCCAAGGACTATGTCAATGGGGAAACTTTGATCGAGGAAGTT
GACCACATCAGTCTTTCTGGAGAAGAGGAAGAGAAAAGGTTACTCTTGTCAATGGGCTGG
GTTGAGGAAGACAATACTGAGTATGTCATTACAGATGATGAAATTAGGGAGTTTCAAAAT
GTTCAGAATCACAGCCAGAAACAG---AACGGTTTGAAGACACCCCTGCGCAATGCCCTG
AATCGGTTCGGCAGATATCCACGAGAATACAATCCCAAGGTCCATGGACCATACATGCCT
GGACGTTTTTATGGCAAACCTGACACACCTATTGGCCAAGTGAAGCTTGGAGAGCTTGGA
ACATGGTTTGGCAGACGTAACAAAAGTGTTGAAGGTCTTTGGGGTGTAGTCCATCGAGGA
TACTGGAGATGGGCTTCTAAGAATCTTCATGTACGTAGCTCAGGATTTGTTCCCTTTGGT
CAGGCTGCAATGACCTTGAGTATCATCTACTTTGCACTTCTCTACAAGGAACGCAGTCTG
CGTCTGGCCAACATGAACTGGCAGACATCCCAGAAGCAAGCCAAGCACCACGCAACTGAG
ATTGGTCGATATGAAGATACCCTAGCCCAACTTCAGACTGACTCAGAGAAGCTGCAAGAA
CAGTACCGAAAGACATGCTCAGATCTGATGGAAGCAGACAGCAAGATCCATGAGCTGAAG
GTCCAGGTGACCACGGTGCAAGGCAACCACAAGGAGGCCATGGAGCAGTTGACTGACAAG
GCCAGGCAACTGGCTATGATCAAGACAGACGCCGCCAAGCTGTCTCAGCAAAATTCTTCC
ATGAGGGAGGAGATCATGATCTATGATGAGAGGATGAGGAAACTGCAGTCAGAGTTAAGG
AAGTCACAGGAACTAAACAAAGCTACAGAGGAAGAGCTTCAGCACTTTGAACTTGATCCA
GCCCAGTTGGCCTCCCGGTTACAGGAACAGCGG---------------GAAATTGGAGAT
AATTTAGCCCAGAGGAGACGAAGAATGGGAACATTCAGAAACAATATGCCAAGCAGCTAC
CAAGTCACAAGAATGCGTAATCTCTCAGGAGGCAGTAGTGGCAGCACAGCTAGTGGCAGC
AGTAGTGGGAGTTTGGATAATCAGTATTCTGATAATCACATGTTTGAAATC------TCC
CCTTTTGCCTCAACAACGGTCCAGCGA------GGTGAATCTCATCGCAAACTGGACAGG
AGCCTCAGTGATAGTGAGAGTGATCGCAATTCTAGCCGGTATAAGACTGAGTTGTGTCGG
CAATTTGAAGAGAGTGGATCGTGTAAATATGGAGACAAATGCCAGTTTGCTCATGGCATG
CATGAACTGAGAAATCTTGCAAGGCACCCTAAGTACAAAACAGAACGTTGTCGCACCTTT
CATACAATTGGATTTTGTCCCTATGGTCCAAGGTGCCACTTTATTCATGAAGATGACACA
TCCAGTGGCAGCAGTAGCCCCTCACTGAGTCCCAGCGAAAAT---TTTTCATATTCTGAA
ACAAGTCGTTTGACCACAGTTAATGTTGACAATCGGGCTCTTACAGTTAACATTAAC---
------------TGGGAGCAACAGTTCCAATCCCTCAGCTTGAATGGCAACGAAAATACC
AAGGAATTTGATATCTTCAGTTTTGTTTCTGTTTTTGACTCAAGAGAAGCTCTTGATAAC
GACCCTAAA---CCTTCATCTTTAAACTCTAACGTGCAGGATAACTCACCATCTTTTTCA
GATTCTTCATTGTTATGGCAGAATGATCTTAGCCAGAGTGCAGTGGATTCTTTCAATCAT
TCTCCAACAGGTTCTACAGGATCTGATAGCAGTGGAAGTGACTGCTGTAGTAGTACAGAA
AGTTTGCCTCAAGTGCTCCAGCGTATGGATCTTCTGCAAACTAAGGGCATCCTGTTGTAC
GGTCCACCTGGGTGCTGCAAGACAACTCTAGTGAAGGCTTTTGCTACCTCTTGTCATGTC
AACTTCTTGTGCTTGAATGGTGCCCAAGCTTTTTCTGCTTATGTAGGAGAATCAGAAAAA
ATTGTTTCTCGCTCTTCCGATCTCACGTGTGCAGACTTCATCTACGCCTACCCCACTCAG
GCACTCGTCGATGCTGGTATCAAGAACATCCTTTTGCCCGTTGCTTGGACGAACCAGGAA
GTCGGAGGTCCTTTGAAATTGGGGAAGGGTGGCGGCCCAGGTGTTCAAATTGACTTGTCT
CAAGTGAAGCGGTCCAAGCTTAGCATGCCAGAAGACATTGAAATCATAGATGAGGACAGT
TCAGAGTTTGTGAGTCCACTTCAAGGGTTCCGCTTGATGGTCACCAATTTGTTTACAGGA
GTAACACAA---------------------------------------------------
------------------------------------------------------------
------------------------------------------------------------
------------------------------------------------------------
------AGAAAGTCTCCAAATTGTTCAACATGTAAAGGAATTGTAGACAACTTTAAGAAG
GGCCTCTCGGATACAAAGAAATCAAACTATGGCGGCGGCAACACAAAATGGGAAGAAAAG
TCTCTAGGTTCATATGCATATAGTGAAGTACGACTCGTAGAAATCATGGAAAAATTATGT
GTTGGAAGTGAGTGCCACACCGTTTTAGAAGAGCATGAGGATTTGATAGAAAGATACTGG
TTCAAAGAGTTTGCCCAAAAGAAAGACACTGACCTCCATACTTACCTGTGCATTGACTAC
ATGAAAGCGTGCTGTCCTAAAAACACGTACGGGAAAGACTGCACTCCATGCCGTGGAGGA
GTGGACAAACCATGCACAGGCAATGGAAAGTGTAAAGGGGAAGGAACTCGAGAAGGAAAT
GGCAATTGTGAATGTGATTCAGGATATCAAGGTGATATGTGCGATTCTTGCAAAGACGGC
TTTTACGAACACACCAAGAATGAAACTGATACAGTCTGCAAGGTTTGCCACATCTCCTGC
ACGGATATCTGCTCAGAGGAAGGTCCTACTGGCTGTGAGGAGTGCAAAGATGGCTGGCTG
GTAGATGAGGAGAAAGGCTGTGTTGATATAAATGAATGTGATGAAGAT------------
------------------------------------------------------------
------------------------------------------------------------
------------------------------------------------------------
------------------------------------------------------------
------------AAATTCATGACCTACAATGCCTCACCTGTGTGCCAAGATTTGCAAATG
AAAGTGATGGAGTGCTACCAAACAAACCCAAATGAAATTCTGACCTGTTCTACACTAGTC
AAAGCTTTCACTACCTGTGTTGAGAGGGCCAGAGTGGCA------GAGCTTCCTCCCATA
GATGCCAGGGGCCACTTCTATGATCAGAATGAAATGCTGAAGCGAGAGGCTACCATGCTG
CGGTCTAAGCGATCACTGAGCTGGTCTGAGTCCTGTGACGATGTGCAGTATTTCCAGCAA
AGCCGGAAAACGGAGATTGAGGAAGAAGAGATTTTGCACTACAAAAATCAAATGTTGGAC
CCACAGAAAAAGAGTGAGTATGACTGTATCAAGAGGATGTACGCCAACATTCTCTACCGC
TGGGGATTTTTGAACCAAAGTGCTCAAGTCAATAAACACACTGTCAGCAAGGCCCATATG
GAGTTCACAGTTCCCTGCCAGCGGTGTGAAGCCCCTGTGGCCAAGGCCGAGTGCCACCGG
TGTCATTACCTGGCCATGACCTGCTCCATTTGCCACCAGGGGGTCAGAGGT---------
------------------------------------------------------------
------------------------------------------------------------
------AAGGCCAACGATCACATCATCATCCCAAGCAAGGATTTCACGCTGTTGACGTCT
CCTTCGGCTTTCACCACCTACACCTTCAACACTCATCAGGCAAAGCACACATTCTGCTCA
ACCTGTGGCGTCCAGTCCTTCTATACCCCCCGAAGCAATCCTGACGGCAGGGCACTCAAT
GTCCGCTGCCTC------------------------------------------------
---------------------------------------------CTTGAAGAAAATCAG
ATTGAAGGTTTGTTGCCTATCTTGGCAACTGAACATAACAAAGTTGTGATAAATGTATCA
AGGCATGGTATCAAAGTG------CTTGCAGGAAAGGAAGTGCTGCAGAGACATCCTCTA
CACACAATTGCCCAGCTGACAGAATACACAGATGGGTTCAATATGGAAAATATTGCTCTC
AAAATTGGACAAGTTGGCAAGAACGTCTATCAGTGCCATTTATTTCAGTGCCATTCAGAG
AGACGCAACAAGGATATATCGTATGGAAAGAACACAGATGCATACAGGAAGTATGTGGAA
ACCATTCCCAGAGAATTACGGAGTGATGACCATCCAAGAACACCCCAAAAGAATAGGCGT
TGCTACAAAGTTCTGAAACAGCGCCTGAAGACTTTACCAGACAAAGTCTGTCATGAGGTC
ATGGTTCCTTTGGGCAAAAAGGGGTTTATGCCAGGAAAGATAGTACACACCAATGAAATT
CTTGTTCTTCTGGGAGACAACTGGTTTGCAGAAAGATCGGCCAAGCAAGCAATGGACATT
TCTGATAGGAGAATTCAAGAGCTTGATCGGAAGATTAAAGATTTGAAGGATCAGTGCAAG
TTGCTGTCCCCAAGGTTGGATTTCACAGCACAGTTGAAGAAGCAGGCTGAGGGTCAGAGT
GATGTTCAAGAAATTGTAGAGGAGTATGATGAGGAGAAAGAGCTGTCAGACAAAGATACT
CCTTTCTGGGAGCGTCACTTCAAAGGGAAAAACGAGGTGACCTGGGTAGAGTTCAGGGAC
AATTTTATGAAAGACTACGGACTCAAGATCACAGAGGACTTTGCTAACAAGGAAGAAAGG
AAGAAGTACTTTGTCAATCTAATGTACAAAGATGTTTTCTACCTGAACAAGAAAAGGAAA
AGATGTGACTCAGGTGGATCTGGTGATGCATCAGATGATGATGAAGATCCCCATGACAGT
TCAGATAGTGAAGATGATGATATTGATGCAGATGTTCGTAACATGTCAACGATGGGACAT
GAGTCCCTCATCGCCATTGGCAAGAAACAAAAACAGTATTTCTGGCAGTACAACCTTCAG
GCCAAGGGCCCAAAAGGCACGAGGCTGAAACTGAGTGTTGAGTCACCATCTGATCCACAC
GTCTTGAACTCAATCGAAGATCCAGTGTTCGATGAGAGCAGTACAACAGTGGCAGGAATA
CGGCACGGTGGTAAAGCAAGAAAAGGAGATGGCAATGAGGTCGCCCCAAATCCATACAAG
CTTTGCAAGATTGGCCAGCAGCTGATGAAACTGAATGAGAAAATCAACATGTGTCAACTC
GGCACAGATGTTCCTGCAGCCAAACGCAATGAAGCAAGAAAGGAAAAGAACAAATTGGCA
TCCAGAGCTTGTAGGCTGAAGAAGAAAGCCCAGCATGAAGCCAACAAGATCAAGCTCTAT
GGCTTGGAAGATCAGCACAAGCAGCTGAATAAGACTCTCGGCCTTATA------------
------AGACCAAAAAAGGATATTACTATGACAACGTCCCTTACAGATCTCATGAACACT
TACATCAGAGATTATTTCATTACTGATGTGGCTGGAAACACTACAGACTATGTGAACAGT
GTTATCCTGAAGGTGGAGGCTGGAGACAATGCTGGCGGTCTGGAGAATTTGAAGAAAATG
AAGGTACTAGAGCTTAAACAAGCTTTGAAAGATAGAGGACTTGTGACTGCTGGAACTAAG
CCAGATCTCATCAAACGATTGGCTGAAGCAACATCAGTTGAATCAGACATATCTTTAGGG
GAAGATGAGATATTAAATGATGATTCAGCCTCTGCTGATTCTTCATCAGTCGTCACAACA
ACATCTAACAACGGTTTATCAAAAAATGATGGAGCGGATGAAACAGCGGAAAGTTCAGAC
CACAAGGCCAAGCCAGAAATAGTGAGAAGCCTTAGTGAGGCAGAGAGATTGAAGCTACGG
GCACAAAAGTTTGGGGTAACATCAGAAGGTGCCAAAAAGGAGATGCGGGCACAAAGGTTT
GCAATAACAGATGGAGGAGATGCCAAAACTGGAGTTACAGCAAGCGATAGCACACAGGAT
CTAGAAAAGCTAAAGAAAAGGGCTGAAAGGTTTGGGGCATCATTATCAAAGCTCTCAGAA
GACGAAAAGAAACGCAAAAGAGCAGAACGGTTTGGTACTGCCGCCCTTACACCTACTGCT
GTGAAAACATCAATATCCGATAGCGAATTAGAAGCCAAGAAACGTAAAAGAGCAGAAAGG
TTTGGCTTGGCC------AGCATCCGAATCACATATCAGACCGAGCCTCAGTCCACTGCC
CTTGCCTGGCTCCCTGCCGAACAGACAGACAGCGGCAAGCATCCTTATCTTTTCTCTCAA
TGCCAGGCCATTCATGCCAGGTCACTGTTCCCTTGTCAGGACACACCAGGCGTGCGTGCT
ACTTATGATGCAAAGGTAACCGTCCCAAAGGAGCTTCGCGCTCTCATGTCGGCG---CTG
ACAGAAGGT------GACTCCTGCGTCACCCCTTTCAAGCAGCCTGTTGCCATCTCGTCC
TACCTAGTGGCTCTTGTTGTTGGGAATCTCGAAAAGCGTGACATTAGCGATAGAGTGGCC
ATCTGGTCCGAGCCGCAGGTAGTGGAAGCTGCCGCCTTCGATTTCAGCGATACCGATAAG
TTTGTCAGCGCTGGCGAAGCCCTCGTGGGCCCTTACGAGTGGACT---------------
------------------------------------------------------------
------------------------------------------------------------
---------------------GACCTGAAGCAGGGGTTGACCTCAGAAAGCATTCCAACT
TGCCCAAATGTGGAGAATGTAAGGTTTGATGTCATGCACAGTCGAATCATTGAAGCACTT
CACAAATTCAATGGAGCACCTTTTACCATTCAGCGTCTTTGTGAGCTTCTGACAGATCCT
AAAAAGCATTACAAACGCAGCGACAAGTTTTTGAGGGGGTTGGAAAAGAATGTCTTAGTG
GTGAGCACAGTTGACCCTTATGGAAGGAAAGTGGTCTCTGAATCCTCAAGCAAATCCTTG
GTGAATGGCATGGACATGAATGGTGCCTTCCCACGAGACTCTGCCCACACAGTACCACTG
CCTCCTGTGCCAGGATGGGTGACCAGCATCGCTGCCCCTAGTCGAGTACAATCAGTTTCC
TCTTTGAATACATCACCACAACTCTTTAGCCATCAGAGTGGTGCTGTGGCCAATAGTTCA
GTCTACTCAGAGCAAGAGCCGCTTGCTGTGCAGTCAGTTGAAGTTGTTGAAGAAACAGTG
GTGACTATGGAGACAAATGATGTTGCCACTGATGGGGGAGAAGGCATGGCAGAGGATGAA
GAGGAAGGCGGAGAAGACCGGGACACTTCATCTTCATCATCAGAAGAAATGTCTGCCTCT
TCTGAAGTCAGCATGAGGGTGCCCTCTTTTGGTGTATCTGTCACATCATCTTCGGAGGCA
GCAGCATCATCAGCAAAACGAGAGATTTCAGAAGAAGAGTATATTAAAAAGCATCAAAAA
CAGGAAGAGGAAAGAATGAAAATGCAAGTCTTAGTCTCCAATTTTTCAGAAGAACAACTT
AATCGTTACGAAATGTACCGCAGAGCAACCTTCCCGAAGGCAGCCATCAAAAGGCTGATG
CAGAACATCACAGGCACCTCAGTATCACAGAATGTGGTGATTGCTATGTCTGGCATTTCC
AAGGTTTTTGTTGGGGAAGTAATGGAGACAGCATTAGATGTGTTGGAGAAATGGGGTGAG
TCAGAACCTTTGCAGCCGAAGCACTTACGGGAGGCTGTTCGAATCCTGAAAACTAAGAAC
CAGATACCCACTACCAAGAGCAAGAAAACCCTGTTT------------------------
---GGAAGTTGCCCAGGTGTTCTTGCAGGAGACCCCAAGACTGCCAGTTGGGGTCTCATT
GTCTTGCAGGAATGGTGGGGCATGAACCAGCAGATCCAGGACAAAGGCAAGGAGCTGAGT
GACCAGGGCATGGTGACCCTCGTGCCTGACCTCTACCGGGGAAAGTGTACCAACGACCAA
GAGGAGGCCGGCCATTTAATGGGGGGCCTTGACTGGAAGGGTGCAGTGGACGACATCCAG
GGTTGTGCTGAGTATTTGAAGAAGCAAGGAGTCAAGAAGGTCGGAGTGACCGGATTCTGC
ATGGGCGGTGCTTTGGCGATGGCTGCTGCTGCTTTGGTGCCAGAGGTCGATGCCGCTGTC
CCCTTCTACGGTATCCCATCTGCAGAGTTGTGCGATGTGACCAAGATCACTGTTCCACTG
CAA---------------------------------------------------------
------------------------------------------------------------
------------------------------------------------------------
------------------AGTATTTGTCATCTTGTCATAGAGAGCTTTTGCAATGACTCA
ACAATTTCTTCAGATAAAGTTGCAGCGGCATGGTCTCTAGAAGAATGGTGGGATGTACGA
GCTGGTCTTTTAGCTGTAGTGAAGAAGGCGGTTAAAAAGGATTGGAGCAAAGATGAGATT
GTAGAGTGCCTGGGCTCACTAGATGAAGCATACAAGAAAGTGATAACAGAAGCAATTTCA
GTCCATAGACATTCCGTACAGTCAAAATTGATACAGGAAACAGCTGCTGTATCTCAATCT
GTTTTGTCAGATTTTGATTGGAAAGTACAGCTTGCTATGTCCAGTGACAAGCTGGCTTCC
ATTCAGCAGCCATTCCTTCAGCTAGACTTTGATATCAGGCAATGTGATGGAGACAAAGAA
ACAGTTACACTTGAGCTCGACAGGGAGGAATTGTCAAAATTCATATCATCACTAGAAGCA
TGCAGCAAGCATGGGAAGCCACTTGAGTTTGCCTCTGAAGTTCACAACAGGGAGCATGTC
CTTGAGCATTTGCAAAGAGTTGTTGCAACCAAGAAAAAGGAAGAAATGACAGAGGAGGAA
TTGGAGTTTCACTACTTTAAACTTCATGACAGCGACAATAACAACAAACTGGATGGTCTA
GAAATAAGCAAGGCATTGACTCATTTTCATGAAGACAAC---------------------
------------------------------------GCTTTTGCGAAGTCATTAGCCTCC
ATTGAGTCAGACAGCTTTGTTGCTGGAACTTTCAAATCTTCGAATTCCAAAATAAAGGAG
GAGCCAATTGAA---AGAGTCAGCCATGACAATGCCATATTTGGCTCCTTGTCCATGTCT
GGATTCACACTCCAACCGGACCCAGATTCCAGGTTAACCAACATTGACGCGGATTCGATT
ATCCATCCAAGTCTTTTCTGTGACCCAGAAGACAAAATGGACAAATGGATTGAAAGACTG
ACTCTAATGCGTAAGAGGAAACTTGAAGGAGATGCT---ATGATGCCATCCATGATGCAG
CAAATGATGAAACATAACAAGTTTGTTCCTCAAGAAATCAAGATGGACTCAAAAGAGGAC
AAGCCCCCAGTGACTACTGTCTTTGTTGGAAACATTAGTGAGAGAGCTCCAGACATGATG
ATCAAACAAATGTTGCAGCGATGTGGTAATGTTCTTAGTTGGAAAAGAGTACAAGGGGCT
TCAGGAAAGTTGCAAGCTTTTGGCTTTTGTGAGTATGAAGATCCAGAAGCCACCCTTAGG
TGTATTCGTTTGCTGAATGAATGGCAAATAGCTGACAAAAAGCTTGTGGTAAAAGTTGAT
GCAAAAACAAAAACATTTCTTGATGAGTATAGGAAAAAGAAGCAAGGTATATCATCAAGT
AAAGAGAAGAAGGATGGAGAAGGTGATGCAAAAGAAGAAGATAAAGAAAAACTAGATGAG
AACACAATGAGAGAAGATCGTGTTGCAAGTGCAGGGTTAGAAGCCATAATGAGGGAATAT
GCCTTTGAGTTGGCCAAAGAGCCAATGAAATCATCAGAGTCAGGTGAAGAAAAGGAGAAA
TCAGTGCCCAAAAAGGACAAAGATCTGTTGTTACAAGCTAAAAATACTGGTTTTGATGAC
ATGGAGATGGAAGATGAAAAACGAGAGATCATCAACCGGGAAATAAACAAATTTAGAGAC
AGGCATAAGGATGACGATGAGGAAAAAGAGAAAGACAAAGAAAGAGAACGCACAGCACAA
AGAGAACGTGAAAGACGACAGGAGGAAAAGCGAGTAAGGGAGAGAATGGAAAGAGAGAGA
ATGCAG---AGAGACAGATCAAGTCAAAGGGTGTCAAGATCAAAGTCTAGATCGAACTCG
CCAGCTCCTTCTCGATCGCGGAGACGCTCTAGATCTCGGGATCGCACAAGCAGAGAACGA
TCAAGGGAAAGGAGGAAAGAAAGAGAAGCTGAAGAGGAAGAAGAGATGTATGAAAGGAGA
AAATTGGAAAAAAAACTTCGAGAAAAAGAGGCAGCATATCAAGAAAGACTAAAAAACTGG
GAAGGACGAGAAAGGAAGAAATCCAGGGAGTATGAAAAAGAGAATGACAGAGATCAAGAA
AGGAAGGTTGAAGAGGGAAGAGAAGGAAGACGATTGAAAGAATTTTTAGAAGACTATGAT
GATTTGCGTGATGATCCGAAATTTTACAAGGGAGGTGCTCTTGCCCGTCGTCAGAAAGAA
CGTGATAAAGAAAAAGAGATGGACAACAGAGATCGGCAAAGAGAGAAGGAAGAATTTGAA
GAAATCAAGCGCAAACTGTTTGATGAGGGTCATCCACATGCTGAGACTGAAGTTGCACGA
ATGGAACGTGAAAGGGAAGAGCATTTGCAACCAAGATTGCATTTACAAGAAATCAAGGCT
AACAGTCCAGCTACTCAACCAGACATATCTGAATCAGATTCTGAACCA---CCGGAACTA
CCCACTTCACCAAAACATGCACCCCAACAA------------------CAGGAAACTAAG
AATTCACCTTCTTTGTCCACTTCACCAATTTCCACGGATTCTAGAGTCAGTGCACCAGGT
CTGTTTGTGGACGAATCGTCCCAGTCCTCATTAGCCCGAGTGGGAGTTGCTCCAAGTGTC
AGCCCTGATTCATCAAGTTTGCCTGGCGCCAGTGTCTCTTTAGAAGGGAAAAGGAAAAAA
TTGACTGTAGGCGATGTGTTCAATCAAGATGATGATGACAGCAATGAACCTAAGAAGAGG
AAGTTGATACCACTAGTTTATGATGATGACAAGTCAACACCAACAGACAAGAAAACAGCA
ACTGCAGAAGAAAAAAGGCAGAAAATCAAACAACTTATTGAGAACATCCCTACAGCAAAA
GATGAACTGTACGAATTTGTTGTTGATTGGGACATAGTAGATCAGAGTCTCATGGACAAA
AGAATCAAACCTTGGGTTACTAAAAAGATCATAGAGTACATTGGTGAAGAAGAACCAACC
TTGACAGATTTTATATGTCAAAAAGTTGTGGCA---------------------------
------------------------------------------------------------
------------------------------------------CTGAATGAAGTTCAGCAA
GCAATGTCAGAAGCTAAAGGACTTATGGATAACCACGACTGGATCACAGACGATTTTTTG
AACAAGATTGAGAACAACGAGCTTCTTGTGAAGCGATTTGGAGACCCGCATTTCATGGAA
GCTCTT------------------------------------------------------
------------------------------------------------------------
AATGTGTCCTCGCTTCTGTTGAGTGATCAAGAAAATGAGACGTTGTTCAGAATCCTCGGC
AATTTTGGCACCACTCTTGCTACTGGAGTTGTACAACTTTACTTATCCGACTCTGTTGAT
CCGAGACGTTGGACCAAACGATGTTGTGGCGTTGCCTGCTTTGTGAAGGACAGTTCCAAG
AGGTCCTTCTTCATCAGAGTCTTTGACATCAAGAAAGGATCCATCATTTGGGAGCAAGAG
CTCTACTCACAGTTTGTTTACAAGGCCCCCAGA---------------------------
------------------------------------------------------------
------------------------------------------------------------
------------------------------------------------------------
------------------------------------------------------------
------------------------------------------------------------
---------------------------------GATTTAGCCGCAAAGGAGCCATTTAAG
CAATTCTCTGTTTGGTTTGAGGAGGCAAAGGCAAATGATGGTGTCACAGAACCAAATGCC
ATGGCTTTAGCAACAGCTACAAAGGATGGAAAGCCTTCAGTTCGTATGGTACTTTTGAGG
TGCTCACTCGCATTTTTC------------------------------------------
------------------------------------------------------------
------------------------------------------------------------
------------------------------------------------------------
------------------------------------------------------------
------------------------------------------------------------
------------------------------------------------TTCTCTATGTTC
AAGTCATTGACTTTTGTCACAGGGGTGTGTAGCTGCAGCTTTGTTGGCGCCATGATCTGG
AATTACGAACACATGCGCAGAGTGTATAGTAGCAACCATTTTGGATTTCGACAGCATGCC
AATTCATTGTGGAAAAGTTTCAGTGCTGGGCAGACACTCATCTTTGGCATCATCGCTGCC
AATGTTGCTGTTTGCTTGTTGTGGAGACTTCCATCAATTCAGCCGACGATGTTGAGATAC
TTTTCTTCTGCTGCAAACCATCCGATGTCTTCAATGCTACTGAGCAGTTTCAGTCACATC
AGCTTCATCCACTTGTTCGTCAACATGTATGTCCTTCTTTCTTTTGCACCGGTTGCCACT
AAAGTTTTTGGCCCTGAACAGTTCTCTGCCTTTTATTTAAGTACAGGTACCATTTCAGCT
TTCACAAGCATC------------------------------------------------
------------------------------------------------------------
------------------------------------------------------------
------------------------------------------------------------
------------------------------------------------------------
------------------------------------------------------GTTGAT
GATGCAATTGGGAGAGTTGCGAAAATTAGGAAAAGGCAACCAACAAGATGTTGTGATATA
GCCACCAAAGTTGCAAGCAACAATATACAGTACTATAGTATACGTCTGCCTGTCATTGAT
GAAATCACGCACAAACGGATCCTGCGGTTCATGTATCTCTTTCTGAAAGAATTGCCCCAA
CCCTCTTACATGAGACAGTCACTGAAGGAGCTTGGCATAGGAACTTATGAAAATGTGATC
ACGGCAACGCCAGACATGCCTCTCATCAGGGCGCTCAATCTGTTTGCCGAACATCGGGTC
TCCGCTTTGCCAGTCATTGACAACGGA---------------------------------
------------------------------------------------------------
------------------------------------------------------------
------------------------------------------------------------
------------------------------------------------------------
------------------------------------------------------ATGTTC
ATGAAGCCTGGAACTGCCTATGTTTACAACATATACGGCATATATTGCTGTATCAATATA
TCCAGTCAAGGTGATGGAGCAGCAGTACTCATAAGAGCATTAGAAGTGGCAGAAGGCAAG
CAGGAAATGATTATTGCCAGGTCCAAAAAGTCCTCAAAACCCAAGAAAGATAAAGAGTTG
ACAAATGGGCCTTCAAAACTGTCACAAGCATTGCAAATT---------------------
------------------------------------------------------------
------------------------------------------------------------
------------------------------------------------------------
---------------------------------------------CTCGCCTTGAACTAC
ACTGCCAGCATAGATGGTGACCAATGGAAAGGTGAAGCTATCTTGCCTCGGGAGTACTTT
CCTCCAAATGTGACCAGGTTCAACGCCTTTGCCATTCATGGAGAAGGCACAGCCAGGCAG
TATGAGGCCTTGTATCCAGCTACAGGCAAAGACCATCCTGATTTCCATCGCCTCCAGTTT
TTCAAGCCAATCAATATGAGATCCCTTCTCATCAACTATGATCCAAACGAAGTCTCAGAC
TTGTGGTGGGCTCGCAGACACAAGAACAATTTTGCTCCAAGTTTTCAATATAGAATAGAA
ACTGTTTGCCGCAAAGATAGTCAAGATATAGACCATGATGACAGGGAAGACCTCCTTAGG
GCGGTGGTTGATGCAAACCAACAGCTCATTTTAATCACCCATGGTACAGACACAATGTGT
GAAACTGCTCGTTTTCTTGTCAAAGCTGGAGTTGGCCAAGGCCTTGGTGATGCAGAGTTC
AATGTTGGATTTGCTGCGGGTGTTTCCGGCGTATTAATTGCAATGAATGGTGCTTTACTG
GATGGTTCACATGCTGCTCGTAGTCAAGATGGAAATTTTGTAACCCGGAGTCGGGCAAAG
GAGGATATAAAGAGGGTGATCAATGCAATTGACAAAGTGAGAAAATGGGAAAAGAAATGG
GTGACAATTGGAGACACTTCTCTGACAGTTATGAAATGGGTGCCTGTTACTGCTCAAGAA
AATCCTGGGGCTCTGCGAAAAATTCCTGGAGTGAAAACAAAGACATATTCTAAGGCAAGG
GTTGAGAGAGAGAGAGAATTATTTGCAGCTGAAACAAATGGATTGTTGCGAGCAACATCA
CCAAGTGATTCCAACACCAACACATCCAATGCAAACAGTCCCTCCTCCAGGAATCAT---
---------------GCTGGAAAGAATGGCACACTTGTTTATACTGAAGAGAGCACCCAG
CAGTCAGTTGGATCTTACGGCTCAGACAATCTGAATGAAGACTCAAACATGTCCTTTCCG
GAGCACAGTGAACACAGTGAGCAAGCTGATCACGAGTTCTCTCATGACAGTAACGATGCT
GATCCAGAAATGAGAGTTGCTATGAGTATGGTTCGTGAAGAGGAAATGTCTGAAAAGCAT
AGCTTTGGAATTGCCCCTGTAACCTGCCATACTTTCAGCAAAGATAGAAATGGTCTTGCC
TTGTCTTTGAATGACTCCAATGTAAAGATTTACAAGAAAAATGGTGCCAAATGGCAAGAG
ACTGATACTTTGAGTGAACATGGACAACGAGTGACAAGCATTGACTGGGCTCCAGTCAGC
AACCGCATCGTTACTTGCTCAGCTGACCGTAACGCCTTTGTGTGGATGTTAGAGAATGGA
AAATGGAAGSAAGTTCTTGTGATCCCACGTATCAATCGCGCTGCTACTTGTGTGAAGTGG
TCACCTAAAGAGAACAAATTTGCTGTTGGAAGTGGCTCGCGTCTGATTGCTATTTGCTAC
TACGATGATGAGAACAACTGGTGGCTCAGTCGTCACATCAAGAAGCCAATCCGCTCAACG
GTGACATGTATTGATTGGCATCCCAACAATGTGCTGTTAGCAGCTGGGTCCACAGATTTC
AAGTGCAGAGTGTTCTCTGGCTACCAAAAGGAAGTGGATGAGAAGCCAAGTCCTTGTTCA
TGGGGCACCAAGATGCCTTTTGGAAATCTCATGGCTGAATTCAGCAATGGTGGAGGTGGA
TGGGTCCACTCTGTCTCCTTTTCTGCCAGTGGTGATCGCCTTGCCTGGGTTGGCCATGAT
TCCAGTGTCTCTGTTGTGGATGCTGCAAATGGCAATCATCTATCAGTCGTAAAGGACACA
TTCCTTCCTTTCATGGGTATTAGCTGGATCACTGAAAACAGCCTGGTTGCTGCTGGCTAT
GACTGCAATCCATTGCTGTTCTCTTTTGATGGAAGCATAGTGACTTTGGGTGGAAAGTTG
GATGTTCCACAAGAAAAA------------------------------------------
------------------------------------------------------------
------------------------------------------------------------
------------------------------------GATCAGTACTTCCATTACAAGCAA
ATATATCCTGGATGCAAAATGAGGGTTTTCAAATGTGTTATTTGTGGAGATGAACTTTTC
ACAGATACTTACAAATATGAGATTAAGGATGGTGTGGTGAGGATTGTGGCACAGCATGTG
ACAAGGTCTGACAAGATTGACGACAGGGCGTTTGGTGGTAACCCCAGCGCAGAGGATGGA
GCTGATGAGGCTGATCCCAATGCCATTTCAGGCGTTAATGTTGTTTTGGATTTCCGTCTT
CAAAAGGCTCCATTTAACACAAAGAAAGACTATATGCTTTACTTCAAAGGTTACCTCAAG
AGGTTGACTGCAAAATTGAAAGAA---AACCCAGACTTTGATGAAACAGCCTTCCAGGAA
AGAACTAAAACTGCTTTCGCCAAAATGTCAAGCCTCTTCAAAGCTGCGGAATTCTATATT
GGTGCATCTGAAGATGAAGATGGAGCCATGGTTGCTTGTGTATGGGAAGACATTGATGGA
------GATCAAGTACCAGTTATGTACTTCTTTTATGATGGACTTGTGATTGAAAAAGTG
AACCAGAACTACCAGATTGATTGTGAAAATTCTCAAAAAGAATTTGAGGATAAGAAGGTT
GATCTGAAAGAAACTCTGATGAGTGATTTACGAGAACTTACAACGGACTTGAATGGAGCT
GACTTCATGGAAGTAAAGCCAATGACAAGAAAGCTACGAATGAAGGTCAGTGGAAAGCCA
GTTGCAAAGAAACAGGCCTTGTCACAACACAATCCACTTTTAGATTCATCATCAGATGTC
AGAATAGAAGATGGGAGATTGTGGTACGATAAGAAATGGTTCCAGAGGAACAGTATGGTC
CAAATTGACAATAAGGAAGGAGGACCAAGAATATATGGCACTATTACCAACATGGGGATT
CAGCGTCAACTCCTACCTTTCACCATTACCCAAGCTAGGGATGCCATTGTTGAGATAATA
GAGTGGCAATTTTTGGCAAGAGACGAAGGTGAAACCACTGTTGCTGATGACATAGGCTGG
ACACAAGACGAAGAGCCTGAACCTGCAGAAACAGATTGTTGGGCACAAGGATCAGTGCCA
AAGAACTTCATTGCAGCTCCAACACCTTTAGAGGAGATCAAAGAA---GAGGAGGAAGTG
GGAGAACAGGAAGAGAAAGCAGCTAAAGAACCGGAGGAACTAGCAGACGTCGTTTCGGAC
ACGGAGGAATCACAGGAACAAGTGGTGAAGGAAGAG---GCAAAGAAGAACAAATCAACC
AGTAAGAGTTCAACGAAGTCATCAAAATCCAATTTCAAGCCATACAGGGGGAAGCTCAAA
TCAGCAGGAGTGAGCAGAATGACAGAAACCCTGGAAGATTCTGAGATGAAAATCTGGTAC
GATGAACTCAAAGAGTGCATGCCACCTGCTGAAGACAAGCCCAATACTCTTCTCAACATG
CCAGCCTCCTGCACCAGTATATTGAAGGTTCAAACAGGCCGCCCCCCTGGAAACAAAGAT
GTTGTTTACGATGATTTTGGCAATGTGGTCACAGTCATGAGGCTAGATCCAGAAAAATTA
CCTACACACAAAGTCAACGTGAAATATCATGTGGTTGACCCAGCAGTTGAAGCAGCCCAA
GCTCGCTTGGATGCCATGCGAAAAGGAAAATCTACAGGAAGCAAGATGAGGAAGGCACGC
TCCATCAAAAGTTTATCAAGTGAATCCCAAGCCACAAGCTCCAAGCTGAAGTATACTCAC
AGTACAGGTTCTGTTGCTCCTCTACCCCCACCATTGATTGAAGAAATGGAAGTTTCCCAC
GGTGTTGTCATCAGAGAGGGTGGGAGAGTGAAGAAAGGGCCTGGAAGGTACTACAGGAAG
CTTGACATTCTGGAAGAAAACCAGAAGGGGATGATGCCTGTGAGCGTACGCCTCAGCACT
GCTGGCATTACTGTTGGCGACCTACTTGATCGGCACACCCCCATTCTACGACCTCTAGCA
GACACATCCCCCTTGCCTCCTATAGTGCCTCACCCACCAAAACAGTCGTATGCAATTCGT
GATCTGGTCCGAGACTTCGAGGAAGGAAGGGAACTTGGCGGTATGTTCATCATTCTTGCC
TGGACTGGCATGGCAAGGTGGACACCAAGTGAAATGAAAGCTACTRKKYYTGATSMKAAR
YCRGSTCTKSCMMGMGATGGMACWATGSWRGYWACTGCAAAAGAAGCTGATCGGTTGCTA
GGAGGTAGCAAACCAGATGCTGATGCTCAAACTAGGGGCCAACAAAAGCAAATAGATGAC
CTGAAGAAAGAACCAGAACCAGCAACAAAGAAGGCCAGGCTGTCAAAAGACACCACTATG
GCAGCCACCGCTAAGGAGGCAAAATCCTTGTTAGCTGGAGAAAAACTTGGTGATACTCGC
CAAGAAACTAAAACGCCACTCAAAAAGGGCATCACAATGGCCAAAACTGTGGAAGAAGCA
AAATATGTCCTTGATGGAGAACTTGACTTGTCTGAAGGCCGAAAAACTCGTTCACAAAGC
CGTGGGGGGGAAAGTAGGCCAGCAGTGAAGAGAGCTGGCACCATGCAGCAGACTGCAAAG
GATGGCAAAACATTCTTGAACAGGGGCAAA---------------------------TCA
GCTGCCAGGACAATGAAGGTTGTCAAGTCACATATTCCTTTGATCAAATTTCCAGCCCGA
AAGCCTCTTAACGCCAAAGGAACGCTACAGTCCACTGGCAGCACAGCATCTTCCAGTGTA
CAAAATGTCAGCTCAGTAAAAACGAAAACAGCTCCAGGCTTATCCATTGATTATTCACTA
CTTCCAATGAGATACCAACGG---------------------------------------
------------TTCCACACACAGTCAAGTCCATTATTATTCAAGGCAACCCAAAATCTT
TGGGGAGAGCCCATGAAAAAGAGAAAACGAGTTGATCCAGGTCTTGAAGCATCTCGACAA
CAGAAGAAATTGAAAAGAATTGACAAGGAGATAAAACGACTGGTGAGATTTGGACGGAAT
TTAAAGCCTGTTGCAGAGATTGAAGGGAACAGACGAAAGCTTATGGCTGATGGATTTAGA
CGAAGAGAACCAGCTGTGCTATCCTTTGAAGAGAGTGAAGCAAGGGCAGTYTTGCAYAAA
CATTGGTCACGTTATCGAACA---------------------------------------
------------------------------------------------------------
------------------------------------------------------------
------------------------------------------------------------
GATTCGTTGTGGAACATTGACATGGAGGTCAACTTGTTTCATGCCATGAGAGGCCACAAG
CCAGCAGGAGTCAACAGGCACTTCCAAATGATAGCCATCCATGAGAAGCTGAGTTCATCT
GCCAAGAAGATCACCTCCGGGGATGTGTGGAAGCACCTGTCCACCCTGTACGATTTGCAG
GCTTTGAATGAGTCTGAGATTGTTCCCTTTCCCAACAAGACCGCAGATTTTGCCTTTTCC
GAAGCAGAAGTTGCCGACCTGTATGAGAAAACCTTCCCAAGAAGCTCCTACATCAGCACA
GTGGTCGAGGACGCAACCAAACAGGAAGACAAGTCCAAAAGCACGTCGAAATCC---AAG
CAAGAGTCAAAATCTTCTGCACTGACCCCCAAGGCTGAGGTCAAGTCCCACAGCAGCAAA
TCTTCCTCCAGCAAAGCCGACAAATGGGCTTCCTCCACTCCCAGAGGCGACAAGTCCTCC
AACCACAGCAGCGCCTCCAGTTCTTCATCGCATGCCTCTTCTTCCAGTTCCTCCAGCCGC
TCGCCCAAGCGGACCAAACGGACCAGGACGGGTAACTCTAGCAACACAAGTCCGGCTACG
CCCACAGAGCCCCAGAGCAAAAGGAGGAGAATTGATACTGGAAAGTACAATGTGATGTGC
ACTGCTGAGGGAAGTAACCCAGGGTCGCCGAATGTTGGAATATTTATGGACGGCAAGCAT
ATATCCTCAAAAAATATGACAGAGATGACACCCGTAAAGCAACGGCTGTTTCAAACTTCC
ATCTCAAGCAGCATAGATGTAGTACTAGCAACCTCTGGTAAGAAAGTGGAATGCCAAGGT
GACGGAGGCAGTCAACTTACTGTGTCCCTGCCATTGAGTGTGAATATCTATGAGCCTGAG
GTGAAGTGCAATGAGACTATTGCCTACGTAGGCGAGGAGGCTCCAGTGTTAACGTGCATG
GTCAACCACAGTGCCATCTCAGTTATCAGCTACAAGTTCCAGATTGGGCAGAGTGGAGAA
ATCATAGAGGACAACGATGCAGCAACTATTAAAACTGAAAAGCTGTCAGATGAGTTGGTG
ATGGTAACACTGATCCTGTCAAAGTCTGAGAGCCACCATTTTGACGATCATATCTACTTG
CTCATTGAAAACTCTGATGGACATGTCACAAAAACAAGAGTTGACTTAAAAGAGTTGATG
GCAACAGACCCAGACCTTGTGTCATCTCATGACAGTGATTTTTACACCCCACTCCATAGA
GCATCATACAACAACAATGCTGAGGTTGCAGAGGTTCTCATCAATCATGGAGCCAAGGTC
ACGGCAAGGACCATAGATGGATGGTTGACACCACTGCACATGGCCTGTACAGAAGAAAGG
AGTATGCTGGAGCTACTGCTGACCAATCCTTTTATAGACATCTCACCAGTCTCTGCTGCT
GGGGACTTTCCACAAGAAGTAGACATTTCATATGAAGACTTTGCCCACGTTGAAAAGATT
CTTCCTTCACAAACGGTGCCAGAGCTACCTCGTTATTCATCCTATCCAACTCCATCAGGG
TGGATTCCGCCAAATGAGGAAGTTCAGGCAAGACAAGCCTTTATTGTGAGAAGAACAAAG
AATCATGTTTTGCCCATTTACACTTCACATAAAAAACATGGTGACATTACCATGCCTCTT
GCCTCTATCAAGAAGATAGAAGGAGATATTTGGTGTCTTGAAGCCGAGCTGGTTCAGTTT
TTGAAGGAAAAAACAGGCATGGGAAAAATAATAACACAAGTCAACGAAGTCACCAGGACT
GTTCATGTTCGAGGAGAGCATGCATCTTTGGTTGCTGATTTTTTGCTGGAGAGAGGAATG
ATGAATATTGGCAGCGAGTTTGTGTACCTCGGCAACGAGGAGGATGATGTGGAGGAGGTA
CAGTACGAGGCAAACCAAGACATTGCTTTGTCGGACAGCGACACATCAGATGATGATGGA
GAGACTTGCTTATTGGACATTTTTGATACAGCTGGACAGGAAGAGTTTTCTACCCTGAGA
GAACAATATGTCCGACAAGGAAATGGCTTTGTGGTCATTTACAGCATCGTTGATAGAGAG
AGTTTTAATGAAGCTGATGCTATGTTCAATTGGCTGGAGAGAGTAAAAGATCCAATTTCA
GCGGTTTTGGTGGCTAACAAGCAGGATTTGGTGAATCAAAAGGAAGGCCAGGATCTTGCT
GCCAAACATGGAGTTCCATTCTTTGAAACATCAGCCAAGACGTCAACTGGGGTGAAGGAA
GCCATGGAAGGACTGGTTAGAATTATTCCAAGGGATTCCAGTGAATACAAGATTGTGATG
CTTGGATCAGGTGCAGTTGGAAAATCCAGCATTACCTTGAGATTTGTTAATGACCAGTTT
GTTGATGACTATGATCCAACTATTGAAGACTCCTTTAGAAAGATGATCACGGTCAAAGGG
CTGACTGCAATATCCAAAGACCAGAAGAAAGCAAAGAAGGGAGGTGGCACTAAACTGAAA
ATCCAAACATCAGGTTGTGCACAAGTTGATCACAGAAAGGAGAAAGCAATCATGCAACAC
CTAAGATTTATAGACCACGAGAAAAGTTTGAAAAGTCGTTATGGACCCCTTGTGGATTTG
CCAGACTACACATACATAGGTGATGGGAGGTCGGAACTTTCATTGTCACAAAAAGAAAGA
CAAGAGCAAAACTACTCACTTTCAAAACAAGTGGTGCAGATGGTAGAGGAGATGAAATTT
GCCCAAGAACAATTCACTGCTGGGGAAAATTCAAAAAGAGAACAGAGATTGAAAAGAGAA
TCTTCCAGATTGAAATCCAAAATGTCCCTTGACATTGTTGCCCAATCCTTGGAGATGGAT
CTGAGGGATGCCCAAGAGCAATGCAATTCTAAGAAGTCAAAAAAAAGTAAAGGGACCAAT
GCCATGGATTTGGTCAACACAGACCGAAGGGGCATCTGGAAACAACTGAGGAAAGTGCAG
AAGGCCCAAGTGAAGCAAGTCATTGACAAAAAGAAACATGAAAAGTTCAAATCAACCTTA
GAACTTTACAAGGAACAGAACAGCGTGGATAACACAAAAGCAAATATAGAGGCCCTACAA
AGACTCACA---------------------------------------------------
------------------------------------------------------------
------------------------------------------------------------
------------------AACCGAAAA---ATCATAGAACACATTCAGGAACAGAAAAAG
CGACTTCAGCATGGTCACCACAGTAGTACCAGCAGTGCCTCAAGTTCAATAGCAGGGACT
GGATCATCTTTACTGAGCAACCCTTCAACAGTGCCACCACTTTCACAAGCAGAATACGCA
TCCATTAGTAATCCCCAACAAAGAGCTGCTCTTCAGCATGCACACGTCAATTCTGTTGGC
TACTTTATCACCCAAGACTCCTCATTCGGAAACCTCATCTTGCCTGTTTTGCCCCGGATA
------------------------GGTCAAATGGCGGAGTCAAAATCTCCATGGAGATTG
TCCATCATCTCAGACATATTTTGGGCAATAATAAATTTTATCGTCCTGTTCTTTCAAACC
ATGTTCAATCCAGGTAAAAATTCTCGAGGAGAAGGATTCAGTACAGATTACAGAAGGCCG
GGGGGCGGTGGACCACCATCAAGAAGAATGGGAGGC------------ATGGACCTGCAG
TACGGCATAGAGACAAACAACAAATTCAACGTCTTTCTGATAGACGATGAAGACATTCTG
GAAAATTTAAAGACCAAGAAGAAGGATGATGGCGATAAGAAGTCTGCCAAATCCAAACAG
AAAAAAGTGCCAAAGGTAGTGGAGAGGCAAAGTGAACGTGGAAGAGGTGGAAGAAACAGG
GAGCCAAAAGAGATCCGTGAAAATGATGGAGACCGGCGGCCACCTAGGCGACAGGGCCCA
AGGGAAAATCGGGATGGACGAATTGGTGATGAAAACGTTCCTCCTGAAATGAGGGAACGC
CCTGACGGCTTCAGGAGGCGAGATGACAGACGAGAAGGTGGATTT---GGCGAAAGAGGC
AGAGGACGGGGCAGAGGCCGTGGAAGAGGTCGCGGCGGTGAAAGG---GGTGGATTCGGC
CCTCCCCGTGGTGATCGCAAGAGAGAATTTGATCGCCATAGTGGAACGGATCGCACGGGT
ATCAAGCCGGTTGAAAAGAGAGATGGTGGTGGTGCCCACAATTGGGGAAGCTTCAAAGAT
GATGTTGAAGAACCACATGCCAACAACGAGTCTGGAGACGGCACTCATCCTGAGAACACT
GAGCTGAATGAAAGCAACGAGGCGGAGCAAGCTACTGAGGAAGATCCACAAGTTCAAGAG
ATGACACTGGATGAATGGAAAGCTCTCCAGCAGAAACCGAAGGCTGAGTTTAACATTCGC
CAAGCTGGTGAGGGGGTTGACAATGCCCAGTGGCAGAAAGGTGTGGAATACCACAAAAAA
GATGAG---GAAGAAGAAGTTACTTCTGAAGAAGAAGATGAGGATGATCGCCAAGGCAAA
AATCTTGTCACAAACATCCGCATCACCTTCAATGATAACCCACGCAGAGGCCGTGGTAGA
CGCGGGGGCCGCGGAGGGATGGAAAGAGGTGGTGGTGGCAGCCGTGGTGGCGGAGTGAAG
AATATTGGTGGACGGAGAGAGTCAGCACCTCGGTTTGACGAGGCTGATTTCCCATCCCTT
GTGAAGTCTGCTGCCGTGCGTCACAAGACCAGTCAAAGATTGAGGGATGCGAAAATACAA
GTGGATGCAAAGAAACATTTCTCTAAAAAGAAGTCAAGAAATGCCAAAGATGTTGTAGAA
GAAAAGAACATGCTGGCTGAATCGCCCGTCGATAATGTCTGGGTCCGAAAATTCTATCCA
CGCCCAAGCTTCTCCATTGAAGAATCAATACAGAGGCACAAATCATTTGCCCAACCAGAC
ATGCTGGACAACATGGATGGTTTAGCATATTTGGAAATGATTTTAGACTTCACAACAAAG
AAACAGACCAGGTTTATGTCAGATATTCGGTCAACAGTAATATTGCCACACCCATTTGAC
TGGGGTCCAGCTCCAGCTATTTTGGTCATGTGTAAGGCTGAAGAACATTTGAAAATGGCA
GCTTCACTTGGTGCA---------------------------------------------
------------------------------------------------------------
------------------------------------------------------------
------------------------------------------------------------
------------------------------------------------------------
------------------------------------------------------------
------------------------------------------------------------
------------------------------------------------------------
------------------------------------------------------------
------------------------------------------------------------
------------------------------------------------------------
------------------------------------------------------------
---------------------------AAGCCAGTAACAATATTCTATGACGTTATATCG
CCATACACTTGGTTTGCTTTTGAGGTACTTTGTCGTTACCAGCACAGATGGAACATTGAC
TTGAAATTGCAMCCATTTTTCTTAGGTGSAATCMTKCAMGGTTCAKKMAWSMGRYCAMSA
SYKASAAAYCSAAACMWRGSKMWGKRCWKSYTTYWGGRWAYMKMRMAYYRCMARMMRTAT
WWWRAKGTGCCCAWKAAAMWKMYAMMGAACCCAASMGAGTTTCTGTTTGAGAAAGGCAGY
YTGAAGGCCCAGCGACTACTTGTGGCTTGCCAGATCACTCAACCTGGCAAACTGGAGGCT
CTGTCAAGGGAATTTTGGATGAGAGGCTGGAGTCGAAATCAGRCAATTTCTGAMGAGGAT
GACTTAGYCCAGGCTGCCACTAGTGYTGGTTTGAACAAGAAGGACTCAGATGACATGATT
GCTCTTTCTAAGACACAAGAGGTCAAAGACAAATTGARAARCTCAACTGCTGAAGCCMTG
GAACTTGGTGCCTTTGGAKCACCCATGATTGTGACAGATGTGAATGGAAAAAAGAACTGG
ATTTTCGGAAGCGACAGATTTCCCATTTTGGCM------------AAGATTAGTTGCCCA
ATTTGTATGGATGATGCAAAAACGATAACAGTTCACCCGCTCTGCCAAGTGCGCACACTC
TGTGAGAACGACAAACAAAGGACGTTGAAAAAAGCTATCAAAGGCGCATGCGCAGAGATG
ATAGCCTTGTTGAAACCGGAAGCAGACCTTGATGAAGACGTCAAACCGGAGAGCGATGAA
GAAGAAATGTTGATTCATCACCCATTCAAGGTCAAAGAAGCTTCCAATAACATCGTCATG
AACATTAGAAATGCCAGGCAGCTGCCAGTGCTGTCCAACTCGGAGAAGCAGGCACAGCAA
GCATCCTTGAGGCTGGCCTTCCCCGTATCCAGCGGGTCACACCACAGGGCCAACGAGTCG
GAATGGGTCCCTGTAGAGTCYACMWCMRCYWCMKCTWCMTCYACMWCCASCAMRGCYTCY
GTCTCGCAGGCT------------------------------------------------
------------------------------------------------------------
------------------------------------------------------------
------------------------------------------------------------
------------------------------------------------------------
------------------------------------------------------------
------------------------------------------------------------
---------------------------GATGCTCCACAAAGGCAGGATGAGCATTTGWTR
GGAAAGCAGCATGCAGGTTATGCCCAAGTCAGAGCTGAAGTAGAGAAGAGAAAGCAAAAG
GCAAGGGATGAAATCGAAGCAAGAGAAGCCAACGAAGTTCGACTGAGACAAGAAAGAGAG
GAAAGAGAAAAACAACGACAGAAAGAGAGAGATGAGAAGCGTCAGAGAGAACGTGAACGT
---------GAGAAAGAAAGGGAGAGGAGGAGGAGAAGCAGATCACGCAGTCATGATCGC
CGTGAACGCAAGAAGAGCCACATCACTTTGAAATCTGTGGAAAACTTGTGTGGGCCTCAA
ACAATGACATATCCCGATGATAACCTCAGAGGACTGCGGGTACCTCCTGATGTTGAAAGA
TCTGAGGCTATAGAAGAAAGAATGGCCAACATGGAGGATCATTTGAACATAAGAGGAAGT
CAAGACGTTTACAGAAGACTAAAAGACCTTGAAGAGAGGATCATGTTTTTGGAAGGAATT
TCTCCAGAATACTTCACACAGGGCCCTCCA---------------------GGCCGCAAG
ACAGAAATAGTTGTCAATAAATTTTCAGACAACCTTTTCATTATCATAACACAGTATATG
AAGCTTGGAACAATTGTTCATGTGACCAGAGATTTGATAAGCGATGAAGTACAAGGACTG
ATACCAATGTTTTCCACAAAAGTTTTGCTTGGCAAAGATGAGCCCCTTACACATGTGATG
TCAAAAGCCATTGTCACAGCCCTGAATCCAACAACCTCTGTTATTCTTACCCTTGCACTA
AAGAACACCACTCATGACTGTGTCCAAGAAATCATTGAACAAATAAAGTCC------ATG
GCACAAAACATACATTTTGAAGCAAGACGGCGCCAAGACTTTGTGGATAGAGCGTGTAAG
GCCAGAAGACAAATGGCTCTTGGTCAAGAAGACAAGCCCAGTGAACCAGCAACTCAGATG
CCAAAAACA------CTTGTGTGCACTGATCAAGGACAGTTTTATCAAACAAGAATGCCG
AAGTATTATGAAGACATTGAGGAAAAGAGTGATAAACCAAAATATGCTTGTGAGGGGATC
AGGGATGACCTTTTGGAATGTCTATTGAAGAGCGATTGCGTGAGAAAGGAGAAGAAAACC
CCCAGAGAATGCATGTCCGACCCTTCAGTACCAGACGCTTGTATCAAGCTGAGGATGGCT
TTTTTTGAGTGCAAGAGGTCTCTATTGGACATGAGAACACGATTCAGGGGGAGAAAAGAT
AAGAAAAAGGCATACATCAAAAGTTTGGAAACTGAATTAGATGACCTCAAAACACAAAAT
GATAAACTGTGTTCTGAAAACAAGAATATGAATGTTGAAATGACAGCTCTTGAAGATGAG
GTAGATTATTTAAAATCAGTTCTAGCAAATTCAAGTGCTCTGTCAGGTTTACTCCAAAAT
ATCTCAGGGGTGAAAATGAATGAACGCTATGGCACTCCTCAATTTGTCGCAGCACTTCCA
CTTACAGTTGTTCTTGCCACGGGAGTGTTTTCACTGGTCCTTCTTTTTCCAGAATCAGAG
GAAGCTGGAGCAGGAACAAGCCTATTTGTCAAGTCCTGGTCACCAGTTGTTGCTGGCATC
CTGATAGGTTCCCTTCAGATTCCTGCAGTTCTATTTATAGAAGAT---TCTGAATTCAGA
GGTCGTGGCGGAGGACGCAGTCGCGGTGGACCATACAGAGGGGGCCCTCGTGGAAGAGGT
GGCTTCGTGGACAGAGAAGGCAGGGGTGGTGGTTACAGAGGTGGCTACTCACGGGGAAGG
GGAGGACCTTCAAGCAGAGATGATGAGTCCCCACCCCGCATGTCTCGTGGATATGAT---
---GATTCAGACAGACCACCTCCAAGTCGGAGAATGGACAAGTATGAGGACAGTTATGAC
TCTGCTCGGTCAAGGTCACGGGACTCCTATCCATCACCTACTCGAGATTCTGGGCGAGGT
CTTGACAGAGGGTCTCCACCTAGCTTCCGAGGACGCGATTACGCCTCACGAAGTATGGAT
TATCCT------------------------------------------------------
------------------------------------------------------------
------------------------------------------------------------
------------------------------------------------------------
------------------------------------------------------------
------------------------------------------------------------
------------------------------------------------------------
------------------CATATGCTTGTAATGAAGAGGTGGAGTGTTCTTAAGGACATC
ATTAAGGATTCAAAAAATATTGTAGTGCCAGAACAGTTTGCACCATGGCTGAAAAACAGT
TGGATCAAAAGCCTGAAAAGAAAACGAGTCACAGAGTTTCTGCTTGACCTTGATGCTGAT
------------------------------------------------------------
------------------------------------------------TCGGAGCGGAGC
AAAACAAATTCTTTGAACAGCAGTGAAGATGAAGATAAAGTCTTGAAAGAACATTCTGAT
GAAAATTTCTCAAATCACGCCACCCAATGGATTGACAGGGGTTACAAAGAAAACTGGCAC
TACCAGGGAAACTGGAACCACACAATGGATGATGTGTCTGAGACTGACTCTGAAAGGAGA
AGTATGAAGAGAAAAACAAGCAGGAAAACAGCAGATGGCGAACGTTCAGTCGATGAATCT
TTTACAGACAGTGATTGTGGTTTGTTAGAAATGTACAAAAAGATGAATAGCATGGCTATG
AGAGACTGTGAATGTGGAAAAACAGGTACCAAATCAGGTGATGAAGAGCCTCCATATCGT
CTCAAGGGGAAATGTTCCGGTAGTTCACTCATCAAGACATTGGAGCCCCCACATACAAGA
AACCTGGAAACTACAGATGTCTTCAGACGTCATCAGATGTACATGAAACTGTGGAAGACA
CAGCCTGCAATTGGGGAAAACAATCGATATGACATGCGCAAGATAGTCCATGCAAAAATG
ATGAAGAAACACAGCATTGTGTTCGACGCAAAGGTGTACGTTCCAAACGTGTACATCCCC
CCTCAGGAAAAGCGTAGGGAAAAGCTTCGATGGCAAGTTAGAAATGCACTTGTAAAATAC
GAGTTGCCCCAACATGGAGTCTACCATGAA------------------------------
------------------------------------------------------------
------------------------------------------------------------
------------------------GCTAAGCAAATTGTCACCATCAGACACAAGAAGATG
AAGAAGCACCAGCTGAGGAAACTCAGGAATCGAATGTACTTTTTGTGGAGGAGGCAGAAA
ATAGCCAGGAGGGCGAAGAGGATGGAAATATACTGGAAGAATATTACGGACATCAAGAAA
CAAGGGGAAGATTTCGATGCAGAGGCTTTTGTCAAAGAGCAGCTTCTGAAGGCCAGGAGG
GGGGGGTTCTCACTCGATGTATTTCCGTCTAAACAGATGCTCTTGAAGTCTGCCCTTTCA
CTATTGATATCTTTTGTTGTTTACCATGTGGCTGCTGTCTGTTTTGGAGCACCCGTCTTA
ACATCTGTTCAAGAAACACTGCATTTTGCTGCCTTGTTAACAGTGATGGTATCTTTACCC
TGTTGTCTTGTTGCTGGCCCATCTATAGACAACTGGCTTGAGGTTCTGCTACCAACCAAC
ACAGGATTGGAGACGGTTGTGAAGATAACAAGTATATGTGCCATTTTAGGATCCTGGTTT
GGAGCTGTTCCTATTCCTCTTGATTGGGATAGG---------------------------
---------------------------GGGTTGGGCTACCTGGACCACATCCTCCACCAA
GCCTTCCGCCTGCGAGTCCTGGGCCTGGAGGTGTGTCACAGTCACGCCTGCGCTGCTGAG
AAGAGAGCCGGGATGCAAGGTATACACTGTGGAGATGTCTTGCGCCTTCAAGAACAACAA
AACCAGGGGCCCTTCTTGTCTCCCTCTAGCCTCAGGCTTGGAGCTCAGGAAACACGGAGT
CGATGGAGGGTTCAAAGTTCATCAGACCACCAGGATCACATGCGCCATGTTGCTTTCAGG
GGACTCTTGGAGATCACAGGGGAAGAAGCATCATCTATCCGCAAGAAAGTTAGACGGAGC
TGTTTCTCCAGCTTTGAAGCTTTTGTAGACTCGTTTCTG---------------------
------------------------------------------------TGG---------
---------------------------------------------------GTACATTGG
GTAAGGAAATTT---------ATGTACCCAAGAGACTATGTTTATGTTCGTCGTTGCCAG
GTAGATCAAGACACAAATACCATGGTTATCTCAGCTCGTGCTACTGATCACCCAAGTTGT
CCATTGAATTCTTCACATGTCAGAGTTGGCACATACACATCACAAATGGTGATTTCTCCA
GACACCACATTTGACCAGAATGGCTTTCATTACCTTTTGACCTACTGTGATGACCCCCAG
ACAAATTTTCCAACAGTTTGCTATAAATGGATGGCCAGTACAGGTGTCTATGATTTCCTC
GGCCGAGTTCACACTGCTGCCTTAAAGAAGCATGAGAAGCCTCAAATATCAGTTTCAGAA
GCAATTACAGCAAAAACTAAAGTTGCTGCACCCTCACTTAAAACT---GAAGACACTGAA
GAAAAAGAAACCTTTGACATTGACATCAAGATAACAGACACTTGCAAAATGGGAGAC---
------------------------------------------------------------
------------------------------------------------------------
------------------------------------------------------------
------------------------------------------------------------
------------------------------------------------------------
------------------------------------------------------------
------------------------------------------------------------
------------------------------------------------------------
------------------------------------------------------------
------------------------------------------------------------
------------------------------------------------------------
------------------------------------------------------------
------------------------------------------------------------
------------------------------------------------------------
------------------------------------------------------------
------------------------------------------------------------
------------------------------------------------------------
------------------------------------------------------------
------------ATTCCTCCTGAAAGTATGTGGTCTAAAGCAAGAAATTGGCAAACATCA
CAAGGTTCTTTGTACCATGATAGCTGGCCCAGTTTGTTTGTGGCTCCTAAAGGTGCTATT
AGCAACCTTCATGTTGATGCATTTGCTTCTCACTTCTGGATGATGCTGTTTGAAGGACAC
AAGAGGTGGACCTTGTTTGACTCGGATGACACAGCC------------------------
------------------------------------------------------------
------------------------------------------------------------
------------------------------------------------------------
------------------------------------------------------------
------------------------------------------------------------
------------------------------------------------------------
------------------------------------------------------------
------------------------------------------------------------
------------TATGCAAGTTCCAGTGATTCTGATACAGAGCCGCCTCTGGTGGGCCAG
GCCTGGCAGGACAACTGTGACAGCGATGSYGAGAGYATTGACAGTGATCAGGAGGACATA
CTCAAGTACGCTGGAGTCTACACTACTGAAGAAGTTGCACAGATTCTGAGAGACAAGCTA
ATTAGATTGCAGTCTCTGTACATTGACCAGTTCAAGCGACTGAAACATGTGCTTCTGAAG
AAGAGAAGAGAGTGTCTTCAAGCCTGCAAGGCAGAAGAAGACAAATTTGGGAGCATCAAG
TTGTACAAAAAAGATCCTCTTGAGAGAGACAAATATGAAAAACTATGTGCAATGAAAAGA
TACAACAAGAAGTCAGGAAAGGAGGCTTTGATT---------------GGGGATGAAAGT
TTCCAGACCTTCATTCTGCATGATGAAGACCACACCCTTGGAAACGCTCTAAAATACATT
CTGAACAAGAATCCAGATGTCACATTTGTTGGGTACAGCATCACTCATCCATCAGAGAGT
AATATAAACCTTCGAATTCAGACTTCAGGCAAGCCAGCCATGGACATACTGAAGCAAGGC
TTCAAGGACCTTAAGAAAATGTGCAGCCACATGCTGACAACTTTTGAATCCTCTGCCAAG
TACTACAAAGAAAATCAT---GATCAAATGGATCAAACTTTGGCCATGTGGGATTTGGGT
CACTGTGACCCTAAGAAATGCTCTGGTCGTAAACTCAGTCGGCTTGGACTTGTGAATACC
TTACATCTCAAACAGCGCTTTCCTGGCCTCATCCTTTCTCCTGTAGGAACCAAATGTGTT
GCACCCCAGGACAGACCAATAATTCAAGATCACGGCATGGCAGTCATAGATTGCAGTTGG
GCCAAGCTGGATGAAACACCATTTGCAAAAATGAAAGGAGACCATGCTCGCTTGCTACCC
TACTTGATAGCAGCAAACCCAATCAACTACGGCCGTCCATGTAAACTGTCTTGTGCAGAA
GCATTTGCAGCAACTTTGTTCATAACAGGTTTCACTGAAGAAGCTCAACACGTACTATCC
AAGTTCAAATGGGGGCATTCATTTTACACACTCAACCGTGAACTTCTGGAGAGTTATGCT
TCTTGTGAAACCAGT---------------------------------------------
------------------------------------------------------------
------------------------------------------------------------
---------------------------AAGTCAGCTGAAGTGGACTTTGCCTGCAGGAAC
AAGGATGGGCTTGCCAAAGTGTTTGATTGCGTAGAGAAAGAGGTCATGAAATGTCTGCCA
AATGATGTTGTAAAAATCGTGCCTGGCCTGAAGGAATTGACTGAGGGCATGACATTCATG
TGTGACCACAAGGAAGTCCTGGAGAACACCTGCCTCATGATTCTCAACTGCTACATGGGC
AAGTTGCATTCCAATCCAGCTTTGGACATTCAGCAAGTTTTGTGCAGTGTCATCACTGCA
GAGGAGTCCTGCATTTCTCAGCACCGTGGCACTTGCAGTCAGGAGTACATTGACGAAATG
ATTGACAAGATCTTCCCATGCCAAGCTTCTATTTTTAACCTGGCTGTACTGGTTTACATG
ATCTACTGGAAGACAACGACAGAGTCCCTGGTGCCTTACTTCGTTGTCATGGGGCTCTGG
GGGATGAGCGACGGCATCTGGGTGGCTCAGATCAACAGTCTGCTGTGCGTCGTCTTCCCA
GACAAGTTCGAAGAGGCCTTTGCTGGTCTGCGCATGTCCCAAGGCATCGGGGTCGCCTTC
GTCTTCGGCATTTCCGACGAAGAAGTCTCATTAAGGCCAGGAGAAAGGAAAAAGGTGGAC
TTCAGAAACAAACTGTACCTTGCACCTTTGACAACTGTTGGCAACCTCCCATTCAGAAGA
TTGTGTAAAGGTTTTGGAGTAGACATCACATGTGGGGAAATGGCTGTGGCATCACAACTG
CTGAAAGGGAAGCAATCAGAGTGGTCTTTGATCAAAAGGCATCCATGTGAAGATGTTTTT
GGTGTTCAGCTCTGTGGCTCCTACCCAGACTCTATGACACGATGTGCCCAGCTTCTGGTT
GAGTCCTCTGATGTTGACTTCATTGACATCAACTGTGGATGTCCCATTGACCTGATTTTT
AAAAAGGGTTGTGGCTGTGCTTTGATGGGGAAGGCTACAAAGCTTGAGCAAATATCTCGA
AGCATGCTTGGTGTCATGGGTGATACCCCTCTCACTGTCAAGATCCGGACAGGCATTCTG
GACCACAAGAATGTGGCACATACACTCATACCTCGCCTCAGGGATGCTGGTGTTTCACTG
ATGACTCTTCATGGCCGATCCAGAGAACAGCGCTACACCCGTCTAGCTGATTGGGACTAC
ATTTCACAATGTTCAGCTGCAGGCAGTCCTATGCCTGTCTTTGGAAATGGTGATGTTTTA
TCTTATGAAGATGCCAACTATCATATGGAGAAAAACAATGTATCA---------------
------------------------------------------------------------
------------------------------------------------------------
------------------------------------------------------------
------------------------------------------------------------
------------------------------------------------------------
---------------------------------GTTGTAGCTGAACTGCAAAAATCCAAT
TCCACACTTCTTTCTATGTTGGAAGCACAGACTGACCAGCTATCTGCTCACAAAATGGAA
TCAGAGTTACGAAACCTGCGGGCTGAGAAAGAACAAATAGTGAAAGACCAAGTGACAAGC
TTGAATTCTCTTCTTCAAGACAAGCAGGGAGAGAGCCAACTGTCTCAACTTATGCATGAG
AAGGACGTGGCTTTAGCCAACAGACGGCAGTTGCAACAGGAAGCTGATCAAAACAAAATT
GTGGCTGAACAAAGACTACAGGAATGTGCTGCCCTGAAGAAACAAATTTCAGACTTGAAT
GAAAGGGAATTCAAACTTAGCAGAGAAGTCAACAGATTGAGGGCCCACCTGATTGAAGTT
GAAGATGGATACACTAAAGAAGCTTTAGAGTCAGAAGAAAGGGAAAAAGAGCTTCGAAAC
CGATTGTCAAAAGCAGAGGAACAGCTTGTTTCATCTTCATCCGAAGTCGAACTGGCAAGC
AAAGAGTCAGTTAGACAAATTGAAAACTTGGAGCAACAACTGCAGCACATTGCTAGTCAG
CGGGATGCTGCCTACATGCAAATCTCCACAATACAGGAGCAGTGCCAGCAGTATGCTTCA
TCCCTTAGCAACTTGCAACTTGTTCTGGAACACTTCCAAAAAGAAAAAGACTCGGCCATC
TCATTGGAAACTGAAAGGTATCAAGAACATGTCAAGTCCCTTAGCAGCAAAGTCGAAGAA
CGTACGACTGAACTGGATGCTACACGGGCTGACCTGAAGGAAGCCCTTGATGCGTTAGAC
GCAGCCTCAAGAATCAGTGAGCAGTTGGACAGGAAAGACGAGGCACTGGCAGCTCTCAAG
GGAGAAGTTCAACTTAGAGAAGATGCACTTGCAGCTGCTGAAGAAGAAATTCATTCTCTC
AATAGCAGCACTGAAGCCAAAGTGKACAAGACACTGATGCACAATGTGGTGATGACATGG
CTGACTTCCCCAGAGAAGAAGAGACCTGAAATAGTGCAACTGATTGGCCACATTCTCAGT
TTTAGCTCAGATGAATTTAAGAAGATTGATGCTGCCCAAAACCAGGGTGGAACATGGATT
GGATTCTTCAAACGTTCTCCAGAAGAGTCTGCAACGTCAGCCCCTTCCCCACAGTCTTTC
TCACAATTGTTTGTCAAGTTTTTGGAGAAGGAGTCG------------------------
------------ATGCTGTTCGACATCCGGGACTGGCGGCAGGGCGTGTCCCTGCTGTGC
GATGACCTCCACGTGTTTAGCCGGCACTTTGACTGCCTCCATCCCTACGCGCCCCTCATC
TTCAACTGCATCCAGAAGCAGACGCGACACTTCAAGAGGGCAGTGACCAACGCCGGCCTC
GTGCCCTACAACGTCCTGCATGACATCACCTGCAACTTCGCCGAGAACGTGGTCACGTGC
CTGGGTGACCCGGTGTCAAGGTCGTGCCCCCAAGAGGTCGTCTACACGCTCGTCTCAGCC
CTCCACCGCTTCCTACCCCCGGCCTGCGCCCCCGTACCGGATCTCAACAAGATTCGATTC
GCAGCCTACAGGACGGGCATGAAGCTTCGGATGCTGCAGAAGAAGCTGTGCTTGGACGTG
GTCAGCCTCGGCCAAGCCAGCGACGCCTTTGACCAGCACGGCCTTCGTGGACGCAACGAC
AAGCTCCTGGACGTGGGCGAGATGATCGAGTGTCTGTCCACCGTCTTCTGCATGCAGGTG
CCCAGGCAGCTCGGGGAGATTGCGTCGTTTCCCAGTGTGCGGAGCTGCTTCGAGAAGGCC
AACGGTCGTCCCGAGATTGAAGCCTCGCACTTCCTAGACTGGCTCAAGCTAGAGCCCCAG
TCTCTAGTCTGGCTGCCCGTTCTGCATCGTCTGGCCGCTGCTGAGACGGCCAAGCACCAA
GCCAAGTGTAACGTGTGCAAGCGTGCAATGCAATATCTTCAAACATGGACCACAGACAGA
GGCTCATGGAAGTTCAACAAAATGTTGCAGGTTCATCTTCTCCAAGTTATGTATACAAAG
ATGAGTGATGACGACTACAACATGTTATTACCTTATTTGGAAGGCATGGGTGCCTCTGCA
AAAAAACGGACAATAGAAGAAGCA------------------------------------
------------------------------------------------------------
---------------AAGGACAAGACAAATGCCACATCCCAATGCAAGCGCCTTTATGAT
GAGATGCAAGCCTCTTACAGCCAACGAGAGCGTTCCATCCAGCGCTGCCTGCAGATGGTC
AACAAGGACATCAAAGATCTACGCGCCAAAAAGGAAGGAGACCCGGATAACTTTGATGTC
ATCAAGTCTCTACGGAAGGAGCAGACGAAGCTTCGCCTGATGCAGCAAGAAATGAGTGTG
GAAGAGGTTGTGAAAGACAGGACATTAAAAGTGCCTGTCTTCTGTGTGGAGCACAAAGGG
AAACAATCCAGATTTACCCCCGAACGTGTTGTAGAATTCTTGTACCAGAAAATGCTTGAG
ACTGCTCAAAGCCTTGGAGGCAGTGGGAATCAGAAGGTTGTCTTGGCAATTCCAGCAGGT
TTCACGGAAGAGCAAAGATCTATAGTCAGTGAGGCTGCCACGAAAGTAGGATTCAACATT
CTCAGGCTTATCAACGAATCATCAGCAGCCATGTTAGCCTACGACATAGGCCAGCTTGAC
CAATCAGAACACTTCAAAACATTGATTTACCGTCTGGGTGGCACGTCCCATGATGCAACT
CTTGTAGAGACGATACATGGCATGTAC---------------------------------
------------------------------------------------------------
------------------------------------------------------------
------------------------------------------------------------
------------------------------------------------------------
------------------------------------------------------------
---------------GGTTACAAGAGGAGCAGTCAGAGCAAGCTGTACAATAAGGAACAC
TTCCTTCAGGCTAGTTGTCAGTTTGTGGTGCGGGACACTGGTACCTACAAGGAGCAAATG
TTCAGTCCAGATGCGTTGGTGGCCTGGGAGATGATTGAGCTGGTCCAGAGCTTTGCCACA
GAAGAAATGAATTGTGCTATCTGCCGGCACAGCCTCTATGCAGGGAAGATCACAAAGTGT
GGGCACATCTATTGTTGGCCATGCATGCTACGGTACTTGTCTCTTGGAGAAAGTAACTAT
AGGAAGTGTCCCATTTGTTATGATGCTGTTAAAGCAGAGGACCTGAGGAGT---------
------------------------------------------------------------
------------------------------------------------------------
------------------------------------------------------------
------------------------------------------------------------
------------------------------------------------------------
------------------------------------------------------------
------------------------------------------------------------
------------------------------------------------------------
------------------------------------------------------------
------------------------------------------------------------
------------------------------------------------------------
------------------------------------------------------------
------------------------------------------------------------
------------------------------------------------GTTTTGTATGGA
TACTTCAGAAGCAGTGCATCATGGCGTGTGAGAATTGGGTTGGCACTGAAAGGTGTTGAA
TATGAGTACAAAGCAGTACATCTTTTGAAGGGTCAACAACATACAGATGAATACAAGAAA
TTAAATCCAATGGCCATGGTTCCAACCCTCTACATTGATGGGGTTAACCTGACTCAGTCA
CTCCCAATACTTGAATACCTGGAAGAGAGATTTCCAACTCCAAGACTGCTACCAGAAGAC
TTGAAGGGGAAAGCAGTGGTTAGGGCGTTATCTGAAGTCATAAACAGTGGTATTCAACCT
TTGCAAAACTTGTCTGTCCTTAAAAAAGTTGGAGACGAGAAGAAAGAATGGGCCCAATTT
TACATCAACAAAGGATTTACAGCTCTGGAGTACATGTTGAAAAGCTCATCAGGACGA---
------------------------------------------------------------
------------------------------------------------------------
------------------------------------------------------------
------ATGTCTGATAAGTTGGATACGCGTGTCATCCAAGTGACAAATATTGCCCCAAGT
TGTACAAAGGATCAACTGAGGACATTGTTTGGATACTTGGGAAGAATAAAAGAACTTCAA
ATGTACCCACCAGACAATGCTGAGGCTGTGACAGCCCGTGTTGCCTACTTAGAATTTGAA
GATTCTGTTACCACTGGTGTGGCCCTTCATTTGAGCAGCACTGTATTTATTGATAGAGCG
ATCATGATTGTTCCAGTTATGGATGGAAAAATCCCTGATGAGAGCACAGCTCTACAGCTC
ACACCATCAGCTGTTGCAGGCATGTTGCCTGGTCAGCCCACTTGGCCAGCAAATGTTGTC
AGTCAGGTGACTGGATTGGGTACAAACCAAGTCATAATGACAAATGACCCACGTTTGACT
TCGCTTGGACTACCACAGTATCCACCACTACCTGCAACAACAGACCCAAGCAAGATTGAG
GAAATTCGGCGTACCGTTTACGTATCTGATTTGGACACTAAGGTTACCTCAGAAATGCTG
CTGAACTTTTTTTCTCAAACTGGTGAGATAAAGTATATCAGAATGGCGGGAGATGACTGT
ATAAGTACACGAAGTGCCTACATTGAATTCACTGACCAGAGGTGCATAGCGCAAGCTTTA
AGCTACAATAATGTTGTTTTTCAAGGGAGACCTGTAAGTGTCAAACACTCAACAACTAGC
ATCACCAAGCCCTCAGCAAAATCAGAAGCATCGCAGCGTGAGATTGATGAGGCCATGAAG
AAAGTGAATGAAGCCTCAAAGCTGATTTCAGCTGCAAATACAGAACGTGAAAAGCACTCA
CGCTCTCCCAGTAGGAAGCGTTCCCGATCAAAGGGTCGGAGCAGTTCAAGGTCACGTAGG
AGA---CGGTCACGTTCCGGTCGAAGAAAGCGAAGCAGGTCTCGATCAAGGAGGCGCTCC
AGGTCTAGGCGTCGTTCACCAAGACGCTCAAGAACACCAGTGAAACGCCGTAGATCACGT
TCAAGGGGAGACAGAAAGAGATCAAGAACACGTTCCCCTGTAAGGAGGAAACGGTCTCGC
TCAAGATCAAAGAGAAAATCCCGCACTCCTCCAAGGTCTTACAGC---------------
------------------------------------------------------------
---------AGCAGGAGATCTCCTACAAGGCGCTCCAGGTCTCGCAGCAAA---------
------------------------------------------------------------
---------------------AGGCGCAGCCGCTCGCGTAAAGAAAAG------------
------------------------------------------------------------
------------------------------------------------------------
------------------------------------------------------------
------------------CAGATTGCCCATATGATTGCCTTCATCGACCAAGAAGCCTCA
GAGAAGGTCGAAGAAATCGACCTTAAGGCTGAGGAGGAGTTCAACATTGAGAAGGGACGT
CTGGTACAGCAAGCTCGTGTCAAGATCATGGACTTCTATGACAGGAAAGAGAAGCAGGTC
GAGCTCCAGAAGAAGATCCAAAACTCCAACATGCAAAACAACTCTCGTCTTCAGATCCTC
AAAAAAAAGAACGAGCTGGTCAAGGAAATTATGGAGAAGGCCCGTAAAGAACTGAGCCAA
TTGCCCATCAAGGAAGCAGCAAAATACAGAGAAATGCTCAAGAACCTCATTTTGCAGGGT
CTAGTTCGTATGATGGAGAGCAAGGTGGCAATTCGAGGCCGAAGTGAAGATGCCAAGATT
ATCAAGGGATTCTTTCCAGAAATCACAGCTGCCTACAAGGAATTGTTCAAGGGCCAGTTC
GAAGTCCAACTGACCTTTGATGAGGAGAACTTCCTTCCATCTGATATATCTGGTGGAGTT
TGGCTGTTGGCCATGGGTGGAAAGATCACCGTTGTCAACACCCTGGATGAGAGGATTCCG
CAGATGTTGTTTCTCAACCAGGTCACCATCAACGGACAGACTTCCTATGTTTTAGTAGAT
GCAAACAATAAACCTGTGCAGCTTCCCCAAGGAATCCAAGTAATCAATATCCCCAACACA
CAAATCCCTGGTCAACCTATTCAAATGCCTGGTGGAGACACAGAAGGGGAACCTTTGTAT
GTGAATGCCAAACAGTACCACAGGATATTAAAGCGACGCCAGGCCAGAGCAAAACTGGAA
TCAGAAGGCAAAATTCCTAAAGAGAGACAGAAATATCTTTACGAATCACGCCATCGACAT
GCTTTGAATCGGGCACGGGGGTCTGGAGGAATTTTTGGGAAA---TCTTCTTCCTCCAGC
TCTTCATCCAGTGACTCTTCAGATGATGAGTGGCGACATCTTCCCAAGCATGAGAAAAAG
ATGAGAAAGAAGTGGAAGAAGCAGATGAGGAAGGGTAAAATGCCTCATGGATCCCTACCG
CCTTGGCAGGGTGGCCCTGCCTGGTCCCCCCCATCCAGGGGCAAGTACGGCAAG------
------------------------------------------------------------
------GATGTGTGCATCACCGTGCCCATCTGCAACAGTGGCGTGGCCAAGAAATTCTGC
CTGCTGGAAGGCTCACAGTCCTCGGCGCAATTCTACGTCTTCGTCGGCGTCATCGTCTTC
CTCTACTGCCTGGCCGCCCTCGTCCTCTACGTCTTCTTCGATGATCTCTACAGGAGGAAC
ACGCGCATCATCATCATCGACTTTGTGGCCTCCATCGTCCTGACCATGCTCTGGCTCATC
GCTTCGTCTGCCTGGGCCTCTGGCGTCAACGACGTCAAGATGTACACGGACCCCAACGAG
GGCCACATCTTCAAGAACCTGGAAGAGTGCAAGGAGCCCAAGTGCACTACCGTT------
------------------------------------------------------------
------------------------------------------------------------
------------AGAAAGAAAGCGAAAGCTCCAGCAGCTCTGGGGCTTACAGCAACACAG
TACATTGCCCCTCTCATGGCCAATTTCGACCCATCCTTCAGTAAAGACTCCAATATTTAT
TACCAGAGTTTAGATGACAAATTCACCATTGAGTGGAAAAATCTTGTCCTCCAGGATCAA
AATGAAACTGGAAGATTCCATTTTCAAGCAAGTTTGCATGCAAATGGCAGTATATATTTC
TTATACAAACAGGTTCCA------------------------------------------
---------------AAAAATGCAGAGTACAATGCTGATGCCCACCGGCTTACATCGTTG
CTCTCTAGAATGAACTTAGATTCCAGCTGTTTTACTGAATCAGGAAGGAAGAGCGTAAGA
ACACTAGCTCACCTAGGAACTTCTCTGAACATCAAAAATTCTTCTGAA------------
---------------------------------------------------------AAC
ACTTCCATCGACGGGACCGCCACCGTTCCAGACCCCTCCAAGCCAGCAGAGCTCATGGTT
TCCTTCTCCAAATATCAAGCAGGTAAAGCCAATTATTTTGTGGTTGAGACAGACTACACC
AGCTACTCGGTTGTCTTCTCTTGCGCAGAAGTTCCCATCAATGTCCAGTTCCTTTGGATC
CTGACGAAAGAGGTTTCTATGCATTACTTGCCGGAGTTGGACTTCACAAACCGTTCTGGC
TTCAAACACCTGTGTGCAGGCTCTATCATCACACCGGAGTGGATTGTTACGGCTGCACAT
TGCGTCGTGATGCTGGGAAACGTGTCCAACTGGAGGGTCAAGGCC---------------
---ATCCTGTTCCTTGGATTGTATGATGCCGGGAAGACCTCGCTGCTACATTCGCTGAAA
CTGGGGGAAGTTGCTACCCTCATTCCAACAATTGGTATGACGTTGGACACTTTGAAGACC
AAAGCAATGGAAATCATAACATTTGATATAGGTGGTCGAAGCACACTTAGGCCACTGATG
CGATTCTACCATGCCGGTGCCTCTGGAGTCGTATTTGTGTTGGACAGCAGTGACAAGGAC
CAACTGGGGTATGCAATGGACATGATTGATCGCTTCATCATCCAAGAGGAGGACCTGGAT
AACACAGTTGTCATGGTCCTTGCCAACAAACAAGATTTGTCGGACGCCATGAAACCAAGG
GAGATAAGTGACAAATTGGAACACCGGTTTCAAGGAAAGCTTGGTAACCGAACTTTATTC
TTGCCGTGCAGTGTGACCCAAGGGCAGGGTGTCTTTGAAGCTCTTTCCGCATTTGAGGAA
CAAATT------------------------------------------------------
------------------------------------------------------------
------------------------------------------------------------
---------------------------------------------CGCAAGACTTGCATT
AGGAAAGGTGAGGTAACCACAGCCAGCCCTTGCCCCATTTGCAGAGATGAGAACCTTGTG
TTGGATGCAAAGAATGTGAAGCTCTTAGAACACTTTGTTTCTCCCAACTCTGGGGAAATT
TTGGACATGCCACAAACTGGCCTGTGCCAAACACAGAACAGAAATTTGATTGTTTCCATC
ATGTCAGCCTGGGACCAAGGACTACTGGAGATGAAAGTTCCTTTTAGAGAATATGACTAT
GATGACTACAAAACATTCCTGTCCACCATTGAAGCCCTCTACTACTTCTTGTGCGAGTTC
CATGCAGCTTTTGTAGAGGAAGCCTACAGCCATCAGTACGACAACCTCCTCTTCTTCTTC
TGCTTCATGTACAACAAGATTCATACTTTCAAAAGCAATGTGAGTGTTGAAGCTCTGTAT
CCATCGAGTAACCCCGATATTTTACGACAAGTTAATCAGGATTCAAATGATAGACAAGAG
ACATTTGGGGGACATGTACCAGTAGATGAACTGGAAATTACAAAATCTAGAAGCAGTGGA
CCAGGGGGGCAGCATGCTAACAAAGTAAATAGCAAAGTGGAAATCCGCTTTCACCTAAAG
ACAGCATCATGGATTCCTGACTGGATTAAACCGAGACTAGCTGAGCAGGAGCGAAGCAGG
TTGACCAAAGATGGCATGTTTGTGGTGAAGTCTGACATGACTCGGAAAGCCATGCTGAAT
CAGGCAGACTGCTTGAACAAATTGAGGAGCATGATTCACAAGTCTTCAGTCTTGCCAAGT
CCCCCTACAGAAGAGGAAATTAAGCTGAAAGAGCGCAGGATGTCCAAGGCTAAGGAACAA
GTCCTTAGAGAGAAAAGAAACAGATCTTTACTCAAGAAGTCTAGATCAGTTGAGATGGAC
CCGGAGCTTCAGGTCATGGCCAGCATAACAGATCACCTCATCTCTACATTAGCCAACTAC
CTGCACTACAAGGATGTCAAAACTTCCTGTGACAAGAAGGAGATGGACTGGGGCAGTGAG
ATGAAGAGAGTTGCTTTCCTTGTCTTCGCATCCATCAGCGCCAATGATGAAGACATCAGG
GAAAAGGTGATAAAGCAAGACGGCATGGTAGAACACATCCAAGCCTCCTTCATCAGTACC
AATCAGGCAGAAGTGGCAGCCAGCCTGCGATGCCTTCAGTCCTTGACCCGATCCGTCCAG
CAGATTCGGACCGTCTTGCATGACAATGCTATGTGGAGGCCACTGCTGCAGATGGTGCGT
TCAAACCTGGTGTTGGAATTCAGCCCTAGCAAAGAGGCGCTGGCCCAGTGCAAGGCGGTA
GACGTGTTCTGCGAGCTGTGCCAGAGTCCTGACAACACCATTAGACTCAATGCCACCTGG
GGGGTTATGTCTATGTCTTACTGCGCCTCAGACGACATGCAAAACAGCCTCATTGACAAG
CTCGGCAGAGGCATGATAGTCAAACTGATACAAGATCCTGTATTGCTGATACGTGAAAAG
GCCTTGGGCATTGTACGCAACCTGCTTGACCAGAAACGTCATCCACGCAACTACGGTGGA
GCCGACTTGTCCAGGGTCAAGGAGACCATGAAAACCATGAGAGAAAAGGAAAAAGACCGG
CCACCTAAACAGCTTGAGATGATCATGACAGGCAAAGAGCGCAAAAACCACCAAGAATGG
AAAGTGGAGAGAGAACGCTATGATAAGGAACGCATCCAGAGACAGCTTAATGAGGCTGGT
TGGAAGAGGGAATGGGACAATGACAAAATCGAGTATGATGATTTTGAACCTGCCAAAAGA
CCAGGTGGATCTCAGCACCAACAATCACAGCCTCAACAACACCAACCTACCCCCCATGGC
AACAGCCCCAGCATGGGCGTGCACCCGCAGGTGGGCCAACAGCGCCCCGTTCGCCATGGC
AACGACAACAGCAGCAACAACAGGCAGTCTAGGACGCAGACGACCAGGCCAGACCCAATC
CCAGGCCAGCCCTACGCCGGAGCCCCAGCTCAGAGAGTGGGCAGTGCGCCCCTCAGGAAG
ATACAGAACCGCTTCGATAGAGATAACAGAAGTTATAATAGAGTGCCTCGTTTCGAGAAA
AACAACCCTCAGCCAATTGATGGACCGGAAATTGATACGTGGACCAATGAAACGGCAGAG
AAGAAGCCCAGCAAAGATACTGATTGGAACAACTGGAATGACACCTGGGTTATGGATGAA
GACCAGTGGACGGGCACACTGGAAGAGACAAAGGTCTTCACTCCGTCTCAAATGAAAATC
CCAGAACCTGAACCAGTTATCTCTGAGCCTCCCAGTTCCCTTGGACAACGGCTTGATGTT
GGTAGCTTGTTTGAGTCTGCTAAGTTTTCAAAAGCACCTGATTACTCGAAACCAAGTGGA
GACTCCTACATCACACAATTCAATCAGGCGGCAACTGAGTCTATAAAGAATACAATTGGT
ATTGGCAGTTCGTCCCGGCAGCAGTCAACCACCAATGCCCTGGGTCTGTCAAGTTTGGCA
CAG---------------CAGAGTGTGTTGTCTTCTCTCCAG------------TCTGCT
TCCCAGGCCATCACACAGATGTCTCAGATTGCTCAACAGTCAAGAATCCCGTCTATAATG
ACAAGCATGTCTCATAGGCCAAAGTCCCAGCGATCCAAGCTGCCTCCGCCTTCAAAGATC
CCGTCTTCTGCTGTTGAAATGCCTGGTCATATTCCTCGAAATCCACAGTTGGACTTACAG
TTTGGGATAGATTTCAGCTCTGAGCCAACTGCTACCTTTGGTTTTGGCGGGAGTGGAGAT
AGTGTAGCCGCCACCTCTTCTTATTCTTCTACTTCGAATGGGTCATCTGTGATATCAAGT
CACCTGAGTCAAGGCCTTGTAAGCCAGACTGAGAGTGAAACGGAGTCCAATATGATTTCC
TCTCCGCAAGCAGGCTCAGGCAAAGGTCCTTCAGGCATTGAGAATCAGGCACCTAACCGA
CCTGGAGTTTTCCATAACTCAGTCTATCCTGTATCTCCCTCAAAAAATGACACTCAGAAC
TTG------GAGCAAAATAAGTTGAGTGATGCCATACCATTTCCACCATCGCAGCTAGAG
AGGAAGTCGAGTCCACTGTCTCAGCGCACTGGACAGCCAAATCAGAATCTCAGCTCAGGT
CCACCAAGCAAGGACTCATCA------------AATTACACAACTGCCAATGGTTACGCT
TCCTCATACCCAACGCACCAGAAAGCATCCCACTCCTCCAACCCTCAGGCCCCACAGAGC
TCCTCTTTCCCTGGCCAGTACCCAGCTAGTCAGCCATACCCGTCTGGTCAGTCACAGTTC
TCTGCTCCTCCAAGCGCATCTCAGTTCTCCTCGGGG---------CAATACAACAATGTG
CAGAATCAATACTCTGCAGGACAGAACCAGTTTCCGTCTGGTAACTCTACTCACCAGTCC
CAATACTCTGGTACCCAGAGCTCATATGGGAGTGGACAGTCGCAGTATTCTGGCTATCAA
AACAACAGCTCATTTTCATCGCACCCGCCATCCCAGTCCAACTTTTCCTCAAGCCAGACT
GGTGGCTCTAACAACACAATGTATCCATCCACCTCGCAGTCAGGTGTCTCGTCCTACACA
TCTCAATCAAACTCTTATCAGTCCCCATCTGCTGGCTCGTACCATTCTAGAGACACTCCG
GCTAGTGTTACTGTGACAACCCAGTCAAGTAGTGGAGTAAGTTTTCCAAACCAGCAGGTG
TCCTCTTCTCTCAAGCCTGTGAGTACTCAGAGCAATACAATTTACTCCTCTCCGGGCTTC
GCAAACACAGCCCCATTACAGCCTCCCCCACTGGCTAATAAGTTGGGAGACAGTCTTTCA
AAGATTACTCTAAAGGAGAACTCACTCGATGGACATCAAACCAATCAGTTTGAGCAT---
------------------------------------------------------------
------------------------------------------------------------
------------------------------------------------------------
------------------------------------------------------------
------------------------------------------------------------
------------------------------------------------------------
------------------------------------------------------------
------------------------------------------------------------
------------------------------------------------------------
------------------------------------------------------------
------------------------------------------------------------
------------------------------------------------------------
------------------------------------------------------------
------------------------------------------------------------
------------------------------------------------------------
------------------------------------------------------------
---------GGAAAATTAAATAGCGAGATGATCCTATTCTCCGACATGCTGGAATTGGTG
TACGTAGGAATTGATCTGTTCGCCTTCTTTTTGACCTTCATTGGAGCCTGCATTTTGTCA
GCCGGAACGAATTCGACATGCTCTCCTGTAGTGTGTAACAATAACGACTGGCTTTCATCT
TCAAGAGCAGCTCAGGCTGGAGCCTGGATCAGTACATTTGTGTGGATCTTTGTGGGCCTC
TGTGGATTTCTGTGTCTCTGGCGGGAAGGCAAGATTCCTTTTTTGGGTGGCAAGCGCATT
TTCAACGGATTGAGTTGTGGGGTGAATGCAGTTGAATCACCATCCTTGCCATTTACAGAA
TTGTCAGTCAAATACTTCCAGGAGGATATTCCACGGTCATTTGAAGACATTGACATGCAA
ACAGCTTCCAAGTTGACCAGGCGCAATGAAGTATCTCCATGTTCCATGGTGTTGTCCCTG
TTGTATGCAAAGCGTTTGAAACAGCGTAACCAGGAGTACCTACAGTCAATGTCTTCTACA
AATGTCTTCTTTATTTCTATGATGATGGCAAGCAAATACCTGTATGACGAAGGTGTGGAG
GAAGAGGTGTACAATGACGACTGGGCAGATAGTTTGGATCAGGATGTGGATGAAGTCAAC
AAAATGGAGATGGATTTTCTGAAGGCAATGGATTGGAGACTGTTTGTCGGACAAGAGGAG
TTTGAAGATGCCATTTCTGCAATAGAAAGAAGATTGGCAATGCAAGAAGGAATAAAGCGT
GGCTGGTTCACCTACTCAGAGCTGTCTCTTCTTCTCAATCTAGACTTGCAGAACATCCTT
TGGGGGGAGCTTGGGTTGGACTGCACCAAGTTTTTGGCAGTCCTGTCCACTGGTTACCTC
ATGGGCTTCCTCAGTTTGTTGGGATCAGCTACAGTGGCGATGCAAGTTTCAGTCCCGGTG
ACCACAGCAACTCTTGCATTGCTC------------------------------------
------------------------------------------------------------
------------------------------------------------------------
------------------------------------------------------------
------------------------------------TGGTTTTTTTACAAGTTCATCAAC
CCATGGTTGTCCAAACTATGGAATAGGTCAGAA---TATGTGACCAGCAATCTCACATGC
CCATTGCCCCAAAAGAAAAAGCATCCAGACGCCAAGGAGATGCAGATCAACCTGACAGGT
TTTCTCAATGGCAAGAATGCCCGAATCTTCTTGTCGGAGCTCTGGGATCACCTGTGTAGT
GCTCAAGAGAATGTGACCGGCATACCTAACCAATTTCTGGAGCAGAAAAAGAATGAGATT
AAACAGAGACAGGAAGAACAAGAGCGTCTTCAAGAGGCCCTCAAGAAGAAAGAGGAGCAG
ATAAAGGAACAGCTTGCCAAGGAGAGGAGAGAGATG------GAGAAACGAGATCTCCCT
GTGAAACCGGGAAAGCCAGTCACAGCAGAGGGCGATGCTAAAAATGGAAAAGAGCCAAAG
GAGGGAGAGGCCGAAAGTACTGGACAGGAAGAAAGCGAGTCCAAGGGCAAGCCAGAGGAG
GACAGGAAAGAGAAGTCTCCAAGCAGGAAGCGAGACAGGCGGCACAGATCTCGCACTCCA
GACAGGCATTCCTCTTCCAGAGGCCCAGACAGACGAAGGGACAGGGAGAGAGAAAGAGCA
CCCATGGGTCGACGCCGTTACTCGCCACGGCGCAGATCCCCTCCCCCGAGGAAGAGGTCA
CCA------CGCCGTCGCTCTCCACGGAAAGGAATGGAGCAGAAGAAAAGATCAAGCAGT
GAAAGCAGTTCTAGTGGTTCTGAAGATGACTCAAATACATCCCCAGAGAAGGGAGGAATC
CAGCAGAGAAGGAACTACAGGAAGCACGAGGAAAGTGGTAAAGAGTCATCTTCCTCAGAC
TCCTCAGAAGATGAACAAAAGCGGTCTCCTTCCGCCCCAACCAAACATGTGGAACGCAGG
AGGACTCCTTCACCTTTCCGCAGGCACAGGACGCCA------------------------
------------------------------------------------------------
------------------------------------------------------------
------------------------------------------------------------
------------------------------------------------------------
------------------------------------------------------------
------------------------------------------------------------
------------------------------------------------------------
------------------------------------------------------------
---GGTGTGTCAAGGCCAAGAGGGGTTTCTCTTGAGAAGGCTTCATTCTATGAAAATCCA
ACGGAATTTACCTGTTTCTCTGATGGCATAAAGATACCAAAAGACTATGTGAATGATGAC
TACTGTGACTGTGAGGATGGATCAGATGAACCAGGTACATCAGCATGC---AATGGCTTG
TTTTACTGCGAGAACAAGGCTCATGTTGGAACATACATCAGATCTTCTAGAGTGGATGAT
GGCCTGTGTGATTGTTGTGATGGTTCCGATGAAAGTGATGCT------GCTTGTGAAAAC
ACATGCGAGCAGCTGAATGTAAAGGCTAGAGCTCAACAAGAAGCAATGAGAGAGAGACAG
GAGAAGGGTTACAAACTCAAACTGGAATTAATCCAGCAAGGAAAACGGAGTAAAGATGAA
AAGCTGTCCCGTTTGAACAGCTTAGAACAGGAGAAGTCAGCTTTGGAAAATGAGAAGAAA
AACATGGAAAATACCAAAAATGAAGCAGAAATACCAGAAAAGGAGGCCATTGAGAAGCAC
AAGCAAGCATGGGAAGCTGTAAAAGCAGAGAAAGAGAAAGTCAAGGATGCTGAAACAGCT
GGCAATGCTTTCACAGTACTAGATGTGAATGGGGATGGCAAGGTCGACTTTCCAGAAATT
ATGAAACATATTGAATTTGACATTGATTCTGATGGAACTGTGAGTGAAGAAGAAGCTAAG
GAGTACCTTGAAGACTATGAAGACGTCGAC------------------------------
------------------------------------------------------------
------------------------------------------------------------
------------------------------------------------------------
------------------------------------------------------------
------------------------------------------------------------
------------------------------------------------------------
------------------------------------------------------------
------------------------------------------------------------
------------------------------------------------------------
------------------------------------------------------------
------------------------------------------------------------
---------------------------------------AGGGATAAAATTAAGTCATGC
TTGGACGATTTGAAAGAGCATGTACCATCCCTGCGTAACAAGGGTAAAATGAGCGAATCT
GCTATCCTGTTTAAA------------------------------CTTCACAAAGTCGGA
CTAGAGTCAAGCTCAACAGGGTCTTCTTTCCCCGCTGATTCTGCCAAGCCCGTTCCCTTG
GCTGTGGTTTCGCTAGATAGTAGAGATGAGGATGATGACTTTTACAATGAACCACCGCCT
GAGTTTCCTTCTGCCACTAAGTGGGATACTCCGGCACCAACAATAGGAGGCAAAGGGTAT
TCAGGCCAAGGGAAGAATATTGTCACAAAACACGACAAAGTTATTTGTGGACGCAGGAAT
GCTGAAAGACTTATGGAGCTTCCTCCAGGTGTTGATATAGGAGATGGAGAAGGAATGGAC
ATGCAACTGCCAAACAGCGTTTACAATTCGCTGAAAACCCACTCCCTGGGGGAGAACAAG
AAGAGCATGAAGATTCATGAGAAGAAAGATCATTCCACCGCTATAAAAGCTGTGGATGAA
AATACAAGAATCTTGCTGTTCAAGATGATCAACAATGGCTCTCTTTCCTCCATTGATGGA
GTCGTGAGTGAAGGGAAAGAAGCCATGATATTCAAAGCCACTGGAGGAGTTAAAGGTGAA
GTTGAACTGCCGCAACATGTCATTCTCAAAATTTACAAGACTACCATGAACGAGTTCAAA
ACCAGAGCCCGCTATGTGTATGGGGACCATCAGCTGTCCAAAGACCTTTTCAAGAAACAG
AACCCCCGAAAAGTCATTCGAATCTGGGCAGAAAAGGAGTTCCTCAACCTGAAGAGAATG
CTTCGCCGTGGAATTCCCTGCCCGCAGGCCATTTATCTGAAGAAGAACATTCTGGCTATG
AGTTGTATTGGAGGGGATCACCCTGCACCCAAACTGAAGGAAGTTAAATTCAGTACTGAA
GACCTTCAAGACGCTTATGAACAGACAATTGACTTGATGAAAAGAATGTATAGAGATTGT
TGTCTAATCCACGCTGACCTCAGTGAATTCAATTTACTGTGGCATGAGGAAAAAGTTTGG
GTTATTGATGTCAGCCAATCTGTTGAGCAGCAGAACAAAAACTCTGGCGACTTTTTGCTT
CGGGATTGTCAAAACATCTGCCGGTTCTTCAAGCAGTCTGGGGCTACTGATGAGGTATGT
GAAGTGATTTCAAATACTCTTGGAGAATATTTGAAGTCAGAGGACAGAACAAAGCTGCAG
TATGTGACTGAAATCTGCAAAGTTGACCCAGAAAATGTTCAAACCATAGATGAGGAGGAA
AGGGGAGACATAAAAATAACTGTAAAACTTATAATCTGCGCTTCACAGACACCAAGTGTT
ATTAGTGATGCCCTCAACAGGGTGCTGGGTGAATTGAACACACCTTTTGTTGAGACCTTG
TTGCTTGCCTTCAGCATGTCGTCAGACGAAGTTGAAGAGCTGCAGGATGGGTTAACCTTA
AAAGTGATCCAACCCTACTGGCAAGTCATGGAAGACCTCAAAGAAAATGACAAAGTCTTG
TCTCTAGGTGTGTGTGATTTGAATAAAGATTCTTTAGAGGAGCTTTACAATTGGGCCAAG
GTGAAGCCATGT------------------------------------------------
------------------------------------------------------------
------------------------------------------------------------
------------------------------------------------------------
---------------------------------TCGGATTCTCAACAGCGACAATATGTT
AGATCTCCATCTCCTGAACCAATCTACAATAATGAAGGAAAGAGGTTGAACACGAGGGAA
TATCGAACTCGTAAGAAACTGGAAGAAGACAGGCACAAGCTCATTCAAGAGGCACTGAAA
CTGAATCCAGAATTCAAACCCCCTAGTGACTACAAGCCTCCAGTGGTGAGAGTTAGTGAC
AAGGTAATGATTCCTCAAGAGGAG------------------------------------
------------------------------------------------------------
------------------------------------------------------------
------------------------------------------------------------
------------------------------------------------------------
------------------------------------------------------------
---------------------------------TACTACGACTCGTGGTTCAGACTGGCT
ACGTTAAAAGCTGGTGTGTTTTTTGGATGCATCACCTTCATGTCCCTTCTCTCCGGGTTT
GGCATGACCTTGGGGATGACCAAAAAGCAAGACCCCAACAGTTTTGCCAAGGGACTGGCA
GGAGGCGCAGAGATTCCAGAGAGCGGCATCAGCCTTGCATCCAGGGCTTTGGCAAGAGGC
TCTCTCTACGCAGTCGGAGGCTTCAGCTTGGTTTGCTTCACTGTGTGGAAGCTGGTTGGA
------------------------------------------------------------
------------------------------------------------------------
------------------------------------------------------------
---CCCTACTCAGTGGACAACTCTAATGAATGCAACGATGACAATTACTGTGTCAAGTAC
AAAACTTTCATTTGGATTCGAGATTCTGGCTACATAACTGGGAAAGAAAGAGTGTCATCC
ACCGTGACCAGAACGTGCCAGCCCAAAGGAGGAATGAGCCCAGGATGCAAGGCATGGCAG
GGCAATGGCGGATACACCATCAAGTGCTTGTGTGACACAGACTACTGTAACGAGAGCAAA
TCTGCAGGCAAGAAAGTGATTCCTCCATTGATGCTCGATTCCCTTGGACGACCAATGTTT
CCAATGGTGTTAGGAGATGTTACTCTACACAGCATTGGGGAGATTGTACCAGAAAGGTTA
AGTTTCCACTGTCCAGAAGCCATCTACCCAGCAGGCTACTGTATAACACGGGTGTATGCC
AGTCTTCACAAGCTGGATTCCAAATGCTTGTATACATGCAAGATCTCAGACAATGATGAC
GGCCCCTTGTTTGAGATTGCTTCAGAAGACAGTACAGATATTGTTTTCAAGGCAAATGAT
CCTTCTGAATGTCACAGTTTACTTTTAAGAGCTGTCAACAAATCAAGAGGTGATACTCTT
CCCATTGAGAGGCGTGGCCTGGACTTTTTTGGGCTGTCTCATCCCGTCGTACAAAATCTG
ATCCAGTCATGTCCTGGTGCCCGCAAGTGTTCGCGTTACAAGTGGGTCAAGTTTGAGATC
AACAAATCGGAAGTCAACGAAAATGTGGCTGTTGGAAAAAATGACCCCTGTGTCAGTTTT
GATGCCTTCAGAGTGCTAATGAAATTTTCAGTTGAAGAGATTGTGGCAACGGGAGGTCGG
ATAGGGAGAATA---GTCACAGGACAAAATGGAAGCCAAACTTTGGAAACCCCGTTGTGC
TACTTGTTTACCAAAGGAGGGTCAGCTCCACATCTTAGTCTTGACATGTTGAAGAAAGTG
AAATCCGTCCCCATCTTGACAGCAATGAATATTGGAACTTTTGCCGATCATGTAGAAAAT
GTGAATGAGTCTGGGCAAACTTTAGGAGAATTCACTTCAATGAAGTCCCAGTTGATTTTC
ACAACAATGCAGGATGCTAGCCAAGCTCTCAAATCAGGCAAAAACACCAAATCGGACATT
GCTGTTTGGGGAAAAGGTGGAAAAGTCAAGCTCGATCCAGCTTTGTACTTCAGACTACAA
GAAGTATTCCAACCAGACTGGTTTCAAGCCCTGAGTGATGGAGACACAGACAAAGACAGC
ACAGCAAAAAGATTGGGGAAATCTGTGGATCGAACTTTGGACTTTTTAGATGAGATTCTA
CAACTCCAGCAAAAAAGCGAGCATCTGAAAAGTGCAAGTTTGATTGGTGTCATCGAAGGC
GGATTCAGTGAACAGCACAGGCAGAAGTCAGCGAAGGAAACTGCTTCCAGGCCTGTCAGT
GGCTTTTTGATAGAAGGATTTCAAAAAGGCTGTACAGATGAGGATGTCTTTGATCATAAA
GATTTTATCAGTGTGCTTTCCAAGACTATTAGTCATCTACCAGGGGACAAACTTCGGATC
ATGGAAACACCGTGGTCTCCAATCCAAGTAATCAAGGCATTCAAGCTCGGCATTGATGTC
TTTTCCAGTGCCTACCCCCACACCCTGACAGAGAAGGGCCAAGCCTTGGCCTACGACTAC
TGTCTCCCTCCAAGATCACAGGCAGCTAGA------------------------------
------------------------------------------------------------
------------------------------------------------------------
------------------------------------------------------------
------------ATCAACTTGAAGCTGGAAAAGGCAGAACATCGCCGAAGTCTCATTGAG
AAAGAACGCCTGGACCAACTTGCCAAAGAGCGTCAAAAAGCCATAGAGGTGATGAACAAG
GCCCAAACAGAGAGTGAACAATTCTCAAAGAAGACTGAAGAGAAACTTAGGCGTTCCATG
GAGGTTAGAAGGGAGAACAGAGAGACACAGATTCGTGCTCTGCAAGAACGCTTAAGA---
------------------------------------------------------------
------------------------------------------------------------
------------------------------GAACATGCCAACCACATAAATGAGGTCTGC
ATTGCCAGTGAAAATCGTGGGCCATCTACAGATGAACTGCAAGAACAACTTGTCCACAAA
ATGGAGAATGCGCTGAAAAACAGAGAGGAACAGCTGCGCGGTCTTCAACACAGGCTGTCT
GAGCATGAAGACCGTATCAAAGAGGTTCAGAAGAAACAAAAAAAGCAATCTAGAAGTTTA
GTTGATTTACCACCAAACATTCGACACACGTTTGGCAGTCGAATTTGTGACAATTTGTTA
TCGGACAAAACTTTAGTAGATTTAGCACTAGAAAGACAAAAATCAAAAATGGGTCCCCTG
AGGCCTTCTAAAAAGATGAATGTTGAAAGTCTTCCTGTTGACATGAAGGACAATTATGAA
ACCCTTGGCAACACAACAAGATATAACATTTTTCCTGGGTTAACCTCAGGCCACACCATC
AGCCAGACACAGAAAGAATTCAATGACCTGGTACATTTGAGGAGAGTTCCAAACACTGAT
GAGTTCCGATACCAACGTGATGAATTGAGCACATGGTCGGAGCATAATGTACTGAGAGAG
AGAATGAAGAAGGCATGGTTCAAAAGTTTCCTCATCATCATCCTATCTACAATTGGTTTT
ACCATTCTTCTTGCCATTTTCATGGCTGTTCCTGTTTCCATGATAGTGATGGGAGCCATC
TACCTGGATGATTGTCCAGCAGAGAGGATGATTCCAATCTATTTGATTGTTGCTGGTTGC
TTTGGGGCTGCCAAAAACATCTTCAGCATTGTTCAACGATGTCGCAAGGAGAGGCAAGAA
GACCAAAAGAAAGTGAACCCGGTTGAATCCCTGGTCAACTGTTTCATCTTTGCTTGGTTC
ATTGCTGGATGTGTGTACATCTACCGAACGTATGAACCAGACCCAGATATTATGGCAGAG
GCAATGAAAATGGCAGGGAAGACAGGTGCCTCCTTCCAGATGGGTGATGAACCTTTGAAA
GCTACCTACAGAGCTGACGTGGTTGTTACTGATACCTGGGTCAGTGGGGAAGAAGAAAAG
AGGCTGAAGGATTTTGCTGGCTATCAAGTAAACAGGAAGATGATGACAGGTATGCGGCTG
ATGACTAGATGCAGGATGTTGCATCAAGAGAATGATGAACTCGGCAAAATGATTTCATCT
GGGCGAACTGCAAGATTGGAAGGAGAAATTTCATTGCATAAAGCCCTTGTAGCTGAAATG
AAGAAAAATCAAAAAGAACTGGTTGAATTTGTTGGAGAATTAGAAGAGGATGTGGAAGGC
ATGCAAGGGATGATTTTGTTGCTTCAAGAACAGCTGAAGGAAGCCAGGGAACAAATTTCA
CAACTGCAGCAAGAAAATGAAGTCTTGAGAAATTCCCACAATCCTACCAATAAATCACAG
AAGAAACAGTACATGGAAAAAATGCCAAGAATTGAACCAAATGCCCCTTTGAAAGAAGAG
AAGAGCCTTTATTCAGCACTTGAGGAGAAGGAAGATAATAGATCTTCGGACGGTGGAAAC
AACAAGAAAGTGCAGAAAAAAAAGAAAAAACAGGAAAAGCCAGTGCCACTTGATGTTGCT
CTAGAAAGTCTTGATCACACTGACCTGGAAAGCATCTTGAGTCAGTCACAACTGCGTTTC
CCAGACCATCAAGAAGTTTGGCTTAAAGACCTTGCTTCATATTTGAATATCAAGCTAGAT
AGAGTTCAGGAAACAGACCCAACTTTCAAAGGGAAGTCTCCAAGTTATCCATTGGACACG
ATGTCTAAGAGCTATACCAAAGTTCTTAACAATTTCATCAAGAAGTTTTCACACACCATG
TTGGAACAAGTCTTCTACTACTGCATGCAGACCATGTTACAAGAATCTGCTAAAGGAAAT
CCTGTTTATGGTTACAAAGCTTTCCTGCAGCTGTTGATTCACCACAAGCCCAACATTGCT
CTGGGAAAATTGCCTCAGTATCTTGAACTGTTGAAGACTCATCAGAATAACTCATTCCGC
TGTTTGTCAATTCTGTGGGTTGTTGGACAGTGTGGAGTAAAAGATTTCAAAAGCGGACTC
AAAGTTTGGCTTGACCTCATGCTCCCAGCATTAGAGGTTAAACAGGTTGCTCATTATCCT
GTTGATTATCTGGAGAAACTACATGATTCTCTGAGCTCTGGATATGGTGTTGTAACTCTG
AGAGAATACTTCCAAGTTTTGGACATTGTTTTCAGTCCAAGATTCAATCTTTCAAATGAA
CTGAGACAGCGACTCATTTCTCTGTATCCTCATATCAAGGACCTGGCATATGGAGAGAAA
CCATCACAGACGCTAAGGACTTTCTTCCCCTCCTACTTAGCAAGGTTCATGTCTGCTTCA
AATGAAGCAGTGAAAACAGAGTTGCTGAACTGTATGACCAAATGTTTGACAACGGACAAA
CAGTCCTTCAGTGTTTGGTGTCAACTTTACATCAATCATCTTGCTGCTTCAGGGCATCTT
CTTGAACACATCAATTATGAATGGGACAAATTGTCATCTCAATTTGACAAGAAACTACTC
AAAGAAACTCTTCGATCTTTTTCTGTCACTAATGAGGAACTAGAAAACCAGGGCAGAGGA
AACAGGGCTGGTCTGGGCCTCTGTCAGGCTGCTACAAAGCATCTTCAAGCAAGAATG---
------------------------------------------------------------
------------------------------------------------------------
------------------------------------------------------------
------------------------------------------------------------
------------------------------------------------------------
------------------------------------------------------------
------------------------------------------------------------
------------------------------------------------------------
------------------------------------------------------------
AGAACTGTCCAAGAATTTCAAAATGACCTTGAGCATTTGGCATCAGAGAAGAACATGTTA
TCAAATTCTGCCATAGACACAACAGAGGCAAAGGTTCACAAGCTTGAAGAGGAAGAAAGA
ATGTTCCAGCAGGAGCTTGGGTTGCAGTTAAAAAAAGTGAAAGGAGGAAATTTGCAGATT
GCATTCACACAAATTGATCAGGAGAGACCAGACCTGAAGTTCCTTTTCTGTCTGAAAATT
GACGCTGATCGCAAATATATAGTGAGTGACTGCCAGCCCCCCATAGCAGATGTGCAAAGC
CTTGTTGATGAGTTGAATGCTGGCAAAGATCTCCATAAGTTTGTGCATCTCATGCGCAGA
CAG---------------------------------------------------------
------------------------------------------------------------
------------------------------------------------------------
------------------------------------------------------------
------------------------------------------------------------
------------------------------------------------------------
------------------------------------------CTCTTCGTTCGAGGCCCT
TACTACTTCAAAGCTTTCCGGACAGAGATCAGAAACACCATGTTTGTCAAATCCAATGCT
CCAGATCCCAAACTGTTGGTCACAACTGTCTTTGAGCTTCTCATTAACAAGAAGCCTTTG
AAATCAGACTGCATAAACCAGCTGGCCCCTGTTCACGGCATTTGTGAATATGACTATCGT
CAGCTTGAGGTAATGGCTCGCAGAGTTTTGGCTCCATTCTTTGAGACAAGTGTA---GAA
CCTCCAAGTTTCTCTGTGCTTCTTTTTGACAAGATGAGAGAGGCCGGAGCAGACATCTGT
GTTGAAACGATCCGCAGTGTTGTTTGGAGCTTGAATCCCTGTGCCTGCCAGTCTTCTCTC
CTTTCAGAGCCGGATGTTGCCATCCGACTGGATGTGGTTGGCAGCAAGATCTCGCTGGGT
GTACTGTCCAATTACATGAAGTACAGGCAGTACAGTCCA---------------------
------------------------------------------------------------
---------------------------TATGATAGACATTACTGGGTACCATGGACATCA
TATTATTTCCATGCAACTTTTGCTTCTTCCTTCACATTCATTTTCTTTGGCTTGCGCAGA
CTTTTGCGTCCATCTGGACTCAAGTTTCAAAGTTGTGGCTGCTTCCGAGAACTTGTGGTA
CTGATAGTGTGTGGTTTGTTCTCCATGCCTCTTGGAGCCATGCAGTTTGTTCCTGTTTAT
CACCCGCTTCATGACTCCCTTGGAATTCACTCAGAAGTCTGTGTGCTCCTCTTGCTGTCT
GTTTATGCCTTAACTGTGTGGAGTGCAGACCGCTATCCTTTTGAGCATTCACGAGTCGCT
GGTGTAGGAGTCTTGAACATTCTGTTTGTGGGTCTGTTTTTGCACTATGTCTTCTATGTG
TGGCTAGTGTTCACTGCCAAGCCTCAACACATTCACCAGCCAGTAGGATCATGCAACTCT
CATTCACGCTCAAAGTCACGGTCTCGATCAAGGTCTCCA---AAGAAGAGGAGGGACAGA
AGTAGACGCTCTAGATCTCGCTCTCATGACAGG---GACCGTGAAAGAAGGCGGAGGAAA
GAGAGAAGA---------------CGTCGGCCACGTAGGTCCAAGCATTCTAGATCACGA
TCGAGGGAAAGGCGCTCTCGGGATAGGGATAGAAGAAGTAGGTGCGATAGAGAAAGGACT
GGAAGTCCTAGTAAGGTTATCAAGTACGGCGACACTGTGATCAAGCCAGGGGCCAGCTTT
GGTAGGCCTTCCAATGCCAAGCCTTTAACCTTTAAAGAGAAGATGAGACAGCAGCTAATC
AAAGCAATTGAGGATGGTACAGATATGACTCAAGCCCTCACATACGATGGCACTGCTATA
TGTACGCAG------------------AGCACAATGACAGAGCCAGATATGCCAGTACCA
ACTGTAAGTGGCTCAGCAAAACACCACCCAGAGTTTCTCGCTAAGTTTCCAGATGGAAGA
ATACCATCATACATGCAGGTCCCCAGTCTTCCAAGA---TCAGGAGAGAATTTAGGGAAT
CAGAAGAAAAAAGGCCCTTTGGAACCAGGAAAAGAATCAACAATTTTACGTGCAATGGCT
GGCTTTTACAGGAAACGTCTCTCCGTCAAAGAGACCTACCAATATGACGATGGGGCTTTC
CAGAGAGAACCCTTCGCTGTCCGATTTTCCTCTCCATTTGGCATAATTGCCATACACACA
GACCCCGGCGACGCAGTGAAAGAGATC---------------------------------
------------------------------------------------------------
------------------------------------------------------------
------------------------------------------------------------
------------------------------------------------------------
---GAGAGGACTGGTGGGAACCCTCTCCTCAAGAACAGTGACTTTGACGTCCACATGTTG
GTCACCCAAGAAAGCTATGTGGTGTCTGTTAATGGTCAACTATTCTGCACATATAAGCAC
AGAATGGCATTCACATCCGCACAGTATATTACCATTGCTGGCGACGTTCAGATCAAGTTT
[truncated: 1,652,995 more chars]
