# Supplementary material for: Relationships within Cladobranchia (Gastropoda: Nudibranchia) based on RNA-Seq data: an initial investigation
Source: R Soc Open Sci. 2015 Sep 23;2(9):150196. doi: 10.1098/rsos.150196 (PMC4593679; doi:10.1098/rsos.150196)
Supplement: nt123_min90percentcomplete.txt [file rsos150196supp15.txt]

>albocrusta
GAAAGACTCCAATTGGCAGCCCTTCATCAACGCCGTGTGTTGGCTAACTTGAATGAAAGG
AAGAGAGAAGCCATGGATAAATACTTACAGTCTTTGGAAGATGAAAATGTTCCTCATGTG
ATGAAATACTTGAACAACTACATCAAGGCTGTTGAGAAAGATCGTCTCCATACCGTCAAC
CATTTTGAACATCTCAAAATTTCCGACCCCAAAGAAGCTCTTCGTGTCCATCCTCATCTT
ATTCGCCATTTGAAACTGACAGAGATGAGAATAGACCAGGCTATGGAGATGTTGACTCAT
TACCCAGAAGTAGAGAGATCTGTCAGACCTGAAATTGAGGACTTCTTGAAGAGTTTCAAT
GACATTGCAGACCGTATCAAGAAGGTTGTGTTACCAGTTCCCGTGGTACCTTCCGAGTCA
GCTTCAAAAGACAAACTGTACAGGCAAGTGACTGTAGAGGTCAAAGGTCATGATCCTGCT
GTCATCAACAGTTATCAGAAATTCACCACTATGGCAGCGGAACAGTTGGGGATCACCATT
GCCAGCATATCTGAGCCTCCAAAAGTGATCACACGCAAAAGTTTGTTAAAGTCTGTGTTT
ATATTTAAAAAACATCAGCACCAATATGAACAGCGTACTTTATTCAGAGTGTTTGAGTTC
AAACATTTGACAGAATCAACAGCTCTCACTTTCCTTGAGTATATCCAAAGAAATCTTCCC
GAAGGAATGGCCATGAAAGTTACAAAGCGTGAGCTTCAGCCAATTCCTGACCATCTTAGA
CCGCCTCAGAGATGGATTCCATTGGAATTGTACTACACAAAACAGACAATTGGCAATGCA
TGTGGAACAGTGGCTATAGTACATGCACTAGAGGATTTGCAAATGGGATCAGCTCATGAA
GAAAGTGCC---------------------------------------------------
------------------TATCCAGACGACATGTTGGGCTATGACCTGGTGGCCCAGGAA
GACCCAAACCATACTTTATTGTATTACATCAAACAGTTACTGTATGCTGGTCAGTTATTG
CCGTTCTTCTTCCATGCCGCCGAGACAAATTGGCAAGGTACGACAGACGACAATTTGATT
GATGCCATCATCCCCACACGAGCAGAAGACACATTACAGGATGCATCATCGTTAGTGTTA
GACAAACGACCCAAATATATGGACACAAGGAGGGATCTCGACATTTTCAAGGACCTTGTT
TTGATGAGTTTACAAGAGCTGGTTGATGAAGGCCGTCTCGAATCATCCATTCTCCCCGAA
GAGGACACGAGTAAACCCGTCGAAAAGAGAAGATACATGGGACTTTGTATGCACCGCCAG
GCCAATCAGTATATCCCATTCCCCTGCCTCAGAACAGGACGTCTTGAAGCAGAGATTCTG
TTCATCATGAACAGATTAACACCAACAAACTTCGAGAAAATGGCAGGTGAAATGAAGGCC
CTCAACGTGAAGACATATGACGATCTCAAACAAATGGTCAACATATTTTTTGATAAAGTG
ACTCTGGAGACTAAGTTTGTTGAAGCTTACGCTCTGCTGAGCAAAGTTATGTCTGGGCTT
CGGGTAACACCACCTGGTACTGTGAAAGATAGCATGGCCACATTCCGAGTAGTTATGTTG
ACCAAATGTCAACATGAATTTGAAGCTGATAAGTCGGTTGTGTTTGAAGCTCCAGAGGAG
AAAAAGAAAAAACTGCAAGCAGAAAACCCAGAAATCACTGAGAGAGATGCAATGATTGAA
AAAACTTTATATCATATGAAGTTGAGACGCATGAAATTCTATGGCAACATCAGATTCATC
GGAGAGCTGTTCAAGCTTGGCATGCTGACAGAAAATATTATGCATGACTGTATTTTCCGC
TTATTGAAAGCTAGAGATGACGATTCATTAGTATCACTGTGTAACCTTCTCACTACTGTA
GGAAGGAATCTTGACACTGATAAAGCAAGGCCTCGAATGGACCAATACTTCTCACAAATG
GGGAAAATTGCAGATGAGCGAAAATCAAGAATCAAGTTTACTTTAAGAGATGTGATTGAT
TTACGGCATAATCATTGGGTTCCACGTAAGCGTAAACGAACAAGTTTGTACGAGATTCCT
GCAACAGAATTAGACCATGACTATACAGTATCATCTCGTCCTTCTAGTCTTGACAATAGT
ATGGATAAGCAGACCGTCCGAAGGATTAAAAATAATTATGCCTCGAAACGATCCCGGGAG
CAGCGTAAGCAGAAGCTCAGCGATATGGACATTGAAGCTGAAGATTTAGAAGTTAGGAAT
CAAGAATTGAGGGAAAAAATTGTACAATTAGAGAAGATGGCTAAGGAAATGAAGACAGCT
TTAGTAGCAAAAATGACAGGACCCGATATCAATAAAAATAATAGGTTAAAAGATACTTCC
GGCGTAACCAGCAGCTCACAGTCTTTTGTCTTTGGTAGTAATCTCTCTCAGCGTGTCACG
GGTTTCGCATCATCTGAAGCAGCGCCTTCATCAGGGTTTGTGTTCGGACAATCATTAGCA
TCTAGGGCTATTGTTGAAACAAATGGATCCGCTCAACATAAAGATGAAGAAAGTGATTCA
GATTCTGGCAAGTTGAATCAGACGTTGGAAGAATCAGCCAAAGAATATCAAGCAAAACAT
GACAATAAAACAGAGCTCAAAGTTGTTGAAACTATCACTGGAGAAGAGGAGGAATCAAAT
GTTTTACAGGTTAATGCCAAGTTGTTCTTTTTTGAAACAAGCAATGATACTTGGATTGAA
AGAGGGAGAGGAACAATTCGACTTAATGATATGTCAGCAAAAGACAACACAAACTTTCAG
TCAAGATTAGTGATGCGAACACATGGAAGTTTACGTTTGGTGCTAAATACAAAAATCTGG
CCTGGTATGTCCCTAGAGAGAGCCTCCCCAAAGTCAATAAGAATTACAGCTATGGATACA
GATGAGACTATTCGAATATTTCTTATAACTACAAATGTAAAAGACTCTGAAAATTTGTTA
AGAGCCATTGATTGGAGAATTCAACAACTTAAGATCCAAGAAGAACCATCCAGACAGGAA
GCCAGAACGGGAGATAAGAGGAAAGCGGATTCAGATTTTGAACACCCACACAAGAGCAAG
AAAGTCAACCCAGACCAAAGTATTATCAGCAAAAAGGAAGAATCAGACAGTAGCGTCCAG
ATGGCTTCATCACTTTCGCGTACGTTAGCGAAGTCATTGAAGGGACGTACGTTTGCAGCA
GCCGCAGCACAGGCAGAGGTTAATGCTTGCTCCATCAAAACATTGGACAATGGTCTCCAT
GTGGGTGTTATCAATTCCAATTCACCCATTGCCCGTGTAGCCGTAGTGGCACAGGCTGGA
TCAAGGTTTGAGAATGGAGATGATCTGGGGATCTCACACTTTCTTCGCATGTCAAACAAA
TTGAGAACTATGACTCATTCAAGTATTGGAAGGACCAGAACAATTCAGCAACTGGGAGCA
GATCTTACAATTATGGGAACAAGGGAATATATCTATTTCAAGAGTGCTGTTACCAGGAAC
TGCTTAAAGGACGTAGTGACTGTGTTGAGAGATGTGACGACATATCAAGCTTATTTACCA
TGGGAAGTGGCAGATATTCAAAAGGATCAGAATGGCATGGCTTTGGATCTTGCCGTCCTC
GACACTCGCCCAGATATTGGCGCTCTTGAATTGTTGCATTCGGCTGCATTCAGAAATACT
CTTGGAAACTCACTGTATGCCCCTGAACATATGATTGGAAAGTACGAACCAAAACAGCTT
ATTCAACATGTAAGGAAATTGTTTGGCAATGGACGTATAGCATTGGTAGGAATTGGAGTA
GACCAAGCCGAATTGGAGGAGTTGGCTTCTACTTTTGACCCTCTCAAACCCTCTGGGGTA
ACAACAGAGAAGGCCACTTACTACGGAGGTGAGCTTCGTCACAATGTTGGAGGAGGTTTG
GCTCATGTAGCCGTTGGATTCCAAGGTCCA---------AGCAAGGATCTTTTAGCGGTT
GAGGTTCTTCGTCAAATTTTGGGATCTGGTCCACACATCAAGTACAGCAGTGGCACATCA
GCAGCTCTATTGGCCAAGGCTGCAGCTGGAGCTACAGATGCTCCTTTTCATGTGTCTGCA
TTGAATGCTACTTACTCTGACAACGGATTGTTTGGTTTCACAGCAGTTGCACACGCCTCA
CAGATTGATAAGGTTGTGCAAGCTGCTGCTAATCAGTTGAAAGACTTGGCTACAAATGTT
TCAGACAAAGATATCGCCAGAGGAAAAAATCAATTGAAAGCTGAAATCTGCATGCACTTT
GAAAACCCTGATGTTTTATTGAACTGGTTGGGAGAGCAAGTATTCCATGGCAATGATGTA
GTCACCCCAGAAGATATCTACAAGATGGTGGACGGTATCAATGCATCGGATGTGAAAAAT
GCTGCCGGCACCGCACTCAAATCAAGTCCATGTATGGCTGCAGTTGGAAATACAACCAAC
GTCCCTTATTTGGATAAACTAGAGGAAAAGAAATATATTGAAAAACTTGGGCAGCAGATC
GATGAACTGGAAGAAGAGAAGACAGCCTTAAGCCTTCAAATTAAAACAATGAGTAACAGT
CTTCATGAGGAGCAAGAAACAAATGAGCACCTTAAAGAAAAGGTTGCAATGATGAAAGAT
GAACTGCATCAATATAAACAGACGGTCAAACAACAGGAAGATCTTCTTCAACAGGTGGCC
ACTTCATCAGAGAAAGCTTTTCTCGAATATCAGGATATGGAACAGACTTACAAACAAGAA
ATTATGGTCAGAAGTCAGGCTGAAAGAGTTGCCAACAGGCTACATACTGAAAGGGATCAG
GCTAGAAGAGAGAGTGCCATGGCTCTTAGCAAAGTTGCTGACAATAAGAAACTGATGGAT
GCCATGTTGGAAATACAAGACCTCAACAGCAAATCAGTGCAAATGAAAGAAGAGTTTGAA
AAACAGATTTTGGAGTTGAAAGAGCAAGTGAAGGCTGCTAAAGAAGTTTATGATGCAGAA
GCAGTTGATGCTGAAAATGAGGAGTTGATTGAAGAGAAGAATGATTTACAAGAAAAATTG
GAGAAAAGTGAAGAGGGCATGAAACAATTGAATACAAAATATAATGATTTGTTGGAAACC
TACAAAACCCTTGAGAGTAAATATAAAGAAGCTACAACTGTACCTCCACCTCCCCCACCT
CCTCCTATGAAGAGATCAGAAAGGCATATGATGAGATTGAAAAGTATCATTACAAAAGCA
TTATCAGAGAAAGGGGTGAAAGAAAATAATGCCATACACCAAGCTTGTGCCAAGAATCTT
CTCAATGTCAGCATTGTATTACTCAAGACTCTTCCAAACTCTCAGAATCTGACGMGWAGT
AGAAGGAGAAGCGGAAGGAGGAGGAGCAGAAGTCGTGATCGGAGCCGTGAGAGACGTCGG
AGAAGTAGAAGTAAGAGCCGTGACAGAAGAAGCAGAAGTCGAGAAAGAAAGAGGGGATCC
GAAAGACTGCCTGAACTAACAGTGGAAGAGAGAGATGTGAGAACAATCTTTTGCATGCAG
TTGTCTGCCAGAATCAGACCAAGGGATTTGGAAGAATTTTTTTCTTCAGTTGGAAAGGTA
CGAGATGTTCGTCTCATCACAGATAACAAAACACGTCGATCCAAAGGAATTTCATATGTT
GAGTTTGCTGATCCAGAGTCTGTGACATTGGCCATGGGTTTAACAGGTCAAAAGTTGTTG
GGTGTTCCAATCTTGGTACAGCCATCTCAAGCAGAAAAGAATAGGGCTCAGCCAGCTACA
GCCACTCCAACACAAAAAGCACCAGAGGGTCCCCTTCGGCTCTATGTTGGTTCACTTCAC
TTTAATATATCTCTTGTCCTTGATGAACAAACACAGAAGATTAAATGTAGCCTGACCAAC
CATGAAATGCCAGCAAAAGTCTCAGCCATTGAAAGTTATGTGAAAGGGAAGAAGTACAAA
AGACTAGCCGACTTAGATTCTTTGTCCTATGAAGAACATAAACAACATATTCAACCCAAC
AAGAAAAATGAAATGTTTTGTCGACTCACACTTCGTCATCTAGAAAAGACGGCATCTGCA
ATTCAACGTCACTTAAAAGGAAAAAAGTATAAAAATGCACTTGCCAGATGGAATGAATGC
AAGAAAACGGGGAAGAAATTCAATACACGTGCAAGGAGAGAAGTGTTTACTGGAGATGAA
AGAGCTTTAAATGAGGTGCGTAACAAAATCAATACTGAGTTCAGAGAAAAACTAGATGAA
ACGGATGCTGCAAAGATTGAAGAGAAACTTTCTTTGTCTCTTAACAGGGTATTGGAACGA
TTGCAACCAGCGAATGAAGAATATGTCCAAGAAAATTACCAAAAAGCTGTTGATCTGTAC
ACAGAAGCGCTAGCAGTAGATGGCAAACGGGATGATATCTACTGTTTTAGAGCGCAAGCT
TATTTATCTTTGGGAAACACTACTGCTGCAATCAAAGATTGTGATGATGCCATTAAAATC
AACCCACAAAACCAAAAAGCTTATCTGAAGAAAGGGTCTGTTCTACTAAAGATGGATGAG
GTTTTACAAGCAGAAAGCATTTTGAAAGAGGGACAGCAATGCAGTTGTAAAGTTGAAAGT
CGAATGGAGGATGATGAATATGTTCCACCAAAGCCAGAAGTAAAAGAAATTACAGAGGAA
GGTTCTTTGCTCTCAAAACGATGCAAATTGTTTTACCAAAAAGAAGGTCAGTGGACTGAG
AGAGGAGTAGGCAATGTCCACGTCAAGCCGCTAGACAATGACAAGACGCAGTTACTGATC
CGGGCAGATACAAATCTTGGAAACATTTTACTGAACATCAATGTAACGGCTGCACTTCCT
GTATCACGGCAAGGCAAGAACAATGTCGTGTTAGTGTGTGTACCAAACCCTCCGCTCGGA
CAAAAATGTTACAAGTGCAGTCGTATAGGTCATTTTGCCCGTGAATGTACCCAAGACCAA
GAAAGGTGCTACAAGTGCAATGGTTTTGGACACATAGCCAAAGATTGTGATAAAGCCATT
ACAGGAGCTTGTTATAACTGTGGAAGTGCTGACCATCTTCAACGAGATTGTCCAGAAGCA
ATTGTAAAGTCATGTTATCGCTGTGGTGAGTCTGGACATCTGGCTAAAGAGTGTCCAGCT
GACATTCCTAACGATGACCGAAAATGCTACACATGTGGTGGTGTTGGACACTTATCCAAA
GACTGCCCACGTCGAGAATGTTATAGGTGTAACCAAACCGGTCATGTGCAAAAAGACTGC
CCCAACTCTCAATCAAATACCACATGTTACAACTGCAATGAAACGGGTCACATCGCCAGA
GACTGCAGATTACGACCATTTACCTCAAATCTGATTAGCAAAAACGGGAAACCGATCCAT
ACAACCCCAAAGAAATATGGAGAAGCTTTGTATCGTGAAAAAATGTTTAAAGAGCCCCGC
TATATGCAACTAGCTGGAACAGCCTTCAGTGCGTTTTTATGGTATTGGATTCTGTACCAC
TGCTACTTTGAATATGAACATTTAGTTGATGACTATGCATGCAAGAAGCTTGACCAATTA
GAATCCAAGTATCCTTGCATTAAGCAACCAACTGAACAGTGGAAGGTTGATCCAGTGGTG
GACACTGCCACATACGTTTTCAACGCAAGTTTTGAGACTTATCCTGGACGTATGGTGACT
CGTACCGTTGATGGTGCCATTGGAATTGCCGAAAACTTGGTTGACAAATATCAAATGGTT
CAAGGCTGGAACCAGTATGAGATAAAGGCCTTTAGCATAGAACTTGGTGAGGAAAACGAC
GAGGAGTTCCAAATTGAAACAACACTCGTAGATAATGAGGTATTGGATGTTGGTCCCTTC
GACTATGACCCAGCCGAACCAACTGAGGATGAGGAGGCGGGTGGATCCAACCTCTACTGC
CATGTATGCAGTGTGTCTGTATACGATGAGGAGAGTTTGAAGAGGCATCTCAATGGACTA
AAGCACAAAGCTCGCATGCAGCTGAACCCAAGACTGCAGGCTGAGGAACATTTGAGAAAC
ATTGAACGCAAGGGAGGGCGTGAACACATGAAGCCGGTCTTCCGTGCATTCCTTGGGTAC
GGAACAGTAGTCATTGCAAAAACAATGCTAATGAGTTTCCTTACAGCACGGCAGAGGATT
TCTAAAAAGGTTTTTGCCTCAGAGGAAGATGTGTTCACAATTGACCAAGACATTGAACGA
ATCAGACGGGCACACTTGAATGACATGGAGTGCATTATTCCATTTGTACTGCTTGGACTG
TTATACACAGCTACTGGCCCTGACTTGAGCACAGCTCTTCTTCACTTCAGAGTTTTTACT
GGTGCAAGGATTCTTCACACCATCGTATACTTAGCAAAAGTTCCACAACCTGCCAGAGCC
ATTACTTACTTCGTTGGTCAAATAATCAACTTTTCTTTGGTTTATCAGATCATTAAACAG
GTGAAAGACTTCCACGTGCCCATCACGCTAGAAGAAGGTCGTGCCAAAGTGAGAGAGGTG
TTCCTTAAAAATAAACATGTGACGGACATTAGAGTCATAGATATGCTGGTTATTAAGGGT
CAAATGGAGTTAGTAGAGACTGCCAACATTTGGAAACAAAAACACCACGTCATGATGTAT
TTTAAGGACACTGTCAATCCGAAGCCAACAGATTTCTTGAGTAAATTCTACGAGGGGCAA
GAA------------------------------------------------CTTATTGCA
TATTTAGATGAAAAAGTTGGAGCTGGTCATGTTTGTTTGTGGTGTAATGAGAAAGGGAAG
AGGTTCCATAACACAAAAGATGTTCAGAGACATATGGTGGATAAGGGCCATTGTAAAATG
TTACACATTCCTGAAACAATCTACGAGTTTGCTGATTTTTATGATTATTCAAAAAGTTAC
CCAAGTGAAACTGACGCAGATCCAGACATCACAGAGTTAGATGGAGATGGATATTCATTG
ACTTTGCCATCCGGGGCTGTGATTGGTCATCGTTCACTGATGCAATATTATCGTCAGAAT
TTGGTACCTCAACTACGAGAAAGAGATGTTTTGCCAAAAATGCTTGCTCAGTACAAAGCA
CTTGGTTGGACCGGAGCGACTGGTATGGCAGTTCAACAGAGAGCTAAGGATTTACAATAC
ATGCAACGGGTTCGAAACCAGCACTTTATGAAAGTTGGAGTGAAAGCCAACAGTCTCCGT
CTTCGTTTACGTCAACAAAACAAAGATTTTCTGCGTGCCATTCGTAATGAAAACTCAATA
CGGTTTGGAAGATATCCCCGTGAATTCAATCCTAAAGTGCATGGACCATATTTGCCAGGT
CGCTTTTATGGCAAACCTGATACACCATTTGGCCAGGTCAAGTTGGGAGAGGTAGGGGCA
TGGTTTGGCAGACGTAACAAGAGCCCAACATCCATGTGGGAAGCAGTGCATAGAGGTTAC
TGGCGTTGGGCCACCAAGAACCTCCATGTCCGTCACAGTGGGTTTGTTCCCATCGGCCAG
GCAGCCATGGTTATGTCCATCTTTTTCTTTGGTCTTTTGTACAAGGAGAGAAGTTCATCC
TCACATCGGAAACTGGATCGTAGCCTCAGTGATAGTGACAGTAATTCCAGTCGTTACAAA
ACTGAATTGTGTCGGCCTTTTGAGGAGAGTGGTTCTTGTAAATACGGAGATAAATGTCAA
TTCGCCCATGGAGCACATGAACTTAGAAATCTTGCAAGGCATCCTAAATACAAAACGGAG
CCTTGTCGTACTTTCCACACCATTGGATTTTGTCCATACGGTCCTCGGTGTCATTTTCTT
CATGAGAGTGATTCAAATAGTGGTAGCAGCAGTCCTTCACTTAGTCCTAAT---------
AATTCTCTTTCTGTGAATATTAATGAGCAATTTTCCTCGGCCCTTAATCTTAACCGTGCC
GATGAGTTTGACATCTTTAGCTCTATTTCCGTCTTCAACGCTGATGAAGTTGACAACTCA
CCAGATAATTATTCGAAGCATGAAGATGAAGTGGAGAGTTTCTGGTTTAAAGAGTTTATT
CACACATACTTGTGTATAAACCATATTAAAGTTTGTTGTCCAAACAACACATATGGTAAA
GACTGTGAGCCATGTCCGGGAGGTGTGGAGAAGCCTTGTAGTGGCGGCGGTACAGAAAGC
AAACGCCGAGTTGTGAGAAGAATGAAAGGATTGCCACCTCCTTCTAAAATGACTAAAGAG
ATTGAAGAGTTTTACTCTGAAAAGCTTGAAGATCTTGAAAAGAGGAGTAAGAATCTTCAA
GATACTTCAAATGAACAGTTTTCAAAAGCAGTCAAAGAAGTGGAACAGAAATTTTTAAAA
TATGCCACATCCCCTGTGTGCCAAGACTTGCAGACTAAGGTACTACAATGCTACCAGAAA
AACCCAGATTCTATTTTAGACTGCTCCTCCGTTGTTAACGCCTTTACTACCTGTGTGGAT
AGAGCCAGAATGACTAAACAGAATCGTCATTTTATTATCCCAAAATCCCAATTCAAATTG
CTACAGGGCAAGGACTCTCTAACAACATATACCTTTAGTGCCCGCAAAGCAAAGCACACA
TTCTGTAAAATTTGTGGAGTGCAGTCTTTCTACACACCCCTGGCCCATATTGAGCCAGGC
AATTGTGAATCACTGATTGACACTGGGAAGAAACAGAAACAATACTTCTGGCAGTACAAC
GTACAAGCTAAAGGTCCTAAAGGAACACGTCTCAAACTGAGTGTTGAATCTTCCACTGAC
CCTCATGTTTTAAGTGGATTTGAAGACCCTGTCTTTGACGAAGGCAATACAATAGTTGCT
GGCATTAGACACGGTGGCAAGGCAAGGAAAGGCGACGGAAATGAGGTCACACCAAACCCT
CTTAAATTGTTCAAGATCGGACACCAGTTGTTGCGACTTAGTAAAAAAATCAATGCTTGT
CAGCTTGGTTCAGATGTCCCAGTTGTGCAGAGGAATGAGGCTCGTCGAGAGAAAAACAAA
TTGGCGTCAAGGGCTTGTCGGTTGAAGAAAAAGGCCCAACATGAAGCCAACAAAATCAAA
TTACATGGCATGGAAATGGAGCATGGTGAGATAAACAACGTACTCCGCAATATTTGGCCT
ACATTGAGGGAGAAAGCCAAAGAAGACTTGAAGAAATTGAAGGTCCCTGAATTAAGGGAG
GCATTGAAGGGAAAAGGATTGCCAACATCAGGGACCAAGCCAGAACTGATAAATCGTTTG
ATGGAAGCAAATCAAGATGCTGTTATTGATGAAGATGAAATTCTTAAAGATGACACCATT
CCTAATAACAGCGATTCATCGCTAGCTAAACCTGCAGAAGTAAAAACGTTAACCGAGGCA
GAGAGACTTAAAATGAGAGCTGACAAGTTTGGCATTACCTCAGAACAGGCCAAGAAAGAG
AATAGAGCACAAAGGTTTGGATCTGCCCTTAGTGAGAACAAGGGAAATATCTCAATTACT
GCACCAGCAGCTGATTTGGATAAATTACAGAAACGAGCTGACAGATTTGGTGTCTCAACA
AGTTCAGTTACTGAAGATGAGAAGAAAAGAAAGAGAGCTGAAAGGTTTGGTATTACTGTA
TCTACGACTACGAAAATTACTTTAAATTCTACAGACAGTGAAACAGAGGCCAAGAAAAAG
AAGCGGGCTGAAATTCCCCAGATTTTGGAACAGTATTTGAAATCTGTGGCTAAAAGTGGT
GAAACGCTTTTTCCATGGGCCCAACTCAAGCCCCTCATCCTTCGAAAGATGGAGCTGGTT
ATTTTGGAACTGAGAAGAAATCTTGCTTCGGAAAATATACCAACTCGTCCTAATGTTGAA
AATGTTCGTTTTGATGTGATGCATGCCCGTATAATTGATTCTCTTCACAAATTTAATGGT
GCTCCCTTTACCATTCAGCGCCTGTGTGAATTGCTTATTGAACCCAAACGACATTACAAA
CGTAGTGACAAGTTTATGAGAGGTCTAGAAAAGAATGTATTGGTTGTAAGCACTGTGGAT
CCATTTGGCAGGAAAGTGGTGTGTGAATCAGGCAATAAGCCAGTAATGAATGGATTGGAT
GTTAATGGATCAGGTTTAAGTCCCTTACCCCCTGTACCAGGATGGAACACAACTTCCTCC
AGCAGAACGTCAGTGAATATCCCCAGCGCCAACAAGAAGGGACCCGTTCCTGCCATGGTG
TCTGGTGACCCTTCAAAGATGTCCAGAGGACTCATTGTCCTGCAGGAATGGTGGGGACTG
AACGATCAAATCCAAGATTGTGGCAAACAACTGTCATCTCTGGGACTAGTAACTGTGGTA
CCTGACCTTTACAGAGGAAAGGTCACCAAGGATAATGAGGAGGCTGGACACTTTATGGGT
GATTTGGACTGGAAGGGAGCTGTTGATGACATCCAAGGAGCTGCTAAATACCTCAAAAGT
CGAGGCGTAAAGAAAGTAGCAGTCACAGGTTTCTGTATGGGAGGTGCCTTAGCAATGGCT
GGTGCTGCCCTGGTTCCTGAGATTGATTGTGCTATTCCCTTTTACGGAATTCCTTCTTCT
GAATTGTGTGACGTCACAACTATCAAGGTTCCATTCAAACAAAAGCTTATTCAGAATACC
ACTGCTATATCTCATGCTGTGTTGTCTGATTTTGACTGGAAATTACAGTTAGCATTGTCA
AGTAACAAAGATCATATATTGGAGCATCTACAACACGTCATCTCCACTAAACCTAAAGAG
CAAATGACAGATGAAGAGTTAGAATTCCATTATTTCAAATTGCATGATTACGACAACAAT
AACAAATTGGACGGAGTCGAAATAGGAAAGGCATTGACCCATTTCGACTTTGCAGACAGT
GTAGCAGACATTGAATTAGACGGTTTTGTGCCGACGTCTTTTAAATCTTCCGCTAGAATA
AAGCCTGAGCCGTCAGAACAATCAAATCATGATGACGCTATATTTGGATCATTGTCCACA
AGTGGTTTTACCATTAAACCTGATTTAGATATTAAACCTATCACCATGGATGCAGCCTCT
ATCATGCACCCCAGATTATTTTGCAATGTGGAAGAAAAAATGGAGAAATGGATTGACCGT
CTGTCTTATTTAGATGCAGATGAAGCAAAGGAAAAGGAG---AATAAAGAGCGCAGTCTT
CAGAGAGAGCGTGAAAGAAGGCAGGAAGAAAAAAGGCACCGCGAGAGAATGGAGAAGATG
CGAATTGAAAAAGAAAGGGTCAACGTGAGGATTTCGAGGTCCAAGTCCCGATCAGCATCC
CCAGCTCCATCCAGAAACAGAAGAAGATCCAGGTCAAGGGAGAGAAACAGTCGTGACAAA
TCCAGGGAAAGGAGAAAAGAGCGAGAGATTGAAGAGGAGGAAGAACTTTATGAAAGAAGG
AAACTGGAGAAGAAATTGAGAGAGAAGGAGGCAGCTTATCAAGAAAGATTAAAAAATTGG
GAAGGCAGAGAAAGAAAAAAGGCCCGTGAATATGAAAAGGAAAGTGAAAGAGAAGATGAA
CGAAAAGTAGAAGAGACACGAGAGGGCCGCAGACTGAAAGAATTTTTGGAAGATTATGAC
GATTTACGTGATGATCCAAAATTTTACAAAGGAAGTGCTCTTCAAAGGCGTTTGAAGGAA
CGAGAGAAAGAAAAGGAATTTGATAATCGTGATAGACAAAGAGAGAAAGAAGAATTTGAA
GAAATTAAAAGGAAACTGTTTGACGAAGGTCATCCTGATGCTGAAACAGAAGTTGCCAGG
ATGGAACGAGAGAGGGAAGAGCATTTACAACCCCAACTTCAACTTCCAGAGCCTAAGCAA
CCATCCCCTCCTGAGTCAGATTCTGACCATTCTCATGCCAAAGCATCAGAACATGTTGAA
CACAGAAATTCTCCATCATTATCCACTTCACCCATCTCCACAGATTCACGGGTCAGCGCT
CCAGGTGCCCCAGTTGCCAGCCCAGATTCCTCCAGTTTGCCTGGCCCTCCAACTGCCGCT
GATGGTAAACGTAAAAAGTTGACGGTTGGTGATGTGTTCAACCAAGATGACGACGATAGC
AATGAGCCCAAAAAGAGGAAACTTATACCACTGGATTACGATGATGATAAATCCAGCCCA
TCAGAAAAGAAAGGTTCATCTGCCGAAGAAAAACGGCAAAGAATAAAGCAGCTAATTGAA
AATATTCCAACAGCTAAAGATGAATTGTATGCATACGTTGTTGATTGGGATATAGTTGAT
CAAGGCTTGATGGACAAGCGTATCAAACCCTGGGTGACTAAAAAGATAGTGGAATATATT
GGTGAAGAAGAACCTACACTGACGGAATTCATTTGCTCAAAAGTGGTAGCTGAGAAGAAT
GAAACATTGCTAACACGATTTAGTGATCCGCAGTTTATGTCAGCTCTAAATCCACAGGCA
GCCATGGTCAAGGATAATGCTAAACGCTCATTCTTTATCAAGGTGTTTGACATCAAGAAA
CAACAAATGCTTTGGGAGCAAGAGTTGTATAACCAATTTGTATACAAGACCCCAAGGGCA
GGCTTAAATTTTGCTTCAGAAGATGAGGCGATTAAATTCAGAGAAGCTGTGGAAGGGAAA
TTGAATGAAAGGAGGCAAAAGAAGATGGAGAAAAACAGAGGACCAAAGAGGCCATTGTAT
GCAAAATATGGAAGCCAGTACCTGTGGGGCAAACGAGATTCTGTGGTCAAGGTGTGGCAT
CGGTATCGAGGAAAGCCGTTCAGCCGATCGAAAGCAGTGGAGATGCGAATGTTTGGCAAG
TTGACGCACCAGGAAGTAGAATGGCATCCAGACAAATTAGTCTGCAAACGATTCAATGTT
CCCAACCCATACCCCGGGTTACCCCTCACCTTTACTCCCTCAATTAATGGAGATATTTGG
ACAGGGGAGGCAATCATTCCCCTGGGTTATCTTCCATCAGCCGTGACCAAATTCAACGCC
TACGCCATCATGTCTGAAAAACACAGCTTTGGAGTTGCCCCTGTTACCTGCCATGCCTTT
AACAAGGATAGAAATGGCCTTGCAATGTCTTTGAATGATTCTGATGTCAAGGTGTACAAG
AAGTCTGGCACTCGCTGGGAAGAGTCGGATACATTGAGTGAGCACGGCCAAAGAGTAACC
AGTATTGACTGGGCTCCCAATAGCAATCGCATCGTCACTTGCTCTGCTGATCGTAATGCA
TTTGTTTGGATGTTGGAAGGAGGCAAATGGAAGCAGGTTCTTGTCATTCCACGTATCAAC
CGTGCTGCTACCTGTGTCAAATGGTCTCCAAAAGAGAACAAATTTGCCGTTGGAAGTGGT
TCCCGTTTGATTGCTATTTGTTACTACGATGTGGAAAACAACTGGTGGGTCAGCCGACAC
ATCAAAAAGCCAATTAGGTCAACAGTCACTTGCTTGGATTGGCATCCTAACAACGTGCTA
TTGGCTGCTGGTTCTACTGACTTCAAATGCAGAGTGTTCTCTGCTTACCAAAAGGAAGTT
GATGAGAAACCAGGCCCTTGTTCATGGGGTACCAAAATGCCTTTTGGTGCACTGATGGCC
GAATTCAGCAATGGAGGAGGTGGCTGGGTGCACTCCGTCAATTTTTCACCAAGTGGTACC
CTAGTTGCCTGGGTGGGACATGACTCCAGCGTGTCTGTTGTTGATTCATCTAATGGAAAT
ATATTAACTATGATTAAGGACAGCTTCTTGCCCTTCATGAGCATCACTTGGGTCACGGAA
AATTCCCTTGTAGCCGCTGGCTATGACTGTAACCCTATGGTGTTCTCCTATGCTGGAGGT
AGCATTACTTCCCAAGGAAAGCTGGATGTTCCTCAACAGAAGGAATCTGGGGCCAGTGCT
ATGAATCGTTTCAAGAACTTAGACAGGAAAGCCACTGACAGTGACAGTTCTCCTGAGATG
AAAACACAACACCAGAACACTATCACTCAAGTGTCCATTATGATTGTCTACAAGTGCATT
ATTTCTGGAGATGAAATTTTCAATGACAGTTTTAACTTCAAAGAGGAAGGAGGCTTCTAT
GTTCTTAAGGCAAAATACATCACTAAGCAAGACGACGTGGATGACTCTGCCATTGGTGGA
AACCCCAGTGCTGAGGAGGAAGCAGAAGGCACAGAGGGTGCGACTGAATCTGGACTTGAT
GTCGCCTTGGCCAGCAGATTGGTTGAAACTGGTTTTGGTTCCAAGAAAGAATATCAGGTC
TACATGAAAGATTACACCAAGGCAATTTTTGGAAAATTGACAGAAAAATTGTCCACAGAT
TTTGACGCCTTGAAAAAAGCTCATGGAGCAGGTTTCTTGGAGATGTCTAAAAAATTCAAG
GAATTATCCTTTTATACTGGTGAGAGTATGAACGTCGGCGGTATCATTCCTTTGGTTGAT
TGGGAGCAAAACGTACCTTACTTTTATTGCTACGAGATACAGGAACCAGCTGAGCTGGAG
GATATTGTGTCAGAACCAGACGAGATGGAAACAAAGGCAAAAACTAAATTCAAACCGTAC
AGAGGAAAGTTGAAATCTGCAGGTGTCAGTAAGATGACAGAATCTTTAGAAGAAAGTGAA
ATGAAGATGATTTACAATGAAATTGTAGCTTCTCTACCTCCAAATGATGAGAAGCCGAAT
ACCTTGTTGAATATGCCTGCTTCATGTACCAGCATTTTAAAAGTCCAGACCGGACGACCG
CCAGGAAACAAAGACGTTCTGTACGATGAGATGGGCAATGTAGTTGCTGTCATGAAACTT
GATCCAGAGAAACTACCAACACATAAAGTAAGTGTAAAATACCATGTGGTAGACCCAGCA
GTGGAAGCCGCCCAAGCAAGGTTAGATGCCATGAGGAAAGGAAAGTCAACAGGAAGGATA
AGAAAGGTCAAGACCACAAAAAGTATTTCTGTTGCAAATGCAGGAGTTACAGCAAAGAGT
AAAGTTACAGCTGCCGGTGCTTCTGTAGCGCCACTTCCCCCTCCCTTGATTGAAGAGATG
GAAGTAGCCAATGGAGTTATCATCCGAGAAGGAGGAAGAACTAAGAAAGGACCTGGAATG
ACTGATTCAAAGCCAGCTGTCCAAAGAGATGGTACCATGGTCTCCACTGCTAAGGAAGCA
GACCGCTTGTTAGATGGTAATAAACCAGATGCAGATGCACAAACCCGAGGTCAACAGAAA
CAAATTGACGACTTAAAGAAT------GAACCTAAGGCAAAGAAAGCTAAATTGGCTAAG
GATGGAACAATGGCTGTCACTGCAAAGGAAGCCAAAGCCCTACTAGCTGGTGAGAAGCTA
GGTGACACACGTCAAGAAACAAAGACTCCACTACGTAAAAACACTACCATGGCAAAAACT
GTGGAAGAAGCCAAAGGTGTCCTTGATGGTACAGTAGATCTCAGTGAAGGCAGAAAGACT
CGCTCTCAAAGTCGTGGTGATGTTCCTAAACCTTCTATCAAGAAACAAGGCACAATGCAA
CAAACTGCAAAAGATGGAAAAGCATTTCTCAAACGCGCAGCAGCATCTATTATTGTCAAG
CCACATATACCAATGATTAGATTCCCTACACGGGTAGATAGTAACCCAAACACTGTAGAT
TCTCTAGTTTCCCAAACCTCCCCTAAAGCCAAATCAAAACCTACCATTGATGCTAGTGAG
TTGCCTGTTCGTTACAGAAGAAAACCAATATCAATTGAAGAAATGGAATTTATCGAGAAA
GGTGGC------------------------------------------------------
------------------------------------------------------------
------------------------------------------------------------
---------------------------------------------------TGGAACATT
GATATGGAAGTGAACTTGTTCCATGCTATGAGGGGGCATAAACCGGCAGGGGTTAATCGG
CATTTTCAAATGATTGCAATACATGACAAGCTTAGTTCATCAGCCAAAAAGGTTACTTCA
GGGGATGTGTGGAAACATTTAACAACACTTTACGACCTTCATGCATTGAATGAATCAGAA
ATTGTGCCGTTTCCAAACAAAGATGGAGATTTTTCTTTAAATGAGAAGGAGATGGTTGAT
TGGTGTTCAAAGTCATTTCCAAGATCATCTTATATATCCACAGCTGACTCGACCAAGACA
GAAGCTTTTGGAAAGAATATTTCAAAGAGCGCCAAACTAGAAACCAAATCAATCTCCCAA
ACTCCAAAACTAGAATCTGATAGTCGATCATTGGATTCCGGCGAGTACAAAGTGGATTGT
ATTGCCGAGGGTAGCAATCCTGAAGCTGAGGTCAATCTCGATTTCGGTGTAGCTATTGGT
AGTGTTGAGGCCAGCATGGAACACAAATTCAGGAGATATAGAACTACTTCATCAGCAAGT
TTAAATTTGATGGTCAGCAACTCTGGCGAATTGAGCTGCGATGAATCTGGAACTAAGAAA
TCTCTCAAGATTGCGATTGAAGTTAACATCTATGACCCGACCATAGTGTGTAATGATACT
GATGCCTTCGTTGGCCAAAGTAACCCAATCTTGACGTGTGTTGTTAACTACACTAATATG
GATGTGACTGGTTTTGCCTTTCAAATTGGAGATACTGGTGAAATTATCAAAGGCAATATG
GCTATTGAGATCAGTGAAGTTTCTTTGGATTTACACAAAGCCGAGCATAAATATTTAAAC
AAGAACTATTATGTATTAGATTACCCGTCAGACGTAGAGGTCTCATACGATGAATTCAAG
TACGTTGAGGCAGTTCTTCCCAAATCAACTGTTCCAGAACTTCCACACCACACTTCCTAT
CCAACATCTTCAGGCTGGTCGCCTCCCAATGATGAACTTCGCAGTCAACAACCATACCTT
ATTCGTCGAACAAAGAATCATGTACTTCCTGTTTACCCAGTTCAGAAGGAGGTTTGGGGT
CGAATAAAGCACCATATTGAAGTCAAGCGGATTGAAGGAGATATTTGGAAACTGGAGGGT
GAGTTGCGACATTTTCTGATGGAAAAATATGGCCTGGAGAATCTGTATACCCAAGTACAT
GAAGTCAGTCGGTGTGTTCGGGTTCGGGGACAATATCATGATGACATTGCACAGTTTTTA
CTTGACAAGGGGATGATGCATTTTGGTTCCAAATATGTTTACCTTGGTAACGAGCAGGAG
GATGAGGAGGAAGTAAAGGTGTCCACTGTGGATGATGTTGTCTTGTCGGCCAGTGATGTC
AGTGACGATGATGGAGAGACCTGTCTGCTTGATATTTTAGACACTGCGGGACAGGAAGAG
TTTTCTTCTTTAAAAGATCAGTATGTCCGTTCCGGCAATGGATTTGCCATCATTTACAGT
ATTATTGATAAAGAAAGTTTCAATGAGGCTGAAGCAATTTACCGCTGGTTGAAACGACTT
CGAAGCTGTCATGTGGTTTTAATTGCAAATAAGCAAGATTTGTCCTCTCAAGTTGACGTT
AATCGTAGAAAGGATAGGGCCGTTATCAAACATCTATATTACAATGACTATGAGAAGACT
TTAAGCCATTCCTACAGCCCTCTTGTAAAATTGCCTGATTATACATACCTCGACGGAAGA
CCGACTGAGATGAGATTATCCGACAAAACTAAACAAATCAAAAACTATGATCTTGCAAAA
CAAGTTGTGATGTCTCTTGAACTGGTATCTAAATGTCTGGATCTTGAAGACCTAGATAAA
GTTCCAGGTACAAGCAAGAATGCTAAGAAGAAGTTGAAGACCAACGATGCAATGAAAATC
ATCAAGACAGACAGACAAGGCGTTTGGAAGGAATTGCGGAAAGTCAGGAAACAACAGTTG
AAGGAGCTGGCCAAGAAACGGAAGACGGAAAAATTCAAGTCTGCTATAGAAAGCTACAAG
GATGAGTTTGATGTGGACTACACAGACAGCAATGTGGAAACACTTATGAAGATGTCTAAA
CTTGGAAAAGTCAAGAAAGATCATGCACAGAAGATTCTATACCAACAACCTTGTCGATTG
TCACGAGATGTAGACCCAGAGGAAACAGAACCAACATCAATTTTCACGGAGGAGGATTTC
CAAGACCGTCAAAAGCGCAAGCTGCTGGAGCATATTCAAGAACAAAAGAAAAGACTACAA
CACGGCCATCATTCTGCAACTCCTCCACCGGCTGTGATTACAAGTCCTGGAATGATTGGA
GCTAGTCCGACT---TCTGGGATATCAGCTGCTGAATATGCCACAATTAGTAATCCCCAC
CAAAGAACAGCATTACAACATGCTCATGCCAATTCTGTTGGATATTTCATCACGCAAGAT
TCGTCGTTTGGGAACCTTATATTGCCAGTTCTTCCCCGAATTCCTGATACAAAAGGTCAA
GTCGTTGATTCACGATCTCCATGGAGACTGTCTTTTATCACAGATACTATATGGGGATTC
ATCAACTTCATTGTTCTTTTTTTCCAGACCATGATTAATCCAAATAAAAACAGCAAAGGT
GATAATTACACATCAGATCACAGAAAACCAGGTCCTCAAAGAAGAATGGGTGGAAGAAAT
AGGGAACCAAGAGAAATTAGGGAAAATGATGGAGACAAACGTCCACCTAGACAGGGACCA
AGGGATAATAAGGACATGAAAGCTGGAGATGAAAATGTACCCCCAGAGTTCAGGGAAAGA
CCCGATGGCTTTAAAAGGAGAGAAGAACGAGGAGGATTTGGCGGTGAAAGAGGGCGTGGA
CGAGGAAGGGGCAGAGGGAGAGGTCGTGGAGGTGAAAGAGGTGGCAGTGGAGGCCGTGGA
GACCGCAAACGTGAATTTGATCGCCACAGTGGCTCTGGCGGAGGTATCAAGCCAGTTGAA
AAGAAAGAAGGAAGTGGTGCTCACAATTGGGGCAGTTTCCGGGATGATATCGAGGAGCAA
GGCCAAGTTAATGAGTCTAACGATGCTAATCAACAAGATCTTAATGAAAGCGGTGAAGCG
GAAGCTGTTAATGAAGAGGATGCTCAGCCGCAGCAAATGACTTTAGATGAGTGGAAAGCT
TTAAAGAAGCAACCAGAATTTAATATTCGCCAGGCAGGGGAAGGTGTAGATTCAGGCCAA
TGGAAAGATGGCGTTGAGTACCAGAAGAAAGACCAGGATGATGAG---GAGGGTGACCAT
AGTGATCATCATAAGCAATTGGTGACTGACATCCGTATTACGTTCAATGATAATCCCCGT
CGGGGTCGTGGACGTCGAGGTGGGCGTCGAGGTGGTGGTAGACGTGGCAGGGGAGGTAAC
AAGGAGTCCGCTCCACGTTTTGATGAATCGGACTTTCCGTCACTTATTGAAGAGGCGTTC
AACAGACACAAGGCATTTGCTCAACCTGCGATGTTAGACAACGTGGATGGTTTGACATAC
CTTAACATGCTTTTGGATTTTAGAACAAAGAAACAGACTAAGTTCATGAAAAATATTCGA
TCAACACTTCTACTTCCTTTTCCATTTAATTGGGGTAATCCTCCATCCATTCTGGTCTTC
TGCAAGGAGGAAGAACATACAAACCTTGCCTTATCTTTAGGAGCACGCCATGCTGGAACA
CCTGTAGAAGTTGTCAAATCGATCGAAAACGGGGTTCTAAATCCTAAAGATTTTGATCAT
GTCATCGCCACTGCCGATTGTGGGAATGAAATAGCTCCTGCAAGGTCTTACTTTAGGGAT
AAGTTTCCCCAAAGAGCTAAAGGCAATATGGGGACAGACTTGAATGAAATGTTCAAGTTG
TTCTACTCTGGATACACATACGAATCCCAAAGCCTGTCTGATGCACAAGGCAAATTGCAA
GTCCCTGTTGGTCAACTGAGTCAACCAACAAATGAACTAGTGGCAAACTTTGAAGCTTAC
ATCGACTCCATTTGCAAGCATCGCAGTATTGCTCTAGGTCCTTTCATTCAGGATGAAGAT
TTATCAGATGATGACAGTCTGGCTACGGCTGCTGGCAAAGCTGGATTAAACCAACAAGAA
ATTCAAGAACTGCTGGGACGTTTGAAAGATAAGGATGTCAAGGATCGACTAAAGTCTGCT
ACAGACGAAGCCTTAGAACTTGGGGCGTTTGGTTCACCTATGATTGTGGTTGACAACGAA
GGGACAAAAGAATGGGTGTTTGGAAGTGATCGCTTTCCAATCCTTGCTCAAGCCCAACAA
GCTAATTTACGTCTTTCTTTTCCTGTGTCAAGCGGCACACACCATCGAGCCAACGAATCT
GAATGGGTTCCAGTTGAAACTTCTACTGCAACTACAACCCAGGCATCTACGACTGCTAAA
AGTATATTTCCAACGGTTAAGAGTGACGCACCCCAGAGACAGGATGAACATCTCATGGGC
AAACAACACGCTGGATACGCTCAAGTCAGGAATGAAATTGAAAGAAGAAAGCAAAAAGCC
AGAGAGGAGATAGAGGCGAGAGAGGCTAATGAGAACCAGATGAGATTGGAGAGGGAAGGA
AGAGAACTTGAACGACAACGAGAGAGAGAAGAAAAACGAAAAGATAGAGATGATCGTCTT
TTTATCATTGTTACCCAGTACCAAAAGATTGGAACTCTTATTGAAGTTTCAAGAGATGTC
ATTTCTGATGAAGTTCAAGGCCTCATTCCAATGTTTTCTACAAATGTTATTTTAGGCAAG
GATGAGCCTCTGACCCATGTGATGGCCAAGACAATTGTTACAGCCTTAAATCCTCCCATC
CCTGTTCTTCTTGGCTTGGCTTTGAGAGTAACGACAATGGCTACTAACATGCACTTTGAA
GCCCGTCGCCGACAAATGGTGTTAGACAAGGCACAGATAGCAAAAGAAAAGATGGCCTTC
GCCCATTCTAAAAATGTAGAACCTGCACCTGAGACAATTGTTTGCACAGATCAAGGACAG
TTTTATCAAACCAGGATGCCTAAATTTTATGAGGATGTTGATGATCCAAACACTAAACCA
AGGCGTGCATGTGAAGATATCAGAGATGATCTGCTGGAATGTTTGTTGAAAAGTGATTGC
TGTCGTAAGGAGAAAAAGACACCCCGTGAATGCATGGGAGACGCATCTGTTCCTGATGAA
TGTTACAAATTACGTGTTGCCTTTTTTGAGTGCCGACGTTCAATGCTTGATATGCGGACA
AGGTTTAGAGGAAGAAAGGATGGAGGTCCTAGCAGAGATGATTATTCCCCACCCAGGATG
TCCAGAGGTTATGATACTGACAGAGGAAGAGGACCACCAGCTGAACGACGGGACAGATTT
GAGGACAGTTTTGATGGCTCATTGAGGTACTCATCCCCTCTCAGAGACACAGGCAGAAGC
TTTGACAGACATTCTTCCCCTCCAAGAAGAGACAGAGACTTCGCTCCAAGACACAGCGAC
------GATTTTATTTCACCTCCAAGGGATACTGGTTATTCTTCCTACACATCTACAAGA
AGAGAAGACCCCAGAGATTATGCTCCCAGACGGAGAGACGCCCCAAAAGACTACTCTAGG
GATTATGTTCCTGAGGCAAGCTCAGACAGTAGATCAATGAAGCGAAAAACATCTAGGAAA
GCCCCAGATGGATGTCAGATGATTGATGAATCTTTCTCAGACTCCAACGCTGGATTGTTT
GAGATTTATGAAAGAATCAGAAATTTGGCAATGAGGGAATGTGAATGTGTCAGT---GGC
AAAAGTGATTCTGAGCCACCGTATCGAATCCATGGAAAAAATAAAAATCCCTCATTGATC
AGGAAGAAAGAGCCCCCTCACACCAGAAATTTGATTCGTACCAACATTAATGAGAGACAC
AAGATGTACAATGATGTATGGAAGGCACAGCCACCTGTTGGGGAGGATCGAAGACTTAAA
TTGCGGAAAACTGTTCATGCCAAAATGATGAAACACCAGGATATTAAGTTGAAACAAAAG
ATCTATGTCCCAAATTCGTATGTACCACCTCATGAGAAACTTCGCAAAGATGTTCGCTGG
CAAGTCAAGCAAGCTTTTGAGAACTATGAGCTCCCTGAAACTGGATTTTACCATGATTAC
AAATGTCCTTCTCGTCTCACCCAAAAGTTTTCAGAAATGATAATTGTAGACCAACAGATT
AAATATGACTATCATCTCCCATTGTCTTCCGTTACAATGTCTATCATCGACCCTAAACAT
TCAAACACATCGGAGATAGAGGAATCAAATGCCAAAGAAGCTAAAGAGATTATGAGGATA
CGACACAAGAAGATGAAAAAGCATAAATTGAAAAAATTGCGTAAAAGAATGTACTTTGTA
TGGAAAAAACAAAAATTAACCCGTAGAGCGAAACGAGATGCAATTTATTGGAAAGGAATA
TCTGACATTAAAAAAGATGGTGATGACTTTGATGCTGAAAGTTTTGTAAATGATCAATTA
AATAAGGCAAGAAGGGGTGGTTATTACGTCAATGTGTTTGAATCTCGTTGGGATGATCCC
CAGACCAACTTTCCTCCAATGTGGTACAATTGGGTAGCTAGTGCTGGTGTACATGAATTT
CTTCAGCGTCTTCACGGTGCTGCCTTGAAAAAACACGAGAACCTAAAGATGGGAGACACA
TCTGCACTTAGCGATGAGTGGTTTGAAGAGAAACATCAACAGGTGGAGGCCTTGGATAGT
CAGTTGAAGAAGCTGCATATCAGTTTAGAAACCCTAGCAGCACACAGACGAGAATTGTCA
GGAACTACAGCTATATTTGCCAAGAGTGCGGCCATGCTGGGTAATGTGGAAGAACACACA
GCCCTGTCCCGTGCCCTTTCCCAACTGGCGGAAACGGAGGAGAAAATAGAATTAGTTCAC
AAGGACCAAGCGCCATACCGACCATGTGCCTATGTCACAAAGGCTGGACGAAAGTGTACT
GCTGCTGCTCCAAAACTTGACAAAAAAGAATGTTTCTGTGCCTCTCATACCAAAAAAGCT
TTGCTTATGAGACAGAGGTTTACAAGAAAACGCCGACCTAAAGAAACATCTGACACTTTG
CTTGAGGATTTGGTTACGTATGCAAAGGATGAAACATTTCAAACATTTGTACTTCATGAT
GAAGATCACACACTTGGCAATGCTCTCAAGTATATTCTTAACAAAAACCCTGATGTGACT
TTTGTTGGTTATAGCATCACACATCCTTCAGAAACCAAAATCAACCTACGCATTCAAACA
GCAGGTAAACCAGCAGTTCAAGTTTTAAAACAAGGATTGAAAGATCTCAAACAGTTGTGT
GGTCATATGCTTACAACATTTGAATCATCAACAAAATACTACAAAGAAAACCATCTGGAT
CCATTAGCAATGTGGGATTTTGAGCATTGTGACCCAAAAAAGTGTAGCGGGAAAAAGTTA
AGTCGACTTGGTTATGTCAGAACGCTTAGACTTAATCAACGATTTGGAGGTCTCATCTTA
TCACCAGTGGGTACCAAGTGTGTCGCTCCAGAGGATAGGCAATTTATAGAGGCGAGTGGC
GTTGCCGTCATTGACTGTAGCTGGGCCAAACTACAGGAGACGCCATTTGGAAGAATGAAG
GGAGACAAGTTGAGACTTCTGCCGTATTTGATAGCGGCCAATCCTATAAACTATGGAAAA
CCTTGTAAATTGTCATGTGTCGAAGCCTATGCTGCTGCTTTGTATATTACTGGTTTTGTG
GAGGAAGCGGAGCTGCTTCTTGATAAATTTAAATGGGGTCCTACCTTTATCTCCATCAAC
ACGGAACTGCTTGATAAATACAGTAAATGTGTAACCAGTCAGGATGTGGTGGAAGAACAG
ACTAGAGTGTTGGCTCGTTTTCAACAGGATAGCGCGGCCGATAAAATGAAAGATTGGATG
GAAATGGATGCTGATGTTGATGTATGTAATCCTAACAGACCAGAAAGTGCGGAAGAAGAG
GAAGAGGCTGCCGTACTAAATGTGGTTTCATTAATCTACATGCACCAATGGCAGCCCACC
ACTGAATCTCTGATGCCATACTTCATCATTATGGGAACATGGGGAATAACTGATGGATTT
TGGACAGCCCAAGTCAATAGTTTAATGGGTGTAATCTTTCCAGAGAAGTTTGAAGAAGCA
TACGCCGGTCTTCGTATCACCCAAGGGTTGTTGAAGGGAAAGGCTGCTGAATGGTCTCTC
ATAAAACGTCATCCCAGTGAGGATGTTTTTGGAGTACAGCTGTGTGGGTCATACCCTGAC
ATGATGTCCAAATGTGCCCAGTTGCTGGTGGAGACATCGAACATAGACTTCATAGACATC
AACTGTGGATGTCCTATTGATCTCATCTTTAAAAAGGGTAGTGGGAGTGCCTTGATGGGA
AAAGCAACAAAAATGCTGTTTGACCTTAACGATTGGCAGTTGGGGAGTGACCTTTTGTGT
GAAGACCTCAATCTGTTCCGTGACCATTTTGACTGCCTGAGCCAATTTTCCAACCATATT
TCAAGCTGTATCCTCAATAGTACCATCTTTTTTAGAGAAAGCCTCATTGACGCTGGGATG
GCCACTCAACAAACTCTCCATGACATCACATGCAACTTTGCAGAAGACATAGTCTATTGT
TTGGATGCACCCCTCAGTACACACTGTCCTTTGATTGTTGTGGATACCATGGTGACGGCT
CTTTATCGATTCCTACCACCTGCCTGTGCAACACTTCCTATCCCTACACAGTCTTTCAGA
GGTCAAGTTGATGTAACTGCAAATTGCAAACAAATTTATGAAGATATTGAGAAAGCTTAT
AGCCAGAGGGAAAAATCCATCCAACATTGTATACGTCTTGTGGGAGATGATGTTAAAAAA
ATCAATGAGAAACGGCAACAAGATCCAGACAATCTTGCAGTTTTAAAAACTCTTCGGCGG
GAGCAAACCAAGCTTCGACTGATGCAACAAGAAATGAATATAGAAGAGGTTGTGAAAGAC
AGGACTTTGAAGGTA---------------------------------------------
------------------------------------------------------------
------------------------------------------------------------
------------------------------------------------------------
------------------------------------------------------------
------------------------------------------------------------
------------------------------------------------------------
------------------------------------------------------------
------------------------------CTCAATCAATCGTTGCCAATTTTGGAGTAT
CTGGATGAAGTGTACCCTGAAACTCCTTTGTTGCCAAAGGATCCTGCTGCAAAAGCACAG
GTGAGGGCCATTGCAGAGCTTATTAACAGTGGCATGCAACCCTTACAGAACCTCAAAGTG
TTGCAAAAAGTTGGAGAAACTAAGATAGAATGGGCAAATCATTTCCTCACTCAGGGGTTT
ATGTCTGACAAGTTGAGCACAAGGGTGATTCAAGTCAGCAACATTGCTCCAAGCTGCACC
AAAGATCAACTTCGGACTTTGTTTGGATACTTGGGCAGAATTCGAGAGTTGGCAATGTAC
CCCCCTGAAGGAACTGATGCCCGTGTTGGCTACATTGAGTTTGAAGACTCGTCAACAACT
GGTGTATCCCTTCATCTCAGCAGCACTGTGTTTATTGATAGGGCTGTTCTAGTTGTTCCT
GTCATGGATGGAAAAATCCCAGATGAAAGTGCTGCTTTACAGTTAACGCCATCAGCTGTT
GCAGGAATGCTGCCTGGTCAACCCACCTGGCCTTCCAATGTTGTTTCACAGGTGACTGGT
TTGGGTGCCAATCAAGTTATCATGACCAACGACCCTAGACTTACCTCCCTTGGTTTGCCT
CAGTATCCTCCTCTTCCCGTCACTACAGATCCTAGCAAGATAGAAGAAATCAGACGCACT
GTTTATGTTTCAGAATTGGATGCAAAGGTGACTCCAGAAATGCTTCTATCCTTCTTCTCT
CAAACAGGGGAGATAAAATACATCAGAATGGCAGGGGATGAGAATGCACCCACTCGTAGT
GCTTACATTGAATTTACAGACCAGCGATGCATTGCACAGGCCTTGAGTTATAATAATATA
GTATTCCACGGCAGGACTGTCAATGTGAAGCATGCAACCACCAGCATTGTCAAGCCAACG
CCAAAGTCTGAGGCATCTCAACGTGAAATAGATGATGCTATGAAGAAAGTAAAAGAAGCC
TCCAAATTGATTTCTGCTGCTGCCAATAAAAGGAAAAGATCTCGATCACGTCGAAGTAGA
TCACGGTCACGTAGACGATCTAGATCAAAGAGATCTCCTAGGCGATCTAGGTCACCACGC
TCAAGACGGTCGCCAGTTAGACGAAGACGATCTCGTAGCAGTAGCAAAAGATCCCGTACA
CCTCCAAAATCTTACAGTAAAAAGAGAAGTCCTTCCCCAAAAAGGAGAAGTCGATCCAAA
AAACGAAGCCGCAGTAGAGATCAAATCTCCCATATGATTGCCTTCATCGATCAAGAAGCA
TCAGAGAAAGTAGAGGAAATTGACTTGAAGGCTGAAGAAGAGTTCAACATTGAGAAAGGT
CGTTTGGTTCAACAGTCCCGTGTTCAGATCATTGATTTCTATGACAAAAAAATTAAGAAT
GTTGAACTTCAAAAGAAAATTCAAAGCTCCAACATGCAAAACAACGCACGTCTTGAAATC
CTTCGTAAAAAAGAAGATTATGTAAAGGAAGTACTTGATGAAGCAAGAGAACAGCTTAGG
AAGAGTGCCAGAGACAACCCTGAAGAATATAAACATTTATTACTCCGTCTGATCTTGCAG
GCTTTGGCCCGTCTTGTGGAACAAAAAGTTAAAATCCGTTGCAAACAAGAAGATGTCCAA
ATGATAAAGAATGCTATACCAAGCCTAGCCAAGGAATACAATGACGTAATGAAGGGAAAA
TATAACGTTGAATTAACTGTTGATGAAGAAAAGTTTTTATCCTCTGAGATCACTGGAGGT
ATTGAGCTTCAAGCAATGAGTGGTAAAATCGTGGTTGTCAACACGTTAGATGAACGAAAC
CAAGTCACCATAAATGGACAGACTTCATTTGTACTTGTTGATGTAGACAACAAACCTATT
CAGCTTCCACAAGGCATTCAAGTGATAAATCTTCCTCATCAGCAAATAGGCCAGTCTGTA
CAAATGCCTGGTGCTGACACTGGAGATGAACCGTTGTATGTAAATGCTAAACAATATCAC
AGAATATTAAAGAGGCGGTCTTCATCAAGCTCCTCATCAAGTAGTGAATCCTCCGATGAT
GAATGGAGGCATATGGGAAAGAAAGACAAGAAAATGCGCAAGAAATGGAAGAAGCAAATG
AAAAAGGGAATGATACCCCGTGGAACAATGGCGCCTTGGCAAGGGGGTCCACCAAGCAAG
GGCCTCTACGTGTTCTTTGATGAACTCTATCGACGCAACACCCGAGTGGTACTAGCGGAC
TTTCTAATCTCAGTTGGACTTATGCTTCTTTGGCTCATCGCCTCCTCGGCTTGGGCCTCT
GGCCTCAACGATGTCAAGCTCTACACGGACCCCAGCGATGGAGAAATCTTCAAGAATGTT
CCTGAATGCCCGGGAGCGTGCTACACTTCTAAGGAGGGCAACTTTGCTAGCCTCAACGTA
TCTATCATCTTTGGTTTCCTGAACTGGATCGTATGGATAGGCAACCTGTGGTTCCTCTAT
AAGGAAACACCCTGGTTCAAAGTTCAGGCTAAACCTCCAACTTTAGCGCAGACTGGGGCT
TCGCTTGGTGTCAAGAATGCATCAAATTTTTTGATTCAAGGACTTGATGCTGCTGGTAAA
ACTACTTTGCTGTACCGCCTCAAATTAGGAGAAATCGTAACCACAATTCCAACAATCGGT
TTCAACGTAGAGACTGTCTCAGCAAATGGAATGGAATTTGATGCATGGGATGTTGGAGGC
AGGGACAAAATTCGTCCATTATACCGTCACTACTATCCAAACACTGATGGTTTGATTTAC
GTTGTAGACAGTTCTGATCGTGAACGACTGGGTGATGCTCTTGAAGAACTCGACAACTAT
ATTCTGAAGTGTGAAGAAAGGAAAAGATGCATTAGGAAAGGTGAAGTATCCACAGCAAGT
CCTTGTCCTGTCTGTAGAGATGAATATCTTATATTGGATGCAAAGAACACCAAGCTATTA
AATCAGTTCATCTCCCCTTACACTGGTGAACTCCTGGACTCTATGAAAACTGGTTTGTGT
CAGCAGCAGCAGAAAACATTGACCCTTGAGGTTATGAGGGCTTGGGATCAAGGTTATTTG
GAAATGAAAGTACCGTTCAGGTCTTATGATTATGACGATTATAAATCTTTCAAGAGTGAT
TTGTCTCTGGAAAAACTCTATCCAAGCTCAAATACTGACTTTTTGAGAAAACCTAAGCAG
GCAGATACGGACGGATTTTCAGGCTACATTCCTGTTGAACAAATTGAAATCACACACAAC
AGAAGTAGCGGCCCCGGAGGACAAAATGTCAATAAAGTGAATAGTAAAGTGGAGGTTCGT
TTCCATGTTGAATCGGCTGATTGGATACCGCAATGGATCAGACCAAGACTCGTGGAACAG
GAACAGAATAGGATAACAAAAGACGGTTTTCTAGTAGTAAAGTCCGATATGACCAGGAAA
CAAATGCTGAACCAAGCCGATTGTCTCAACAAGTTACGGAATATGATACACAAAGCTTCC
GTTTTACCCAAAGAACTCACACAGGAAGAAATCAAGATAATGGAACAGAGGTTAATGAAA
GCCAAATCAGGAATTTTGAAAGAAAAACGTAACAGATCGTTATTGAAGAAATCAAGGCGG
TGT------------------------------------------GATACTGATTGGAAT
AGTTGGAATGAATCGTGGGTGAATGATGAGGATCAGTGGACTGGCACTGAAACTAAAGTG
TTCACACCATCTCATGTGAAGATGCCTGAGCCAGACCCTGTAAATAATGAACCTCCTAGT
TCTCTTGGCCAAAGGCTGGATGTTGGCAGTTTGTTTGAAAGTGCTAAGTTTTCAAAGGCT
CCCGATTACAGTAAGCCTACTGGTGATTCTTACATTACACAGTTTAATCAAGCTGCTACA
GAGTCCATAAAGAATTCCATTGGGATTGGATCTGCACCTAGGCCTCAAAATTCTTCAACA
TCCCTTGGTTTGTCTAATTTAGGTCAAAATACTTCTGTTTTATCCTCTTTGACTAGTTCT
CAGAGTGCCCATGCCCATGGAATGACTCCATTGTCACAAATGTCACAGATCCCCTCGGTG
GTTAACAGCATGCAGCACCGATCCAAACCTCAACGATCCAAATTGCCTCCACCTTCTAAG
ATACCAGCAACAGCAGTTGAGATGCCCGGCCATATTCCTCGTAATCCTCAACTAGATGTG
CAATTCGGCTTGGATTTTGGTCCAGAGCCCACTGTTTTTGGTTTTGGTAGTGCTGTCACA
ACTCCATACACAACTTCCAATGGTCCCTCAAACCACCTAAACCAAAGTCATGTTACTCAG
TCTGCTGGAGATGGAAACTCAATGCCTCCACCACCTGCAAACTCAAATAAAGTGCCACCA
GGGATGGAACCCCAGGCTCCTAATAGGGGATTCCACAATTCTGTGTACTCCGCACCATAC
TCCTCTGCAAATGGTTATGTATCCTCGTACCAAAGCCATCCCAAGAACCATCCACCAATT
ACACAACCATCACAGTCATCATTCCCAGGACAATATCAAGTGTCACCACCTCCTCAAACA
CAATACCCGGCCCCACCAAACGCAGCTCCCTTCCCCACAGCACAGTATAACTCCTCTCCA
CCAGGACAAAATCAATATTCAGTTGGTACTTCAACCCATCAAACACAATATCCCTCGGGA
CAAAATAATGGCCCGTCTCAATATGCTGCTTATCAGAACAATCCTTCATTCCAGTCTCAG
TCAAATTTCCCTTCCAATCAGGCTAACTTGTACCCCACATCAACCCCATCAAGTGTTCCT
ACTTATTCATCACAATCAAACTCTTATCAGTCTCCATCTGCTGGATCATATCATTCGCGA
GAGGTATCAACCAGTATTCCCGTCAGTACCCAATCTGGTTCTGGCATGCCATTTCCTAAC
CAACCCCCGGCTTCTAGTTTGAAGCCCGCTTCCTCACAAAACTCTTCAAACTTTAACCAA
CAAAACTATCCTGCTCCGCTTCAACCATCATCGCTGGCCAATAAATTGGGTGAAAGCCTT
TCAAAGATGACTTTAAAAGACCAGTTGGATAACCACCCATCACAGCAGCAGTATGAACTG
TGTATCCTCTCTGCTGGAACAAATGTAACATGTGACTCATATCATACTCTTGGCCGTTTG
GACATGCCAATGACAACGACCATTACCAAAAAGAACAAAGTGTCTCCATGTTCTGTTGTG
TTATCAATGCTGTACGCCAAGCGGTTGAGACAGAGTAATAGAGAGTACCTACAATCTATG
TCATCTACTGACGTCTTCTTTATTTCGATGATGATGGCCAGTAAATATTTGTACGATGAA
GGCGTAGATGAGGAGGTGTACAACGACGAATGGGCTGACAGCGTTGGACAGGATGTGGAT
GATGTTAACCAAATGGAAATGGACTTTCTACGAGAAATGGATTGGAAACTGTTTGTGAAA
CCGGAGGAATTTGATTCGGCTTTGACAGCTGTGGAGAGGAGACTTGCATTGAAGGAGGGA
ATGAATAGAGGCTGGTTTACGTACACGGAGATGGCGGGGCTGTTAGACTGGGATCCTGTT
TATCAAATGTGGAGTCAGCTCAGCCATGATTTTACCAAGGTGGTGTCAGTCATGTCTGCC
GTGTACGTTGCCAGTTTGTTGAGTATGATGGGATCTGCCGCCATTGCTCTCCAACTGTGT
GGTCCTATGGCGTCAATGGTGTGTGTGCCTTGTTTTCTCATTCCAGTCATCTTGTGGATT
TTTCACAAGTTTATACAGCCATGGCTTTCAAAATTTTGGAGTGGTTCCGAATATGTAACA
AGTAACCTGACCTGCCCCTTGCCACAGAAAAAGAAAAATCCTGATGGTAAGGAGATGCAG
ATTCTGCTAACTGGCTTCCTGAACAGCAAAAATGCACGGTTATTTGTGGCAGAATTGTGG
AAACATTTGGCTAGTGCTCAAGAAAACATTACAGGAATTCCATCTGAATTTATAGAACAG
AAGAAGAATGAAATTAAACAGAGACAGGAGGAGCAAGAGCGTCTTCAGGAAGAACTGAAA
AGGAATGAGGAATTAATAAAGGAACAACTATCAAGAGAAAGAAAAGAAACAGAGAAGAAA
GACTTAGTGAAACCATTGGCCGAGAGTGGAGATGGACTGAAATCGGAAGCAGAATCTAAA
CATGAAAGCGAGGAAAAACCTGATAGAAAAGATAGGAGGCATTCTAGATCCCCAGATCGC
CATAGAAGATCAAGAACACCTGATCGAAGGCATGGAAGACACCCCAGACGTAGATCCCCC
CCCCATAAAAGGCCTAAAAAACGCAGCAGGTCAAGTAGTTCTAGCAGTTCAAGTGGGGGC
TCCCCTGACAAAGCAGGTGTTCAACAAAGAAGAAATTATAGAAAGCATGATGAAAGTGGG
AAAGAATCCTCTTCTGGT------------AAAAGGAGAGGGCCTCCTCCTTATAGAAGT
CCACCTAGACGTCCACCACCCCCAAGAAGGCCTAGTCCAAGAAGACGCCGTTATCCTTCA
CCAAGAAGAATGAGCCCATCCCCTCGTCCACCTCCCGCATCTTTCTATCAAGCTGGTAAA
TTCCGGTGTTTGACCGATGGTAAAGTTCTACCTTTTGACCATGTCAATGACGACTACTGT
GATTGTGAAGATGGATCTGATGAACCAGGTACATCAGCCTGTAATGGTTTGTTTTACTGT
GAAAACAAGTCACACAAGGGATCTTACATCATAACATCAAGGGTCAATGATGGAATATGC
GATTGTTGTGATGGGGGTGATGAATTCGATGGTGATTGTCCTAATGTTTGTGTAGAAATG
CAACAAAAAGAACAGGCTGAGCAAGAGGTATTTAGACGGGCACAAACTGAAGGATACAAA
GTTAAGCAGGAATACATGCAACAAGGCAAGAGAGCCAAGGATGAGAAACTTTCTAAACTG
AGTGAATTGGAGAGAGAAAAGGAAACATACACCAAGGAGAAAGATGCTGCTGAAGCTGCC
AAGAATGCTGCTGAAGAACCTGAGAAAATTGCTATAGAAGAACATAAAAAGGCTTGGGAA
GCCAAGAAAGAAGAGAAGAAGAAGGCACAAGAAGCTGCTGATGCTGCCGAGGCTTTCAGA
ATTCTGGATTCTAATGATGATGGAAAGATTGATTATCCTGAACTGATGAAGCACCGAGAA
TTTGACATTGATTCTGATGGTACAGTCAGTGAAGAGGAAGCCAGGGAGTATTTGGAAGAA
AATGAAGAGGTTGATGCTTCAGTATTTAGTGAGAAGATTTGGCCAAATATCAAAGAAATT
TACAAGGTAGCTGAAGAGGAACATGACAATGAATTAGACGACAAAGAACCTCCCTATGAT
GAACAGACAATGAAACTTGTTGCAGATGCTGATCAAGCAAGGTCAAACTTTAATGAGGCT
GAAAACAAGTTAAAAGATTTTGAAAATGAAATTAGTGAAATCAAGAAGTATCTAGAAATT
GATTTTGGTATCAATCAAGAATTTGCTGCTTTGAAAGACCAATGCTTTGAGTACATTGAT
AGAGAATACAAGTACAAATTATGTCCATTTGAGAAAACTTCACAAGCTAACAAAAATGGA
GGAATGGAAACTTCTCTTGGAGTTTGGGGCAGATGGCATGGACCTGTCAATGATAAATAT
GACACTATGAAGTATGAAAATGGACAAGGGTGCTGGAATGGGCCTAGTCGATCCACTATA
GTAACTCTTCATTGTGGATCCGTAAATGAATTGACTAGTGCTTCTGAGCCAAATCGTTGT
GAATACCATTTTGACTTGACCACCCCTGCAAGATGTGATCCACCTCGAGATAAAATTAAG
ACGTGTTTGGATGATATAAAGGCCTGCGTTCCAAATCTTCAAGAAAAAGGCAAGCTCAGC
GAATCCACCATTTTAGTWAAAGCTCCCGCCTATGCTACACCCCCCGCGTGCCTTCACAGA
GTCGGACTAGAGTCAAGCTCAACAGGGTCTTCTTTCCCCGCTGATTTCACCAAGCCCGTT
CCCTTGGCTGTGGTTTCGCCGGATGGTAGATCTATGACGGAAAGTGGGAAACGGCATAAG
TTGGAAAAGAAGGACCACTCCACTGCTATCAAAGCAGTAGATGAGAAAACTAGAATTGAG
TTCTTGACGTCTGTGGATGGTGTGGTTAGTGAAGGGAAGGAGGCTGTCGTGTTCAAGGCT
AATGGTGGAAAGAAAGATGAGGTTATACTAAAAGTGTATAAGACTTCAATGAATGAATTC
AAAACACGTAGCAAGTACGTCGCCGGCGACTATCGACTGAAGGACAAATTCAAGAAATTC
AACCCCCGAAAAATGATGCGAATTTGGGCAGAGAAGGAGTATCTCAATCTCAATAAATTG
AGACGAAACGGAATCCGATGCCCCACAGCTTTAGCCTTGAAGAAACATGTTTTGGCCATG
ACTTGCGTTGGCGGAGAAAAGCCTGCTCCAAAATTGCGAGAGGTTACATTGAATACAGAA
GATTGTCAAGATGCTTTTGAACAAACCGTTGATCTTATGAAAAAAATGTATCATGACTGT
AATATGGTTCATTCGGATTTCAGTGCCTATAATTTATTGTGGCATGATAAGAAAGTATGG
GTGATTGATGTGCAGCCTGCCTCTGTTGTAGCTGAATCCCTGGATAAAGTTTTGAATGAA
TTGGAAACGACGTTTGTTGAATCGTTGCTGTTGTCAATCTCACCGAGTGTGTCAGAGGAC
CAAGAGCCTGAACCAGTGACCCTTCCTACGATCCAAAACTATTGGCAAGCAATGGAAGAC
CTAGTAGCTAAAGATAAAGTCTTGTTTCTTGGTATTTGTGATATGGGTAAGGAAGGACTG
GAGTCACTGTACAACTGGGCTCAGGTGAAGCCATGTCCTGAGCCTATTTACAACAATGAG
GGGAAACGATTGAATACTCGTGAATATCGCACTAGAAAGAAGCTTGAAGAAGAGCGACAT
CGATACATTCAAGAATTACCAAGGTTAAAGAAAACAGAAAGTACAGGACGTAATGAGTTT
GCGACCATTCGAGATTTATTCAATTATATTATTGATGAAGACAAGAAAGCTAAAGCTATC
AAGTGTCAGTATCACAAGTGCGGTGATTGGTACTACAGTGGTAATATGGGTGACTGTGGG
GACGGCATGTATTGTGTCAAGTATAAAACTATTGTATGGATACAGGACTCGGGGGAAATA
AAAGGAAATCAAAGGGAATCCCATGTTGTGACAAGAAGTTGTGAATCCTCAAAGGGCCAA
TCAGAACGATGTGTCGGGTGGCAAAATAATGGAGGTGTAACGTTAAAATGCTGGTGTGGA
ACTGATGGCTGTAAC---------------------------------------------
------------------------------------------------------------
---------TCAGAAGAGGTAGTATCCACCACGACAACTGGTCTAGACTTTTTTGGTCTT
TCCCATTCTGTACTACAGAACCTTATCCAGTCCATACCTGGTGCCAGGAAATGCTCCAAA
TACAAATGGGTCAAGTTTGAAATTGACAAATCTCAAACAAATGCTAATTATGCTATCGGT
AAAAATGATCCAACAATTAACTACGAGGCTTTTATGAATTTCAGCGTTGAATCTGTGCTC
GAGGCTGGAGGACGGCTGGGAAAATTAACTCAAATGGTCCAGGGAAAAGCAGTTACCCTT
GAAACACCAATGTGTACATTATTCACCAAAGGAGGCAGTGCCCCACATTTAAGTTTGGCT
ATGTTGGAACGAATCAAGCACACACCTAAATTAGCGACTATGAGTATCAATTCATTTGTG
GAACATGTAGACAGTATATCAGGCAGTAAGAAGAGGCTGGCAGACTTTACGTCCATGAAG
GATAAAATGGTGTTTGCAACTCTTCATGATGCCAGTCTCCCCATGAAGTCTGGAAAAAAT
GAAAGGGCTGGAGTCGCAATTTGGGGAAAAGGCGGGAAAACTCTATTGAATCCTGCCACA
TATATCAAAATACAAGAAACGTTGCAAGCTGATTGGGTCATGGCTCTTAGTGACGGTGAC
ACCGACAAAGACACGACAGAAAAACGTAATGGGAAGGCTGTGGACCGAACTTTGGACTTT
TTGGATGAAATGGTGACGGCTTGGAGTAAAAGTGAATTGTTGAAGAGTTCTACCCTATTA
GGTTCAATTGTAGGAGGTTTCAGTGAAAGACACCGAGTGAGGAGTGCCACAGAAACTGCT
ACAAGGCCTGTACATGGTTTTTTGTTGGAAGGTTTTCAGAAAGGGCACACAGAAAAAAGT
CTGTTTGAAGACAATTCATTTCCAAACATTTTGTCTAAAACTTTGAGTCACCTTCCTGCC
AACAAACCACGAATCATGGAAACTCCCTGGTCACCTTTTGATGTCATCAAGGGATTCAAA
CTCGGTATTGATGTGTTCTCCAGTGCCTACCCCCACACCTTAACAGAGAAAAAGGCACAG
TCAGAGAGCCAAGAATTTTCAAAGAAGACGGAACAAAAACTTAGACGATCTATGGAAATA
AGGCGAGAGAATCGTGAGACACAGATCAGGGCATTGCAGGAGAGACTTAGAATTGATCTT
CCACCAAATATCCGACATCTTTTTGGAAGTCGTGTTTGTGATTCTCTTTTATCAGACCAA
GCCATTGTTTCGTTAGCTTTGGAGAGACAGAAATCTAAAATGGGTCCCCTAAGACCCTCA
AAGATACAAAATGTTGAAGGTCTTCCTGTTGACTTAGCAAACACGTATGAACTCAGCNNN
TGGGTAACAATTATATTTATGGCAGTTCCAGTATCCATGATAGTTATGGGTGCTATCTAC
TTAGATGACTGTAAGGCAGAACGTATGATTCCGATCTACTTGATTGTGGCTGGCAGCTTT
GGAAGTGCCAAGAACCTGTGGAGTTTGGTTCAACGGTGTCGAGTGTATAGGGCAGACGCT
ATTATCACCGACCCATGG---------------GAAAAAGCACTTGTTGCTGAAATGAAG
TACAAAGGAAAATCTGTCAACTATCCGCTGGATGCTGTACCAAATGCTTGTTCCAAGGTT
CTTCATACATTTATGAAAAAGTTTTCAAAACACACAATAGATAGCATCTTCTACTATGGA
ATTACCACCATGTTGACTGAATCTTCCAGAGGTATCTCTGTCCACGGCTACAGGGTATTT
CTACAACTGATATCCCACACCAAGCCTGACGTTGTAGCAGAGAATCTATCACAGTATTTG
GAAATACTAAGGATGCATCAAAACAACCCCTCCAAGTGTCTGTCTGTGCTCTGGGTTCTT
GGCCAGTGTGGATTCAAGAACTTCAATTGTGGTCTTAAAGTTTGGCTGGATCTGATGTTG
CCTGCTTTAGAAGTTCGTCAAGTTGCACATTATCCTGTGGAATATTTGGAAACTATTAAC
AAGAAATCAACCAAAAGCTATGGTCTGGTCACTTTGAGGGAATATTTTCAAGTAATGGAT
GTGTTTTTCAGTCCTAAGTTTACTTTGGCTCATGATTTGAAAAATCGTCTCAATTTGCTG
TATCCATTCATTAAGACTCTTGCTTATGGAGAGACACCGTCACAAAATTTGAGAACGTTC
TTCCCATCATATCTGAGCCGATTCAGCACCACCAGTTCCAAGATGAAGGATGAGTTGTTA
GAGTGTTTGACCCATTGCCTAATCACAGACAAACAATCATTCAGCGTCTGGTGTCAGCTT
TATACCAAGCACCTTTCAGCATCTAGTCATCTATTGGCTCATTTAGTCGACAACTGGTCT
GGCTTGCAGTACAAAATGGACAAGAAAGTACTGACTGAAACTCTACGCTCTTTCATTGTT
ACTAATGAAGAGTTGGATATCTCAAGCAAAGGAAAACTGGATGGTTTGAAACTGTCTCAA
TCTACTAAGGAATTGATGACTAAGCTGTCCTTTCCGTGGAGTCTGTTGGTTTTCTTCATG
GTCTCAGTTTTCGCTGCCATTGTTGCGTATGATATTACTTCCAGCCCATCTTTTCGATCA
TCCAAGACAATGCAATTTCTGGAACATTATGGAATTCTTGCCCTTTTGGATAAAACGTAC
CAAGGTGTCAACAATGTCATTGTTTTATCTGTCCAGTGGGTGAAAACAAATTTCCCAATT
TTCTATGCGTCTGTTCGAGACACCTTGGTACCTTTTGTGATTACAGTATGGCGCAAAAGG
CGATACAGCGATGTCGACCCTTACAAAGGACCTCAGCAGTTTTTGGAAGCTGGTGTACGA
GGCTTCTTGTTAACTTGTCAACAAGATAGAGAAGAGTATGCTGTCGACGAAGCTATTAAG
GTTTTACGCAAAACTTGCGTCAAACTTTATGGTGGAATCAAGCCACTCAAGCCTGAAGAT
GCCGCTAGAGGTTACATCATGGTCGATTTTATGAATCCAGAGGACATTCAATATATTCCT
CACCCTGATGCTCTTGCCGAAAAACCCGAGGGAGAAGGGCGACGACCCCTGTTGCTCTCA
ACTCATAAATTCCAAAGCTATAGGACAGAACTGCGCAACATGATGTTTGTGAAATCAGAC
ATTGCAGATCCTGTTGAAGTCCTAAGTGAAGCTTTTGATTTAATGTCCAAAAGAAAACCA
TTAATAGCAGATGTCATCAATCAGATATTACCTGTCCAAGGTGTCTGTGATAATGATTAT
AAACAGTTGGAAATTATGTGTCGCCGAGTGCTGGCTCCATACTTTTCTGAAGAGGTGTAT
CCTGAGAGCTTTGGACTGTTGTTTTTAGACAAAATGTGTGAACCTGGTGGTGAGGTGCTG
ACGGAAGTGGTACGCAGCGCTATTTGGAGTATCAACCCATCAGCGTGGCAAAATTCTCCA
TGGTGTGAGCCTGATGTGGTTGTACATGTTGAAATCATTGGCAGCAAAATTATTCTCTGT
GCTATGCCACGTTATATGAAATACAGACAGTACAGTCCCTTCTTCAATATCAAGAAATTC
TCTATCAAATTTCAGAGCAGTGGATTTTTCCTAGAACTACCTGTAGTGATTCTGACTGGT
CTGTTGTCTATGCCATTGGGAATACTGCAGTTCATCCCTGCATATCATTCACTCCATGAC
ACACTGGGCATCCATACAGAAGTGTGTGTGTTACTGTATTTGGCCGTGTTTGCTATTATT
GTGTGGAATGCTGATAGAAGGGTGATCAAATTTGGAGATAAAGTAATCAAGCCGGGGGCT
AGTTTCGGCAGACCAAGCTCTTCCAAACCAGTTACATTTAAGGAGAAGATGAGGCAAGAG
TTGATAAAGGCCGGCAAAATTCCCACTTACATGCAGGTCCCAGATGTCCAAACAAGAAAA
AGCATTAACTTGTGCATGGGCCCCACCTATGACAACGGCTGTGCGCTACATTTCAATGTG
AGATTTGATGAAGGCAGAGTTGTGCGCACTCACATGCAAGATGGCAACTGGGGAACAGAA
GAAACAGCAGGTGGATTCCCCTTCAAAAGAGGTCATGTGTTCGAAGTCCACATGCAGGCT
CACCATCATGGATACAAGATTCTAGTCAACAATCGTCATTTCTGTGACTTCAATCACCGT
CTTCCAAAGGAAAACATTTCATACATTTACCTTGAAGGAGAAGTTCTCATCCACAACATC
CAGTTTAGAGGAAACCATCGTGGTGGTGGTGGTGCAGGTTCATATCCTGGCTCAGGTCCC
GTCTATAACCCTCCTGTGCCATTCACCACTCCAATCCAAGGTGGCGTTGTCCCTGGAAAG
ATCATCTACATCTCGGGGGTCCCAAATCCAAACCCAAGCAGATTCACTGTAAACCTCCAG
TGTGGACCCTACGACTCCGGTGACCTCGCCATGCACTGTGATGTTCGATTTAACTTCGGC
AATTTCTACAACCAGATTGTGCGCACACACAGACAGGCTGGTAACTACGGAAACGAAGAA
ACAGCCTTGGCACAATTCCCATTTTATCCCAACACTCCATTTGAAATGATGATTCTCATT
GAACCAACATCATTCAAGATCGCCGTCAACAGCCAACATCTTCTCGAGTTCCATCATCGC
ATCCCTTTCAACAGAGCTGATCACGTGAACATCTCAGGAGATGTCAGGCTGACCCAAGTG
CGCTTCCAGGACCAGTCCCTCAGTGAAATCACGAAAAAGATAAATGATGCAAACCTGTTA
ATAGAAACTATGACAGCACTTGAAAAACTGCGTCTCATTCGACAGGATGCTGCCATGAAA
AGGGGTGATGTGGAGCTTGGGGAGCCTCGTAACAGTTTTGAACAAAAGATCTCCGATATG
ACACGTCTAGTACGTGGGCAGCTTGAAGTGTACAAGGAAGAGGAAGAGAGCATTCGGGGT
AAAGCTGCAATCCGAAGGAAGATTTGGGACCATTTTGAAGATGAGAATCTGGTCAATGCT
CCCAGGCCTTGTCATTACAGGATTCCAAACTTTGAGGGTGCATCAGAGGCTGCTGACAAG
TTGACAAGCTTGGACGCGTTCAAAAATGCCAACACCATCAAAGTCAACTCTGACAAGGCT
CAGGAGCAAGTTCGATTCTTGGTCTTGGAGGCTGGCAAAGAACTTGTTCTGTTGAACCAG
AATGAGAAGGATTTGATGGTCCCGACACCTGAGTTGAAATGTGGATTGTTAAACCGTGTT
GTGGCACCAGAGGGATCTAACAGTGAGGAGTTGAAGCACTGCTGCACCACACAGGGAGTG
AAAGAAAACAGCAAGGAGATTGGACTGGAAGAAAAAGTGAAACTTGACGTCATTTTTGTG
GGAAGTGTTGCCGTTTCTAGGAATGGTTCTCGTATCGGAAAAGGCAAAGGCTATGCTGAC
TTGGAGTATGCCATGATGCGTACAATGGGAGCTGCCAACGCCAACACTGTGGTGATCACT
TCAGTCCATGACTCACAAGTGGTTGACATTGCTGATGATTTGGTAGGCGAGCATGACATT
ACTGTGGACTACAGAATTGCCGATGGATGCCAGGACAAGGTTATGGATATTTTCTTCTTG
TTGGACTCCTCCTCCTCCATCTACATCAACGACTACATGTCCCAACATAGACTCACTCGT
GACATCATCAGCCGATTTGACATCAGTGCCGACAACACACGAGTTGGTCTGCTTACTTTC
AGTGATGAATTGGAGCGCCCCGTGATTGGTTTGAACAGATACAACAACAAGAACGAATTG
TTGAACGGTATTTCAGTTCAAAACTTGCCCTACAGGACTGGAGTTACCAACACTGATATG
GCAATCCGTTACGTCAGACAACTTACCGAATTCAGAACTGACATCACAAAAGTGATGGTA
GTGATGACTGATGGCGGATCCAGATCTCCAGGAGGTACTGCCCGGGAGGCCGAGCTTGCA
CGTGAAGCAGGTTTCTACATGTATGCCATTGGTATTGGTCAATATTTGGAAGAACGTGAA
TGGAGAGCCATTGCTACTGACCCCGATGACAGCTTCGTGTTCAACATCACATCTCCAAGG
TTGTTAGAAGAAGTTCAATTCTCTCTGCCATCCCGTGCATGTGCTTTGCCACCTATCATC
CGTGGCTCAACTTGTGATATATCCCGCTCATCTGAAGTGTACTTTGTTGGAGGCAGAAGC
ACCAGTTCACAGGCCGTCGATGTTATTGGAACTTTCACCACTCGTACAACTGACAGGAGG
GATTTATTGAGGGCCAACTACTTAATTAGCGGCTGCAGCCAAGTTGACAATATTGTCTTG
GTTAACAATGAGCCTTTCTGTGAGCGATACGACAACACCAATGAGCCAGTGTCCACCACC
AACCTTTTCGAAGACGCTGTTACTGCCATCAGAAACTCCAGAAGTATTGGAAAAGTTATC
GTGCTTTTCGTTGATGATGTAACCTTAACAGATAGATTCGAATTGGCCAACCTAGTAAGA
AACGCTGGTGTCACTGTTGTTCTTGCTGACATTGGCACTCGCACCTTTAGAGATTTTGCC
CAGAGAATGGTCCAAGATATGCAGTCTTTTAATGTGATTGACTTGATCTACTGGCGTGAT
GTGAAGACAACAGGCATGGTGTTTGGTGCCATGATGGTGGTACTGCTTTCACTCGCCATC
TGTTCCTTACTCAGTGTTATCGCTTACCTTTCTCTTGCTGTCTTGGTTGTCACATTCAGC
TTCACAGTCTACAAAAAGATCATGAGTGCAGTACAGAAGACTAACGATGGACACCCGTTC
AAGCAACTAATTGATATGGACATTGCATTGAGTGAAGACAAATTGAAAAGTGTCATCCAA
TCAGTTTTGAAAAATGCCAACTGTACAGCCAGTGAATTAAGGAGACTGTTTCTCATTGAG
GATATGGTTGACTCCATCAAGTTCGGTCTTAAAGAACTAGAAGACAAAGCTGATAATGCA
GCACTGGAAGTCGTCATTGATAAACTGTTGCAGTCTGGACAAAACTGGGTGACAGAAGCT
GCCAAAGCACAAGTTCATGTTGCTAAAGCCACTAAGAATCATAGCTCATTATTGAAAAAA
GCTATGGATGAGACCTCCAATATATTACACAAAGACTCCGAATGGGAGGCTGTGACAGTT
GCATTCAAAGAACGGGATAATACGGTAGCCAGGGCTAATGAACTGGTTGATGAAGCGAGA
AAAACTATTGAAAAACTGAAGAAGGTTCTTGATGAGGCTAAATCTAACAAAGTGACCATG
AAGAATCAAGCCATCTTTACTGCCACTAAGAAATTGTCAGACTTTAGCAAGGAGATGTCT
GTTGCTGGCAGTCAGGTACGCCAGGCAGATGCTGAAGCCAAGGTGATGTTGAAGTATAAG
GATTTAGTTGACAAAGGCAGGAAACAATTTCAAGAAGAATTGGATAGTTTGTTACCTGAC
ATCAAACGTGGAAGAAATAGTCGTAAACTTAGTGAAGAAGAACTGAATGCTTTGATTGCC
CACGCACACAGAAGGATTGAACAACTACAGAAACAAATTGCCGAACACCTTGCTATGGAA
CAAAAGAGACTGGCAGTAGCACTGGACGAACAGAAAAAAGAAAACAAAAGTCTTACCGAA
TCGGCCGTCGGGGATGAAAGGGCTCATCTTTTTGCAGAGTTTGAAATGGAACGACAAAAA
ATGGAAATTGAATTTTCTGCCTGGATGGAAGCCGATGTCAGAAAACAATTGGGTAGACAA
GCGGCAGCCCACAGTGACCACCTGAGAGATGTTTTGGCCGTACAAGAGGACCAATTGAAT
AAAGATTATGAACGCAAAATGAACATCAAGCTTCTGGAGGAGAGGGAAAAGTTCCAGACA
GAAACGACAGGTTGGATTTCCAGGTTGAAGGGAATTGAAGCAGCTGTTGATGCTCGAGCG
GCCAGTGAGAAGTTGGCTCACACAGCCCAAGACTTATGGTTGGCTTGTATTGCCCTGAAT
TCTACCATCCAGTTTGGT---GACGAAGACAAACCAATTCCTCTACAACAACAAGTCGAC
ACCGTCATCAAGTCTGCAGACAGACATCCTTTTGTAGAAACAGTTGTGAAGACAATTCCC
CAGACTGCCTTGGAGAGAGGAATCTACACTGAAAACGAACTCAGGGACCGATTTGTTCGT
GTTTCACAAATCAGTCGTCGTCTTGGATTGGTTGAAGAGTCCGATGCCTCCCTATACAAA
TACTTAGTCTCATTTTTACACTCCTTTTTTACAGTCAGTAACGTTGCTGCTTATTCAGAA
AAAGATTTGGTTTCTCTCGATGAAATGGATAATTTTAAATTAGTGGCCAACGCCCAATAT
TGGATGGAGAAAGGTAATTTAGATATGGCAGTTAGGTTTATGTGTCAGTTAAACGGTCAG
TCTAAAGTCGCAGCTGGTGATTGGATCGCTGAAGCTAAATTGTTGTTAGAAACACGGCAA
GCAGCAAAGACGATATTATCATTTGCGTCAGCACGGGATGAGAGACGTGCTCAAGAATTA
AAGATTCCATTTACAATAGATGAGATAGTTAACTCCCCTGTGGAGACATTTAATGACATT
CTGACTAAACACAGTCTTACTGAGGAACAGCTGACACTGGTACGAGACATTCGACGCAGA
GGCAAGAACAAACTAGCAGCCCAAAATTGTCGCAAACGTAAAGTAGGCGTAATTTTCACG
CTTGAGGATGAAATGGTTGACCTTCAAAAAGCTAGAGATAGACTGCGAGAAGAGAGGGCT
AAAATTTCAACCTTCTGTCGGTTTGTTCCACGTGTGAGGAACACTCGTGGTGTCCCTGCC
CATTGGAAACCCCTTCGTCAAGTATGTGAAGAAAACAAGAGCCACATGAACTGTATGCCC
ATCCCACAAGGATCATGGCAAGAAGCACATAATGCCAAGAGTGCAAAATACAACATGCTG
TTACTAGGCAGCTTTGCTAGTTTAGTAGCCACCTTTGGCATTTTGTATGCTACAGGAACT
ATATACTTCCATGGACCACCATGTGCCTGCCTTGTGGCTGAGCTGACCAAAGTCGGCTAT
GCATTGTACTACTGGTCGTATTCTACATGGGAAAGAGTGTACCTACATTTAGAAGATTTG
TACGTCAAACCAGAACACAGAGGGAAAGGAATGGGAAAGCAAATGTATCAAGCTGTCGCA
AAGGAGGCATTGTCTAAAGGATACAAACGTTTGGAACTGGATGTTCTTGGGTGGAACAAA
CCTGCCAAAGAGTTTTACGAGAAAGTAGGAAATCAAGATTTAACAACAGAAGGGTGGCAT
GAGATGAAAGTCAATTGGGCAGCATCGCCAAGCCAAGCACCAAAACAAGACACAAGTAAA
CACCACCATGTATTTGTAGGGGACCTCAGTGGAGATATTGAACATCATCAGCTTCGTGAC
GCCTTTGCCGGTTATGGAGAAATCTCAGATTGCAAAATTATCCGTGATGTGAACACAAAT
AAATCCAAGGGCTATGGTTTTGTCTCCTTTGTAAACAAACAGGAAGCAGAATTTGCAATC
AATCAGATGAATAACCAGTGGTTAGGATCACGACCTATACGAACTAATTGGGCGACGCGG
AAACCTCTGGCACCTGTCGCCAAGGAAAATGCCAAACCATTAGCCTATGATGAAGTGTTT
AGCCAATCGAGTTCCACCAATTGTACTGTCTATTGTGGCGGTGTAACCAACAATCTTACA
GAGGAAGTGATGCGAAAAACATTTGCACAGTTTGGTACCATCCAAGAGGTGCGCGTGTTT
AAAGATAAAGGTTATGCATTCATCAGGTTTAGTACAAAGGAAGCGGCTACACAGGCTATT
TGTACAGTTCATGGTACATCGATAAATGAACAATCAGTTAAATGTTCGTGGGGAAAGGAA
TCAAATGAAGGAAACCCGACAAACCATCATCAGTCCAACCCTCCAGTTGTGATGCTACAA
TCACAGCAACAGCCA---TTAGCCGCTGCTCCTGCAGCTGCAGGTCAATTTTACAACTAC
TACCAAGGCACACCATACGCCGCTGGCACACCGACCTACCAGAGTGCCATGCCTGCTCAA
GGACAGTTTATTCCTTCAGGGCAGTGGCCTGCATATTCCAATTACCAAGCATATGGCAGT
ATGAATGTGCCAGTGAGTCAGTACGCGGGTCTCCAAATGCAACCAGCCCAACAGCAGCAG
TTTAGCGGAACGCAGGGAATGGTGGGATACCCAATGCAGCAGATGGCGAGATCTAATGTT
CGATACGAAGTGCTTCCTTCAGAGGAACAAAATGTGGCAGCAGAGCCTGTCAACATGGCC
ATGGTAATTCCACCCCCAAGCTATTCTGAAAATGCTGTTTTGGAACAGAATGGAGATGAT
CCAGCTTTTGGTCCAGCTAAGCTACCTAACTACGTAGAGGCTACAACTTTGCCTTCATAT
GAAGAAGCAGAGCGTACCAAAGCTGAACAGGTGTCAGACACTGATAGTGATTGTGAATCT
GGCAGGCTTATGATGCTTGAAGGAGTCAATGAAACAACGATTGGAACTGATGGCATGTTC
ATGTGTACCTTCTTTATCTCTTTTCTGTTTAACTGGCTTGGATTTCTACTTTCTCTGTGT
TTGTCCAACACCATTGCTGGAAGATGTGGAGCTTTGTCAGGGCTTGGCCTTTCCATTGTC
AAATGGGTTGTCATTGCCAAGCTTGATATGGTCAACCGTGACCCCAACAACCTTAATGAC
CACGTAAAGGTCTGTTTCGATGAGGTCATTGGAGAACCCGATGGTGCCCACTCCATCAAC
TGTGTATGGTCCAACTCATACGCATGTTTCAACTGCTGGAAGTCATGCTGTTATAACCTC
CTGACAATCCTCTGTGCCATCCCCATCTCAATGTGCTGGGGCTGCGAGTTCGCCTACATC
ACCTTTACTCACGTCTGGCAGGTCACTCCTTGCATGAGAGCCTACATGATCAATTGTGGA
TGTAGTGACTCCAAATGTGGAATTATTGAAATTCGTGGTGGTGGGGAAATGTTCAAGTTT
CCTTGGACAACTTACTCAAAAATTCAACAATTTCCCTTCAAATTTTATTGGAAACATGGA
CGTTTGTTCAGATATGTAGTCTATTCTTCAATCCTTGTCTTCCCTCTCATGGCAAAGCTT
ACTAAA
>auritulus
GAGAACAAGCAGCTGGCGGCCCTTCATCAACAACACATCCAGGCCATGCTCAACGAGAGG
AAGAGGGAGGCCATGGACCGATACATGAACGCTCTGGAGAATGGAAACGTTGCCATGGTG
AAGAAGTACCTGCACAGCTACATCAAGGCTGAGGAGAAGGACCGTATGCACACCGTCAAC
CACTTTGAACACATCAGGAACTCTAACGCAAAAGAAGCCCTCCGCATCCACCGTCACATC
ATCAACCACCTCAAGCTGTCTGAGATGAGGATTGACCAGGCCATGGAGATGCTCACCCAC
TACCCGTCCATCGAGTTTGAAGTCAGACCAGAGATTGAGAACTTCCTGAAAAGGTTCAAC
GAGATTGCGAACAGCATCAAGAACGTGGTTCTGCCCGTACCAGAAGTTGACGACGATGGC
TACACCAAAGACAAACTTTATAGACAAATCACTGTGGAGGTTAAAGGTCATGACCCAGCA
GTCCTCAACAGCTATCAGAAATTCACAACAACTGCAGCAGAACATTTGGGTGTTAAAATT
GCTAGCATATCTGAGCCTCCTAGAGTAATAACAAGAAAAAGTTTGCTCAAATCTGTCTTT
ATTTTCAAGAAACATATGCATCAGTATGAAACGAGGACGCTCTTCAGAGTATTTGAGTTC
AAACACCTGACAGAGTCTACTGCTCTCACCTTTCTTGAATACATTCAAAGAAATCTTCCA
GAGGGTATGGCCATGAAAGTGACAAAGCATGAACTCCAGCCACTGCCAGACCACCTCAAA
CCTCCCCARSRWWRRRTYMCKTTKGAGTTGTACTACACCAAGCAGACTATTGGCAATGCC
TGTGGGACTGTCGCGCTTGTTCATGCTTTGGAAGAYATGGCAATGGGAGCKGCCCAYGAA
GGATGTGCCGATATAAGAGTCTTCTCTCCTGATGTAATCTTGAAATCGATCAAGGAAACC
ATGGAAATGCGCAAAGCGCACCCGGACTCCTTGTTGGGTTATGACCTCGTGGGACAGGAA
GACCCCAACCACCCCCTGCTCTATTACAAGGACCCGCTTCTGTACCCCAGCCAGACGCTG
CCTTACTTCTTCCACGCCGCTGAGACCAACTGGCAAGGCACAACGGATTACAACCTGATA
GACGCTATTCTTCCAAAGCGAGCTGAAGACATTTTACAGGACACGTCAGGCATGGTTCTC
AACAAAAGGCCCAAATACATGGACACACGACGGGACTTGGACGTGTTCAAAGACCTCGTC
TTGATGAGCGTACAAGAGTTGGTTGACGAAGGCCGTCTGGAGTCCTCCATCCTGCCAGAG
GAAGACACAAGCCAGCCCGTAGAGAAGAGGCGGTACATGGGATTGTGCATGCACAGACAA
GCCGACCAATACATCCCCTTCCCTTGTCTCAGGGCAGGTCGTTTGGAAGGAGAAATACTC
TTCATCATGAATCGTTTGACTCCAACCAACTTTGAAAAAATGGCGAATGAAATGAAGAAT
CTGAATGTGAAAACGTATGAAGATCTTCAATTCATGGTTAAGNNNTTTTTTGACAAAGTC
ACCCTGGAAACTAAATTTGTGGAAGCATATGCCCAATTATGCAAAGTCATGTCAGGATTG
AAAGTAGCCCCGCCTGGAAGTGTGAAGGAAAACATGGCCACATTTAGGGTGGTTATGCTT
ACAAAATGTCAGCAAGAGTTTGAAGCGGACAAATCCATTATCTTTGAGAATCCTGAAGAC
AAGAGGAAGAAGCTGGAGGCAGAGAATCCTGAAAAGACGGCGAGAGACGAAATGATTGAA
AACACCCTGTATCAAATGAAGCTGAAACGCATGAAGTTTTATGGCAATATCAGATTCATT
GGAGAGCTGTTCAAACTTGGTATGCTAACAGAGAGCATTATGCATGACTGCATCTACCGA
CTTTTGAAAGCCAGAGATGATGATTCTCTTGTATCTCTGTGCAATCTGCTCACAACTGTG
GGGCGTAACTTGGATACAGATAAAGCCAAGCCACGCATGGAACAGTACTTCTCTCAGATG
ACAAAAATTGCAGATGAGCGCAAATCGAGGATTAAGTTTACATTGAGAGATGTCATTGAG
CTGAGACAGAATAATTGGATACCCCGGAAACGCAAGCGCACCAGCCTGTACGAAATCCCT
GCTACGGAGTTGGACCATGACTACGGTGCAATTCAAACAGGCGTCCCACAAGACGAGACT
GTCGACAAGCAGACCATTCGGAGAATCAAAAATAACCACGCTTCCAAGCGCTCCCGAGAA
CAGCGCAAGCAGAAGTTTGTTGAGATGGACCAAGAAGCGGAAGAGCTTGTGGTGAGAAAT
CAGCAGTTGCGGGAGAAGATTGTAGAGCTGGAGATGCTGGCCAAGGAAATGAAGGCTGTG
CTGGTGGCCAAAATGGCCGGTCCTGATATAAATAAAAATAATAGATTGAAAGATACCTCA
GGAGTCACCAGCAGCTCACAGTCTTTTGTATTTGGAAGTAATCTCTCACAACGGGTCACT
GGCATATTGTCAACAGAGGCATCAGCTTCATCGGGTTTTGTCTTTGGGGAGTCATTGAGC
TCCAGAGCTGTGGTGGAGACAAATGGATCCACTCAACCCAACAAGGATGAAAGTGATTCA
GATTCTGGTAGGCTGAATCGAACTTTGGAGGAATCAGCCAGAGAGTACCAGGCCAAACAT
GAAAACAAGACAGAGTTGAAAGAGGTTGAGACCATCACAGGAGAGGAGGAGGAGTCAAAT
GTTTTACAGGCAAATGCTAAGCTGTTCTTTTTTGAAACGAGCAATGAGTCCTGGGTAGAA
AGAGGTAGAGGAACTATTCGACTCAATGACATGTCAGCAAGGGATAACACCAACTTCCAG
TCAAGATTAGTCATGAGAACCCAAGGTAGTCTACGTGTGGTGCTTAATGCAAAGATCTGG
CCAGGCATGTCAGTGGAAAGAGCTTCAACTCGATCCATACGAATAACAGCTATGGACACA
GATGAATCAATAAAGATCTTCCTCATTACAACAAACGTGAAGGACTCTGAGAATCTTTTA
CGTGCCATTGATTGGCGAATTCAGCAACTTAAAATCCAAGAGGAGCCGATGAGACAGGAC
TCCAGAGTAGGGGATAAACGGAAGGCAGACTCAGATTTTGAACTTCCTGTAAAAAATAAG
AAAGTGAACCCGGACCAAGGCATTATTACCAAAAAAGAAGAATCAGACAGCAGTGTTCAA
ATGGCTTCGTCAGCATCACGTACCGTAATAAAATCATTGAAGGGTCGTACCTTCTCCGCA
GCTGCTGCCCAGGCGCAAAGAGCTCATTGCTCTATCAAGCAACTAAGTAATAAGATGGCT
GTGGGGGTGGTACCCTCCAACTCTCCCATCTCCCGCATTGCTGTGGTAGCCAATGCAGGC
TCTCGGTTTGAGAATGGGGACAATCAAGGTGTTTCCCACTTCCTGCGTATGTCTGCCAGG
ATGAGGACTGAGAATATGACAAGCCTTGGGATAACGAGAACAGTTCAGCAGTTGGGTGGG
GATGTTACGATTATGGGAACCCGTGAATACATTTATTTCAAGAGCAGCGTTACGAGAAAC
TGCGCAGAAAAGGCTGTCAAGATTTTAGAAGAGCTGACCACAAAGCAAGCGTACATTGGG
TGGGAGATGGCAGACATCCAGAAGGACAAGAACGGCATGGCCCTGGATCTGGCACTCTAT
GAGACACAGCCACATGTTCATGCTCTGGAGTTATTACATTCAGCGGCGTTTAGAAACACC
CTTGGCAACTCACTGTATGCTCCAGAACATGCAATTGGCAAGTTCACACCAGAGCAGGTG
ATGCAATATGTGAAGACACACTTCAGTGGTGGACGCTTGGCCCTAGTTGGCATCGGGGTG
GACGAGGACCTTCTAGAAAGCCTGGCTAGTGCTTTTGAACCGTATGCATCTGCTGGGGTA
CCCGTGGAGAAGGCAACATATCATGGTGGTGAACTTCGTGAAGGCTCAGGTGGAGATGTA
TCTTACGTGGCTGTTGGCTTTGGTGGACCAAGTCTGACCAGCAAAGATCTCCTAGCATCA
GAGGTGCTGCGACACATCCTGGGCACTGGACCCCACATCAAGTACAGCAGTGGAACTGTC
GGAGCTGCTCTGGCCAAGGCAGCTGCTGGGGCTACTGATGCTCCCTTCCATGTGTCTGCC
TTGAATGCCAACTATAGTGACAATGGACTGTTTGGGTTCACAGCTGTGTCCCATGCCACG
CAGATTGAAAAGGTTCTGCAAGCTGCCGGTAACCAATTCAAGGGGTTGTCTGGGAACATC
ACAGACCAGGATGTAACTAAGGCAAAGAACCAGTTGAAGGCCGAGATCTGCATGCAGTTT
GAGAACCCCGACATTCTCCTGAACTGGCTTGGTGAACAGGCTCTCAACAGCGAGCAACTT
ATAACACCAGAGGACATTTACAAAATGGTCGACAACATTAACACCAATGATGTGAAGACG
GTTGCCAAGAGCATCATTGGTTCTCGTCCCAGCATAGCTTCAGTGGGCAATGTGGCCAAC
GTTCCTTATTTAGACAAACTCGAGGAGAAGAAATACATCGATTCGTTGGCGCAGCGGATT
GAAGATCTGGAGGAAGAGAGGAGTGCGCTGAACATACAGCTCAAGGATGTAACGGACAAT
CTGCAGGACCAACAAGGATCAAACCAACGCCTCAAGGAGCGCATGGAGAGCCTGAGAGAA
GAGCTACGCCAGGCCAAGGCGACCGTCCAGGACCAGGAAGTGCTGCTTCACAAGGTGGCT
GTGACGTCAGAGATGGCGTTCCAAGAATACCAGGACTTGGAGCAGACGTGTCGGAAGGAA
GTGCTCGTCAGGAACGAGGCTGAGAGATTCGCACAAAGGCTGTGTACAGAGCGAGACCAA
GCCCGTCGCGAGAGTGCCGTGGCCCTCAGCAAAGTGGCGGACAACAAGAAGCTGATGGAT
GCGATGCTAGAGATCCAGGAGCTCAATGCCCAGACAGCGCAGATCAAGGATGATTTCCAC
AAGCAAATCGCTGCGCTGGAAGAACAGCTGCGGGCAGCCAGGGAGGTGTACGACGCAAAC
GCCCTGGGCGCGGAGAATCAGGAGCTGGCAGAGGAACGAACCGCACTGCAGCAAAAGCTG
GATGCCAGCCAGGCGGAAGTGGCCGAGCTGCGCGCCAAATACGCTCAATTGCAGGAAACA
TACAAAACCCTGCACGACAAG---------ACCATGTACGTCCCTCCTCCCCCTCCTCCC
CCG---ATGAAGAGATCAGAAAGACACATGATGCGGTTGAAAAGTATCATAGCTAAAGTG
TTGATGGAGAAAGGGGTGGGGAAGGATGACCCCATATACGAGGCCTGCTCCAAGAATCTC
CTCAATGTCAGCGTCGTCTTACTCAAGAGTCTTCCCAATTCCTTGAATCTGACGARRARK
MGWAGGCGCAGTCGAAGAAGCAGAAGTAGAAGCAGAGAAAGAAGGCGGCGAAGTCGAAGG
AGAAGGAACAGCAGAAGCAGGAGCAGGAGGAGAAGAAGTAGATCACCTAGGAGAAGATAC
GAGAGGCTGCCAGAACTTACTGTAGAGGAGCGTGATGTAAGGACTATCTTCTGTATGCAG
CTTTCAGCAAGAATTCGACCTAAGGACTTGGAAGAATTTTTCTCATCAGTTGGCAAGGTA
CGAGATGTTCGCCTGATAACTGATAACAAAACTCGTCGGTCAAAAGGCATTGCCTATGTG
GAGTTTGCTGATCCAGAGTCTGTCACTCTTGCCATGGGCCTCACAGGACAGAAACTGCTT
AGTGTGCCCATCATAGTCCAACCATCTCAAGCAGAAAAGAACAGGGCACTACCGGCTACA
GCACCCGCACAGAAACAAGCACCAGAGGGACCCTTGCGATTATATGTTGGTTCCCTGCAT
TTCAATATTTCACTTGTATACGACGAAGGAACACAGAAGGTAAAATGCAGCCTGACCAAC
CATCAAATGCCAGCCAAAGCCAGCGCCATTGAAAGTTATTTAAGTGGGAAAAAGTACAAA
CGACTGGCTGATTTGACATATTGTCCATATGAGGAACACAAAGAACACATCATACAAAAG
AAAGAGAATGAGCTGTTTTGCACACTGACTCAGCGGCATCTAGAGAAAACAGGCAAAGCC
ATTCAGCGTCACATCAATGGCAGGAAGTACAAGAATGCTCTTGCCAGGTGGAAGGAATGT
CAGAAAACAGGAACAAAGTTCAGGCCCCGTGCAAGGAGAGAAGTCTTTGCTGGAGATGAA
AGTGCTTTATGTGAAGTGCGGCAACAAATCAACACCCAATTTAGAGAGAAACTTCAAGAA
ACAGACGAGTCGAAAATTGAAGAGAAGATCTCTCTGTCAATACACAGGGAATTAGAGCGA
CTCAATCCTGCGAATGAGGAATATGTAGAGGAAAACTACCAAAAGGCAATTGATCTCTAT
ACTGAAGCCCTTGCCTTAGAAGGTACCAGAGATGATATTTATTGCTTTCGTGGACAAGCA
AAGCTCTCATTAGGGAATACATCAGATGCAATTAAAGATTACGATGAAGCTATCCGATTA
AATCCAATCAATCAAAAGGCTTACATTAAGAAAGGGTCTATTCTACTGAAAATAGGCGAG
GTATTTCAAGCTCAAAGTGTGTTTAAAGAAGGACAACATTGTGGTAGCAAAGTTGAAAGT
AGGATGGACGACGACGAATATGTCCCACCCAAACCAGAGGTGAAGGAAATCAAAGAGGAA
GGCTCATTGTACTCTAAAAGATGTAAGCTGTTTTACCAGAAGGAAGGCGGATGGACGGAG
AGAGGGGTGGGAAACGTTCATGTCAAACCCCTGGATGGCAACAAGACACAGCTACTAATC
AGAGCTGACACCAATCTGGGTAATATTTTATTGAACATCAACGTGACCTCTGCCCTCCCG
GTGTCGCGCCAAGGCAAGAACAACGTGTTGCTGGTGTGCGTCCCCAACCCGCCCCTCGCA
CAAAAATGCTTCAAGTGCAATCGTATGGGGCATTTTGCCAGAGAGTGCACTCAGGACCAA
GACAGGTGCTACAAGTGCAATGGTTTAGGTCACATTGCCAAAGATTGTGAAAAACAAATT
ACAGGAGCATGCTACAATTGTGGAAGCAGTGACCATCTTCAGCGTGACTGCCCAGATGCC
ATTATCAAGTCCTGTTATCGTTGTGGGGATTCTGGACATTTAGCAAAAGAATGCCCTGCC
GAGATTCCTGCAGATGATCGCAAATGTTACACATGTGGTGGAATTGGCCATCTGGCTAAA
GACTGTCCTCGCAAAGAGTGCTACAGRWRTRRYMRKAMYNNNCACCTTCAGAAAGATTGT
CCTAAT---GAATCGGATGCAGTGTGCTACAATTGTAACAAGGGTGGACACATTGCAAGG
GATTGCAGATTGCGCCCAGTAGTTTTGCGACTACATGTAAATGCTGGAAAATCTCTGCAC
ACCACACCAAGGAGACATGGCCAAGCCATGTACAGGGAAAAGATGTTTCAAGAGCCAAAG
TACATCCAACATGCTGGAACAGCCTTCAGTGCTTTCATGTGGTACTGGATCCTATATCAC
TGCTACTTTGAGTTTGGACATTTAGTGAATGAGTACGCCTGTAAAACTTTGGATGATCTG
GAAACCAAGTATCCTGTCATCAAACAACCAACTGAGCAGTGGAAGGTTGAACCTGTTGTA
GGTACTGTCACCCATGTTGTCAATTCAACCTTTGAGACGGTCCCTGGTAGATTTGTCACT
CGCACTGTTGACAGTGCTTTGGACATGGCTGACAGCTTGGTGGACAGATATACTTTGGTT
GAAGGCTGGAACCAGTACGAAGAAAAGGGTTATACGTTGGAGATGGGCGATGAACACGAG
GAAGAGTTTCACATCGAAACCACTATAGTGGACAATGAGGTGCTGGACGTGGGTCCGTAC
GACTATGACCCAGCAGAGCCTACAGAAGATGATGAGGATAAGGACAGCAACCTGTACTGC
CACGTGTGCTCTGTGTCTGTGTACGACGAGGAGAGCTTCCAGCGTCATTTGAACGGGCTC
AAGCACAAGTCTCGCATGCAGATGAACTTCAGACTCAAGGCAGAGGAACACTTGAGGAAC
ATCGAGCGGAAGGGCGGGCGTTTGAGCATGGACCCGGTGTTCCGCTCTTTTGTCGGGTAC
GCGGCTGTGGTTTTGCTGAAGATGATGTTGATGAGCTTGATCACGGCTTACTATAGGATG
ACCAAAAAGGTGTTTGCATCTGAGGAGGATCTGATACTCAATGACCCGGATGTAGAAAGG
GTCAGACGCGCTCACCTAAACGACCTGGAGAACATTGTGGCCTTCGTGTTGCTGGGAGCC
TTGTACTGCACTACTGGGCCTGCGCTCTCCACGGCTCTCATCCACTTCCGGGTCTTCGTC
GCGGCTCGAATCATTCACTCCATCGTCTATTTATTTGTGGTTCCGCAGCCTGCTAGAGCT
CTGTCGTTTATGGTCGGCTTCGGCGTGAACGTGTCTTTAGCCGTGCGCATCATCATGCAA
GTGAAAGACTTCAATGTCCCCATCACTCATGCCAAGGGCCGTGCAAAAGTCCGAGAAATG
TTTATGAAAAACAAGCATGTGACAGACATCAGAGTAATAGATATGTTAGTTATAAAGGGT
CAGATGGAGTTGGTGGAAACAGCAAACATTTGGAAACAACGACATCACATAATGGCATAT
TTCAAGGACACATATAATCCAAAGCCAACTGATTTCCTTAGCAAATTCTACGAAGGTCAA
GAGAGGGATAAAACGATAAAGGATTTAAAAGAGAAAATGGAGAAATTCGAACTAATGTCA
TACCTTGGTGAAAAAGTGGGTGCGGGCTGTGTCTGTTTGTGGTGTAATGAAAAAGGCAAG
AGGTTCCGTTCTTCCAAGGATGTGCAGAAACACATGGTTGACATGGGACATTGTAAAATT
TTCCATGAGCAAGAAACTCTTTTTGAGTTTACAGATTTTTATGACTATTCGAAAAGCTAT
CCGTCTGAAGAGGATAACTGTGCTGACGTAATGGAGCTGGATGGAGATGGCTACTCTCTG
ACATTGCCTTCAGGAACTGTTATTGGACATCGCACATTGCTGAGGTACTATCGTCAGAAC
TTGGCCCCATACAAGAATGAAAAAACTGTGCTTCCAAAAATGTTGGCTCACTACAAAGCC
CTGGGCTGGACAGGTGCCACAGGACCCTTGGTGGAACGAAGAGCGAAGGACTTACAATAC
ATGCAAAGAGTTCGCAACAGACACTTCATGAAACTTGGCACAAAGGGAAACAGATTAAGA
CTTCGTTTGAGACTTCAAAACAAGGATTTCCTGCGTGCCATCCGCAATGAGAGCTCAATA
AGGTTCGGAAGATATCCACGTGAATACAATCCCAAAGTCCACGGACCATATATGCCTGGA
CGCTTCTATGGAAAACCGGACACACCTTTCGGACAAGTAAAGATCGGAGAAATGGGTGCA
TGGTTGGCAAGGCGTAACAAGACCCCAGAGGGCATTTGGTCTGCTATCCACAGATCATAC
TGGAGATGGGCACAGGCCAACCTTCACGTCCGCCAGAGTGGATTTGTACCCCTTGGCCAG
GCTGCTATGCTTTTGTCCATCACTTTCTTTGCTTTGCTGTATAAAGAGAGAAGTACTACC
TCTCACAGGAAACTGGATAGAAGCCTCAGTGATAGTGACAGTTCCGGCAGCCGTTACAAA
ACCGAATTATGTAGGCCTTTTGAGGAGAGTGGTTCTTGTAAATATGGAGATAAGTGTCAG
TTTGCTCACGGCGCTCACGAACTCAGAAACCTTGCAAGGCATCCCAAATACAAGACGGAG
TTGTGTCGTACTTTTCATACTATTGGATTTTGTCCCTACGGTCCTCGGTGCCACTTCATT
CACGAGGACGATAGCGGTAGTGGTAACAACAGTCCATCCCTCAGCCCCCAGTTTTCCTAC
GAATCTCTCACTGTCAACATTAATGATCAGTTCAATTCAGCGCTTAACTTGAATCGTAAT
GAGGAGTATGACATCTTCAGTTCCATTTCCGTCTTCAACCCCGAAGAGGTCGATAATGCA
CCTGATAACTACCCTGAACACGAGGACTTGGTCGAAAGTTTTTGGTTTAAGGAGTTTTTC
CACACTTTTCTGTGTATAGAAAATATCAAAGTGTGCTGTCCCAACAACACCTTTGGCAAG
GACTGCCAGCCCTGTGCTGGTGGTGTGGAGAGGCCTTGTCATGGAGGAGGCACTGAAAGC
AAACGGAAGGCTGTTGTGCGACGAATGAAAGGTCAACCTCCTGTGCAGATGACCGAGGAG
ATTGAAAATTTTTACATGGAGAAGCTGAATGACCTTCAGAGGAAGACTGCAGCATTACAA
GAGCATTCAAACGAACAGTTTTCAAATGCTGTGAAAGAGGTGGAAGATAAATTTATGAAA
TACACGACGTCTCCTGTGTGCCAGGACCTTCAGACCAAGGTATTGGAGTGTTACCAGTCC
CATCCCCAATCCATCCTGGACTGTTCCTCCGTGGTCACCGCCTTCTCCACCTGTGTTGAC
AGGGCCAGAATG---AAGCAAAACTTTTGTTTCATTGTTCCTAAATCAAGTTTCAAGCTT
TTGCGGGGGTCCGATTCCATTACAACATACACCTTTAATACGCACACGGCCCAACACACG
TTTTGTAAAGTCTGTGGAGTGCAAAGTTTTTACACCCCACTTGCCCACATGAAACCTGGT
AGTTGTGAATCTTTGATTGGAGGCGGCAAAAAACAAAAGCAGTACTTTTGGCAGTACAAC
GTGCAAGCCAAAGGCCCTAAAGGTACCCGATTGAAACTCGCCGTAGAGTCCCCCGCTGAC
CCTCACATCCTTAACGGGTTTGAAGACCCCGTCTTTGACGAGTGTAACACAACAGTAGCT
GGTATCAGACACGGCGGGAAAGCAAGAAAAGGAGACGGAAATGAAGTCACCCCTAACCCA
TATAAGCTGTTTAAGATTGGACATCAGCTGTTGAGGTTGAATAAGAAAATCAACGCTTGT
CAGTTGGGTTCTGACGTGCCTGCTGTTCAGAGGAATGAGTCCCGAAAGGAGAAGAATAAG
CTGGCATCCAGGGCATGCAGGCTGAAGAAAAAGGCGCAGCACGAGGCCAACAAAATCAAA
CTTCATGGCTTGGAGATGGAGCATGGTCAGATCAACAATGTGCTCCGTCTGCTGTGGCCA
GAATTGAGGGAGAGGGCGAAGGAAGAACTGAAGAAACTAAAGGTACCAGAATTGAAACAG
GCCTTAAAAGACAAAGGCCTGAGTTCTTCAGGAACAAAGACCGATCTGATCAAGCGGCTC
ATTGAATCATCGTGCGATCCTGTTATTGATGAAGATGAGATTTTGAAAGACGATCCTCCC
ACGAGCAATGGTTCTACCATAGTGGCCAAGCCTATTGAAGTGAAGAAATTGACAGATGCT
GAGAGATTGAAGATGAGGGCTGAAAAGTTTGGAGCGTCATCAGAGCAGGCAAAGAAAGAT
ATGAGGGCACAAAGGTTTGGAATTGCTTTGAGTGAAAACAAGGGAAACATAAGTTCCTCC
TCAGAACCTGTGGATGTCGAGAAGTTAAAGAAAAGAGCAGAAAGATTTGGAGTGTCAACC
AGTTCAGTTACAGAGGATGAGAAAAAGAGGAAAAGAGCTGAGAGATTCAACACAAGTCTT
ACAACTACAACTAGTATTAGTTTGAATTCCACTGACAGCGAGCTTGAAGCTAAGAAGAGA
AAAAGAGCAGAGATCCCTTCTGTTCTGGAGCAGTATTTGAACTGTGTTGCTAAAAATGGA
GAAACGCTCTTTCCCTGGTCACAGTTGAAGCCGCTGATCCTCAGGAAGATGGAGTTGGTC
ATTATGGACCTTCGGCGTAATCTTGCTTCAGAAAATATACCTCCCAGACCCAATGTAGAA
AATGTCCGCTTTGATGTCATTCATGCTCGTATCATCGATTCACTTCACAAATTTAATGGT
GCTCCATTCACAATTCAGAGGCTATGTGAGCTGCTCATGGACCCCAAGAGACATTACAAA
CGAAGTGACAAATTCATGAGAGGACTAGAAAAGAATGTCCTTGTTGTGAGCACAGTAGAC
CCCTTTGGAAGGAAAGTGGTGTCTGAGTTGGGCAACAAACCAGTGTTGAATGGCATCGAC
ATC---------------------------------------------------------
------------ATCAGCGTCCCTAGCGACAACAAGCTCGGGGCTGTGCCGGCCATGATG
AGTGGTGACCCTGCTACCATGAAGAAAGGGCTCATCGTGCTGCAGGAATGGTGGGGGATG
AACGAACAGATCATGGATTGCGGCAAGGACCTGTGCGGACAGGGCATGGTGACCTTGGTC
CCTGACCTTTACCGGGGCAAGGTCACCAAGGACAACGAGGAGGCGGGTCACTTCATGGGC
GATCTAGATTGGCAAGGCGCCGTGGCTGATATCCAGGCTTGTGCCAGATACCTCAAAAGC
AAGGGAGTGAAGAAAGTGGGCGTGACGGGATTCTGCATGGGCGGGGCTTTGTCAATGGCG
GGCGCCGCCTTAGTGCCGGAAATCGACGCGGCCGTTCCGTTCTACGGCATCCCCGGGGCA
TCCCTGTGTGACGTCACTACCATCAAGATCCCCTTGAACAGAAAGCTTCTTCAGAACACA
GCCTCTGTATCCCATGCTATGCTCTCTGACTTTGATTGGAAACTCCAGCTGGCTTTATCC
AGTAACAAAGACCATATTATTGAGCACTTGCAACGACAGATTTCTACAAAACCCAAAGAT
CAGATGACCGACGAGGAGCTGGAGTTCCATTACTTCAAATTACATGACTATGACAACAAT
AACAAATTGGACGGTGTGGAAATTGGCAAAGCTTTGACCCACTTCGATTTCGCCGACTCT
GTGGCCGCTATTGAGTCCGGCCGCTTCGTGCAGTCATCTTTCAAATCTGGTATTGTGGTC
CAGACGGATCCAGCCCCGATGTCCAGCCACGACGACGCCATCTTCGGATCTCTCTCCACT
GCTGGCTTCACCATCAAGCCTGACCTGGACAACAAACCCGTTGCCATGGACGCTGACTCC
ATCATGCATCCATCGCTCTACTGCAACGCGGAGAAGAAGATGGAGAAATGGATAGACAGA
TTGTCGCTGTTAGATGATGATGAGGAAAAAGAGAAGGATAGAGAAAAAGAACGAAGTCTT
GCCAGGGAGCGTGACCGTAGACAAGAAGAAAAGAGGCAACGTGAGAGGCTCGACAAACTC
CGAGAGCAGAGAGAGAGGCCCCCTGCCAGAGTTTCTCGCTCCAAGTCCAGGTCTGCTTCC
CCAGTGCCATCCAGGTCTCGAAGAAGATCTAGGTCAAGAGAAAGAACCAGTCGAGACCGG
TCAAGAGAAAGGCGCAAAGAGCGTGAAATAGAAGAGGAAGAAGAGATGTATGAGAGACGT
AAATTGGAGAAGAAGCTACGTGAAAAAGAGGCAGCTTATCAAGAAAGGCTAAAAAATTGG
GAAGGGAGAGAAAGGAAGAAGACCAGAGAATATGAAAAAGAGACTGATAGGGAAGATGAG
AGAAAAGTGGAAGAGGGTCGTGAAGCAAGGAGGCTTAAAGAATTTCTCGAAGACTATGAT
GATTTAAGAGATGACCCAAAATTTTACAAAGGAAGTGCTCTACAAAGAAGACAGAAAGAA
AGAGAAAAGGAGAAAGAGTTGGACAACCGTGACAGACAAAGGGAGAAGGAAGAATTTGAA
GAAATTAAAAGGAAGTTATTTGATGAAGGTCATCCTGATGCTGAAACAGAAGTTGCAAGG
ATGGAGAGGGAAAGAGAAGAGCATCTACAGCCACGGTTACACTTACAAGAACTGAAACAA
CCACCCCAGCCTGAATCCGATTCTGATAACGAACCTCCAAAGCAACCCGACCATCATCAA
CAAAGGCCATCCCCTTCCCTGTCCACATCACCCATCTCCACCGATTCACGGGTCAGYRST
SCWSSWGCACCTGGTATCAGTCCAGATTCATCTAGTTTACCCGGAGTGACAAACATCGTG
GACGGAAAACGCAAGAAGTTGACAGTGGGTGATGTGTTCAATCAGGATGATGATGACAGC
AACGAGCCCAAGAAAAGGAAACTCATTCCATTAGACTATGATGACGAAAAATCCACTCCT
ACTGAGAAGAAAGGTGCAACAGCTGAAGAAAAGCGGCAGAAAATTAAGCAGCTCATTGAA
AACATTCCTACAGCCAAGGACGAGCTCTACGCTTACACAGTTGATTGGGACATTGTTGAT
CAGGGCTTGATGGACAAACGTATCAAACCTTGGGTCACCAAAAAAATCGTGGAATACATT
GGTGAAGAAGAACCTACGCTTACAGAATTTATATGTCAGAAAGTGATCGCAGAGAAGAAT
GACACCCTGTTGAAGCGATTCAGTGATCCCAAATTCATGGCAGCGCTAAATCCACAGGCA
GCCATAGTCAGGGATAGCTCCAAGAGATCATTTTTTATCAAGGTCTTTGACATTAAGAAG
CAGCAGATGCTGTGGGAGCAAGAGCTGTACAATCAGTTCGTGTACAAGACACCCAGGGCT
GGATTGAACTTTGCTGACGAGGATGAGGCAGTTAAATTCAAGAAAGCTGTGGATGGAAAA
TTGAATGAGCGAAAACAGAAGAAAATGGAAAGAAAGCACCCACCGCAACGGGTGTGGTAC
GCCAAGTTTGGCAACAAGTTGATCTGGGGCAACAGGGATCCAGTCGTACGAGCCTGGCAC
GATCTACGAGGGAAGCCGTTCAGTCGATCGAAAGCGGCGGAGATGCGCATGTTTGGCAAA
CTGACCCGAGACGAGTTTGAGTGGCACCCGGACAAGTTGCTGTGTAAGCGCTTCAACGTG
CCCAATCCGTATCCAGGATTGCCCCTGACGTTCACAGCCAGCATAGAGGGAGATAAGTGG
ACTGGGGAAGCGGTGATTCCTAGGGATTACCTCCCCTCTGCAGTCACCAAGTTCAACGCT
TACGCCATAATGTCAGAGAAGCATAACTTTGGAATTGCCCCTGTTACATGCCATGCATTC
AGCAAGGATAGAAATGGCCTTGCAATGTCCCTGAATGACTCAAATGTCAAGATTTTCAAG
AAAGCAGGCAGCAAGTGGGATGAAACTGACACTCTGAGTGAGCACGCTCAACGTGTGACA
AGTATCGACTGGGCACCTAATAGCAACAGGATTGTAACTTGCTCTGCTGATCGTAATGCC
TTTGTGTGGATGCTGGAGGATGGGAAGTGGAAGCAAGTCCTTGTCATTCCTCGTATCAAC
CGAGCTGCTACCTGTGTAAAGTGGTCGCCCAAAGAGAACAAATTTGCTGTAGGTAGCGGT
TCTCGTTTGATTGCTATTTGCTACTATGATGATGAAAACAACTGGTGGGTCAGTCGCCAC
ATCAAGAAGCCCATCCGGTCAACTGTTACTTGCTTGGATTGGCATCCGAACAATGTTCTT
CTGGCTGCAGGGTCCACCGACTTCAAATGCAGAGTCTTCTCAGCTTACCAGAAGGAAGTA
GACGAGAGGCCTGGTGCATGCAGCTGGGGTACCAAGATGCCTTTTGGTGCTCTCATGGCT
GAGTTTAGCAATGGTGGAGGTGGCTGGGTACACTCAGTCTCCTTCTCGGCGAGTGGAACT
CTGGTTGCTTGGGTGGGCCACGACTCTAGCGTCTCCATTGTTGACTCGTCCAAGGGCAAC
GAGCTTGTCGTGGTGAAGGAAAGTTTCCTCCCTTTCATGAGTGTCTCATGGATCACAGAG
AGCACCCTTGTTGCTGCAGGCTACGACTGCAACCCAATGGTGTTTTCCTTCAGTGGAGGT
AAAATAACTTGCCAGGGCAAATTGGACGTTCCTCAAGAAAAGGAGTCGGGGACAAGTGCC
ATGAACCGATTCAAGAATCTGGACAAGAAGGCCACTGATAGCGACAGCTCTCCTGAGATG
AAAACCCAACATCAAAATACCATCACTCAAGTGTCCATCATGAAGATCTATAAGTGCCTC
TTAACCGGTGATGAAATGTTCAGTGACACCTATCCTGTAAAGGAGGAAGACGGAGTTTAT
ATTGTTAAAGGAAAGTATGTCACCAGAAGTGACGATGTTGATGATTCTAAGATTGGAGGC
AATGCAAGTGCTGAAGAGGCTGCAGAGGACCTTGAGAGTGGTACCGAATCTGGAATTGAT
GTTTGTCTGGACAGCAGGCTGGTGGAGACTTCGTTTGGTTCCAAAAAAGAGTATCAACTC
TACATGAAGGGTTACATCAAGGAAGTTCTTACCAAATTGGCAGAGGGTGTCTCAGAAGAT
ATTGCTAAGCTCAAGGATGAAACAACTACCAGTTTCAAGGCTATTTGTGCCAAATTTAAG
GAAATGTCGTTTTTCACAGGTGCAAGCCAAAACAGTGACGGTCACATTGCTGTGGTGGAC
TGGGAAGTTAGTTATGCTTATACATACTTCTACGAAGAGCAAGAGCCCCCAGAGTTGGAA
GATGTTGTGTCTGAATCAGGAGAGGGAAAGTCGGTGGGTAGGAAGAAATTCAGACCTTAC
AGGGGCAAGCTGAAATCCGCCGGAGTTGGTAAGATGACCGAGTCGTTGGAAGAAACGGAA
ATAAAGATGATATATGATGAGATCGTCGCTTCCATGCCTCCCAGCGAAGAAAAGCCGAGC
ACGTTGCTCAATATGCCAGCTTCCTGCACAAGTATTCTCAAGGTTCAAACGGGAAGACCG
CCTGGCAACAAAGACGTTGTGTATGACGACCTGGGTAACGTGGTGGCGGTCATGAAGCTG
GACCCCGAGAAACTCCCCACACACAAGGTGAACGTCAAGTACCACGTGGTTGACCCCGCC
GTGGAGGCAGCTCAGGCAAGGCTGGACGCCATGAGGAAGGGCAAATCCACGGGCAAGATG
AGGAAGCCAAAATCTACCAAGAACTTGACCACAGACTCAAATCCTTCAACGTCTAAGGCA
AGATACTCCAACACACAGGGTGCGGTGGCACCGTTACCTCCTCCATTGATTGAAGAAATG
GAAGTTTCTCACGGCGTCATCGTCAGGGAGGGAGGAAGGGTCAAGAAAGGACCAGGAATG
GCTGATTCCAAGCCAGCAGTTCAAAGAGATGGAACCATGGTGTCAACTGCGAAGGAAGCT
GATCGTATATTGGATGGAAACAAACCAGATGCTGATGCACAAACTAGGGGCCAACAGAAG
CAGATTGATGATCTGAAGAATGCTGAACCCCCAAAGGCAAAGAAGGCAAGGCTGGCTAAA
GATGGCACCATGGCAGTTACTGCAAAGGAAGCAAAAGGTATTCTAGCTGGTGAAAAGCTG
GGCGACACTCGTCAAGAGACCAAAACCCCTCTTCGTAAAGCAAATACAATGGCCAGGACT
GTAGAGGAAGCCAAGAGTGTCCTGGATGGCAAAGTTGATTTAAGCGAAGGGAGGAAAACT
CGCTCACAGAGTAGGGGTGAAGTACCCAAACCTTCCATTAAGAAGATGGGGACCATGCAA
CAAACTGCCAAAGATGGGAAGGCCTTCTTGAAGAAGGTCGGGGCAAACACGATGATGAAA
CCCCACGTACCAATGATAAGATTTCCAAAAAGGGAGACAGGTAACCCAAATTCCTTGGAA
GCCCTCATCACTAACACTGCTGTTGGAAAGAAACCTAAACCCTCGGTGGATTCTTCGGAA
TTGCCTTTAAGATTTAGAAGGAAACTGATCTCGAGTGAAGAAATGGAATTTATAGAAAAA
GGTGGGAAATCGGTGGATCCCCAAGCGGCTCTGGCCAGGACGCAGAAACGGCTGAAGAAG
ATAGACAAGGAGATCAAGCGGTTGTCGCGGTTTGGGAGGATCCTCAAGCCTGTGGACGAG
ATAGAGGACAGGAGAAAACTCATGTCTGCAGTGGAAAGACGACGGGAGTCGACAGTGTTG
ACGTTTGAAGAGTCTGAATCCCGGGCATTACTTCACAAGGAGTGGGCGTGGTGGAACATC
GATATGGAGGTGAATCTCTTTCATGCAATGAGGGGACACAAACCAGCAGGAGTAAACCGT
CATTTTCAGATGATTGCAATTCATGACAAACTGAGTTCGTCGACAAAGAAAGTCACTTCC
GGCGATGTGTGGAAACATTTGTCAACTCTCTACGACCTTCAAGCTTTGTATGAATCAGAA
ATTGTACCCTTTCCAAACAAGAATGGAGACTTTGCCTTAGTGGACAGAGAAATGCTTGAT
ATGTGCACAAAATCATTCCCGCGTTCCACCTTCATCAACAGCAATGAACATGCCAAAGCA
GAGGCCCCTGGGAAAAGTATTTCAAAGAGCACCAAGCAGGAAAGTAAGTCTGGCTCTCAG
ACTCCTAAAACTGAAGTGTCGACAAGTGCCATCGACCACGGGGAGTACAAGGTGGTGTGC
ATGGCCGAGGGCAGCAACCCTGCCACAGACGTTCACCTGTCGTTCGGATTGATGCTGTCT
GCGCCCACGTTTACCATGGGTGGGTCGGACAGACAGTTCAAAACCGAGATTGATGCAAGT
CTGAAGATCATGAACGATAACACTGGTGAGCTGGTTTGCGATTCCACTGGCCAGTCCAAG
TCTGTCAAGCTGACCATCAACGTCAATACTTATGACCCTTTGGTGTCGTGCAACGATACG
GAGGCCCACGTGGGTCAAGCCAACCCTACCATTTACTGCACCGTCAACTACACGGGTCTG
GATGTGGAGGGATATGCCTACCAAATGGGGGACACCGGGGACACTGTCGAGGCTGTCGTC
ACAGTTTCCATTTCTGTTGTTTCCCTGGACTTACACAAAGCAGAACAGCAGTACTTGGAT
AAAAACTATTATCTTTTAGATTACCCGGCAGAGGTTGAAGTGTCTTATGATGAGTTTAAA
TACGTGGAGCATGTTCTTCCCAAGGCAACCGTCCCAGAGATACCGCAGCATTCGTCTTAC
CCAACACCATCGGGATGGGTACCACCAAATGATGAAGTAAGATCCCAGCAGCCATATTTG
GTGCGTCGGACCAAGAATCATGTTTTACCTGTCTACCCTGAAGCAAGAGAGGTCTGGAAG
AGAATCAAACACCACGTTGTCATCAGAAACATAGAGGGAGACATTTGGAAACTGGAATCA
GAGCTTCGACAACACCTTCAAGACCAGACAAACGCAGACAAAATCATCACACAAGTCCAT
GAAGTCAGTCGCTGCATCAGAGTTAGGGGAGAGCATAGAGCGGTGATAGCGCAGTTTTTG
TTGGATAAAGGAATGATGGATTTTGGTTCCAAATTCGTTTACCTTGGAAACGAGCAAGAG
GATGAAGAGGAAGTGAAAGTAGCCGAGGTCGACGATGTTGTTTTGTCAGATAGCGATGTC
AGCGATGACGATGGAGAGACATGTGTACTGGACATTCTGGACACGGCAGGACAAGAAGAA
TATTCTTCACTCAAAGACCAGTACGTACGAGACGGAGATGGTTTCGTCATCATATACAGT
ATCGTTGATGAAAGCAGTTTCAAGGAAGCTGAGGCTGTGTTCCGTTGGCTCAAACGGCTG
AGAAACTGTCATGTTATATTAGTTGCAAACAAACAGGACTTGAGCAAACGCAATCATGTT
AACCATAGGAAGGAAAAAGCCGTTGTGAAACACTTATATTACAAGAATCACGAGAAATCC
TTGGGGCATTCCCGTAGTCCATTGGTTGAACTGCCTGACTACACTTATCAAGATGGGAGA
CCCACGGAAGCGACAATTAGCTCCAAAGAAAGACAGGAGAAAAACTACAACCTTGCTAGA
CAAGTTGTAATGTCTCTTGAATTAGTTTCAAAATGTTTGGAGTTGGAAGATTTGATCGTG
AAAGGTGAGAGTTCAGGCAAGAAAAGCAAGAAATTCAAGTCCAACAATGCAATGGATATG
ATCCCAACCACTAGACACGGTATTTGGAAGGAGCTGCGAAAAGTCCGGCAGAAGCAGCAG
AGGGAGATTAAGAAAAAAAAGAAAGCTGAAATATTCAAGTCTGCAATGGAGGTGTACAAG
GAGACGCATGACATTGACCATACTGACCGCAACGTGGAAGCCCTTTTGAAAATGTCCAAG
CTTGGCAAAGTGGATACCAAACATGCTGAAAAAATTTTGTATCACCAACCCTGTCGTCTT
TCAAGAGACATCAAAACAGAGGTCTCCGAATCAACAACAGTCTTCACGGAGGAGGACTTT
CCTGATCGACAAAATCGCAAGCTGCTGGAACATATTCAAGAACAGAAAAAGCGGCTACAG
CATGGTCATCATTCTTCAAGTAGCACACCATCGATTAGTTCAGGCCCCACCTCCATGATG
GGAAACCCATCTGTGCCAGGATTGTCTGCAGCGGAATATGCCACCATCAGTAACCCACAA
CAAAGAGCTGCTTTGCAGCATGCCCATGCTAACTCTGTTGGCTTTTTCATCACTCAAGAT
TCATCTTTTGGAAATCTCATTTTGCCTGTATTGCCAAGAGTTCCAGACTTAAAAGGTCAA
GTCCTCGAATCTCAATCTCCATGGAGGCTGTCGTTTATTACCGATGCAATATGGGGATTT
ATAAACTTTATTGTACTATTCTTTCAGACCATGTTCGATCCAAACAAAAACAGCAGAGGG
GACAATTATACAACAGATTACAGAAGACCCGGACCGACTCGTAGAATGGGAGGCAGAAAT
AGAGAGCCACGAGAGCTTCGTGAAAATGATGGCGATCGGCGTCCTCCTCGTCAAGGACCT
AGGGATTTCAAGGATGGGAGGGCAGGAGATGAAAATGTTCCCCCTGAATTTAGGGAGCAA
CCTGGTGGATTTAAAAGGAGAGAAGAAGGCAGTGGATTTAGCGGTGAAAGAGGTCGAGGA
CGTGGTAGAGGCAGAGGACGTGGACGTGGTGGAGATCGAGACCGACCCAGCGGAGGAGGA
GATCAAAAGCGAGAATTTGATCGCCATAGTGGAACTGATACGGGTATCAAGGCTATTGAA
AAGAAAGAAGGTCATGGTGCCCACAATTGGGGGAGCTTCCGGGATGAAATAGAGGAGCAA
GGTCAAGTTGTGGCTTCTGAGGAGAGCAATGAGAGAGAATTGAATGATAGTGTGGAGGGA
GGGAATGTTGCAGAGGAGGATGCCCAACCTCCTCAAATGACTTTGGATGAATGGAAGGCC
CTTCAGAAGAAGCCTAAATTCAAGATTCGTCAGGCTGGAGAAGGCGTTGACTCTGCTCAA
TGGAAGCAAGGGGTCGAATACCACAAGAAGGACCATGGTGAA---CCCGAGAGTGACCAC
AGTGATCAGCATAAGCAGTTGTTGTCAGATATTCGAATAACCTTCAATGACAACCCTCGC
AGGGGTCGCGGCCGACGTGGTGGTCGTCGTGGTGGAGGACGCAGGGGATTTGGCGGCAAG
AAAGAAGCTGCTCCGCGTTTTGATGAGGCAGACTTTCCGTCCCTCATTGAAACGGCCGTG
GAAAGGCACCAAGCATTTGCACAACCGGCCATGCTTGACAACATGGATGGACTGGTGTAC
CTGGACTTGCTGCTGGACTTTTCCACAAAGAAAAAGACCAAGTTCATGAAGAATGTAAGG
TCAACCCTGATATTACCTCATCCTTTCAACTGGGGACCTCCTCCTTCCATACTGGTGTTT
TGCAAGGAAGAGGAGCACACCAACCTGGCTTTGTCATTGGGTGCCAAGCACGCTGGAGCC
CCTGCTGAAGTCATTAAAATGATTGAGAATGGCGTCCTCAACCCCAAAGATTTCAATCAT
GTTCTTGCCACGGCTGACTGCACCATGGAGATCGCACCGGCAAGGTCCTATTTCAGAGAT
AAATTTCCTCAAAGAGCCAAAGGTAACCTTGGTACAGATTTAAATGCAATGTGGTCCCTG
TTCTACACTGGCTACTCGTATGAGTCGCAGAGTCTGACAGAGTCTCAAGGGAAGTTGCAG
GTCCCCATTGGCCAGTTGAAACAACCAGTAGACCACATTGTTGCAAACTTCGAAAGTTTC
ATCGACTCTATTTGCAAGCATCGAAGCGTTGCTCTAGGTCCGTTTATCAAGGATGAAGAT
CTATCTGACGACGGAAGCATTGCCGAGGCCGCTCAGAAAGCTGGATTGAGTCAGAAAGAT
ATCCAGGAATGTTTGTCTCGTTTGAAAGACCAGGACGTCAAAGATAGACTTAAGAAAGCA
ACAGATGAAGCCTTGGATCTTGGAGCGTTTGGTTCCCCGATGATTGTGGCTGATGTGGAT
GGGAAGAAACAATGGGTGTTTGGGAGTGACCGCTTCCCAATCCTTGCC------------
------------------------------------------------------------
------------------------------------------------------------
------------------------GACGCTCCACAAAGGCAAGACGAACATTTGATGGGG
AAGCAGCATGCTGGTTATGCTCAAGTGCGTGCAGAAATTGACAGGCGAAAGAAAAAGGTG
AGAGATGAAACAGAGGCTCGAGAGGCAAATGAGACCAGGCTTCGTTTAGAGCGCGAGGAA
AGAGAAAAGGAGCGCCAGAGGGAACGGGAAGAGAGACGCAGGGAAAGGGATGATCGCCTT
TTCATAATCATCACCCAGTACCAGAAGCTTGGAACAGTTATTGAGGTCTCTAGGGATGTT
ATTAGTGATGAGGTTCAAGGCCACATACCAATGTTTTCCACCAATGTGCTACTGGGTAAA
GATGAGCCATTGTCCCACGTGATTGCGAAGACCATCGTCATCAAGCTCAATCCACCCATT
CCAGTTGTCCTCACGCTGGCCCTGAAAGAAACTTCTATGGCTACAAACGAACATTTTGAA
GCCCGTCGTCGCCAGATGGTTCTCGACAAAGCATCTCGAGCAAGAAAGGAAATGGCTCTT
ACTCAACAATCTGTAGTTGCACAGGGACCCGAAACAATCATGTGCACGGATCAAGGACAA
TTTTACCAAACAAGGATGCCTAAGTTTTATGAGGATATTGAGGACCAACCAACTCGACCC
AAGCTAGCATGTGAGGGTATCAGAGATGATCTTCTTGAATGTTTATTGAAAAGCGATTGT
TGCAGAAAGGAGAAGAAAACTCCCAGAGAATGCATGGGCGATCCTTCAGTGCCAGATGAG
TGTCACAAGTTGCGTGTTGCCTTTTTCGATTGCAGAAGATCTATGCTGGATATGAGGACA
AGATTTAGAGGAAGGAAAGAAGGGGGACCAAGCAGAGATGACTTGTCACCTCCCAGAATG
TCCAGAAGCTACGACACAGACAGAGGCAGAGGGCCACCCCCCAGTCGTCGCGACCGCTAT
GAGGACAGCTTTGACGGATCCATGAGATACTCATCTCCCCCTAGAGACTCTGGTAGAAGT
TTTGACAGACACTCTCCTCCCCCTAGAAGAGACAGAGACTACCCCCCACACAGTAGCGAT
TACACAGATTATGCTAGTCCTCCCAGAGATACAGGGTACAGTTCATACAGTTCCGTCCCC
AGAGAAGAGATGCGTGACTACCCTCCACTCAGGAGGGACGGACCCAGGGGAGGGTCCAGG
GACTATCCACCAGAGACTAGCTCTGAAACTCGCTTCATGAAGAGGAAAACATCCAGGAAA
ACCCCGACTGGTTGTCGCATGGTGGACGAGTCCTTCACAGACACAGAATCTGGTGTGTTT
GAGATTTATGAGAAGATCAAGAACTTGGCCATGCGGGAATGTGAGTGTGGCACTACCAAG
TCTGGAGATGTTGAGCCTCCATATAGAATCAAAGGACCGAACAAATATCCCTCAGTGATC
CGCAAATTGGAGCCACCCCATACGAGGAACCTGGTGAAAACAGACGTGAACGAGCGGCAC
AAGATGTACAAGGAGGCCTGGAAGAGCCAGCCGCCCATTGGCGAGGATCATCGCATCCCC
CTCCGGAAGGCCATGCACTGTCGCCTCATGAGGCATGAAGATGTCAGGACCAAGCCCAAG
GTGTACATTCCCAACCAGTACGTCCCTCCCCATGAGAAACTCCGCAAGGATGTGCGATGG
AAGGTACGACAAGCCTTCGAACGATACGAACTACCCGGACACGGATTTTACCATGAGTAT
CAATGTCCTTCCCGTTTAGCCCAAAGACTTTCCCAAATGGTGATAGTGGACAAGCAACAC
CAGTCAGATTATCGCCTGCCTCTGCCAACAGTTATCTCCTCTCTTGTTGATCCGCAGCGA
CAAAATTCGGAAATCAAGGATCCCACCACAGGGAAACACGCTAAAGAAATCATGAAAATT
CGACACAGAAAGATGAAGAAACATAAGTTGAAGAAACTGCGCAAAAGGATGTATTTTGTG
TGGAGAAAACAAAAACTGACTCGAAGGGCCAAACGAGATGCCATCTATTGGAAAGAGGTG
GCTGCTATAAAGAAAGATGGAGAGGATTTCGATGCTGAGACTTTTGTCAAGGATCAGTTG
GAGAAGGCGCGAAGGGGTGGATTTTATATTAACGTGTTTGAATCACGTTGGGATGATCCG
CAGACCAATTTTCCACCAATGTGGTATAATTGGGTGGCTAGTTCAGGTGTGCATGAATTC
CTTCAAAGGTTACACCGAGCAGCTCTAAAGAAACATGAAAATCTGAAGATTGGAGATACG
TCTGCCCTGAGCGATGAGTGGTTTGAAGAGAAGCACCAGCAGATAGAGGCCCTTGACGTG
CAGTTGAAGAAATTACATTCCAGTTTAGAAACGTTGGCAGCTCATAGACGAGAACTGTCT
AGCAGCACGGCCGTGTTTGCGAAGAGTGCGGCCATGTTGGGCAATGTGGAGGAGCACACG
GCCTTGTCAAGAGCCCTTTCCCAGCTGGCGGAGACGGAGGAGAAGATTGAGATCGTCCAC
AAGGACCAGGCTCCCTATCGTCAGTGTGCTTACATCACCAAAGCTGGAAGGAAATGCCCA
TCGGCTGCTCCAAAACTTGAAAAGAAAGAAGGGTTCTGCGCATTCCACACCAAAAAAGCA
CAATTTGCAAGACAGCGTTTGGCCAGAAAACGGCGGCCAAAGGAAACTCCTGACAGTCTT
CTTGAGGAGTTGGTGACGTATGCCGGAGATGAGACGTTTCAAACCTTCATTCTCCACGAC
GAGGACCACACGCTTGGAAATGCTTTGAAATACATTTTGAATAAAAATCCTGATGTCACA
TTTGTTGGTTACAGCATCACACATCCATCTGAGACCAAGATTAACTTACGGATACAAACC
GCAGGTAAACCAGCCATGCAGATCCTGAAGCAGGCATTCAAGGACCTACAGCAGCTGTGT
GGACACATCTTGACCACGTTTGAATCATCAACAAAATACTACAAAGAAAATCACACGGAG
CCGCTGGCGATGTGGGATTTTGAACATTGTGATCCAAAGAGGTGCACAGGAAAAAAACTG
AGCCGGATTGGGTTTGTGAGAACTCTTAGACTGAACCAGCGTTTCAACGGCATCATCCTC
TCGCCTGTGGCAACAAAATGTGTTGCACCAGAAGACAGGAACATTGTGGAAATGAATGGA
GTGGCCGTCATCGATTGCAGTTGGGCAAAGCTTCAAGACACCCCATTTGCACGTATGAAA
GGGGATCAGCTAAGGCTCCTGCCGTATTTGATAGCCGCTAATCCAGTCAACTATGGCCGA
CCTTGCAAACTCTCATGTGTCGAAGCGTTTGCTGCCACTCTCTATATCACAGGCTTTGCC
AATGAGGCAGAGATGCTTCTGGAAAAATTCAAGTGGGGTCGGTCATTTTCTTCTCTGAAC
AAGGAGTTGTTGGACACGTATAGCAGATGCAGCACAGGTCAAGAAGTTGTATCGGAGCAG
AAGAGGATCTTGGCTGAACTAGAAGAAGATGACAGGCAAAACAAGATGAAAGATTGGATG
GAAATGGATATGGATGCGGACGTTTGCAATCCAAACAGACCCGAGACAAGTAGTTCTGAG
GACGACGCCGCCATCTTGAATCTGGGATGCCTCGTGTACATGCTGCAATGGCTGCCGACT
GCTGAGTCGCTCGTCCCGTACTTCGTCATAATGGGATTGTGGGGCGTTGCTGATGGATTC
TGGACGGCTCAAGTCACAAGTTTAATGGGACTCATCTTCCCAGAAAAGATGGAGGAAGCT
TACGCCGGTCTAAGGATGACTCAAGGTTTGCTTAAAGCTAAGGCATCGGAATGGTCTTTG
ATCAAACGCCATCCCAGTGAGGATATTTTTGGTGTTCAGGTTTGTGGTGCATACCCTGAC
ATGATGACTAAATGTGCCCAAGTTTTAGCGGAGACAAGCGACATTGACTTTATCGATATC
AACTGTGGATGCCCTATTGATCTTATCTTCAAAAAGGGAAGTGGAAGTGCGTTGATGGGG
AAAGTCACCAAGATGCTCTTCAATCTGGAAGACTGGAAGCAGGGCATGGACCTTCTCTGC
GAAGACCTCAACGTTTTCCGCAAACACTTTGACTGCTTGTCTCGGTTCGCACCACGCATC
TCGGGTTGCATTTTGATCAGGACACAGATGTTCAAGAAAGCCATTCTGGACGCGGGGATG
GCCACACACCAAACCTTGCACGACATCACTTGCAACTTTGCAGAGAACATAGTCAACTGC
TTGGAGCGCCCCTTGGGGAGGCAATGCCCGATAAATGTGGTGGACACCATGGTT------
---------------------------------------ATCCCGACCCAGTCTTTTCAA
GGAAATGTTGATGTTGCTTCCAACTGTAAACACATCTATGATGATTTACAGACCTCCTAC
AGCCATAGAGAGAAGTCTATACAACATTGTATACGGCTCGTAAGTGAAGATGTCAAAAAG
CTAAATGACAAACGCCAGAATGATCCAGACGATTTGGATGTTATTAAAAATTTACGTAAG
GAGCAAACCAAGCTACGATTGATGCAGCAAGAAATGAATGTAGAGGAAGTGGTGAAAGAC
AGAACCCTTAAGGTAAAAAAAAAGGAGCAGTTTTTACAAGCGAGTTGTCAGTTTGTGGTT
CGAGACACAGGAGATTATACGGAGCAAGCCATAAATTCGGATGCTTTGGTGGACTGGAAT
ATGATTGAATTGGTTCGCAGTTTCAGCTCAGAGGCGGTTAATTGTCCAATCTGCTTAGAA
ACACCAATAGCAGGGAAAATTACCAAATGTGGTCATACCTACTGTTGGGCATGCATTCTA
CATTATCTTAAGCTTGGGCAAGGAGAGGCCCGCAAATGTCCAATCTGCTATGAAAATGTT
GAGGTGGAGGATTTAAAGAGTGTCCAGTGGATGGATGTTCCTAATTTTAAAGTTGGAGAT
ACAATTGACATGATACTGATGAAGAAGGCGAAGGGAAGTGTGATCGCCATGCCAAAAGAC
CAGTGGGAAGACAGGCTTGGAAAGCCGATGAATCAAGACATAGCCAACACCGAGTACATG
AAGCTTCTGGTTGCGTCATCTGATCAGATCTTAACACAGTCTTTGCCCATCTTGGAGTAT
CTTGAGGAGCGGAGCCCAGAGCCAGCGCTGCTCCCAAAGGACAAGGCAGACAGAGCACAG
GTCCGTGCCATTGCTGAGATCATCAACAGCGGCATCCAACCCTTACAGAACCTCAAAGTC
CTGCAGAAGGTGGGAGACACCAAGATGGAGTGGGCCAACTATTTCGTCACAGCTGGAATG
ATGTCGGACAAGTTGACTACGAGAGTAATTCAGGTCACCAACATTGCTCCTAGTTGTTCC
AAAGAACAGCTTAGAACTTTGTTCGGATACCTGGGAAGGATTAAAGAACTTGAGATGTTT
CCTCCAGAAGGGGCAGAGACTCGTGTTGCCTACATTGAGTTTGAGGATTCAGTGACAACG
GGTGTAGCACTTCATCTCAGCAGCACAGTGTTCATTGACAGGGCTATCATGATTGTGCCA
GTTATGGATGGTAAAATCCCAGACGAAAGCTCTGCATTACAACTCACACCCTCTGCTGTT
GCTGGAATGCTGCCTGGACAACCAACTTGGCCTGCAAATGTCGTGTCACAGGTGACCGGG
CTTGGTGCTAATCAGATCATCATGACCAATGACCCCAGGCTGACATCTCTTGGTCTACCT
CAATACCCCCCACTCCCTGCCACGACAGACCCCAGCAAGATCGAAGAGATCAGACGCACT
GTGTTTATCTCAGATTTGGATTCAAAGGTGACCCCTGAATCTCTCCTGTCCTTCTTTTCA
CAAACTGGTGAGATTAAGTATGTCAGGATGGCTGGGGATGAGAATGCACCAACCCGTAGC
GCCTATATTGAGTTCACTGACCAACGTTGCATTGCTCAAGCACTGAGTTACAACAATGTT
GTATTCCAAGGCAGAACTGTGAGTGTGAAGCATGCCACAACTAGCATAGTCAAACCAACC
CCAAGATCGGAAGCCTCTCAAAGAGAAATTGATGATGCTATGAAAAAAGTGAAAGAAGCA
TCCAAGCTCATCTCAGCAGCAGCCAACAGAAGGAGGAGGACGCGATCCCGCCGTAGCAAT
TCCCGACCCCGCAGGCGATCAAGATCTCGTAGGTCTCCGAAGCGATCACGAAGTCCTGTG
TCTAGACGGTCACCTGTCAGACGAAGACGCTCTCGCTCTAGGTCCAAAAGGTCCCGCACT
CCTCCAAAGTCCTACAGTAAAAAGCGAAGTCCAACACCAAAACGCAGAAGCAGGTCCAGA
AAGCGCAGTCGAAGCCGAGATCAAATCTCCCACATGATTGCCTTCATTGATCAGGAGGCT
TCTGAGAAAGTTGAAGAGATTGACTTGAAGGCGGAGGAAGAGTTTAACATTGAGAAAGGT
CGTTTGGTGCAGCAATCTCGTGTTCAGATCATTGACTACTATGACAAGAAAGTGAAGAAT
GTGGAACTACAAAAGAAAATTCAGAGCTCAAATATGCAAAACAATGCTCGTCTTGAGGTT
CTTCGCAAGAAGGAAGAATATGTAAAGGAAGTTTTAGATGAGGCTCGTGAGCAGTTGAAG
AGAGTAGCCATGGAAAACCCAGAAGAGTACAAACATTTGTTGCTAAGACTTATCATGCAG
GCACTTGCTCGTCTCGTTGAATCAAAGGTGACCATCCGTTGCAGAAGGGAGGACGTTCAA
ATGATCAAAAATGCCGTTCCCGGTCTTGTTAAGGAATACAAAGAGCTTTTAAAGGGAAAA
TATCCTCTGGAGCTGGTTGTCGATGAAGACAAATTTCTACCACAAGATATTTGTGGAGGA
GTGGAGTTGCACGCAATGAATGGCAAGATTGTGGTGGTCAACACTCTGGACGAACGAAAC
CAGGTCACCATCAACGGACAGACATCGTTCGTTCTAGTGGATGCAAACAACAAACCTATT
CAACTTCCTCAGGGTATTCAAGTAATTAATCTTCCTCACCAGCAGTTGGGACAATCAATA
CAAATGCCTGGCAGTGATACAGGAGACGAGCCACTTTACGTCAATGCAAAACAATACCAC
AGAATACTCAAACGTCGCTCCTCCTCCTCCTCCTCATCTTCCAGCGACTCATCTGATGAT
GAGTGGAAGCATCTGCCCAAGCATGAGAAGAAAATGAGGAAGAAGTGGAAGAAGGACATG
AGGAAAGGCCACATTGCTCGTGGAACTTTACCTCCTTGGCAAGGAGGGCCACCCATGCAC
GGACTCTACGTCTTCTTCGATGAGATGTACCGCCGGAACTCCCGCATCGTTCTAGCTGAC
TTCATCGTGTCGTGTGTGCTGACGCTGTTCTGGATCATCTCGTCGTCCGCGTGGGCTGCA
GGCCTGGACGACGTGAAACTCTACACGGACCCCTACGACGGAGGCATCTTCCAGACCGTG
GCCGAGTGCCAGAAGGGATGCCTCACCGCCAATGAGGGAAACTTTGCCAGTCTCAACGTC
TCCATCATCTTTGGCTTCCTGAACTTCGTGGTGTGGCTAGGCAACCTTTGGTTCCTGTAC
AAAGAGACGCCCTGGTTTAAGGTGCAGGCCAGACCCCCCACCCTGGCCAGGACAGGAGCA
TCTCTTGGGGTGAAAGATGCATCAGACATAATCATTCAAGGCCTTGATGCTGCTGGTAAA
ACCAGCTTGCTGTACAAACTGAAGCTGGGAGAAGTTGTATCGACAATACCTACAATAGGT
TTCAATGTAGAGACCGTCAGTAGTAGTGGTTTGGAAATCACAGCATGGGACCTTGGCGGA
AGGGACAAGATTAGGCCCCTGTATCGTCATTACTATCCTCAGACTGAGGGCTTTATCTAT
GTCATAGACAGTGGAGATCGTGACAGATTAGAAGATGCCCTGGAAGAGCTGCATGACATG
ATTCTGCACGATGACAACCGGAAAAATTGTCTTAGAAAGGGAGAGATTGCCACTGCCAGC
CCATGTCCTGTCTGTCGGGACGAGTACCTGATCCTGGATGCTAAGAACACGAAACTTTTG
GATCAGTTCATATCTCCGTACACTGGAGAGATATTTGACTCCATGAAGACTGGATTGTGT
CAGACGCAGCAGAGAAAACTAACACTAGAGGTCATGAGGGCCTGGGATCAAGGTTATGTT
GAGATGAAAGTCCCGTTCAGAGCATACAACTATGACGACTACAAAACTTTCAAAAGTAAC
TTGAGTCTTGAAAATGTGTATCCCAATTCTGAAATGGACTTCCTCAGAAGAAAAGAAACG
GAAGGTACAGATCAATTTTCAGGCTACATTCCCATTGAGCAGCTTGAAATTAGCCACACC
AGAAGTAGTGGCCCAGGAGGTCAGAATGTGAATAAAGTTAACAGCAAAGTAGAAGTTCGT
TTCCACATTGATTCAGCCTCATGGATCCCGCATTGGATCAAATCAAGACTTGCAGAGCAG
GAGCAAAATCGGATAACTAAAGATGGATTTCTCATTGTACGATCTGACATGACGAGAAAA
CAAATGCTAAATCAAGCGGATTGTCTCAGCAAATTGCGAAACATGATATATCAGGCATCT
GTTTTACAGGAAGAACTGAGTGAAGAAGACAAAAAAAAGAAAGAGCAAAGGATGATGAAA
TCCAAGGCAGGAGTTTTGAGAGAGAAGAAGAAACGGTCCCTTATAAAAAAGTCAAGGCGG
TGTTACGGCAACGACCCCGACCCCATCCCCGGTCAGCCGTACTCCGACACTGACTGGAAC
AGTTGGAATGATTCCTGGGTGAATGAAGAGGATCAATGGACTGGCACAGAGACCAAGGTG
TTCACACCCTCACATGTCAAGATACCAGAACCTGAACCAGTGAACAATGAACCTCCCAGT
TCCCTTGGGCAAAGACTTGATGTGGGCAGCTTGTTTGAGAGTGCCAAGTTTGCTAAAGCT
CCAGACTACAGCAAACCAAGTGGAGATTCTTTCATCAACCAATTCAATCAAGCAGCAACT
GAGTCTATAAAAAATACTATTGGAATTGGGAATACAACGCGACCTCCAGACACCTCTGGT
TCTCTTGGCTTGTCGAATCTGGGTCAGAAAACTTCAGTGTTGCCGTCTTTGCAGCAATCG
GCCCAGTCACTTCCTCATGCCATGGCTCAGTTGTCGCAAATTTCGCAAATTCCTGCTGTA
GTGAATAACATGCCCCAGCGTCCAAAAACTCAGCGGTCCAAGCTGCCCCCTCCCTCCAAG
ATCCCATCGACTGCAGTTGAAATGCCTGGTCATATTCCGCGAAATCCTCAGCTGGATGTC
CAATTTGGTCTTGATTTCGGTTCTGAGTCGTCGGTGTTCGGATTTGGCAGTGCTGTCACA
AGTTCCTACGGGACAACAAATGGGAATGCAAACCACCTGAACCAAGGTCATATGGCCCAG
TCTGCTGGAGATGGCAATTCGATGCCTTCCCCTTCTGCAGGCTCTGCCAATGTGCCGTCG
GGAATTGAGACACAGGCTCCCAATAGAGGGTTCCACAACTCCATGTACTCTTCTCAGTAC
TCTGCAGCCAACGGTTATTCCTCTTCATACCAAAGTCATTCGAAATCCCACACTGCCACA
TCACAGCCATCACAGTCATCGTTCCATGGACAGTATCCTGTGTCATTCCCGGGTCAGACT
CAATTCCCAACTCCTCCCAATGCCACCCCATTCCCATCAGCCCAGTTTGCCAGTTCTTCA
TCGGGACAAAACCAATACTCTGTTGGTACTTCGACGCAGAATAATCAGTTTCCCTCCGGG
CAGACAAGTGGCTCGTCTCAATATTCCGGTTACCAAAACAATAGCTCATTCCAGTCTCAA
ACAAACTTTCCCTCCTCCCAAGCTGTTTTATACCCTACATCAACTCAGTCTGGTGTGTCA
TCGTACACAACCCAGTCCAGTTCTTATCAGTCCCCATCTGCTGGATCTTATCACTCGTCA
AGAGACAGTTCTTCAGCTAGTATGAGCACCCAATCTGCCAGTGGCATGCCATTCCCCAGT
CAACCCCAGAACTCAAACATGAAGCCTGCTACAACACAAAGTAGCTCGAGCTTTAACTCT
CAGAGTTACCCTGCTCCGCTGCAGCCATCATCTTTGGCAAACAAGCTTGGTGAAAGTCTT
TCCAAGATTTCGATGAAAGATTCTTTGGATAACCATCAATCCCAGTATGAACACGAATTG
TGTATCCTTTCAGCCGGAACCAATTCCACTTGCAACGATGACTGCAATTTGGGTCGCATC
GACATGCCTATGGCTGCTACTGTCACCAAACGCAACGGAGTGTCCCCATGCTCCATGGTA
ATGTCCTTGATGTACGCCAAAAGGCTGAGGCAGCGCAACAAGCAATACCTACAGTCCATG
TCATCCACAGATGTTTTTTTCATCTCCATGATGATGGCCAGTAAATACTTGTATGACGAA
GGTGTTGATGAGGAGGTTTACAATGACGAGTGGGGTGCCAGTGTGGGACACGAAACCGAG
GATGTGAACCAGATGGAGATGGACTTTCTCAAAGAAATGGATTGGCATTTGTTTGCAAAA
CAAGAAGACTTTGACAAGGCCCTCACTGCTGTGGAGAGGAGATTGGCATTAAAGGAAGGA
CTGAAGAGAGGCTGGTTCACATACACAGAAATGGCTGTACTTCTGGACTGGGATCCCATC
TGCAACGTGTGGAATCAAGTGGGGGTGGATTGCACCAAGATGGTGTCCCTTTTGTCTGCT
GTATATGTGGCAAGCCTGGTCAGCATGATGGGATCTGCTGCTGTGGCCGTCCAACTATCT
GGTCCGGTGTCCGCAATGGTCTGTGTCCCGTGCTTTCTAATCCCCGTCATTTTGTGGATA
TTTCACAAATTTATTCGACCATGGCTCTCGAAGATCTGGAGTGGATCCGAGTATGTTACA
AGTAATTTGACATGTCCCATGCCGCAGAAAAAGAAGCATCCAGATGGCAAAGAGATGCAG
ATCAACCTGACAGGCTTTTTGAACGGAAAAAATGCAAGATTATTTGTTGCAGAGCTGTGG
ACCCACTTGTGTAGTGCGCAAGAAAACATCACTGGCATTCCAAACGAGTTTCTGGAACAG
AAGAAGAATGAAATCAAGCAAAGACAGGAGGAGCAGGAGCGTCTTCAAGAGCAATTGAAA
AAGAAAGAAGAACAGATCAAGGAACAGTTGTCAAAAGAGAGAAGAGAATTG------AAT
AAGGATCCTAAACCTGTTGCAACAAATGGTATCAGACCAAAGCCAGACGTAGAACCACAG
AGTGAGCTTGCTGAAAAA---GAGAGAAAGGACAGGAGACATTCTAGATCCCCTGACAGA
CACAGGAGGTCAAGAACACCGGATAGACACCATCGTAGATATCCACGACGAAGGTCTCGA
CCTCCCCAGAAAGCTGCTAAAAGGTCAAGCAGTGGCAGCAGCTCCAGTGGGTCAGAATCC
TCGCAAGACAAAGGTGGAGTCCAGTCAAGAAGAAATTATAGAAAACATGACGAAAGTGGG
AAAGAATCCTCTGATGAGGTCAAAGAAAGGAGGCGTAGATCCCCACCACCACGGATGAGT
CCACCCAGGCGCAGGTCACCTCCACGAAGAAGAATGAGTCCCCATAGAAGAAGTCCATCC
CCACGTCGTAGGTCTCCCAGGCGTCGAAGCCCTCCAGCGTCATTTTACCAGCTAGATACA
TTTCGCTGTCTAACCAGTGGAAAAGTGTTGCCTGCTGATCATGTAAATGATGATTACTGT
GACTGCGAAGACGGCTCTGATGAACCAGGTACATCTGCGTGTAATGGACTGTTTTATTGC
GAGAACAAGCCTTACAAGGGACACTACATAAGATCTTCTCGAGTGAATGATGGAATTTGC
GATTGCTGTGATGGATCTGATGAGTTTGATGGTGCGTGTTCAAACACCTGTGTTGAGAAA
TACGAGCAAGAAAGGTTACGTCAAGAAGCTTTCAGACTTCAACAGTCTGAAGGGTACAAG
GTCAAGCAAGAGTATATGCAGCAAGGCAAGAGAGCAAAGGATGAAAAAAGGTCCAAGCTG
AGCGAGTTGGAGAGAGAGAAAGAAATCTTGATCAAGGAGAAAGAAACTGCAGAAGTTTCC
AAGGTGGAGGCAGAAGAACCCGAGAAGGCTGCCATCGAAGTTCATAAAAAGCAATGGGAG
TTGGTAAAGGAAGAAAGACAAAAAGCCAAGGATTCTGTCAAGGCTGCCCATGCGTTTTCT
ACATTGGACACCAATGGAGATGGAAACGTTGACTACCCCGAGTTGATGAAGCACAAGGAA
TTTGATATCGATTCAGATGGAACTGTCAGCGAGGAAGAAGCCAAGGAATACCTCGAAGAC
AGTGAACAAGTGGATGTAAATGTCTTTTCGGAAAAAATTTGGCCCAACATTAAAGAGATC
TACAAGRKKMMCGMTGWYGAMSYMRAYASTSMRGAAGATGACAAAGAACCCGAATACAAT
GAAGAGACCAAACGTCTCATAGAGGTGGCTGACCAAGCTAGAAATAACTTCAATGAAGCA
GAAAGGAAGGTGAAGGATGCTGAAAGGGAAATAGAGGATATCAAAAAGTACCTGGAGGTT
GATTTTGGACCCAATGAAGAGTTTGCCTTCTTGAAGGGCCAGTGCTTTGAATACACCGAC
AGAGAATACACATACCGCCTGTGCCCGTTTGATAAGAGTACGCAGAAGAATAAGAATGGA
GGCATCGAGACATCTTTAGGTACGTGGGGGAAGTGGCACGGCCCGGATGATGACCGGTAT
GACGCCATGAAGTACGAGAACGGTCAGGGCTGCTGGAATGGACCCAGCAGATCAACACAT
GTGAATCTACACTGTGGTTCAACCAACACTCTCACCGGAGCGTCCGAGCCGAGTAGATGT
GAATACCAGTTTGAGTTCACCACCCCAGCCAAGTGTGATGAACCC---------------
------------------------------------------------------------
---------------------GCTCCCGCCTATGCTACACCCCCCACGCTCCTCCACAGA
GTCGGACTAGAGTCAAGCTCGACAGGGTCTTCTTTCCCCGCTGATTTCACCAAGCCCGTT
CCCTTGGCTGTGATTTCGCCGGACCGTAGATCGCTATCGGAGAACAAGAAAGGCCACAAA
CTGGACAAGAAAGACCATTCCACTGCGATTAAAGCAGTGGATGAGAAGACCAGGATTGAG
TTCTTGACGTCTGTAGATGGGGTGGTCAGCGAAGGCAAGGAGGCTGTTATACTCAAGGCC
ATTGGCGGAAGGAAAGATAACGTGATCCTCAAAGTGTACAAGACTTCGATGAACGAGTTC
AAGACCCGTCTGAAGTACATTCAAGGGGACTACAGACTTAAGGACGTTCTCAAGAAGTTC
AACGCACGGAAGATGATGCAGATGTGGGCGGAGAAAGAATTCCTCAACTTACGGAAACTT
CGAAGACACGGCGTGCTCTGCCCAGACCCGCTGGCGCAGAAGAAACAAATCCTGGCCATG
ACGTGCGTGGGCGGGGAGAGACCCGCGCCAAAACTCAAGGACGTCGCGTTCAGCACGGAA
GATTTCCAAGACGCCTACGAGCAGACTGTGGAGTTGATGAAGGCCATGTTCGATAGGTGC
AACATGGTGCACTGCGATATGAGCCCTTACAATTTACTGTGGCACCAGAAGCAGGTTTGG
GTGATAGACGTGAACTCTCCAAGTGTTGTTGTGGATGCTGTCAACAAAGTTTTGAACGAG
TTGGGCACGTCTTTCATCGAAACTCTGCTCCTGGCCATCAGCCCCAATGGAGGAGAAGAT
CAAGACTCAGAGCCTGTGAGCTTTTCCACTGTGCAAAGCTACTGGAAGGTTATGGAGGAG
CTTGTGGCAAAAGACAAGGTTCTCTCCCTTGGCATTTGTGACTTTGGCAAAGAGGGACTG
GAGACCCTCTACAATTGGGCACAGGTGAAGCCCTGCCCTGAGCCAATATACAACAATGAG
GGAAAGCGTTTAAATACTCGTGAATATCGGACGAGGAAGAAGCTTGAAGAGGAAAGGCAC
AAACTGATTCAGGAGTTGCCACGACTGAAAAGGAAAGAGAGCACGGGACGGAATGAGTTT
GCTACGATTCGAGATCTCTTCCAGTACATCATTGATGAGGACGAGAAATCCAAGGCTCTC
AAG------------------------------------GAGAACGAAGGGGAATGCGAC
GACGACCAGTTCTGTGTCAAGTATAAAACCATCGTCTGGATACGCAATTCTGGGGAGATT
ATGGGAAACTCAAAAGAGTCTCACGTGGTGACTAGAAGCTGTGAGTCCAAGAAAGGCCAG
AAAGAAGGCTGTGTCGGGTGGCAGAACAATGGTGGCGTCACGCTCAAGTGCTGGTGTGGG
ACGGACAATTGCAACGGAGACATCACACTCCACAGTATGGGGGAGATTGTGACTGACAGA
CTAAGCTTTCACTGCCCAGAAGCCATCTTCCCCGCTGGCTATTGTATCACAAGAGTGTTC
ATCAGCCTTTCTGAAGATATTCTCCCCACAGAGACGCATGGTCTGGACTTCTTTGGCTTG
TCCCACTCCGTCATACAAAATTTGATCCAGTCCATTCCGGGGGCTCGCAAATGCTCCCGA
TACAAATGGGTTAAGTTCGAGATCGACAAAACAGAATCAAACGAGAACTTTGCTGTAGGT
CAAAATGACCCCACCATCAGCTACGAAGCGTTTATGAAATTCAGTATTGAAATTGGTCTT
GCTTCTGGTGGTCGATTAGGAAAAATCATTCAGACTACTCATGGCAGGACTGTAACACTA
GACACACCCATGTGCACTTTATTTACGAAAGGAGGCAGTGCACCCTATTTGAGTCTCAGT
ATGCTTGAAAAGGTCAAGAATGTACCAGAAGTTGCCACAATTAGTATTAATTCGTTTGTA
GAACATGTAGACAGTATACGAGAGAGCGGAAAGCGTCTTGCGGAGTTCTCATCTATGAAG
AATAAGATTGTGTTCTCATCCCTGCAAGACGCCAGTGTACCCCTCCAATCTGGCAAGAAC
GACAAGTCTGGAGTAGCAGTGTGGGGAAAGGGTGGGAAGTTTATGTTGGATCCGAAGACA
TACATGCAAATGCAACACGCACTGCAACCAGACTGGGTTCTCGCCTTGAGCGATGGTGAC
ACAGACAAAGAGAGTACGGAGAAAAGAGCGGGCAAAGCAGTGGACAGAACACTAGACTTT
TTGGACGTCATCGTGTCTGCTTGGAAGACATCTGAGGTTTTGAAGGGCTCCAGTTTGATA
GGGGCCGTGGTTGGTGGATTCAGTGAGAATCATAGACAGAGGAGCGCCAAAGAGACCTCA
GCCAGGCCGGTCCATGGCTTCCTAATAGAAGGCTTTCAAAAGGGTCATTCAGAAGACATC
ATAGTGAACGACGAACCTTTTCAGAAAATCCTCACGAAGACGTTGAGTCACCTTCCAGAA
GGAAAACCTCGCTTCATGGAAACTCCTTGGTCCCCTCTCCAGGTCATTCAGGCCTTCAAA
CTAGGAATCGATGTCTTCTCTAGCGCCTACCCTCACACTCTATCGGAGAAAAAGGCCCAG
TGTGAGAGCGAGGAATTCTCCAAGAAGACGGAGGAAAAGTTGAAAAAGTCCATGCAGACC
AGGCGGGAAAACAGGGAGACACAAATTCGCGCATTGCAGGAACGGCTGCGGATTGATCTT
CCCCCCAACATCCGGCACCAGTTCGGCAGTCGAGTTTGCGACAGGTTACTGTCCGATCAA
GCCATTGTCACGTTGGCTTTGGAGCGACAGAAATCGAAAATGGGTCCTCCTAGGCCGTCC
AAGAAACAAAATGTGGAAGGGCTTCCCGTGAATCTGGATAACACGTACGAACTCAGCACA
TGGTCAACAATCATCTTCATGGCGGTGCCAGTCTCTATGATTGTCATGGGCGCCATCTAT
TTGGATGACTGCGAGGCGGAGCGCATGATTCCCATCTACCTGATCGTGGCTGGCTGTTTC
GGATGTGCCAAGAACCTGTTCAGCATGGTCCAGCGTTGTAGGGTTTACCGTGCAGACGTC
ATCATAACGGACAGCTGGAGAACAGCGAGGCTGGAAAAAGCCCTTGTTACTGAAATGAAG
TACAGTGATAGATCTGCAGGCTTTCCTTTGGATGCTGTGCCATCTTCCATGGCCAAAGAC
CTTCGAAATTTCATCAAGCAATTCTCCAAGGAAACTCTGGATGACATCTTCATCTTTGGC
ATCAAGACCATGCTACAAGATGCTGGTAGAGGTACACCTGTCCACGGGTTCAAGATATTC
CTGCAGGTTGTTTCACAGGCCAAGGGTTTTACCGGATTGGATCATATCCCACAGTACCTG
GAACTGCTGAAAGCGAGCCAGAACAACCCTCCCAAATGCCTGTCCCTCCTTTGGGCCCTT
GGACAGAGCGGACACAAAAGCTTTCAGTTTGGACTTAAAGTGTGGTTTGAGCTCATGTTG
CCAGCACTGGAATACAAACACGCTGCTCACTATCCTCTGGAGTATTTGGAAAAACTCCAC
CAGAGCTTAAAGAAGAGTCAAGGTCTCGTGTCTTTGAGTCAATACTTTCGAGTCCTGGAC
ATTTGCTATGACCCGAAATATACACTGGCTTCGGACTTGAAGACGCGTTTGATTGCGCTC
TATCCAATTATCAAGATCATGGCTTATGGAGAGGAACCATCACAAAACCTCCGCACTTTC
TTCCCCTCATATTTGGCACGAAATAATACCAAGACCAAGCAGATGAAGGAAGAGCTCCTC
TCCTGCATGACTGAATGCCTCATCATTGACAAACACTGTTTTAGTGTTTGGTGTCAGATG
TACACCCACCACCTTCCAGCCTCTGGCCACTTGTTGAGCCACATCAACAAAAATTGGTCG
CAACTGTCCTCCAGATTTGATAAGAAAGTCTTAAGGGAGAACCTTAGATCATTCTCTGTC
ACCAATGAGGAGCTGGAAGTTCAGACAAACGGCAAACAGGACGGACTGAAACTGTCTCAG
GCCACTAAGGATCTGATGATGAAACTACATTTCCCTTGGAGTTTCCTTGTCTTTTTCTTT
GTCTCCATTTTTGCTGCTATTGTGGTTTACGATGTCATGTCAAGCCCCTCATTTCGATCT
TCGAAGACCATGCGATTTCTGGAGCACTACGGAGTCCTGGCTTTGTTGGAGAAAGCATAC
CATGGTGTTCAACATGCTGCTAATTTATCCACCAATTGGTTGAAGGTAAAATTCCCGATT
TTCTACAACCAAGTTCGGGAAACGATTGTTCCACTTTCTATTACTGTATGGCGCAAAAGG
CGATTCAGCGATGTTGAAATCTACAGAGGTCCCAAAGATTTCATGGAGGCTGGTGTGCGA
GGCTTTCTAGTAACCACCATTCCAGACAGAGAGGAGCACGCCATTGATGAGACAGTCAAA
GTACTGCGGAAAACCTGTGTTAAGTTGTATGGCGGAATCAAGCCGCTGAAGCGTGAGGAT
GCTTCGAAGGGCTACGTCATGATTGACTTTATGGACCCGGAGCAAGTTGTACCCCTGCCT
CATCCTGGTGCTGTTGCTGAAAAGGAAGAAAAGAAAAAAAGAAAGCCATTGATGTTAGCT
CCTCACAAATTCCAAGCTTTCCGCACAGAGTTACGCAACATAATGTTCATAAAGTCTGAC
ATCCCTGATCCCGTGGAGGTGGCCACAGCATGCATGGATCTGATGCATCAGAGGAAGCCA
TTGTACACAGACTGCATCAACCAGCTGCTTCCTGTACAAGGCGTCTGTGATAACGATTAC
AAACAGCTTGAAATCATGTGCCGTAGAGTACTCGTCCCTTATGTAGGAGAACAGTTGGAG
CCCCCGAGCTTTGGCGTCTTGTTGGTCAACAAAATGTGTGAGCCTGGGGCTGAGGTTCTT
CTGGAAGTGGTCCGTAGCGCCGTATGGAGCCTGAACCCTTTTGCCTACCAGTGTTCTGCC
TTTGCGGAGCCCGACGTCGTCATCCACATTGAGCTCATTGGCAGCAAGATCATCCTCAGT
GCCATGCCTCATTACATGAAGTACCGCCAGTACAGTCCG---------------------
------------------------------------------------------------
---------------------------------------------CATCCATTGCACGAT
GCCCTGGGCATCCACTCTGAGGTCTGTGTCCTGCTCTTCCTGGCCTTCTTTGCTCTCATG
GTCTGGTGCTCTGATAGACGTGTCATCAAGTTTGGCAACAAGGTTATCAAACCAGGAGCA
AGTTTTGGGCGACCTTCTTCCTCTAAGCCTATAACCTTCAAAGAGAAAATGAGACAACAG
TTGATAAAGGCTGGCAAGATTCCTTCTTATATGCAGGTCCCTAACATCCCGTCAAGTAGT
AGCATCAACCTGTGCGTGGGCCCCACCTACGACCAGGACTGCGCCTTACACTTCAACCCC
CGCCTTGACGACAACAAAGTGGTCCGTAACCACATGGTGGGGGGAGGATGGGGCCAGGAG
GAGTCTGCCGGGGGGTGCCCTTTCAAGAGGGGACACCACTTTGAGGTCCACATGAAGGCC
AATCACCACGGATACAAGATCACCGTCAACAACCGCCATTTCTGTGATTACCAAAACCGS
CTTCCRAGGGAGAGCATYCAGTATTTGTACATAGAAGGGGAGGTAATCATCACCTACATC
AATTTCATGGGAGGTCCYCCAGGTGTTCCCCCAAGTCCAGGCTATCCAGGTGCCGGACCA
ATCGTCAATCCGCCCGTACCCTTCACCACAGCCATACAGGGGGGCGTGGTTCCAGGCAAG
ATCATCTTCATCTCTGGCATCCCAAACCCGAACCCAAGCAGATTCACATTAAACATGCAA
TGCGGTCCTTATGACTCCGGCGACTTCGCCATGCACTTTGATGTTCGGTTCAACTACGGC
AACGACCACAATCAAGTGATCAGGACCCACAAGCAGGCGGGAAACTACGGGCCTGAGGAG
AAAGGGGTCACGCATTTCCCTTTCTACCCCAACACCCCATTCCAGATGATGGTTCTTATA
GAGCCAGCGTCTTTCAAGGTGGCTGTGAACAACCAACACTTTGTGGAGTTCTTCCATCGA
ATTCCTTTCAACCGCGCCGACCACATCAACATTAGCGGAGACGTCAGGCTCACAGAGGTT
CGATTCCAGGATCAAACTCTGAGCGAAGTGACCAAGAAAATCCATGATGCAAATCGTCTC
ATTGACACCATGACAGCATTGGAGAAACTACGACTTATTCGACAGGATGCGGCAAAAAAG
AGAGGAGATAGTGATGTTGGCGAGTCCCGTGAGAGCTTTGAGCAGAAGATTTGCGACATG
ACTCGTCTTGTGCGCTCCCAGTTGGAAGTCTATCGAGAGGAGGAAGAACAGCTGCGGGGA
AAAGTTGCTATCCGAAGGAAGATTTGGGACAACTTGGAGGACAATAACCTTGTCTCTGTT
CCAAGGCCCTGTCATTACAGGATCCCTAATTTTGAAGGGGCTTCTGATGCAGCTGATCGT
TTGACATCCTTGGAAGAGTTCAAGAAGGCCAGCACCATCAAGGTGAATCCAGACAAGGCC
CAGGAACACGCTCGCTTCTTGGTTCTGGAGGCTGAGAAAGATCTTGTGCTGCTCAATCAG
AACCAGAAAGAGCTGATGGTTCCAACCTCGGAGCTGAAGTCTGGTTTGTTGAATCGGGTT
GTTCCACCAGAGGGTGCCAACAAGGAGGAGTTGAGACATTGTTGCACCACCCAGGGTGTG
AAGGAGAACAGCAAGGAGATTAGCCCTGGGGACAAAGTCAAACTGGATCTGATCATCGTT
GGCAGTGTTGCTGTTTCCAGGAATGGTTACCGTATTGGCAAGGGCAAGGGCTACGCTGAT
CTGGAGTATGCCATGATGCGCACCATGGGGTCAGCAGACGCCAACACAGTGGTGGTGACA
ACAGTCCACGACTCCCAGGTGGTGGACATTGAGGATGAGCTGGTGGGTGAGCACGACATC
ACTGTCGACTACAGAATTGCTGAAGGATGCGCCAACAAAAGAATGGACATTTTCTTCGTG
CTGGACTCCTCATCTTCCATCTACATCAACGACTACCTCAGCCAGCATCGGATCATCCGT
GACATCGTCAACCAGTTTGACGTCAGCTTCGACGCCACTCGCGTCGGAATGCTCACCTTC
AGTGACGACTACGGACGCTCTGTGATTGGATTGAACCAGTACAGCAACAAGCAAGACTTG
TTGTCCAGCATTACAACACAGAACCTGCCCTACATGACAGGTGTGACCAACACACACATT
CCCATCCGTTACGTACGAGAGCTCCCCGACTTCAGGGAGGACATCACCAAAGTGATGGTT
GTGCTGACCGACGGCGGGTCCAGGTCCCAGGGCTCCACTTCTCGTGAGGCTGAACTGGCC
CGCAACTCGGGCTTCTACATGTTCGTCGTGGGCATGGGCCAGTACACCGATGAGAGGGAG
TGGAGGTCCATCGCTAGCGATCCCGACGACAGCTTCATCTACAACGTCACCGGTCCCCGA
GCCCTTGATGAAGTACAGTTCTCCCTCCCACCTCGCGCATGCGCTCTGCCTCCTATTATC
CTCGGTGGTTCTTGCGACATCAGTCGTACGTCAGAGATCTCCTTTGTTGCTGGCAGGAGC
GGTCAAGAGGCTGCCCAGAACTTTCTGGAGAGCTTCGGTCGCCGCACCAGAGATCAGAGG
GACCTCCTCCGTGTCAACTTCTTCATCGACGGCTGCGCTCCCATCACGGAAATGCAGCTC
TTGAACGAGGAGCCCTTCTGCGAACGCTAC---------------------GACCGACAA
GGCAACGCCATCAATCCTCGTGGGGCCAGCACCATGTTTAACGAAGCCGTCAACATCATC
GTTCTCTTCGCCGACGAAGAAACAATGTCAGATAGATTCGACTTGGCCGGCAGTTCCAGA
GACGTCGGAGCCACCGTCGTTGTTGCCGATCTGGGAGTCCGAACCTACCGGGACTTTGCC
CAGAGGATCGCTCATGATTCTGAATCTTTTATGGTGATTGACCTAATCTACTGGCGCGAT
GTGAAGACGACGGGCGTGGTGTTTGGGGCCATGCTGGTAGTCCTACTGTCCCTGGCCATC
TTCTCCCTGCTGTCCGTGATGGCCTACCTGGCCCTGGCCGTCCTCGTGGTCACCTTCAGC
TTCACTGTCTACAAGAAGATCATGGGCGCCGTGCAAAAGTCCAACGACGGACACCCGTTC
AAGCAGCTGATTGACATGGACGTCACCCTGAGTGAAGACAAGCTGAAGAGCGTCATCCAG
GCTGTGCTGAAGAACGTCAATTGCACCGTCAGCGAGTTGAGGAGGCTCTTCCTCATCGAG
GACATGGTCGACTCCATCAAGTTTGGCCTGAAAGAGATGGAGGACAAAGCAGACAATGCA
GCATTGGAAGTGGTCATTGACAAGCTGTTGGAGTCGGGACAGAACTGGGTTACGGAAGCA
GCTAAAGCCCAGTTGGATGTTGCTAAAGCCACCAAAAACCACAGCTCCCTCCTGAAAAAG
GCCATGGATGAGACGTCCAATATCTTAGACAAAGATTCAGAATGGGAATCGGTTACCGTG
GCCTACAAAGAGAGGGAAATTGCTGTTGCCAGGGCCAATGAGCTGGTGGATGAAGCCAGG
AGGAGCATAGAGAAGCTGAAAAAGGTTCTGGACGAGGCCAAGTCAAACAAGGTTACCATG
AAGAATTCCTCAATCTATCCAGCCTCCAAGAAACTGGCAGACTTCGCCAAGGAGATGTCC
AATGCTGGTGCACAGGTTCGTCAGGCTGATGCAGACGCCAAGGTGATGCTCAAGTACAAA
GACCTGGTGGACAAGGGCAGGAAGCAGTTCCAGCTGGAGTTGGAGTCCCTGGCACCTGAC
GTCAAAGTGGGCGGCAAAGGTCGTAAATTGACTGAGGAGGAATTGAATGCTCTGATTGCC
CACGCCCACCGCAGGATAGAGCAGCTGCAGAAACAAATAGCGGAACATTTGGCCATGGAG
CGCAAGAGACTTAGTCTGGCTCTGGAAACGCAGAAGGAGGAGAACAAAAGCATCACTCAG
TCTGCTGTGGTGGATGAACGTTCCCGTCTGGTGACCGAGTTTGAACTGGAAAAGCAGAAG
ATGGAAATTGAATTTGCTGCCTGGATGGAGGCGGATGTGAGGAAACAGTTAAGTCGTCAG
GCAGCCGCTCACAGCGACCACTTGAAAGATGTTCTGGCTGTCCAGGAAGCGGAAATGCAG
AAGGACTTTGAGCGGAGGATGAACATCAAGCTTCTGGAGGAGCGTGAGAAGTTTCAGGAA
GAAACAGCCAGTTGGATTTCGCGGTTGAAAGGAATCGAGGCTGCTGTGGACGCCCGTGCA
GCGAGTGAGAAACTCGCTCACTCAGCGCAGGATCTGTGGTTGGCGTGTATCGCTCTTAAC
TCCACTATCCAGTTTGGAAATGAAGATGAGTCGTTGATTCCTCTTCAGCAGCAAGTGGAG
ACAATGCTGGCATCTTCCAACAAGCATCCATTCGTTCAAACTGTGGCCAACACCATCCCA
CAAACTGCCCTGGACCGGGGTATTTACACAGAAAACAACCTGAGAGATCGATTTGTCAAA
GTGTCTCAAATCAGTCGACGTCTTGGTCTTATCCAGGAGTCCAATGCTTCTCTTTATCAG
TATCTGGTATCCTTTATGCATTCGTTCTTTGCCGTCAACAGTGTAGCTGCCTATTCAGAG
AAAGACTTTGTGTCCTTGAGTGAAATGGACAACTTTAAACTAGTGGCCAATGCCCAATAT
TGGATGGAGAAGGGCAATTTGGATATGGCTGTGCGTTTCATGAATCAGTTGACAGGCGAA
TCGCGTAGAGCAGCTGATGATTGGATTACCGAGGCCAAGTTGTTGCTGGAAACGAGGCAG
GCAGCCCAGACAATCCTCACGTTTGCATCTGCTCGGGATGAGAAGCGGGCCAGTGAGATG
AAGATTCCTTTCAGCATCGAGGAGATTGTGGACTCTCCCGTGGAGACGTTCAATGACTTG
CTCACCAAACACAGTCTCAGTGAAGAACAGCTCACCCTGATCCGTGACATTCGTCGTCGT
GGCAAAAACAAGCTGGCCGCCCAGAAT---------------------------------
------------------------------------------------------------
AAAATAACCACGGTCGCCCGTCTTGTTCCTCGTGTGAGGAATGCAAGGGGCGTTCCTGCC
CACTTCAAGCCAATTCGTCAGGTGTGTGTTGAACATAAAAACACCATGGACTTCTTACCT
GTGCCTTCCGGGTCGTGGCAAGAGGCCTACAATGCAACAAATTCCCAGAACAACATGCTT
CTATTGGGCAGTCTTACATCGGCCATTGTAACCATTGCGATTCTTTTCCAGACTGGATGC
ATCTATCTGCACGGCCCTCCTTGTCAGTGTCTGGTGGCAGAGGACAACACAGTGGGATAC
GCCCTGTACTTCTATGCCTACTCCACGTGGGAGCGGGCATTCATGCACCTTGAGGATCTC
TACGTCAAGCCCGACTATCGCGGGAAAGGGATCGGGAAGAAGATGTACCAGGCTTGTGCT
CAGATTGCGCTAGACCTGGGCTGCCAGCGTTTACAGTTGGACGTCCTCGGATGGAACAAA
CCAGCCAAGGACTTTTACGAACGTGTGGGGAATGAGGACAATACGACGGAGGGCTGGCAT
GAGATGAAGGTCAATTGGGCAGCACAACCAAGCACAGCACCAAAACAAGACACAAGCAAA
CACTTCCACGTATTCGTAGGGGACCTCAGTTCGGACATTGAGCAGCATCAACTCAGAGAC
GCGTTTTCCATGTATGGAGAAATCTCAGATTGTAAAATCATTCGCGACCCAGCGACCTCG
AAATCCAAGGGCTATGGCTTTGTCTCATTTGTAAATAAAACGGAAGCAGAGACGGCCATC
TCTGGCATGAACAACCAGTGGTTGGGGACGAGGCCTATACGAACCAATTGGGCCACGCGG
AAACCACTGGCGCCCGTGGTCAAAGAAAACTCCAAACCCTTGCAGTACGAAGAGGTCTTC
TCCCAATCCAGCTCCACCAACTGCACGGTCTATTGTGGAGGCGTCACGAACGGACTCACA
GAGGAGTTGATGCGCAAAACGTTTTCCCAGTACGGCACCATCCAGGAGGTCAGAGTGTTC
AAAGACAAGGGCTATGCCTTCATCAGATTCAGCACGAAAGAGGCTGCCACACAAGCCATC
TGCGCAGTCCACGGCACGACGATCAACGACCAGCCTGTCAAATGTTCCTGGGGGAAAGAG
TCAAATGAGTCCAGTCATACCAACCAGCAGTCCAACAGTCCTCCAGTAGTGATGGTGCCA
TCCCAACAGCAGCAGCCCATCGCGGCCACGCCCGCTGCCAACGGAGGCTTCTACAACTAC
TACCACAGCGCCCCCTATGCAACAGGTGCTCCCACCTACCAGAGCGCCATGCCGGCCCAG
GGCCAGTTCATCCCCGCAGGACAGTGGGGCGGGTTCTCCAACTATCAGGCTTACGGAAAT
ATGAACATGCCGGTGAGCGGCTACACGGGTCTGCAGATGCAACCTGCCCAGCAACAGCAG
TTTGGAGGAGGGCAGGGCATGGTGGGATACCCGATGCAGCAGATGGCGAGATCGAACGTT
CGCTATGAAGTGCTTCCCTCTGAGGAGCAGAGTATTGCAGCGGAACCTGTGGATGTAGCC
ATGGTGGTCCCCCCTCCCAGCTACACGGAGAATGCTGTCATGGAGCAGGATGGAGACAAC
CCTGCCTTTGGACCAGCCAAGCTCCCTAACTATGTCGATGCAACCACGCTGCCCACGTAT
GAGGAGGCGGAACGAAGCAAGGCAGAGGAGTCAGCAAATTCTAGTCGGGATTGTGAGACA
GGCAGGATGACATCCATCAACGGGGTCAATGAAGCAACCATTGGAACAGATGGGATGTTC
ATTTGCACTTTCTTCATTTCGTTCCTTTTTAACTGGCTGGGATTCCTTCTGTCCTTATGC
CTGTCCAACACGATAGCTGGTCGGTGTGGAGCTCTGTCAGGTCTGGGATTGTCCATTGTC
AAATGGGTAGTCATCGCCAAGATYGAYMTSGTCAACMGKGAYCCCAACAACYTSAAYGAC
CACGTTARGGTCTGCTTCGATGAGGTGATCGGAGAGCCCGATGGCGCCCACTCTATCAAC
TGCGTGTGGGTGAACAGCTACAAGTGCTTCAACTGYTGGAAGAGYTGCTGCTACAACTTC
CTCACCATCATCTGCGCCATCCCCATCGCCATGTGCTGGGGCTGCGAGTTCGCCGCCATC
ACCTTCACCCACGTTTGGCACGTGACTCCTTGCATGCGCGCCTATATGATCCAGTGCGGA
TGTGTCGACTCCAAGTGTGGGACGCTGGAAATTCGTGGAGGTGGTGAGCTGTTCAAGTAC
CCATGGACAGCTTATTCTAAGCTACAGCAGTTTCCCTTCAAGTTTTATTGGACACACTCA
CGTGTTTTCAGATACTTTTTCTACACTTCAGCTCTGGTTTTTCCTCTGATGGTCAAACTG
ACTAAA
>barbarensis
GAGAAGCAGCAGCTTCTGGCCCTGCACCAGCAACACATCCAGGCCAACCTGAACGAAAGG
AAGAGGACTGCCATGGACAAATACCTCAGGGCCCTTGAGTCTGGAGAGGAGGAGAAGGTT
GCCAAGTACTTGCACAGCTACATCAAGGCAGAGGAGAAGGACCGTATGCACACCGTCAAC
CACTTCCAACATCTCAGATACTCCAACCCTAAGGAGGCCCTGCGTGTGCACCCCTTCATC
ATCAACCACCTGAAGATGTCCGAGATGAGGATTGACCAGGCAATGGACATGCTCAAACAC
TACCCAGAGGTGGAGAGGACCATCAGGCCGGAAATTGAGGAGTTCATGAAAAGGTTCAAT
GACATCGCCACTAGGATCAAGAAGGTTGTACTCCCTGTCCCCGTTGTGGAGAGTGATTCA
ACCACCAAGGATAAACTATACCGACAAATTACTGTAGAAGTTAAGGCCCATGATCCGGCT
GTTCTCAACAGTTATCAAAAATTCACCACCTTGGCTGCTGAGCAACTTGGGGTCAAAATT
GAAAGCATATCAGAACCTCCAAAAGTGATCACAAGAAGAAGTTTGTTGAAATCTGTCTTC
ATTTTTAAGAAACATCAACATCAATATGAAACTCGTACACTCTTCAGAGTATTTCAGTTC
AAGCATTTGACAGAATCAACAGCGCTCACTTTCCTTGAGTACATCCAAAGAAACCTTCCT
GAGGGAATGGCGATGAAGGTGACCAAGCATGAGATCCAACCAAAACCAGATCACCTTAAA
CCTCCACAGGACAAGATTTCATTTGAT---------------------------------
------------------------------GAAGATTTGGCAATGGGAGCCGCCCATGAA
GAATCTGCTAGCACGAGAGATGAACCCCAAGCTTCCGTTATGAATGAATTGAAGACAACT
CTGGATCTCCGTAAAGAATTCGAGTCCTGGGTGATAGGATATGACTTGGTGGGCCAGGAG
GATCCCAACTACTCCCTCCTGCACTACAAGAATGAACTGTTGGCCCCTAGTCAGATGCTA
CCCTATTTCTTCCACTCAGCTGAGACCAACTGGCAGGGCACAACAGACTACAATCTGATT
GACGCCATTTTGCCCGCACGAGCTGAAGACATTTTACAGGACGCCTCAGACCTTGTGGTG
GACAAACGCCCCAAATACATGGATACACGTAGAGAACTGGACGTGTTTAAAGATTTGGTC
TCCATGAGCATTCAAGAGCTGGTTGACGAAGGACGCCTCGAGTCGTCCATTCTCCCCCAA
GAAGACGCGACCAAGCCAGTGGAGAAGAGGCGATACATGGGGCTGTGTATCCACAGACAG
GCCAACCAGTTTATCCCCTTCCCTTGCCTCAGAGCTGGTCGGCTGGAGGGAGACATGCTT
TTCATCATGAACCGGCTTACCCCAACCAATTTTGACAAGATGGCTACAGAGATGAAAGCG
CTAGATGTAAAAACGTACGAAGATCTACAATACATGGTTAAAGTTTTCTTTGACAAGGTC
ACCATTGAAACCAAGTTTGTGGAAGCTTATGCCCAGCTGTGCAAAGTCATGTCATCGTTG
CGAGTGGCCCCTCCTGGAACTGTGAAAGAGTCTATGGCCACCTTTCGAGTTGTCATGCTG
ACTAAATGTCAACAGGAATTTGAGGCAGACAAGTCGATCATCTTTGAAGACCCTGAAGAG
AAGAAAAAGAAGCTTGAAGCTGAAAATCCTGAGAGTCCTCAAAGGGACGAAATGATTGAG
CAAGTGCTTTACAAGATGAAGCTTAAACGTATGAAGTTCTATGGAAATATCAGGTTTATT
GGCGAGTTGTACAAGCTTGGTATGCTGACCGAAAGTATCATGCATGACTGCATTTTCCGT
CTATTGAAAGCTCGAGATGATGACTCTTTGGTTTCCCTATGCAATCTCCTCACCACTGTT
GGCCGTAACTTGGATACTGATAAGGCGAAGCCTCGCATGGATCAGTACTTTTCTCAAATG
AGCAAGATAGCAGAAGAGCGCAAATCAAGGATCAAGTTCACTTTGAAAGATGTTATTGAC
CTGAGACAGCATAATTGGGTGCCCCGTAAGCGCAAGCGCACCAGTCTGTACGAGATCCCA
GACTCAAGTCTGGATCACGACTAC------GTTCCCGGGTCATGTAGTGACCCTGGACCG
GTGGATAAGCAGACGATGAGGAGGATCAAGAACAACCACGCCTCCAAGCGCTCCAGGGAA
CAGCGCAAGCAGAAGGTTATGGAGATGGACCAGGAAGCGGAGGAGCTGGTCGTACGGAAT
CAGGAGCTGAGANNNAAAATTGTAGAGTTAGAAAAGTTGGCCAAAGAAATGAAGGCTGCT
CTAGTGGCTAAAATGGCGGGTCCAGATATTAATAAAAATAACAGATTGAAAGATTCTTCA
GGGGTATCAAGCAGCTCACAGTCATTTGTCTTTGGGAGTAATATCTCTCAGCGGGCAACA
GGTATTACTTCATCAGAAGCCTCTCCTTCCTCTGGTTTTGTTTTTGGAGAGTCACTGAGT
AGCAGGGCTGTCCCAGAAACAAATGGTTCTGCTCAATCTCACAAGGATGAGAGTGATTCA
GACTCAGGCAAGCTTAACCAAACATTGGAGGAGTCTGCCAGGGAATACCAGGCCAAGCAT
GACACAAGGACAGAGCTGAAGGAGGTGGAGACCATTACTGGAGAGGAGGAGGAATCCAAT
GTCTTAAAGGCTAATGCCAAACTGTTTTTCTTTGAGACGAGGAATGAATCATGGATTGAG
AGAGGCAGAGGTACAATTCGACTCAATGACATGTCTGCGAGAGATCAGACAAACTTTCAG
TCTCGTCTTGTCATGCGAACGCAGGGCAGTTTACGTGTGGTGCTCAATGCCAAGATATGG
CCTGGAATGTCATTAGAAAGGGCTTCTCCTAAATCCATTCGAATAACCGCAATGGACACA
GATGAATCTATCAGGATCTTCCTTATTACTACTACTGCTAAGGACTCTGAAAACCTTCTC
CGAGCTATTGACTGGAGAATTCAACAACTGAAAATCCAAGAGGAGCCAGCAAGACAAGAT
GCCAGAACGGGAGATAAGAGAAAGGCTGATTCAGACTTTGAACTTCCTNNNAAAGCAAAA
AAAATGAACTCTGATCAAGGCATAATCACCAAGAAGGAAGAATCTGACAGCAGTGTCCAG
ATGGCTTCATCTCTTTCACGTTCGGTTCTGAAGTCATTGCAGTCACGCTCCTTCGCCGCT
GCTGCACCTCAGGCGGAACTTCAGACTTGTTCTGTGAAGAAGTTGAAGAATGGAATGCAT
GTTGGAGTTATTCATTCCAACTCCCCAGTGTCTCGCCTGGCTGTGGTGACCAATGCAGGA
TCAAGATTTGAAAGTGGGGATAATCTCGGAATCTCCCATTTCCTACGCATGTCTTCACGA
CTTAGAACTGAGAACATGACAAGTCTTGGTTTGACAAGAACTGCTCAGCAACTTGGTGGT
GATGTCACAATCATGGGGTCAAGGGAATACATCCATTTCAAAAGTGGTGTGACCAGAAAT
GTTGCTGATAAGATGGTAGCGCTGTTGCAAGAGCTGACGACCAGGCAGGTGTACACCCCA
TGGGAAGTTTCGGATGTCCAGCAGAGCAAAGATGGCATGCTGCTGGATCTTGCTCTCTAT
CAAACCCGCCCACACGTCCGCGCTGTTGAGCTGCTCCATTCAGCCGCTTTCAGGAATACT
CTGGGCAATTCCCTGTATGCCCCAGACCACATGGTGGGCAAATACACACCAGAGCAGGTG
ATGCAGTATGTAAAGACCCACTTCAGCGTGGGACGTATGGCTTTGGTCGGTATTGGGGTG
GATGAGGCTCTGCTTGAAGAACTTGCAGCAGACTTCGAACCTTATGCCTCGGCTGGCGTA
CCTGTGGAGAAGTCCTCTTACTATGGAGGAGAACTGAGGGAAAGTACTGGTGGAAACATT
TCATATGTTGCTGTTGGATATGGTGGACCTAGTTTGACCAGCAAGGACCTGCTTGCAGCT
GAGGTGCTCCGTCACATCCTGGGTACAGGCCCCCACATCAAGTACAGCAGTGGAAACTCT
GTGGCTCACCTGCCCAAGTCTGCTTCACAGGCCACAGAAGCTCCTTTCCATGTGTCGTGT
CTGAATGCAACCTACACCGACAATGGTTTATTTGGATTCACTGCAGTGGCCCACGCTTCC
CAGATTGAAAAGGTGGTGCAAGCTGCATCCGGTCAGTTGAAATCA---GCCGCCAATGTC
ACAGACCAGGATGTGGTCAGGGGAAAGAACCAGTTGAAGGCAGAGCTGTGCATGCAATTT
GAGAACCCAGACGTGTTGTTGAACTGGCTGGGAGAGCAGGCGTTGAACGGGGAGGAAGTT
GTCACACCAGAGGACATCTACAAAATGGTTGACAGTGTCAATACTAACCAAGTCAACCAA
GTTGCCAAGAGCATCTTGAGCTCTCCTCCATCCATGGCTACCACAGGGAATACATCCAAT
GTTCCATATCTAGACAAACTCGAAGAAAACGAGTACATTAAGAAACTCGATCAACAGATT
GATGATCTCGAAAATGAAAAAATTGCATTGGGACTCCAAGTGAAAGAATTGAATGAAAAC
CTCCAAGATGAAAAGGAATCGAGGCAACAACTGAAGGAAAAGTTTGAACTATTAAAAGAA
GAGTTGCGACAAACAAAACTGGTGGTGAACAATCAGGAAGATTTGCTTCAACAAGTTGCA
TCGACATCTGAGAAAGTTTACGAACAGTACAACAATATGGAGGAGACATACAGACAAGAA
GTTGCTTTGAGAAGTGAGGTGGAACGAGAGGCCCATAAGCTGTCGAGTCAGAGAGACCAG
GCACGGCGTGAGAGTGCAATGGCCCTGAGTAAAGTGGCTGATAACAAGAAACTGATGGAT
GCCATGTTGCAAATTCAAGAACTGAATACGCAGTGCACTGAAATCAAAGCAGATTATGAG
AGAAAGATTGAGGGCCTTGAAAATCAACTTGAAGCTGCAAAAGAAGTGTACAATGCTGAA
AGTCTTCAGGACGAGAAT---------------------AATGAACTCCAAGAAAAGTTT
GAGGCAAGTGAGGCAGAAGTGAAACGACTGCACACACAAGTCACAGAAATGACAGCAAAA
TATAAAACCCTTGAAGCCAAATATGAGCAAGCCACAAAGATACTACTTCCACCCCCA---
------ATGAAGCGATCTGAGAGGCACATGATGAGACTGAAAAGTATTATATCGAGGGTT
TTGAAAGAAAAGGGAGTGGAGGAAGGAGACCCCATCTACGACGCTTGTTTCAAAAACCTT
CTGAATGTCAGCATCGTCCTACTCAAGGCTCTGCCCAACTCTCAAAACTTGACGAGGAGC
AAGCGAAAAGAC---CGACGCAGAAGTAGGAGTCGCGATAGACGCAGGAAAAGCAGGCGT
AGGAGCAGAAGCTGGAGTCGTGACAGGAGACGTCGAAGCAGGTCACCTAGAAGGAGAAGC
GAACGACTGCCTGAACTGACTGTTGAAGAGAGAGATGTAAGAACTATCTTCTGTATGCAG
TTGTCAGCAAGAATTCGACCAAGAGATTTGGAGGAATTCTTTTCGTCAGTAGGAAAGGTT
CGGGATGTAAGGTTGATTACTGACAACAAGACCCGCAAATCTAAAGGCATCGCATATGTT
GAATTTGCAGACCCAGAATCTGTGACTTTGGCCATTGCCCTCACGGGACAGAAGTTACTG
GGTGTGCCAATCTTGGTTCAGCAATCTCAGGCAGAAAAGAACAGGGCCCCACCAGCTACC
TCGGCACAAGCACAGAAAGTACCAGAGGGTCCATTGCGTTTATATGTCGGTTCCTTGCAT
TTTAACATCTCTCTGGTATTTGACCAAGAAACACAAAAAATTAAGTGCAACCTCACCAAT
CATGAAATGCCAGCCAAAGTTGCAGCAATAGAAAGTTATGTGAGTGGAAAAAAATACAGA
AGACTGGCACAGTTGGATGACCTTTCCTATGAGGACCACAAGATGCACATTGTCCCAAAA
AAAGACAATGAAATGTTTTGCCGTCTTACCATTCGGCATCTGGAGAAAACAGCCAAGGCG
ATTCAAAGACACATCAATGGCAGGAAATACAAAAATGCATTGGCCAGGTGGAATGAGTGT
AAGCAAACTGGCAAAAAGTTTGTAGCC---------------------------------
------------------------------------------------------------
------------------------AAAATTTCTCTTTCTATTCACAGANNNCTAGAGAGT
ATAAAACTGGCGAATGAAGAATATGTGGAGGAGAACTACCAGAAGGCCATTGATCTTTAT
ACTGAAGCTCTTGGCGTAGATGACAAGAGAGATGACATTTACTGTTTCAGAGCTCAAGCA
CACCTGGCTTTGGGAAATTCACAAGCTGCCCTAAAAGATTGTGATGAAGCTCTCAAACTG
AACAAAAATAACCAAAAAGCATACATCAAGAAAGGTTCCATTTTGTTGAAGATGGATGAT
GTGTTAATGGCTCAGAATGTATTCAAAGAAGGACAA------------------------
------GGTGATGAAGAGTATGTCCCTCCAAAGATAGAAGTCAAAGAGATCAAGGAAGAG
GGATCCTTGTTGTCAAGACGGTGCAAGTTGTTTTACCAGAAAGAAGGTGGCTGGACAGAG
AGAGGTCTGGGCAACATTCACCTCAAGCCCATGGACAGTAACAAGACACAGATATTGGTC
AGGGCAGACACTAACTTGGGCAATATCTTGCTGAACATTTCGCTAACATCTGGACTGCCC
GTGTCCCGGCAAGGCAAGAACAACATCCTGTTGGTGTGTGTGCCCAACCCGCCGTTGACA
CAAAAATGCTACAAGTGTAGCCGTGTCGGGCACTTTGCAAGAGAGTGCACACAAGACCAA
GAGAGATGCTACAAATGTAATGGGCTTGGTCATATTGCAAAGGATTGTGAGAAACCAATC
ACAGGTGCATGCTACAACTGTGGAAGTGAAAAACATCTCCAGCGTGATTGTCCACAAGCT
GTTGTCAAGTCCTGCTTCAGATGCAATGAATCTGGTCATCTGGCCAAAGACTGTCCCCTT
GATGCTGGCAACGATGACCGCAAATGCTACACATGTGGTGGAATAGGCCACCTGGCCAAG
GAGTGCCCACGCAAAGAATGCTATAGATGTAATCAACCTGGTCACGTGCAGAAAGACTGT
CCTAATGTCCAATCTACAACCCAATGCTACAACTGTAACGAGATGGGACACATGGCCAGA
GATTGTAAACTGCGGCCTCTGGCCGTGAGTATTTTAGGAAAATCAAGAAGATCCTTGTTG
CACACAACTAGGAAATCTGGAGAAGCACTGTACCGTGAGAAAATGTACAAAGAGCCAAAA
TACATCCAAATTGCAGGGACGGCATTCAGCGCTTTCATGTGGTACTGGATTCTCTACCAT
TGTTACTTCGAATTTGAACATTTAGTGAATGAGTTTGCCTGCAAAAAACTGGATGAGCTT
GAAACCAAGTATCCAGCCATCAAGCAGCCCACTGAGCAGCTGAAGGCAGAGCCCGTCGTC
GGAACTGTTTCTCATGTTTTTAACTCGACATTTGAAACTGCACCTGGGCGGTTTGTCACT
CGGACTGCTGATGGCATGTTGGATATGGCGGAGGGTCTGGTGGACACATAC------ATT
CAGGGATGGACCCAATACGAGGAAAAGGGCTACACCTTGGAGCTCGGGGAAGAGAACGAT
GAAGAGTTCCACATCGAAACCTCCATCGTGGACAACGAGGTGTTGGATGTGGGCCCTTAC
GACTATGACCCAGCTGATCCCACAGAAGATGATGATAGTGGTGATTCCAACCTCTACTGC
CATGTGTGCAGTGTGTCTGTCTATGACGAGGAGAGTTTCCAGCGTCATCTGAACGGCCTC
AAGCATAAAACCAAGATG------------------------------------------
---------------------ATCTCCCAAGAGCCAGTATGGCGGGCATTCATTGGTTAT
GCTGGACTCGTGATTCTCAAAACTCTCTGCATGAGTCTCATCACTTCCCTAAAACGTGTA
GGAAAAAAGGTATTTGCGACTGAGGAAGATACTGTTGTACTCAACCCCGACGTTGAGAGA
GTCAGAAGAGCACACCTGAACGACCTAGAGAACATCATACCGTTCGTGTTGCTGGGATTG
CTGTACGTGACAACGGGACCCTCCCTGTCTGTAGCCCTTCTCCACTTCAGGATATTCACA
GCGGCCCGCGTCCTCCACTCCGTGGTCTATCTGACGCAAACACCACAGCCCGCCCGGGCC
TTGTGCTTCGTGGCAGGAATGGGCGTCAACGTCTCCCTGGCCGTCCAGATCCTCATGCAG
GTGAAAGATTTCCATATTCCCATCACAGTGAAAAAAGGACGGGATAAAGTGAGAGAATGT
TTTCTGAAAAATAAACATGTTACAGACATTCGAGTAATCGACATGTTAGTTATTAAGGGT
CAAATGGAGTTGGTGGAGACGGCGAATATTTGGAAACAGCGACATCATATCATGTCGTAT
TTCAAGGACACAGTCAACCCAAAACCCACGGATTTCCTGAGCAAATTCTACGAGGGACAA
GAGAGAGACAAAAAGATAGATCAGTTGAAGAGTCAAATGGAAAAAATGTTGCTCATTACA
TATTTAGGAGAAAAAGTTGGAGCCGGCAATGTATGTTTGTGGTGTAATGAGAAAGGCAAA
AGATTTCATAATTGTAAAGATGTCCAGAAGCACATGGTTGACAAGGGCCATTGCAAGATA
CTTCACGTTGCTGAGACTATATACGAGTTTGCTGATTTTTATGACTATTCGAAAAGTTAC
CCAGCTGAGCAGGACGATGAGGCTGATATTGCAGAATTGGACGGAGATGGCTACAGTCTG
ACATTGCCTTCAGGAGCTGTTGTTGGACATCGGTCTTTGCTGCGATATTACCGTCAAAAT
TTGGTTCCACAAATCGGTGAAAGAAAAGTTCTTCCAAAAATGTTGGCACATTATAAATCC
CTTGGCTGGACCGGTGCTACAGGTACACAAGTGGAACAGAGAGCAAAGGACCTCCATTTC
ATGCGCAGAGTTAGTAACAGGCATTTCATGAAACTTGGAGTGAAAGCAAACAATTTGAGA
CATCGATTCAGAAACCCCAATAAGGATTTCCTGCGTGCCATCCGCAACGAAAGCTCAATA
CGTTTTGGAAGGTATCCTCGGGAATATAACCCAAAAGTCCATGGACCCTACATGCCCGGA
CGCTTTTATGGCAAACCTGACACACCCCTTGGTGAAGTGAAGGTGGGTGACCTAGGATCC
TGGTTTGGCAGACGTAACAAAAGCCCACAGTCTATGTGGAGTGCCGTACATCGAGGCTAC
TGGAACTGGGCTGCCAAGAACCTGCATGTCCGACAGGGGGGCTTTGCTCCCATTGGCCAG
GCTGCCATGCTCATGTCCTTCACCTTCTTTGTACTCCTCTACAAAGAAAGGAGTTCCTCA
TCTCATAGGAAACTAGACAGAAGCCTTAGTGATAGTGACAGCAATTCCAGCCGATACAAA
ACAGAACTGTGTCGTCCCTTTGAAGAGAGCGGCTCGTGTAAATATGGAGATAAGTGCCAG
TTTGCTCACGGTGCCCATGAACTTAGAAATCTTGCTAGACATCCCAAATACAAGACGGAG
CTTTGTCGCACCTTTCATACCATCGGTTTCTGTCCTTATGGACCCAGGTGTCACTTCATT
CACGAAGACGACAGTGGGAGTGGGAGCAGCAGTCCTTCTCTTAGCCCTAACTTTACATAC
TTGTCTCTTACAGTCAATATC---AACCAATTCAACTCTGCTCTTAATCTGTCTAGAAAC
GAGGAGTACGACATCTTCAGTAAAATTTCAGTTTTCAACCCAGATGAAGTTGACAACGCA
CCTGATAACTACACAGAACATGAAGATATAGTGGAAAATTTTTGGTTCAAACAATTTTTC
CACACTTTCCTCTGCATAGAAAACATCAAAGCCTGCTGCCCCAGCAATACATATGGTAAA
GACTGTGAGCCTTGTCCTGGTGGCACCGAACGCCCATGTTATGGAGGAGGATCGCAAAGC
AAGCGAAGAGCTGTTGTCAGACGTGTGAAAGGTTTGCCTCCCAATGTAATGAATAAGGAG
ATTGAAGATTTTTACATGGAGAAGCTGACTGACCTTCAGAAACGGAGCCAAGCCCTACAG
CAGCATTCCAATGAGCAATTTGCCAAAGCAGTGAAGGAAGTGGAGCAGAAATTCATGAAA
TACACATGCTCCCCCGTATGCCAGGACCTCCAGACCAAAGTGCTGGAGTGTTACCAGACA
AACCCACACTCCATTCTGGAATGTTCTCCTCTGGTCAACGCCTTCTCCACTTGTGTTGAC
AGAGCCAGGATGACCAAGCAGAATAATCATTTCATCGTTCCAAAGTCAAACTTCAAACTG
ATCAAGGGAAAAAACAGTCTGACCACATACACATTCAACACTCACGTAGCCAAACATACA
TTTTGTAAAGTGTGTGGAGTGCAGAGTTTCTACTCCCCCCTGGCCAACATAAAACCTGGT
GAACACGAATCTCTAGTTGCAGGGGGAAAGAAGGCAAAACAGTACTTTTGGCAGTACAAT
GTTCAAGCCAAAGGACCTAAGGGGACACGTCTGAAACTGGCAGTGGAAACACCCTCTGAT
CCTCACATTCTCAATGGATTTGAAGACCCTGTTTTTGACGAAGGCAACACGATGGTTGCC
GGCATTCGACACGGCGGCAAAGCAAGAAAGGGAGACGGAAACGAAGTGACCCCCAACCCC
CACAAGTTGTTCAAGATTGGCCATCAACTCTTGAGGTTGAACAAGAAGATCAATGCTTGT
CAGTTGGGATCTGATGTGCCCATCAATAAAAGAAACGAATCCCGAAAGGAGAAGAACAAA
CTGGCGTCCAGGGCTTGTCGGCTCAAGAAGAAGGCACAGCACGAAGCCAACAAAATCAAA
CTCCATGGCTTGGAAAAGGAGCATGGTCAGATCAATAATGTTCTTCGCCTTATTTGGCCA
GCACTAAGAGAGAAGACA---GAAGATCTGAAGAAAATGAAGGTTCCAGATTTGAGACAA
GCCTTGAAAGACAAAGGTCTACCGACAAGTGGTACAAAACCTGAATTGATCAAGCGCCTT
CTTGGATCTCCTGGCGATTCTGCCCTTGATGACGATGAAATTTTGAAAGATGATGCAGCA
GCTACCAATGGAACAGATAACTTGGCAAAACCAGTTGAAGTTCAAAAATTATCAGATGCT
GAGCGACTAAAATTGAGGGCTGAAAAGTTTGGTATCACATCAGAGCAGGCCAAAAAAGAC
CTCAGAGCACAAAGATTTGGCCTGCCTGAGAACAAGTCC---GGAAATATCGATTCTTCA
AACATTTCTGTTGATGCTGATAAGCTCAAGAAACGGGCAGAGAGATTTGGTATT------
AGCCAGACATCAGAAGATGAAAGAAAGCGAAAAAGAGCTGAAAGATTTGGAACGAGCTCT
AATACTCCTGCAAAATCCACTATCAGCTTGAATTCCAGCGAACTAGAGGCAAAGAAGAGA
AAAAGAGCA---------------------------------------------------
------------------------------------------------------------
------------------------------------------------------------
------------------------------------------------------------
------------------------------------------------------------
------------TTCATGAGAGGATTGGAAAAGAATGTACTAGTTGTGAGCACGGTGGAT
CCCTTTGGCAGGAAAGTAGTGTGTGAGACAGGCAACAAGCCCATGCTGAATGGCCTGGAT
ATCAATGGTTCCGGCCTCAGTCCGCTGCCTCCTGTCCCTGGCTGGAATACTGGAAGCACC
TCTCCAACGACCGTCAAGGTGCCCAGTGCCAACAAGCTGGGTCCAGTGCCAGCCATGCTG
AGTGGAGATCCCACCAAGATGGAACGGGGACTCATTGTGTTACAGGAATGGTGGGGGATG
AACGAACAGATTCAAGGCTGTGGAAAAGACTTGTCCCAGGGCAAAATGGTCACCTTGGTC
CCCGACCTCTACCGCGGCAAGGTGACCACTGACAACGAGGAGGCCGGTCACTACATGGGG
GACCTGGACTGGCAAGGGGCCGTGGAGGACATTCGTGGGGCGGCCAGATACCTGAAGGAG
CGTGGAGTGAAGAAAGTGGCTGTCACCGGTTTCTGTATGGGCGGGGCCCTGACCATGGCG
GCGGCTGCCCTGGTGGAAGAAGTGAGCGCTGCCGTCCCGTTCTACGGAATCCCGTCTGGC
GAACTGTGCGACGTGCCCTCCATCAAGATCCCCTTAAAACAGAAATTGCTTCAAAGCACT
GCTTCTATATCACACGCTGTTTTGTCGGACTTTGACTGGAAACTTCAGTTGGCCCTCTCC
AGT---------------------------------------------------------
------------------------------------------------------------
---------------------------------------------GACTTTGCCGATTCT
GTTGCTGCCATTGAGGCAGACAGCTTTGTCCCGGCCTCCTTCAAATCAAACTCTACCATC
AAGGAAGAGTCGCTGGACATGTCAAGTCATGACGATGCTATTTTTGGATCTCTGTCATCA
CTGGGCTTCACCATCAAGCCTGACCCGGATCTCAAACCTGTACCCCTTGACCCCGACTCC
ATCATGCACCCACGCCTCTTTTGCGATGTGGAGGAAAAAATGAACCGATGGGTGGAGAGG
TTGTCACATCTTGACAAGGATGAAGAAAAGGAAAAAGACAGAGATAAAGAGAGGAGTTTG
ATGCGTGAGCGTGAAAGGAGACAGGAAGAAAAGAGACAGCGTGAGAGGTTGGAGAAATTA
AGAGAACAAAGAGAACGATCCAGTGCCAGAGGTTCACGGTCCAAATCTCGATCAGTCTCT
CCCGTCATATCTAGGTCAAGAAGACGGTCAAGGTCGAGGGAAAGGACCAGCCGGGACAGG
TCCAGAGAAAGACGGAAGGAACGGGAAATAGAAGAGGAGGAAGAACTGTTTGAACGTCGA
AAACTTGAGAAAAAGTTGCGTGAAAAAGAAGCGGCCTATCAAGAGAGATTGAAAAACTGG
GAAGGACGAGAAAGGAAGAAGACAAGAGAATACGAAAAGGAGAGTGAACGAGAAGAGGAA
AGAAAAATAGAAGAGACCCGAGAAGGTCGGCGATTGAAGGAATTCTTGGAGGATTATGAT
GATTTAAGGGATGATCCCAAGTTTTACAAAGGCAGTGCTCTCCAAAGAAGACAAAAGGAG
CGGGAGAAGGAGAAAGAGCTGGATAACAGGGATAGACAGAGGGAAAAAGAAGAATTTGAA
GAAATCAAAAGAAAACTTTTTGATGAAGGTCATCCCGATGCAGAGACAGAAGTAGCAAGG
ATGGAGCGAGAGAGAGAGGAGCACCTCCAGCCGTGCCTACATCTTGAAGAAGTGAAGCAG
CCCTCCCAACCCCAGTCGGAGTCGGAGGAGGAAGACGCCAACAGCACTCTCCACCAGGGC
CAAAGAGCCTCCCCCTCCCTGTCCACATCACCCATCTCTACAGACTCGCGGATCAGCGCC
CCAGSTMSCCCAGTCATCAGCCCCGACTCCTCCAGTCTGCCTGGCTTGGCCAGCTTGACA
GACGGCAAACGCAAAAAGTTGACTGTTGGAGATGTGTTCAATCAAGACGACGATGACAGC
AATGAACCCAAGAAAAGAAAATTGATTCCTCTGGACTACGACGATGAGAAGTCAACCCCT
ACAGAGAAGAAAGGTGCTACAGCGGAGGAGAAACGTCAAAAGATCAAGCAGCTGATAGAA
AACATTCCGACAGCCAAGGACGAGCTGTATGCCTACACGGTGGACTGGGACATTGTGGAC
CAGGGCCTGATGGACAAGCGCATCAAACCATGGGTGACCAAAAAGATAGTAGAGTATATA
GGGGAAGAGGAGCCGACTCTGACCGAGTTTATATGCCAGAAAGTGATTGCAGAGAAGAAT
GACACGTTGTTGAAAAGGTTCAGTGACCCCAAGTTCATGGCAGCTTTGAACCCACAGACT
GCCATG------------------------------------------------------
------------------------------------------------------------
------------------------------------------------------------
------------------------------------------------------TTTTAT
GCCAAATACGGAAACAGTTTGATCTGGGGAAACAGAGATTCTATCGTCAAGAGATGGCAT
GATATACGAGGAAAACCATTCAGTCGCTCGAAGGCTGCCCAGATGAAACTGTTTGGCAAG
CTGACCAGGGAAGAGTTTGAGTGGCACCCTGACAAGCTTGTGTGTCGGCGATTCAACGTG
CCAAACCCGTACCCCGGG------------------------------------------
------------------------------------------------------------
---------ATGTCTGAGAAACACGATTTTGGTGTCGCCCCTGTGACTTGTCATGCATTC
AGCAAGGACAGGAAAGGTCTGGCCTTATCCCTCAATGATTCCAATGTGAAGGTGTACAAG
CAGTCAGGTGGCAAATGGGAAGATGTTGATACTCTCAGCGAACATGCCCAGCGTGTTACT
AGCATTGACTGGGCCCCTGAGAGCAATCGAATCGTCACTTGCTCTGCTGATCGTAACGCC
TTTGTGTGGATGTTGAAGGAAGGCAAATGGACCCAGATGTTGGTGATTCCCCGTATCAAC
CGCGCCGCCACCTGCGTCAAGTGGTCTCCCAAGGAGAACAAGTTTGCAGTGGGCAGCGGC
TCGCGATTGATAGCCATCTGCTACTATGATGATGAGAACAACTGGTGGGTCAGTCGTCAC
ATCAAGAAGCCCATCAGGTCCACTGTTACCTGTCTTGACTGGCATCCCAACAATGTCCTC
TTGGCAGCTGGCTCCACTGACTTCAAATGCCGAGTATTTTCTGCCTACCAGAAAGAGGTT
GATGAGCGTCCTGGGGCATGTGCATGGGGAACAAAGATGCCATTTGGTGCCCTGATGGCT
GAATTCAGCAACGGAGGAGGTGGCTGGGTCCACTCCGTGTCCTTCTCCCCCAGTGGCAAC
CAGGTGGCCTGGGTGGGCCACGACTCCAGCGTGTCCATTGCCGACGCCACCAAGGACAAT
GAACTGATCATCATCAAGGACTCTTTCCTGCCCTTCATGAGCATTTCCTGGGTCACTGAA
AACTCACTTGTGGCTGCTGGCTACGACTGCAACCCTATGGTCTTCTCCTTCAGTGGGGGA
AAAATTTCCTGCCAAGGAAAGTTGGATGTTCCTCAACAAAAAGAGTCTGGGACAAGCGCT
ATGAATCGGTTCAGGAATATGGACAAGAAAGCAACAGACAGTGACAGCTCTCCAGAGATG
AAAACTCTTCATCAAAACACTATCACCCAAGTGTCCATCATGAAGGTCTTCAAGTGTGTC
ATTTCAGGTGATGAGTTGTTCACAGACAGTGACAAATTCAAAATTGAAGGTGGCTTTTAT
AAGGTGAAAGGAAAGTTTGTCACCAGAGTCGAGGGT---GATGTACAGCTGGATGGTGCC
AACCCCAGTGCTGAGGAAGGAGAGGAGGCGTCAGAAACTTGTGCTGAATCCGGTGTTGAC
ATTGTCATGAATGCCAGAATGCTGGAGACTGGATTTGGTACTAAGAAAGATTACCAGCTG
TACATGAAAGGCTACATGAAGAATATCATGACTGCACTTGAATCTAGGGGTGCCTCTGAT
GAAATTGCTTGTAAGGCTGAAGCTACTAATGCATTTAAAGATGCCATGGCCAAGTTTAAA
GACCTTCAGTTCTTTTCAGGTTCATCCCTTAACACTGACGGCATCATTGCATTAAATGAG
TGGGAAGTCTCCACACCTTACTTCTACTTCTACGAAGAACAGGAACCGCCAGAACTAGAT
GACATTGTCTCAGAACCTGAGGAAAAGGAACAAAAATCCAAGACCAAATTCAAGCCTTAC
AGAGGGAAGTTGAAATCAGCTGGTGTCAGCAAGATGACTGAATCCTTAGAAGAAACAGAA
ATGAAAATGATTTACAATGAAATAGTAGCTTCCATGCCTCCAAGTGAGGAGAAACCGAGT
ACATTGCTTAACATGCCAGCATCCTGCACCAGTATTCTCAAGGTTCAAACTGGTCGGCCA
CCGGGCAACAAAGACGTCGTCTATGATGACCTGGGCAATGTGATGGCGGTGATGAAGCTT
GACCCTGAGAGTCTGCCCACACACAAAGTGAATGTCAAGTACCACGTGGTGGACCCGGCG
GTGGAAGCAGCCCAGGCCAGACTGGACGCTATGAGGAAAGGAAAATCTACAGGACGCAGG
GTGAAATTGAAACCATCCCGACAG---ACAATAGAATCCATCTCCACTGGATCAAAGAGC
AAGTTGCAATCTTACACCAACTCTGTTGCTCCATTACCTCCTCCTTTGATCGAGGAGATG
GATGTTTCCCACGGAGTCATCATCCGTGAAGGAAACCGAGTCAAGAAAGGACCTGGAATG
GCTGATTCCAAAYCKRSYSTWSMWMGAGATGGMACWATGSWRKYMACTGCRAAGGAAGCT
GAACGTCTACTGGATGGAAACAAACCTGATGCAGATGCCCAAACCAGAGGCCAGCAGAAG
CAAATTGAAGAAATGAAAAATGAGCCAGAGCCAAGAGCTAAAAAGGCAAAATTAGCTAAA
GATGGCACAATGGCAGTAACTGCTAAGGAGGCCAAGGCTCTTTTAGCTGGTGAAAAATTA
GGAGATACCCGTCAAGAAACAAAAACCCCACTCCGTAAGCACACTACAATGGCAAGGACA
GTTGCAGAGGCAAAAAGTGTATTGGATGGAAATATTGATGTAAATGAAGGAAGAAAAACT
CGGTCACAAAGTCGTGGGATTGCACCCAAACCTGCTATTAAGAAGGCTGGCACAATGCAG
CAAACAGCTAAAGATGGTAAAGCTTTCTTAAATAGGGCAGCAGCGAGGACAGCCATAAAG
CCTCATATACCAATGATAAAATTTCCCAAAAGAGACTTTGGCAATCCTAACTCATTAGAA
TCTGTTCTCACACCGAAAAATACCAGCTCAAAGGCAAAACCGTCAATTGATTCGTCTGAG
TTGCCACCAAGATATAAAAGAAAACCAATCTCTAGTGAAGAAATGGAATTTATTGAGAAA
GGAGGCAAGAAGGTAGACCCAGCCATAGCGGCTGCAAAGACGCAGAAAAAGCTGAAACGG
ATTGACAAGGAGATCAAGCGATTGACTCGGTTTGGAAAGATCTTGAAGCCAGTGGAGGAG
ATCGAAGACCGGAGAAAACTGATGGCCAATGGGGAAAGGAAGCGAGAACCGGTTGTACTC
ACATTTGAAGAATCCGAGTCCAGAGCATTGCTCCACAAAAACTGGGCCATTTGGAACATT
GACATGGAGGTGAATCTCTTCCATGCCATGAGAGGACACAAGCCTGCAGGAGTGAACCGT
CACTTCCAGATGATTGCTATTCATGACAAGCTGAGCTCATCTGCTAAAAAGGTTACCTCA
AATGATGTCTGGCACCATTTGTCAACACTTTATGATTTACAAGCTCTGAATGAATCTGAA
ATAATTCCCTTCCCAAACAAAAATGGAGACTTTTCTCTG---------------------
------------------------------------------------------------
------------------------------------------------------------
------------------------------ATTGACCACGGTCAGTACCACGTGACTTGT
ACGGCCCTGGGCAGCAATCCCGGCACCCACGTACACCTGTACTTCGGAAAGGAACTCGAG
GCACCCACACCCACCATGGAAATGCCGCAGAGAATGTACAGCTCACAGGTGGACGCCACA
GTGGACATCATGGTCAGCAACTCTGGTGAGGTGGAATGCGACTCCACTGGCACCAGCAAA
TCCGTCAAGCTGAGTGTCAGCGTTAACATCTATGACCCAGAAGTGCGCTGCAACGACACG
GACGCCTTCCATGGCCAGGCCAACCCCACGCTGTTCTGCTCCGTCAACCACACCGGCCTG
GAGGTGGACGGCTACGCCTACCAGATGGGAGACACGGGGGAGACATTCCCAGGGAACATT
GTGGTGTCGATCACTGTCGTGTCCATGGATTTGCACCGAGCAGAGAAAGAATATTTGGAT
AAGAATTTCTACATTTTGCAATATCCAAAAGAAGTTGAGATCTCACATGAAGAGTTCAAA
TTTGTAGAACAAGTATTACCCTCTCCAACAATCCCAGAAATCCCCCAGCATTCGTCATAC
CCCACGCCATCGGGCTGGGTACCTCCCAACGATGAAGTCAGATCACAGCAGCCATATTTG
GTACGTCGGACCAAGAACCATGTGTTGCCCGTTTACCCCAACCAGAAGGAGGTGTGGGGT
CGGATGATGCATCACGTCTCCATAAGAAATATCGAGGGAGATATTTGGAAATTGGAATCC
GAGCTCCGCCATCACCTTCAGGAAACGAGTGGAGAGGCTGAAATAATCACACAAGTCCAT
GAGGTCAGCCGGTGCATCAGGATCCGAGGGCAACACAGAGAAAGTGTCGCCAATTTCTTG
TTGGAAAAGGGCATG---------------------------------------------
------------------------------------------------------------
------------------------CTTATGGACATCCTGGATACCGCAGGCCAAGAGGAA
TATTCTTCCGTGAAAGAAACGTATGTCCGTGAAGTAGATGGATTTGTCATAATTTACAGC
ATCACGGACAAAGAAAGCTTCACAGAAGCCGAAGCCATACACAGGTGGCTCAAAAGGTTG
AGAAAT---CGTGTGATTTTGGTCGCAAACAAACAAGACTTGTCCAGTATTTCGCATGTG
AACCACAGAAAAGAACGGGCTATTGTGAAACATTTGTATTACAGAGACCATGAAAAGACG
TTAAAGCATTCATACAGTCCTCTTGTGGAGCTACCTGACTATTCTTACATTGATGGACGT
CCAACAGAAATGACTTTATCCCATAAGGAAAAACAAGAGAAAAATTATAACCTTGCGAAA
CAAGTTGTGATGTCGCTTGATTTAGTATCAAAATGTTTAGAAATGGAAGATTTAGGTGAT
ATTTCAAAGAAT------AAGAAGAAAAAGAAACTCAAGTCAAATGATGCAATGAAAGTA
ATCAAGACTAATCGCCATGGAATTTGGAAGGAATTACGAAAAGTCAGAAAGACACAGCTA
AAAGAGGTCACCAAGAAGAAAAAGAAGGAAATGTTCAAGTCTGCTATAGAGCTTTACAAA
GAC---AATGACATTGACTTCACAGATAAAAATGTGGAGACTCTCCTAAAGATATCTAAC
CTTGGCAAAGTGCAAGCAAACGATGCGCAAAAGATTCTTTATGAGCAACCCTGCAGGCTG
GCAAGAGATGTCAAGGAAGATAAAACGGAAGAAGTTTCATTATTTACAGATGAGGACTTT
CCTGATCGTCAGAATCGAAAGCTACTAGAACACATTCAAGAACAGAAGAAAAGACTGCAA
CATGGACACCATTCTAGCAGTAGTACACCATCAATAAGTGCAAGTCCTGCCGCAATGCTC
AGCAATTCATCAGTGCCTGGGATGTCTGCTGCAGAGTATGCTACCATCAGTAATCAACAA
CAAAGACTTGCATTACAGCATGCCCATGCAAATTCGGTCGGGTTCTTCATCACTCAAGAT
TCTTCATATGGCAATCTCATTTTACCTGTGTTGCCAAGAGCTCCAGATGTAAAAGGTCAA
GTCCTTGAATCGCAATCGCCATGGCGGTTGTCTTTCATCCCAGAGCTTGTGTGGGGCATC
ATCAACTTCATAGTACTTTTCTTCCAGACCCTGTTCAATCCAAACAAAACCAGCAAGGGA
GATAATTATACAACAGACTACAGAAGACCGGGTCCAAGGAGACGCATGGGAGGTAGAAAC
AGGGAGCCACGAGAAATCCGGGAAAATGATGGTGATCGGCGTCCACCAAGACAGGGTCCA
AGGGAGAACAAGGATGGCAGAGTAGGCGATGAAAATGTACCTCCCGAGTTTAGGGAAAGA
CCCGAGGGATTCAAACGGAGAGAACGTGAAGGTGGTTTTGGTGGTGAACGAGGACGTGGT
CGTGGAAGGGGAAGAGGTCGTGGTCGAGGTGGAGAGAGAGGCGGCAGTGGAGGTCGAGGA
GATCGCAAACGTGAATTCGACCGTCATAGTGGCACAGACACAGGGATCAAACCTGTGGAG
AAGAAGGAAGGTGGTGGTGCTCACAATTGGGGGAGCTTCAGAGATGATATAGAAGAGCAA
GGTCAAGTCAACGAATCTGGTGATGGTAACCAACCAGACTTGAATGAAAGTGCTGAGGCA
GAAAATGCCACAGAGGAGGAAGCCCAGCCTCAGCAAATGACTTTGGATGAGTGGAAAGCA
CTCAAGAAGAAGCCTGGATTTAACACTCGTCAGGCTGGTGAGGGTGTTGATAATGCTCAG
TGGAAGCAAGGAGTGGAATATCTTAAAAAAACTGAGGAATCTGAAGAAGAGGGCGATCAC
AGTGATCATCATAAACAGTTGGTGACTGATATCCGCATCACCTTCAATGATAATCCACGT
CGGGGTCGTGGACGCAGAGGTGGCCGTCGTGGAGGAGGTCGACGGGGCTATAGTGGCAAC
AAAGATGCCGCACCTCGCTTTGATGAGTCAGACTTCCCGTCCCTCATTGAGGAAGCGTTG
AATCGGCACCAGGCCTTTGCACAGCCGTCCATGTTGGACAACGAGGAAGGCGTGACATAC
CTGGACATGACGCTGGACTTCAGAACTAAAAAACAGACAAAGTTTCTGAAGAACATCCGG
TCCACCATTTTACTCCCACACCCCTTCCCATGGGGCACGCCTCCCTCCATTCTTGTTTTC
TGCAAGGAAGAGGAGCACACCAACCTTGCCGTGTCTTTGGGAGCACGAAATGCCGGAACT
CCTGCAGAAATCATCAAAATGATTGAGAACGGAGTACTCAACCCCAAGGACTTCAATCAC
GTGCTGGCCACGGCCGACTGCGCTGCTGACATCACCCCAGCCAGGTCCTACTTCAGAGAC
AAATTCCCGCAGAGAGCCAAAGGCAATCTGGGCACAGACCTCCATGCCATGTGGCATCTG
TTCTACTCTGGCTACACATACGAGTCGCACAACTTGACGGAAGCTCAAGGCAGGCTGCAG
GTCCCTCTGGGCCAGCTCAAGCAACCAACAAGTGAGTTAGTGGCCAACTTTGAGACGTAC
ATTGAATCGATCAGCAAGCACCGCCCCATTGCACTGGGTCCGTTTATTCAGGATGAAGAC
CTCTCTGAGGATGCGAGTATTGCTGAGGCTGCCACCAAAGCAGGACTAAGTCAGCAAGAT
GTTCAACACCTTCTGGCTCGTACCAAGGACCCAGAAGTTAAAAACAAGTTGAAAAAAGTC
ACGGATGAAGCCTTGGAACTTGGGGCATTTGGTTCACCTATGATTGTTTTTGATGTGAAT
GGTCAAAAGGAATGGATTTTTGGAAGTGACCGTTTCCCCATTTTGGCG------------
------------------TTTCCTGTGTCCAGTGGGTCGCACCACCGGGCCAACGAGTCC
GAGTGGGTGCCCGTGAGGTCCAGCTTGACCTCCAACAAACCCCTTGCCGCTATAATGGCA
AGTATTTTCCCGTCTGTCAAGAAC------------------------------------
---------------------------------------------CGAAAGCAAAAGGCA
AGGGAGCAAACGGAGGCAAGAGAAGCTAATGAGAATAGAATGCGTTTAGAACGTGAGGAA
AGAGAAAAAGAACGTCAGCGTGAGAGAGATGAGCGCCGTAAGGAGCGGGATGACCATCTA
TTTATCATAACGACCCAATACCAAAAGCTTGGGACTGTGGTTGAAGTGTCTAGGGATGTG
GTCACAGATGAAGTCCAGGGCCTTTTACCAATATTCTCCACCAAAGTCTTGCTGGGAAAA
GATGAGCCAATGACCCATGTGATGGCCAACACAATTGTCAGTGCATTGAATCCTCCAATA
CCTGTCATCCTGACCCTTGCCCTCAAAGTGACCACTATGGCAAACAATTTTCATGACGAA
GCACGTCGTCGGCAAGATGTTTTGGATAGAGCGTGCAAATTCAGAAAGGAGATGGCCCTT
GCAGCACAATCCGCTGCTGAACATGGCCCAGAAAAAATTATGTGCACTGATCAAGGACAA
TTCTACCAGACAAGGATGCCCAAGTATTGCGAAGATGTTGACGAGCAGCCTGCTAAACCC
AGACTGGCCTGTCAGGGCATTCGAGATGATCTTCTAGAATGCCTTCAGAACAGTGATTGT
TGCAAAAGAGATAAATTTACACCCCGAGAATGCATGGGAGATCCATCAGTTCCTTATCAG
TGTCAGAAGTTACGGCTTGCCTTCATCGAATGCAGGCGATCAATGTTGGACATGCGCACA
AGGTTTCGAGGAAGGAAGGAAGGAGGCCCAAGCAGGGAGGGCATATCTCCACCACGCATG
TCACGGAGTTATGATACAGACAGAGGAAGAGGACCACCACCTAGTCGGCGTGACAGATAT
GAAGATTCTTATGACAGTCCCCTTAGATACCCATCACCACCCAGAGACTCAGGCAGAAGC
TTTGACAGACATTCTCCCCCACCCAGAAGGGATCGTGACTATCCTTCCAGACATTCAGAT
TTCAGTGATTACAATAGTCCCCCAAGAGATTCTGGTTATTCATCATACAGTTCAAGTTTG
AGAGAAGAAATGAGGGATTATCCTCCTGTCAGGAGAGACACACCTAGAGATTATTCTCGT
GACTACCCATCCGAATCTGGATCTGAGAGTCGGTGCATGAAAAGAAAAACTTCCAGAAAA
ACTTCAGATGGCTGCCGTCTTGTTGATGAATCTTTTACTGACACAGATTCAGGTTTATTT
GAAATATATGAAAGGATCAGAAATCTTGCCATGAGGGAGTGTGAGTGTGGGACTCCCAAG
TCAGGTGATGTTGAGCCTCCTTATCGAATTAAAGGCGTGAACAAAAATCCCTCGGTAATT
AAAAAGATGGAACCGCCACATACCAGAAATCTAGTCAGAATGGATGTGAACGAGCGACAC
AAAATGTACAGAGAAGGATGGAAGGCACGTCCTGCTATAGGGGATGATCACCGTATAGCT
CTTCGAAAGGCTACACAGGCCAAATTGCTGAGGCATGACGAAATCAAGATGAAACAGAAA
GTGTATATTCCCAACTTATATGTACCTCCCCATGAAAAGCTCCGCAGAGATGTGAGGTGG
CAAGTGAGACGAGCTTTTGAAAACTATGAAATGCCTGACCATGGATTCTACCACGATTAC
AAATGTCCATCAAGATTAGATCATCGCTTTTCCAAACTTGTGATATTAGATAATAACCCC
AAGTCAGACTATCACTTGCCTTTATCCAATATAGTCACCTCCATGGTTGATCCACATTTG
CAGAATGGAAATATTGAAATTAAATCGGTAAGAAAAGAAGCAAAAGAAATCTTGAAGATA
CGACATAAAAAGATGAAAAAACATAAACTTAAAAAATTGAGGAAAAGGATGTACTTTGTG
TGGAGAAAGCAAAAAATGATTCGTAAGGGAAAGAGAGATGCTATATATTGGAAAGATATT
GAAGAAGTTAAAAAAGATGGTGATGATTTTGATGCTGAGTCTTTTGTCAAAGAGCAGTTG
CAGAAGGCGAGGAGGGGAGGGTACTATATTAATGTATTCCAAAATCGATGG---------
------------------------------------------------------------
------------------------------------------------------------
------------GACGAGTGGTTTGAAGAGAAGCACCAACAGATTGAAGCCCTTGACCAA
CAACTGAAGAAACTGCATTCCAGTCTAGAAAATTTGACCAACAATAGACGTGAGTTATCC
ACCACTACTGCCGTGTTTGCCAAGAGTGCTGCCATGCTGGGCAACGTAGAGGAGCACACT
GCCCTGTCCCGGGCTCTGTCCCAGCTGGCCGAGACGGAGGAGAAGATTGAGATTGTGCAC
AAGGATCAG---------------------------------------------------
------------------------------------------------------------
------------------------------------------------------------
------------------------GATGACGAAAGTTGCCAGACCTTTGTTCTTCATGAC
GAGGATCACACACTAGGAAATGCCCTTAAATATATTTTAAACAAGAACCCAGATGTCCAG
TTTGTGGGGTACAGCATCACACATCCATCAGAAAGTCGGATAAATCTCAGGATTCAAACT
TCTGGAAAGCCCGCGACACAAGTCCTCAAACAAGGCTTGAAAGATCTTAAACAGTTATGT
GGCCATGCACTAATGACTTTTGAATCATCAACAAAGTACTACAAAGAGAATCACATGGAT
CCTTTGGCAATGTGGGATTTTGAGCACTGCGATCCAAAGAAATGTACTGGAAAGAAATTG
AGTCGTTTGGGTCTTGTGAGAACTCTTCGCTTGAATCAGAGATTTGGAGGTCTTATTTTG
TCTCCTGTCGGCTCCAAATGTGTGGCACCCGCTGACAAAGATATTGTTGCATCAAGTGGA
ATAGCAGTTATTGATTGCAGTTGGGCTAAACTTCAAGAAACACCTTTTGCACGCATGAAA
GGAGATCAATTAAGACTTTTGCCGTACCTCGTTGCTGCAAACCCCATAAATTATGGGAGG
CCATGCAAACTGTCCTGTGTAGAAGCATTTGCTGCCACTATGTTCATAACAGGTTTCCAA
AACGAGGCAGAGATGATTCTTGAGAAATTTAAATGGGGATCATCATTTTTGTCTTTGAAT
AAAGAGCTTCTCGATGTATACACTAAATGTCAGACAAGTCAAGAAGTAGTCTCGGAGCAA
ACAAAAGTTTTGAAGCGCTTTCAAGAGGACAGAAAACAAGATCAATCAAAAGACTGGCTT
TCTATGGATCCTGATGTAGATGTGTGTAATCCAAATAGACCCGATTCAGCAAGTAGTGAG
GAAGAC------------------------------------------------------
------------------------------------------------------------
------------------------------------------------------------
------------------------------CTCAAAGGAAAAGCTTCTGAGTGGTCTTTG
ATCAAACGCCATCCCAGTGAAGACATGTTTGGTGTTCAGATTTGCGGAGCTTATCCAGAT
TTGATGACCAAATGTGCTCAAGTTTTAACAGAAACATGTGACATTGACTTCATTGATATC
AACTGTGGATGTCCAATAGACTTGGTTTTCAAAAAGGGCAGTGGCAGTGCGTTAATGGGG
AAAGCCACAAAGATGCTGTTTAATCTAGATGACTGGAAGAAGGGTACAGATCTGCTGTGT
GAAGACCTCAATGTTTTCCGCAATCACTTTGACTGCCTGTCACAGTTTTCCCCTCGTATT
TCTGCCTGCATTTTGCATCGCACTCGAATGTTTAAGAAAGCAATACTGGAGGCTGGCATG
GCCACCCACAAAAAGCTCCATTACATCACTTGCAACTTTGCAGAGAACATAGTGAACTGC
CTTGAGCGCCCTCTGGCCAAGAAGTGTCCCATCCCAGTAGTGGAC---------------
---------------------------------------ATCCCTACACAATCTTTTAAA
GGAAAAGCTGACGCATCTGTCAACTGCAAACACATATATGATGATATTCAGACATCTTAT
GATCAGAGAGAAAAATCCATTCAGCATTGCATTCGACTTGTGGGTAATGATGTGAAAAAC
CTCAATGATAAGAGATTGCAAGACCCTGATAATCTAGATGTCATCAAATCTCTACGAAGG
GAACAAACCAAGCTCCGTCTGATGCAGCAGGAAATGAGTGTGGAAGAGGTGGTCAAAGAT
AGAACTCTAAAGGTAAAAAACAACGAACAGTACCTACAAGCAAGTTGTCAGTTTGTAGTC
CAAGATACTGGAGATTACACAAAGCAAGCAATTGATTCAGATGCTTTTGTTGACTGGAAC
ATGATTGAACTTGTTCGCATCTTCTCCACTGAGCCTGCCAACTGTCCTATTTGCCTTGAG
GTCCCATTTGCTGGTAAAATAACCAAATGTGGACATACTTACTGCTGGCCATGCATTCTT
CGTTATATCAAGTTGGGTGAACATGATTCCTGCATATGTCCACTATGCCTTAACATTGTG
GAATGCAATGACTTAAAGAGTGTACAATGGATTTATGTACCAGACTTCAAAGTTGGTGAT
GACATAGAGATGAAGTTGATGCGTAAAGCCAAGGGCAGTGTATTCACAATCCCTAAAAAT
GACTGGGAGGATAGACAAGGCAAACCCATGAATGGAGATGGACCAAACACTAAATATATG
AAAATTCTAGTGGCATCATGCAACCAAATTTTGAACCAATCTTTGCCCATTATCGAATAC
CTCAATGAAAGAAACCCAGAACCTCCTTTATTGCCCAAAGACCTTGAGGGTCGGGCTAAG
GTGCGTGCAATTGCTGAAGTAGTCAACAGTGGTATGCAACCACTACAGAATCTTTCAGTG
TTGCAAAAAGTTGGTGAAACTAAGATTGAATGGGCCCAACATTTTCTTTCAAAGGGATAT
ATGTCGGACAAACTGAATACAAGAGTAATTCAGGTTACCAACATTGCTCCAAGTTGCTCT
AAGGATCAGCTTCGAACATTGTTTGGTTACCTTGGAAGGATCAAGGAACTTCAAATGTTT
CCCCCTGATGGAGCAGAAACTCGTGTAGCGTACATTGAGTTTGAAGATTCTGTGACAACC
GGTGTTGCGCTTCACCTCAGTAGCACAGTCTTCATTGATAGAGCAATCATGATTGTACCG
GTGATGGACGGCAAAATTCCAGATGAGAGCTCTGCTTTACAGTTGACACCGTCTGCTGTG
GCTGGAATGCTTCCTGGGCAACCAACATGGCCTGCTAATGTTGTCTCACAGGTGACTGGA
TTGGGGGCTAATCAGATTATCATGACCAATGATCCTCGTTTGACATCTCTCGGCCTGCCA
CAATACCCACCTCTTCCTGCCACCACTGACCCCAGCAAAATTGAGGAAATCAGACGTACT
GTTTACATCTCGGATTTAGATCCTAAGGTGACTCCAGAAATGCTGCTCTCTTTCTTCTCC
CAAACTGGCGAGATCAAATACATCAGAATGGCTGGGGATGAGAACGGTCCCACTAGGAGT
GCTTATCTTGAATTCACCGACCAACGATGTATCGCGCAAGCTCTAAGCTACAACAATGTT
GTATTTCAGGGCAGGACCGTCAGTGTGAAGCATGCAACTACAAGTATAGTGAAGCCATCC
CCTAAATCTGAGGCATCCCAGCGTGAGATTGATGATGCTATGAAGAAGGTGAAGGAAGCT
TCAAAGCTCATCTCGGCAGCTGCCAACAGAAGAAGAAGGTCTCGGTCTCGTCGTAGTAGA
TCAAGATCTCGTAAACGATCCCGCTCCCGTAGGTCACCAAGGAGATCAAGGACACCTCGC
TCCAGACGCTCCCCTGTGCGGCGTAGGCGGTCTCGCACAAGATCAAAACGATCTCGAACT
CCTCCAAAATCCTACAGCAAAAAGAGAAGTGCAAGTCCAAGAAAACGAAGCAGATCTAAA
AAACGAAGTCGTAGTAGGGATCAGATTGCCCACATGATTGCTTTCATAGATCAAGAAGCT
TCAGAAAAAGTGGAAGAAATTGACTTGAAGGCTGAAGAAGAATTCAACATTGAAAAGGGG
CGTTTGGTGCAACAGTCACGTGTCCAAATTATTGACTTCTATGACAAGAAAGTCAAAAAT
GTTGAACTTCAAAAGAAAATTCAGAGCTCGAATATGCAGAACAATGCCCGTCTAGAGATT
CTGCGTAGAAAGGAAGAATATGTCAGGGAAGTGCTAGATGAAGCTCGTGAACAGCTGAGA
AAAGTCGCCAAAGAGAACCCAGAAGAATACAAGCATTTGTTGATGAAACTAGTTATGCAG
GCACTGGTGCGTTTGATGGAATCCAAAGTCACTATCCGATGCAGAAAGGAAGATGTTCAA
ATGGTCAAGAATGCCATTCCATCTCTTGAAAAGGAGTACAAACAGTTACTTCAGGGGAAA
TACAACTTAGAAATGATTGTTGATGAAAACAAATTTCTTTCTCAGGAGATCTGCGGAGGA
GTTGAATTGCATGCCATGAGTGGAAAGATTGTCGTTGTAAACACTTTAGATGAACGCAAC
CAAGTCACCATCAATGGTCAAACCTCATTCGTTCTTGTCGATGCCAACAACAAACCCATT
CAGTTGCCTCAAGGTATTCAAGTGATTAACCTTCCCCACCAGCAAATGGGGCAGTCAATA
CAAATGCCTGGCGGTGACACAGGTGATGAACCCCTCTATGTCAACGCCAAACAATATCAC
AGAATTTTGAAACGGCGCTCCAGTTCCAGTAGCTCATCCTCTAGCGATTCTTCCGATGAT
GATTGGAAACATCTTCCAAAACATGATAAGAAAATGCGCAAGAAATGGAAGAAACAAAGG
AGGAAGGGTATGATCCCACACAACCAACTCGCTCCGTGGCAGGGAGGCCCACCAGTCGGG
CACCTCTACGTCTTCTTTGACGAGATGTACCTGCGGAACACGCGCATCGTCTTGGTCGAT
TTCATCATTTCCGGCGTGCTGACTCTGTTCTGGATCATCTCGTCGTCTGCCTGGGCGGCG
GGCCTGAATGACGTGAAGCTGTACACGGACCCCTACGACGGCGGCATCTTCCAGACCGTG
CTGGAGTGCAAGAAGGGCTGCGTCACCGACAGCGAGGGGAACTTTGCAAGCCTCAACGTC
TCCATCATCTTTGGTTTCCTCAACTTCATCGTGTGGGTAGGCAACCTGTGGTTTTTGTAC
AAAGAGACACCGTGGTTCAAGGTGCAAGCCAAGCCCCCCACCTTAGCAAAGACTGGTGCC
TTGCTCAACATCAAAGATGCTTCAGACTTTCTTATCCAAGGTCTGGACGCTGCTGGTAAA
ACCAGTATCTTGTACAAGTTAAAACTTGGAGAAATTGTAACTACCATCCCAACAATAGGC
TTCAATGTAGAAACCCTCACATATGGCGGGATGGAATTTACAGCATGGGATCTTGGTGGC
AGAGATAAAATTAGACCCTTATATCGACACTACTACGCAAACAGTGCTGGGTTGATCTTT
GTCATTGACAGCACGGACACTGACAGGCTTGACGAGGCTCTTGATGAATTGGACAGGATG
GTACTGCAAAATGAGGAACGCAAGAAATGCATCAGAGCAGGTGAAGTTACAACAGCTAGT
CCTTGCCCTGTATGCAGAGATGAATATTTAGTCTTAGATGCAAAGAACACCAAGCTGCTG
GAACAGTTCATATCCCCGTACACGGGTGACATCTACGACTCCATGAAGACTGGCTTGTGC
CAAGAACAGCACCGGAAACTCACCGTGGAAGTCATGAAGGCGTGGGACCAAGGATACCTT
GAGATGAAAGTGCCTGTGAGGATCTACAATTATGATGATTACAAATCATTTAAAAGTGAC
TTAAGCTTTGATAAATTGTATCCAAGTTCAAATTCTGATTTTCTGAGGCAACATATGGAA
TCGTCATCACAGAAATTTTCAGGTTACATACCAGTTGAACAGCTAGAAATCAGTCACAGT
CGAAGTAGTGGGCCTGGAGGTCAAAATGTCAATAAAGTGAATAGTAAAGTAGAAGTTCGG
TTTCATCTTAATACAGCTTCATGGATTCCAGACTGGATTAAACCGAAAATTTCATCTCAG
GAGCAGAATAGAATAACTAAAGATGGATTTCTAGTAATCAAGTCCGACATGACCCGCAAA
CAGATGCTCAACCAAGCAGATTGTCTTCAGAAGTTACGGAATATCATTTATAGAGCATCA
ATAGTAGAGGAAGGACCAACAGAGGAAGAGAAAAAAATTAAAGAGCAAAGGATGATGAAA
GCAAAATCTGGAATTTTGAAAGAGAAGAGAAGAAAGTCCCTTTTAAAGAAATCAAGA---
---TACGGCAACGACCCTGACCCTATACCAGGTCAACCGTATGCC---------------
------------------------------------------------------------
---------------------------------------------------CCGCCAAGC
TCACTTGGCCAACGGCTGGATGTTGGCAGTTTGTTTGAGAATGCTAAGTTCTCTAAAGCT
CCTGATTACAGTAAACCTAGTGGTGACTCGTACATTACTCAGTACAATCAAGCTGCAACG
GAGTCAATCAAAAATACTATTGGGATTGGAAATTCATCTCGGCCCCAGAATTCAACCAGC
TCTCTGGGATTGTCAAATCTTGGCCAAAACTCATCTGTCTTATCTCCTCTTTCAAGTTCT
CAGAACTCTATGCCTCACGCTATTGCCCAGCTGTCGCAAATCTCGCAGATTCCAGCTGTT
GTCACTAATATGCAGCAAAGACCTAAGCCTCAACGGTCAAAACTGCCACCTCCTTCTAAG
ATTCCTTCAACGGCTGTGGAGATGCCAGGCCACATTCCTCGAAATCCTCAGCTGGATGTA
CAATTTGGTCTTGACTTTGGGACTGAACCTTCGGTGTTCGGTTTTGGCAATGCGGTTACT
AGCTCGTTTACTTCTACCAATGGGTCTTCTAATCATTTGAACCAAGGTCATGTGAGTCAG
TCTGCTGGGGATGGGAATTCCATGCCTTCCCCATCAGCTGGATCCTCAAAGGTGCCATCT
GGAATTGAACCCCAAGTTTCCAACAGGGGGTTCCATAACTCAGTTTATTCCTCCCCTTAC
TCTTCAGCCAATGGTTTCCCATCCTCCTCATACCCAAGTCACACCAAGCACTCTGCAAAC
TCACAACCATCACAGTCATCATTCCCCGGGCAATACCCAGTCTCATTCCCCGGCCAAAGC
CAATTTCCAGCACCACCCAACACTACCCCCTTCCCGTCAGGACAATATAACTCATCATCC
TCAGGTCAAAATCAGTTTTCGGTTGGAACGTCTACACATCAGAACCAATATTCTAGTCAG
AATAATGGTGTTCCTTCCCAATATTCGAGTTACCAGAACAATAGCTCCTTCCCCTCTCAG
TCCAACTTCCCCCCAAAGCAGTCTGGATTATACCCCACATCCACTCAGTCAGGCGTTTCC
TCCTATACATCTCAGTCCAGCTCATATCAGTCCCCATCAGCTGGCTCATACCACTCCAGA
GATGTCCCTTCCAACATGCCAGCTAGTACTCAATCTAGTACTGGCATGTCTTTCCCAAGT
CAGCCTCAGAGCTCAAACTTGAAGCCTGCAGCCTCACAAGGCAACTCTAGCTTTAATTCA
CAGACATTTCCCACACCACTCCAACCATCATCATTGGCCAACAAATTGGGAGAAGGTCTA
TCTAAAATATCCATGAAGGACTCATTGGACAGTCATCCATCTCAGTATGAGCAT------
------------------------------------------------------------
------------------------------------------------------------
------------------------------------------------------------
------------------------------------------------------------
------------------------------------------------------------
------------------------------------------------------------
------------------------------------------------------------
------------------------------------------------------------
------------------GTCGGCTTAGACTGTGCCAAGGTGATATCTATACTGTGTGCT
GCCTACACAGCTAGTTTGATCAGCTTTGTCAGTTCTGCCACCATAGCCCTCCACCTGTCC
GGACCTATGGCTACCATGGTGTGTGTTCCCTGCTTTCTGATTCCAGTCATCCTGTGGATC
TTTCACAAATTTTTCAAGCCTTGGCTTTCCAAGTTCTGGAGTAATTCTGAGTATGTCACT
AGTAATCTAACGTGTCCCATGCCAAAGAAGAAGAAACACCCAGATGGCAAGGAAATGCAG
ATCAATCTGACAGGCTTTCTCAACGGCAAGAACGCTCGGGTGTTTGTGGCTGAGCTGTGG
GATCACCTGTGTAGTGCACAAGAAAACATCACTGGCATTCCCAATGAATTTCTAGAGCAG
AAGAAAAATGAAATCAAACAAAGACAAGAAGAACAAGAGCGTCTTCAAGAACAGTTAAAG
AAGAACGAACAACAAATCAAGGAACAATTGTCAAGGGAGAGGAGGGAGTTGGAGAAGAAG
GACTTGAGCAAACCTGTGCTGGATTCTGGAGATGTCCCTAAACCGGAAATTGCAGGGGAC
CCTGACGTAAAGACAAAGAAGGAGAGAAGAGATAGGAGACATTCCAGGACACCTGACAAG
CACAGAAGATCTAGATCTCCTGACCGACGAAGAGGGAGATACCCCCGCCGCAGGTCGAGG
CCAGCCAAGAAAGACACCAGGAGGTCTAGCTCTGAAAGTAGTTCCAGTGGGTCGGATTCA
TCTCCAGATAAGGCTGGCATTCAACAGCGTCGAAATTACAGAAAACATGAAGAGAGTGGA
AAGGATTCATCAGACGGTGAAAATGGAAGGCGACGCAGGACTCCACCCCCCCAAAGCCCT
CCAAGGAGATTTGCTTCCCCGCCAAGGAGAATGAGTCCTATGCATCGCAGGAGTCCATCC
CCTCGTCGCAGGTCTCCCCCCAGGCGTCCTCCACCC------------------------
------------------------------------------------------------
------------------------------------------------------------
------------------------------------------------------------
------------------------------------------------------------
------------------------------------------------------------
------------------------------------------------------------
------------------------------------------------------------
------------------------------------------------------------
------------------------------------------------------------
------------------------------------------------------------
------------------------------------------------------------
------------------------------------------------------------
------------------------------------GAGGACAAGGAGCCAGAATACAGT
GAGGAGACCAAGCGTTTGATTGCAGTGGCTGACGAGGCCAGGCATAAATTTGATGAGACT
GACAAGAAGTTGAGAGACCATGAAGATGAAATCAGTGACATCAAGAAGTACCTAGAGATT
GACTTTGGCCCAAATGAGGAGTTTTCCAGTCTGAAAGGCCAATGCTTTGAGTACACAGAC
AGGGAATACACATACCGCCTTTGCCCTTTTGACAAAAGTACTCAGAAAAACAAGAACGGA
GGCATTGAGACATCTCTAGGTACTTGGGGTAAATGGCATGGGCCCCGTGAGGACAAGCAC
AGCAGTATGATGTATGAGAATGGACAGGGCTGCTGGAATGGTCCCAGCAGATCTACCCAT
GTGAACCTCCACTGTGGCCCAACCAACGAAGTCACCAGTGCCTCAGAGCCAAGTCGGTGC
GAGTACCAATTTGAATTCACTACCCCCGCCAGGTGTGACCCACCAAGGGATAAAATCAAG
ACTTGTCTTGATGACATCAAAGTACAGGTACCCTCTCTACATGAAAAGGGTAAACTCAGC
GAATCCACAGTACTATTTAAAGCTCCCGCCTATGCTACACCCCCCGCGTCCCTTCACAGA
GTCGGACTAGAGTCAAGCTCAACAGGGTCTTCTTTCCCCGCTGATTTCACCAAGCCCGTT
CCCTTGGCTGTGGTTTCGCCGGATAGTAGATCTCAAGCAGAGAATAAGAAGGGGCAGAAA
CATGATAAAAAAGATCATTCAACTGCTATTAAAGCGGTGGATGAGAAAACAAGGATTGAA
TTCCTTACCTCAGTGGATGGAGTTGTCAGTGAGGGAAAAGAGGCTGTTGTTTTCAAAGCT
ATTGGAGGACGAAAAGATGATGTTATTTTGAAAATCTACAAAACATCAATGAATGAATTC
AAGACTAGACTCAAGTACATCCATGGAGACTACAGGCTGAAAGACGTCTTCAGGAAATTT
AATGCCCGAAAACTCATGGCAATTTGGGCAGAAAAAGAATACTTGAACCTGAAAAAGATG
CAAAGACATGGTGTTCCTTGCCCAGATCCACTTACCTTGAAGAAGCATGTTTTGGCAATG
TCTTGTATTGGAGGAGACAAGCCGGCACCAAAACTGAGGGACATAATCTTCCATGCTGAC
GAGATTCAAGATGCTTATGAACAGACTGTCAATTTGATAAAAACAATTTACCATAAATGT
AACATGGTTCATGCTGATTTCAGCCCTTACAATTTGCTTTGGTATGATAAGAAGGTATGG
GTCATTGATGTACAGTCACCTAGTGTTGTGGAGGACGCTGTAGATAAAGTGTTGAATGAA
TTGGGGACCACCTTCATCGAAACGTTACTCCTGGCCGTAGGGACAGACAGAGAGGAGGAA
CAGGAACCAGAGACCGTAAACCTTGCCTCCATCCAGCGGTTCTGGCTGACGATGCAGGAG
ATGGTGGCCAAGGATAAAGTCATCTCCCTGGGTGTGTGCGACCTGGGCAAGGAAGGTCTA
GAATCCCTCTACACCTGGGCACAGGTCAAACCCGCA------------------------
------------------------------------------------------------
---------------TTGCCTCGGTTGAAGAGGCCGGAGAGTACGGGCCGTAATGAGTTT
GCCACCATACGGGACCTCTTCAACTACATCATCGACGAAGACAAGAAAGCCAAAGCTCTC
AAATGCCAGTATGATTCATGCGGCGACGACTACAGCAACGACAACCTCGGGGAATGCGAT
GATGACCAGTACTGCGTGAAATACAAAACCACCGTCTGGATTCGAAACTCAGGGGAGATT
ACTGGAAAACTGACCAACTCGTCCGTGGTGACAAGAACATGCGAGTCCAAGAAAGGCAAG
AGTGAGGGCTGCACTGGTTGGCAGAACAATGGCGGGGTGACCCTCAAGTGCTGGTGTGGT
TCCAACAACTGTAATGGGGACATCACTCTGCACAGTATGGGGGAGATTGTAACAGACAGG
CTGAGTTTCCACAGCCCTGTGGCCATCTTCCCCGCTGGCTATTGCATCACCAGAGTCTAC
ATCAGTCTGTCGGAGGATGTGTTGATGACCGAGACGACAGGCTTGGATTTCTTTGGCTTG
TCACATTCAGTCATCCAAAACCTCATCCAATCCATTCCTGGAGCTCGCAAGTGTTCTCGT
TACAAGTGGGTCAAGTTTGAAATCGACAAAACAGAGTCCAACGAGAACTTTTGTGTGGGG
AACAATGATCCCACAATCAGCTACGAAGCCTTT---------------------------
------------------------------------------------------------
------------------------------------------------------------
------------------------------------------------------------
------------------------------------------------------------
------------------------------------------------------------
------------------------------------------------------------
------------------------------------------------------------
------------------------------------------------------------
------------------------------------------------------------
------------------------------------------------------------
------------------------------------------------------------
------------------------------------------------------------
------------------------------------------------------------
---------------------------------------------------AAGGCGCAG
TCTGAGAGTCAGGAATTCATCAAGAAGACGGAGGAGAAGCTCAAGCGTTCCATGGAGAAC
AGGCGAGAAAAGAGGGAGACACAGATCCGAGCCTTGCAGGAACGACTGCGG---------
------------------------------------------------------------
------------------------------------------------------------
---------------------------------------------------TTAGGTATA
TGGGTAACTATCATAGCGATAGTCATCCCCATCTCCATGATTGTTGTGGGCTCTGTGCAC
TTGGATGACTGCGATGCAGAGAGAATGATCCCCATCTACATGGTTGTAGCTGGGTGTGTC
GCTTTTGTGCAGAACCTGATCAGGTTGGTGCCGCATTGTTATGTGTACCGTGCCGATGCC
ATTGTGACTGACACTTGGCGTACAGCTAAACTGGAAAAGGCTCTAGTGGCAGAAATGAAA
TACAAGGACAAATCCATTGGTTTCCCTTTGAATGCTGTACCAACTGGATATGCTAATGTT
CTTCATTCCTTTATGAAGCAATTTTCCAAGCAAACCCTGGACGACATTCACTATTATGGC
ATTCAGACTATGCTGCAAGAAGCTGCTAAGGGCATTCCCATCCATGGATACAAGATATTC
TTACAGCTTTTGGCCCAAACGAAGCCTGATGTAATCATGGACAAAATGTCTCAGTACCTA
GACCTACTCAAGATGCACCAGAACAATCCGTCCAAATGCTTGTCAATGTTGTGGGCTCTT
GGACAATGTGGACTGAAAAATTTTAACTGTGGACTGAAAGTGTGGCTTAATCTCATGTTG
CCTGCCCTTGAGGTTCGTCAAGTTGCCCATTATCCTGTTGAATATTTGGAAGCGCTTAAC
AAGAAATCAACAAAAAGCTATGGCTTGGTCAGCCTGAGGGACTACTTCCATGTGATGGAT
GTGTTCTTCAGTCCTAAGTTCACTCTAGCCAATGATTTAAAGAAACGCTTGATTGTTCTT
TACCCATTCATCAAGACCCTTGCATATGGAGAAGAGCCAGCACAAAATCTGCGTACATTC
TTTCCTTCATACTTGACTCGCTACGCATCAACCAACTCTCAAATGAAGGATGAATTGCTG
GAGTGCATGACGCACTGTCTGATAACAGATAAACAGTCTTTCAGTGTCTGGTGTCAGCTG
TACACCAAACACCTGCCAGCTTCTAGTCACCTTTTGGAGCATATCAACCGAAAATGGCCA
AAATTGTCTTCGAAATTTGACAAGAAGATTCTGAAGGAGACATTGAGATCTTTTTCAGTG
ACAAATGAGGAACTGGAGGTCCAGAGCAAAGGAAAACTGGATGGTCTGAAACAATGCAAG
GCTACAAAGACTCTGCTAACAAGATTGACCTTTCCTTGGAGCCTCTTGGTATTCGTTATA
GTCTCTGTGCTTGCTGCTATTGTCATCTACGACATCATGTCAAGCCCAAGTTTTCGATCT
TCCAAGATAATGCAATTTTTGGAACACTACGGTATTCTGGCACTCCTTGACAACTTCTAC
CAGTGTGTACTCAATGTCATCACTCTTTCCATCAATTGGCTTAAAAAGAATTTCCCAGTT
TACTATGCCTACGTTTGCGACACTGTGGGACCAGCTCTGATTGTTGCCTGGCGTAAAAGG
CGGTACAGTGATGTTGATCCCTACAGAGGTCCACCAGAGTTCATGGAAGCTGGTGCTCGC
GGTTTTTTGGTGACAACTATTCCAGACAGAGAGGAGCATGCTATTGATGAAGCTGTGCGA
TGTCTTCGTAAATCCTGTGTTAAATTATTTGGTCGAATCAAGCCATTAAAACGAGAGGAT
GCATCGAAAGGATGTGTCATGATTGACTTTATGGACCCTGAGACAGTCACCATGCTGCCA
CACCCTGATGCTGCTGCTAAAGCAAAAAAAGATGAGGTT------CCACTGATGTTTGCA
CCTCATAAATTTAAATGTTACCGCACAGAGCTTCGAAACATTATGTTTGTCAAGTCAGAT
GTTGCTGATCCTGGTGTTGTTGCAACCACAGCCTTTGACCTAATCTTGGACAGAAAGCCC
ATCTTTACGGATTGCATCAATCAGTTACTACCTGTTCACGGTGTTTGTGACAACGATTAC
AAACAGTTAGAAATTATGTGCCGCAGAGTATTGGTTCCATTTGTGGGAGAACACTTGGAA
CCCCCGAGCTTTGGTGTCATGCTGGTAGATAAGATGTGTGAGCCTGGTGCAGAAGTTCTG
CTTGAAGTGGTTCGCAGCGCCATCTGGTGCCTCAACCCAGATGCCCATCAGCGCTCTCCC
TGGACAGAACCGGATGTGGTCGTCCACATTGAAATTATTGGCAGCAAAATCATCCTCAGT
GCAATGACACACTACATGAAGTACAGACAATACAGTCCATTCTTTGGGATTAAAAGGTTT
TCTCTTAAATTTCAGAGCAGTGGATTTTTCCTGGAGTTGCCCATTCTTGTGCTGACTGGG
CTGTGCTCCACACCACTGGGTGCGATGCAGTTCATTCCTGTGTACCACCACCTCCACGAT
GTGCTGGGCATTCACACTGAAGTGTGTGTTCTTCTCTTCTTGGGTTTCTATGGAATTGTC
GTGTGGAGTTCGGACAGGCGCGTCATCAAATTTGGAGACAAGGTCATCAAGGCCGGGGCC
AGCTTTGGCCGACCCATGTCCTCCAAGCCGGTGACCTTCAAGGAGAAGATGAGGCAGCAG
CTCATCAAGGCC------------------------------------------------
------------------------------------------------------------
------------------------------------------------------------
------------------------------------------------------------
------------------------------------------------------------
------------------------------------------------------------
------------------------------------------------------------
------------------------------------------------------------
------------------------------------------------------------
------------------------------------------------------------
------------------------------------------------------------
------------------------------------------------------------
------------------------------------------------------------
------------------------------------------------------------
---------GATCAAACACTCAGTGAAGTTACCAAAAAAATTAATGATGCAAACCGACTC
ATTGAAACAATGACCTCTCTGGAAAAGTTACGACTAATTCGACAAGATGCTGCAAGAAAG
AGAGGAGACTCGGATGTTGGTGAATCCCGTGAGAGTTTTGAACAGAAGATTTCGGATATG
ACCCGGCTGGTCCAATCACAGCTGGAGGTGTATGAGCAGGAAGAACAAAAGTTAAGAGGC
AAAGCTGCCATCCGTAGAAAGGCTTGGGATCATTTGGAAGATAACAATTTGGTCTCAGCA
CCTCGGCCCTGTCATTATCGTATTCCTAACTTTGAGGGTGCTGCTGCTGCTGCTGACCGG
CTGACAGCTCTTGATGAGTTCAAAAAGGCCCACACCATTAAAGTGAACCCTGACAAAGCA
CAGGAGCATGCTCGGTTCCTTTGCTTGGAGGCTGAAAAAGAACTTGTCCTTCTCTACCAG
AATCAGAAGGAATTGATGGTGCCAACACCCGAGTTGAAGTCTGGCCTTTTGAATCGTGTG
ACTCCCCCAGAAGGAGCTACGAAAGATGATTTGAAACACTGTTGCACCACTCAGGGTGTG
AAGGAGAATAGCAAAGAGATTGGACTTGATGACAAGGTTAAGCTTGACTTGATTGTGGTT
GGGAGTGTAGCTGTTTCTAGAAATGGTTACCGTATTGGCAAGGGCAAAGGTTATGCTGAC
TTGGAGTATGCTATGATGCGTACTTTGGGGGCTGCAAGTGCAGACACCGTGGTGGTGACA
TCAGTCCATGACTCGCAGGTTGTTGACATCCCTGAGGAATTGGTTGATGAGCATGATATC
ACAGTTGATTACACTCCTGCGGAAGGATGTATCGGCAAGGTGATGGACATTTTCTTCCTG
CTGGACTCCTCGTCCTCCATCTACATCAACGACTACATGTCCCAGCACAGGTTCGTCCGT
GACGTCATCAGCAGGTTTGACATCAGCCCACAAAGCACTCGCGTGGGAATGCTCACTTTC
AGTGACGACTTGGAGCGACCCGTGATGGGTTTGAACCGTTACTCCAGGAAGAGCGACGTC
CTGGCCAGCATCTCCATGCAGAACCTTCCCTACAGGACCGGTGTGACCAACACCGACCTG
GCCATCAGACACGTGCGACAGATGCAAGATTTCAGACAGGACATTACCAAGGTGATGGTT
GTGATGACCGACGGGGGGTCCAGATCCTCAGGAACAACCGCACGGGAGGCCGAGCTGGCC
CGTAATGCCGGATTCTACATGTTCGTGGTGGGCATTGGTCAGTACCTGGAAGAGAGAGAA
TGGAGGTCCATCGCCAGCGACCCCGATGACTCGTTCATCTTCAACATCACCAACCCACGA
TTCTTCCAGGATGTCAAATATTCATTGCCCCCACGCGCATGCGCACTGCCTCCAATCATC
CTCGGAGGATCCTGCAACGTCGGGCAGGTGGCCGAGGTGTACTTCGTGGCCTCCAGGAGT
GCCAGCAGCAAAGCCATCGACATCATCGAAAACTTCAAGAGGAGGAGCAGGGACGACAGA
GAAAGCCTCCGTCTCAGCTACATGATCGAGGCTTGCGGCTCCGTCACCAACACCCCCTTG
GACGATGAAGACGTGTACTGTGACAGATTTTCTAGGACCGGAGACACCGCCGAGTCTGTG
TCTGCATTGTTCAACCGTGCCAGGGCTGTTGCCAGGGATTCCAGGAACGACCAGGTGATC
GTCCTCTTCGTTGATGACGAGACGATGCTCGCCAGATTCGACTGGTCCACCACCGCCAGA
ACCACCGGGGTCAAGGTCATTGTAGTTGACCTTGGTCTGAGGACGTACAGGGATTTCGCC
CAGAGAATGGTCGATGATGCCATGCCTCAGGCCTTGATTGACCTCATTTACTGGCGAGAT
GTCAAGACAACAGGGTTGGTCTTTGGAGCCATGTTGGTGGTGCTCCTTTCCCTGGCTATT
TTCTCCCTTCTCAGCGTGGTGGCTTACCTCTCCCTGGCTGTCCTGACAGTCACTTTCAGT
TTCACTGTCTACAAGAAGGTCATGGGAGCCGTACAGAAATCCAATCAGGGACATCCTTTC
AAACAGCTCATCGGTTTGGACATTACATTGAGTGAGGATAAACTGAAGAGCATTATCCAG
AGCTTCTTGAAAAATGCAAACTGCACCATTAGTGAATTGAGACGTCTCTTTCTCATTGAG
GACATGGTTGATTCAATCAAGTTTGGACTTAAAGAGGAGGAGGAGAGAGCTGACAATGCA
GCTCTTGAAGTTGCTATCGAAAAGCTTATGGAGTCAGGGCAGAATTGGGTATCCGAGGCA
GCCAGAGCCCAGATTGATGTAGCCAAAGCAACATTAAACCACTGCAATCTCCTTAAGAAA
GCTATGGACGACTCATCCGATATCCTTGGCAAAGATACCCAGTGGGAGGCTGTCACTGTT
GCCTTCAAAGAACGGGAGATTGCTACAACCCGCGCCAATGAATTGGTGGATGAAGCAAGA
AAGAGCATGGAGAAACTGAAAAAACTGGTTGATGAAGCCAGAGAAAATAAAAGCACTTCA
AAAAATCCAGCCATCCACCCAGCCACTAAAAAACTTGCAGAATTGAGCAAGGAGATGTCA
AAAGCAAGTGCACAGGTTCGTCAAGCAGATGCTGATGCAAAAGTCATGTTCAAATATAAA
GATTTGGTTGATAAAGGCAGGAAACAGTTTCAACAGGAGCTGGAAAGTCTTTTGCCTGAT
GCCAAATCTGGGGGAAAAAGTCGTAAATTGACGGAAGAAGAATTAAATGCCCTAATTGCA
CATGCACATCGTAGAATTGAACAACTGCAGAAACAAATTGCAGAGCAATTGGCAATGGAG
CGCCAGAGACTTTCAGTAGCGCTAGACACACAAAAGGAAGAAAACAAAGGAATCACAGAC
TCGGCACTGGCTGATGAACGTGCTCGTTTGCTTAATGAATTTAATGTGGAGAAGCAGAAA
TTGGAGATGGAGTTGATGGTCCAGATGGAATTAGATGTACGAAGGCAGTTGAGTCGCCAA
GCTGCTGCCCACAGTGACCACTTGAAGGACGTCCTGGCTGTGCAAGAGGGCGAAATGAAC
AAAGAATTTGAACGCAAAATGAACATGGCGCTCCTGGAGGAGAGAGAAAAATTCCAAGAA
GAAACTTCTGGTTGGATTTCCAGATTGAAAGGGATTGAGGCCGCTGTTGATGCAAGAGCA
GCCAGTGAGCAGCTTGCTCGCACAGCACAAGACCTGTGGCTGGCTTGCATTGCTCTCAAC
TCCACCATTCTGTTTGGCAGTGAGGACAACTCTCTGATACCCCTTCAGCCCCAAGTCCAG
GCAGTCGTGGACTCTGCCAATAAACATCCTTTTGTAGAAACCATTGCCAGCACCATCCCA
AAGCTTGCCTTGGAGAGAGGTGTGTACACAGAAAGCAACCTCAGAGATCGCTTTGTCAAA
GTGGCCCAAATCAGTCGCCGCCTTGGCCTTGTTCAAGAGTCCAACGCTTCGTTGTATAAA
TACCTCGTTTCGTTCTTACACTCCTTTTTCACGGTGAACAATGTGGCGGCCCATTCTGAG
AAAGACTTGATTTCCTTGGATGAGATGGACAACTTCAAGTTGGTGGCCAACGCACAATAC
TGGATGGAGAAGGGCAACCTGGAGATGGCCCTACGGTTTATGAATCAGTTGACGGGCCAG
TCTAAGAATGCGGCCAGCGACTGGGTGACGGAGGCTCGGCTGTTGTTGGAAACCAGGCAG
GCGGCTCACACCGTCATGACCTTCGCCTCAGCCCGGGATGCCAAGAGAGCCCAGGAGATG
AAGATTCCACTCACCGTTGAAGAGATCGTAGACTCCCCTGTGGAGTCCTTCAACGACTTG
CTTACCAAATACAGCCTCAGTGAGGAACAGTTGACTCTGATCCGAGATATCCGTCGTAGA
GGAAAGAACAAACTGGCAGCACAGAATTGCCGCAAACGCAAAGTGGGCGTCATCGTCACT
CTGGCCGATGAGATGGACGAACTGCAGAAGGTGCGGGACAGGCTCAAGTTTGAGAGGGCC
AAGCTTGCCCCTCTTGTCCGAGCTTTACCTCGACTAAGCAATGCACGTGGCACTCCTGCC
CACTTCAAATCTCCTTATGAGGTGTGCTTGGAGACCCGAAGCCACATGAAATTCATGCCT
GTCCCAGAAGGCTCATGGCAAGCGGCTCACACAGCCAAGAGCAACTACTACAATAAATTG
ATGGCAGTCAGTTTAGCTCTTTTTGCTGCAACTTTCGGCTATCTGTTTGCAACAGATGTC
ATCTATCTTCATGGACCTCCCTGCTGTTGTTTGGTGGCTCAGACTAATGAGATAGGGTTT
GCCATTTACTTTTATGCATATTCCACCTGGGAACGCACATTCATCCACCTGGAAGATCTC
TATGTGAAGCCAGATTTCCGCGGGCGAGGTGTTGGAAAGAAGCTATATCAGACTGTCGCA
CAGAAGGCACTTGACATGGGTTGTACTAGGCTGGAGCTGGATGTTCTAGATTGGAACAAA
ACGGCCAAAGATTTCTATGAAAAAATTGGA------------------------------
GAAATGAAGGTCAACTGGGCAGCGTCACCAAGTACAGCTCCAAAACAAGACACAAGCAAA
CACTTCCACGTATTTGTAGGGGACCTCAGTTCGGACATAGAGCAGCACCAACTCAGAGAA
GCGTTTTCTTTATATGGAGAAATTTCAGATTGTAAAATCATCCGTGACCCGGCAACCATG
AAATCCAGAGGCTATGGCTTCGTCTCCTTTGTAAATAAATCGGAAGCGGAGACTGCCATC
TCGGGTATGAACAACCAGTGGCTGGGGACCAGACCTATACGCACCAACTGGGCCTCCAGG
AAACCCCTGGCACCCGTCGTCAAAGACAATGCCAAGCCCCTGGCCTATGACGAGGTGTAT
AACCAGTCCAGCTCCACCAACTGTACAGTCTACTGTGGCGGTGTGCAGAATGGGCTCTCA
GAGGAGCTGATGCGTAAGACGTTCTCACAGTACGGCACCATCCAGGAAGTGAGGGTGTTC
AAGGACAAAGGCTACGCTTTCATCAGGTTCAGCACCAAGGAAGCAGCCACACAGGCCATC
TGCACGGTCCACGGGACCTCGGTCAACGAACAGCCGGTCAAATGCTCCTGGGGGAAGGAG
TCCAACGAATCTGGCCAGGCCAACCAACAGTCCAACAGTCCTCCAGTGGTGATGGTGCCA
TCCCAGCAGCAGCAGCCCATAGCTGCCACCCCAGCTGCCGCCGGCCAGTTCTACAACTAC
TACCACGGCGCCCCCTACGCAGCCGGCACCCCCACCTACCAGAGTGCTGTGCCCGCCCAG
GGGCAATTCATCCCCACGGGACAGTGGCCCAGCTATTCCAACTACCAGGCCTATGGGAGC
ATGAACATGCCGATGGGCCAGTACGCCGGCCTCCAGATGCAGCCAAGCCAGCAGCAACAG
TTCACCAGCGGCCAGGGCATGGTGGGATACCCGATGCAGCAGATGGCGAGATCAAACGTT
CGTTACGAAGTGCTTCCTTCAGAGGAGGAAAGGGTAGCAGCTGAACCTGTTGAGGTGGCC
ATGACTATCCCACCTCCCGAGTACACGGAAAATGCTGCGGTGGAACAGGATGGAGATACA
CCAGCATATGGACCAGCCAAGCTGCCCAATTATGTTGAAGCCACCACGTTACCATCATAT
GAGGAGGCGGAACGTACCAAAGTGGAAGAAGTCTCAGGTGGTCGCAATGATCTTGAAGCT
GGCAGGATGACAGGAATTGATGGTGTCAATGAAGCAACCATTGGAACCGATGGCATGTTC
ATTTGTACTTTCTTTATCTCATTCTTGTTCAATTGGCTTGGATTCCTCCTGTCTCTTTGC
CTATCCAACACAATTGCTGGACGCTGTGGTGCCCTCTCTGGCCTTGGACTTTCCATTGTC
AAATGGGTGGTCATTGCAAAGATTGATCTCGTCGAGCGCGACCCCAACAACTTGAACGAC
CACGTTAGGGTCTGTTTCGACGAGGTGATCGGAGAGCCAGACGGCGCCCACTCCATCAAC
TGTGTGTGGACCAACTCGTACAAATGCTTCAACTGCTGGAAGAGCTGCTGCTACAACCTC
CTCACCATCTTCTGTGCCATCCCCATCTCCATGTGTTGGGGTTGTGAGTTTGCTTACATC
ACCTTTGCTCACGTGTGGTCCATCACTCCTTGCATGAGGTCTTACATGATCCAGTGCGGA
TGC---------------------------ATCCGTGGGGGTGGAGAGATGTTCAAATTC
CCATGGACATCCTATGCTAAGGTTCAACAGTTTCCTTTCAAGTTTTACTGGAAACATGGA
CGCTTGTTCAGATACTTCTTTTATTCTTCAGCTCTTCTTTTCCCTCTTATGGTGAAACTC
ACAAAA
>californica
GAGAAGCAACAGCTTGTGGCACTGCACCAACAGCATGTGCAGGCTAACTTGAATGAGAGG
AAGAGAGACGCCATGGAGAAATACATGAAAGCTTTGACCAAAGGAGATGTTGACCTCATC
ATCAAGTACCTGCACTCCTACATCAAAGCAGAGGAAAAAGACAGAATGCACACCATCAAC
CACTTTGAGCACATCAAGTACACCAATGCCCGTGAAGCTTTGCGTATCCATCCTCACATT
GTCAACCACCTGAAACTTTCAGAGGAGCGCATTGATCAGGCCCTAGGCATGCTGAACCGT
TTCCCTGAGATTGAGGAGAAAGTCAAGCCAGAGATCCAAGAGTTCCTCAAGAGGTTTGCT
GCCATCGCAGACAGCATCAGGAATGTGGTCCTGCCAGTACCAGAGGTTGAA---------
------------------------------------------------------------
------------------------------------------------------------
---AGAATATTTGAACCACCAAGGGTCATAACAAGGAGAAGCTTGCTGAAATCTGTTTTC
ATTTACAAAAAGCACCAACACCAGTATGAAACACGTACAAACTACAAAGTTTTTGAGTTC
AAGCACTTAACTGGATCCACAGCCAGCACATTCCTGGAATACATCCAAAGGAATCTCCCT
GAAGGAGTGGCAATGAAAGTCACTAAGCATCAGCTTCATCCTTTCCCTGAACATGTGAAG
TGCCCTGAAAAGGCAAAGCATTTGGAG---------------------------------
------------------------------GAAGATTTGAAAATGGGAGCAGCCCACGAA
GAAAGTGCAGGACTTAGATTCAAGCCGGTGAAGGACATTAAAGGAGAGGTGCAGACAGCC
ATGAAGCTGTACCAGAAGTACCCGGGCTTGTTC---------------------------
------------------------------------------------------------
------------------------------------------------------------
------------------------------------------------------------
------------------------------------------------------------
------------------------GACGAGAACAAGGTGAACCCGTCCATTCTGGTCCAG
GACGATGAGGAGCAGACGGTGGAGAAGAGGCGCTACATGGGGCTGTGCTACCACCAGAAG
GCCAACACTTTCGTCCCCTTCCCATGCTTGAGGAGCGGCCGGCTTGAACCAGAAGTATTG
TTCATCATGAACAGACTGACTCCAACAAATTTTGAACGTTTGGCTCTTGAGATGAAAAAA
TTGAATATTAAAACATATGAGGATTTACAACACCTTGTAAACATTTTCTTTGAAAAAGTG
ACAATGGAGACTAAGTTTGTGCAGGCATATGCTCAGCTCTGTAAAGTCATGTCGGGGCTT
AAAGTGCCTCCACCACCTAACATTAAAGAAAATCAAGCAACATTCCGTGTGGTGATGTTA
ACTAAATGCCAGCAGGAATTTGAGGCAGACAAAAGCATCATTTTTGAGGACCCTGAGGAG
AAGAAGAAGAAATTAATATCTGAGCTACCTGACACGCCGGACAGAGCAGAAACTATTGAA
AATACTTTGTACAGAATGAAGCTGAAAAGAATGAAATTCTATGGAAACATAAGGTTCATT
GGTGAACTTTTCAAGTTGGGTATGCTGACAGAGAATATTATGCATGACTGTATTTACCGC
CTGTTGAAAGCTCGTGATGATGATTCTCTTCTCTCTTTGTGTCAACTTCTTACCACTGTT
GGACAGGCATTGGATACAGATAAAGCAAAGCCTCGAATGGATCAATACTTCACTCAAATG
TCTAAAATTGCTGATGAGCGCAAATCAAGAATCAAGTTCTCATTAAAGGACACAGTGGAG
TTGAGACAAAACAATTGGATTCCTCGCAAA------------------------------
------------------------GCAACTGTTAACAACAGCACTTCACTTAAGAGCCAA
GAGGACAAGCAGACAATGAGAAGGGTTAAGAACAACATTGCTTCCAAGAGGTCAAGAGAG
CAGAGGAAACAGAAATTTGTTAATATGGACGATGAAGCGGATATATTAATTGTTGAAAAT
GACAAGCTAAGGGCAAAGATAATTGAGTTGGAGAAACTGGCAAAGGAGATGAAAGAAGTT
TTGATTGCCAAAATGGCTGGACCAGACATTAGCAAAAACAACAGATTGAAAGATTCCTCG
GGTGTTTCCAGCAGCTCACAGTCATTTGTCTTTGGAAGTAATCTCTCTCAACGAGTAACT
GGTGTTTCCTCTTCG------GGTGCCACTTCAGGATTTGTCTTTGGCGAGTCATTGTCA
TCACGAATACAGCCAGAGACAAACGGGTCCAGCCAACAACCTGCCGACGACAGTGATTCA
GAATCAGGCAAAGTGAATCAAACATTGGAGGAGTCAGCACGGGAATATCAGGCCAAGCAT
GAGAATAAAACAGAGCTGAAGGAGGTGGAGAGAATCACAGGAGAGGAGGAGGAGTCAAAT
GTGTTACAGGCCAATGCCAAGTTGTTT---------------------------------
------------------------------------------------------------
------------------------------------------------------------
------------------------------------------------------------
------------------------------------------------------------
------------------------------------------------------------
------------------------------------------------------------
------------------------------------------------------------
------------------------------------------------------------
------------------------------------------------------------
------------------------------------------------------------
---------------------------------------ATCATGCGCAAAGCAGGGCAA
RTGAGAAMTGACCAACTCTCTGCTCTTGGCATTGCCAGAATGACCCAGCAGTTAGGAAGT
GACCTCACAATTCTTGGCACACGTGAATACTTGTACTACAAAAGCAATGTGGCAAGGAAT
TGCGCAGGCAAGGCTGTCGAAATCCTGCAAGAGTTGACCACCAAGCAAGTCTTCAAGCCA
TGGGAGGTTGCTGATGTCCAGTCAGATCCAAACAACATTGCTCTTGACCTGGCTGTTCTC
AAGAATCAGCCACACATCCGGGCCATGGAGTTTGTTCATGAAGCAGCTTTCAGGGACACC
CTGGGAAGATCTCTGTATGCACCACCTCACACAGTCGGAAGCTTCAGCCCAGAACAGCTG
AACCACTTCACCAAGACCTACTTCAGCGCTGGCCGCTTGGCTTTGATTGGTGTTGGCATC
GACCCAGAGGAGCTGGAAGAACTTGGCTCAATGTTCCAGCCTTTCGCCTCGGCAGGTGTC
CCCACAGAAAAGGCTGCATATCAAGGCGGTGAGATCCGAGAGAATTTGGGAGGTGACCTG
GCCTTTGTCTCTGTGGCCTTCGAAGGCCCAAGCCTGTCCAGCAAGGATCTACTGCCATCT
GAGGTGTTGAAGCACATCCTGGGCACAGGGCCCTACGTCAAGTACAGC------------
------------------------------------------------------------
------------------------------------------------------------
------------------------------------------------------------
------------------------------------------------------------
------------------------------------------------------------
------------------------------------------------------------
------------------------------------------------------------
------------------------------GAGTATCTGGACTCCCTCAGACAGAAAATT
TCAAGCCTTGAAAGTGAAAAGGTGGACTTAAGTGAACAAATCAAAGAAGTGAAAGAGGAT
TTGATTATTTCAGAAGAAAAAAGATCACAAGACAAAGCAATGATGGACTCCTTGAAAACA
GAGCTTCTTTTGTCAAACACAAATGTAAAAAGACAAGAAAAAACATTAACTTTGTTGGCC
AAAACAAGTGAAGCTGCTTTCGAGGAACATGACAAACTGCAAGAAAACTTTGAAAAGGAA
ATTCAAACAAGATGTGCCGCAGAGAAGTTTGCTGAGAAGATGTTCAAAGGTCAAGTACTT
GCTAATCGCCAAAGTGCAATGCTATTGAAAGACATTGGTCCGAATCAGAAATTGATGGAA
GCCATGTTGGAGATTCAGAAGCTGAATGAAGATGCAATTAAAAAAAATGCTGAATACAAG
GATACGACCACAAACTTAGAGAAGGAACTTGAATCATGTAAAAGAGATGTTTTTGTGTGT
AAAATGGAAAAGGAAAAAATGGAACTGGAAGATCAACATGAAGCTGTTATGAAAAATTTG
TCATTTGCAGAGGATGAAATCAAGCTTTTGAAAAAGGAAAATACCTCGTTATTAGGAAAA
TATGCTGAGTTAGAAAAAAAAATGGAAAATGCTACCAGAATACCACCACCACCACCTCCT
CCCCCAATGAAGCGGTCAGAACGACACAAATTGAGACTCCAGCACATGATCAAGACAGTA
TTGAAAAAGAAAGGGATGGGAGAGGATGACCCACTTTTTCAGTCATGTGCAAAAAATTTA
TTCAACGTGAGCTTAATACTCTTAAAGACCTTGCCCAATTCCCAAAACCTGACTCGCAGT
CGAAGGCGTAGTAGAAGATCTAGAAGTCGGAGCAAAGACAAGGAACGGCGAAGAAAAGAC
AAGGAAAGAGACCGTGAACGTAAAAGGAGGAGGAGGAGCAGGTCACCTCGTAGGAGGAGG
---AGGGAACCAGAACTTACAGTGGAAGAAAGGGACATTCGCACTGCATTTTGTATGCAG
TTGTCTGCAAGGATACGACCCAGAGATTTAGAAGAATTCTTCTCCTCGGTTGGAAAGGTT
AGAGATGTTCGGATCATCACAGACAACAAAACGAGGAGGTCAAAGGGCATTTCTTATGTC
GAATTTGCAGACCCAGAATCAGTTCCTCTTGCCATCGGGTTGACTGGGCAAAAGTTACTT
GGTGTTCCTATTCTTGTGCAACCTTCACAGGCTGAGAAGAATCGTGCTCTGCCTGCTGCT
ACACCAGCCCAGAAGCAGGTCACAGAAGGCCCCYTRCGCTTGTATGTTGGGTCTCTTCAT
TTCAACATACGTCTGTGCTATGACAGTGAGAGTCAAAAGGTAAAATGTTCACTGACCGGC
CATGAGATGCCTGCAACTACTATAGCTATAGAGAGCTATGTTAAAGGAATGAAATACAAG
AAACAGTCTGAAAAAAACACTTACAGTTATGAGAGGCACAAAGCTCACATTATCCGAAAG
AAGAAGCATGAGCTGTTCTGCAAACTAACGCTTCGACATATTGGGAACTCACCACAAGAC
ATAGAACGACACATCACGGGCAAGAAATATACCAAGGCACTGAAAAGATGGGAACATTGC
AAAGCAACGGGTGAAAAATTTTACCCAAAAGCTCGAAAAGAAGTCTTTGCAGGAGATGTT
AGAGCTCTTGCTGAAACAAGACAGCAGATCAACAGTGAATTCAGAAAGAATTTGAATGAA
CCAGACTCCTCAAAGATTAATGAGCAAATTTCACTGTCAGTCACAAGGGAACTAGAAAGC
TTGAACCCCGCCAACGAGGAATATGTCAATGAGAATTATCAGAAGGCAGTTGACCTATAT
TCAGAAGCCTTGACCTTAGACAGCAAAAGGGATGATGTTTATTGCCACAGAGCCCAAGCG
TACTTACAACTTGGAGATGCGAAAAATGCTGTTGCAGACTGTGATAAAGCCATTGAATTG
AATGAAAACAACGGCAAGGCTTACTTAAAGAAAGGATCTGCCTTGTATCAAATGAATGAT
ATCCTCAGTGCTTTAGATGTTTTCAAAAAAGGCCACCGATTTGATAACAAATGTGAAGGA
CAGCTTGATGATGAAGAATATGTGCCTCCAAAGCCAGAAGTGAAGTCCATTCAAGAAAAT
GATGCCCTGTACTCTAAAAGGTGTAAATTGTTCTACCAAAAGGATGACAAGTGGGTAGAC
AGAGGTGTTGGAACCTTTCATCTCAAGCCGATAAAGGACACCAAAACACAAATTTTGGTT
AGAGCTGATACTAACCTAGGAAACATCCTCTTGAATGTGATGCTGTCCTCTAGTATGCCT
GCATCACGGCAAGGCAAGAACAATGTGCTGCTTGTATGCATTCCCAATCCCCCAATCAGT
GATAAATGCTACAAGTGCAACAGACCAGGACATTTTGCAAGAGACTGCAGGGTGGACCAG
GACAGATGTTATAAATGTAACCAGCTTGGACACATTGCCAGGGAATGTGACAAACCAATA
TCTGGGGCATGCTACAATTGCCAAGGTACGGGCCATGTCCAGCGGGACTGCCCAGAGGCC
TGCAACAAACCATGCTACCGTTGTGGCGAACCTGGACATGTGGTAAAGGACTGTCCTGAT
GATCGTGGAGTAGATGATCGCAAATGCTATGGATGTGGTGGTATTGGCCACATCTCACGG
GAGTGCCCCTCTAAGGAATGCTACAGRTGTGGMGRAWYWGGCCATTTGCAGAAGGATTGT
CCTTCCAACAAGACACAA---CAGTGCTACACCTGCAATGAGATTGGTCACATGGCTCGA
GACTGCCGACTGGGGCCCGTCGCCTCTGTACTAAGAAAAAACCCAATTAAACATTTACAG
AAGACTAGTGTACGAAATGCTGGCACAATGTATCGATCAACAGTCTTCCAAGAACCAAAG
GTTATTCATTATGCAGGCACAGCAATAAGTGCTTTCATGTGGTACTGGATTCTTTATCAT
TGTTACTTTGAGTTTGATCACTTAGTGAACAAGTTTGCTTGTGAAAAACTTGACACCTTG
GAAGAGAAGTACCCCATCATCCAGCAGCCTTCAAGCGAGGTGCAAGTGAAACCAGTTATT
GACACCGCATCCAAGGCAGTGAATGCAACATTCAACACACCACCTGGACGACTTGTGACA
AGCACCTTGGACGGTGCTCTGAATATGGCTGACAACATTGTTGACAAATATTTGTGGGTG
CAGCACATGGGCCAATACGAAGAAAAGGAACAGGGTATCACCATGGACCCAGAGAATGAG
GAGGTCTTTCAAATTGAGACAGAGCTAGTGGACAATGAGGTGTTGGATGTTGGCCCCTAC
GATTATGATCCAGCTGAGCCAACAGAAGAAGAGGAGAACCAGGATTCAAACTTGTACTGC
CATGTGTGCAATATATCAGTCTATGATGATGAGAGCTTTCAGCGCCATTTGAATGGAGTG
AAGCACAAGACTCGTATGCAGCTCAAGTCCCGTTTGAAGGCTGAAGAGCATTTACGAAAG
ATTGAACGAAAGGGCGGAAGG---------------------------------------
------------------------------------------------------------
---------------------------------------------CCAGATGTTGAAAGA
GTGAGAAGAGCACACCTCAACGATTTGGAAAACATCGTCCCATTTGTATTGATTGGCTTA
TTGTATTGCGCCACTGGGCCCAGCATGAGCACCGCTCTACTTCTTTTCCGTATTTTTACT
GGTGCTCGTATTCTTCACTCCATTGTGTATGTGTTCAAGGTACCACAGCCAGCAAGAGCT
CTTGTATTTTTTGCAGGCGTTATTGTGAATGCCATAATGGCTGTTCAAGTTATTAAGAGT
GTCAAGGACTTCCACATCCCAGTCACGGTGACGCAGGGCCGGACGAAGGTGCGGGAACTG
TTCCTGAAGAACAAGCATGTGACCGATGTTAGAGCCATCGACTTGCTGGTCATCAAGGGC
CAAATGGACTTGGTGGAGACAGCCAACATCTGGAAGCAGCGCAACCACATCATGATGTTC
TTCCAGGACACCGCCAACCCCAAGCCTAAGGACTTCCTGTCAAAGTTCTATGAGGGACAA
GAGAAAGAAAAAGATTTGTCTTCACTGAAGGAACAAGTTGAAACCATGGAG---------
------------------------------------------------------------
------------------------------------------------------------
------------------------------------------------------------
------------------------------------------------------------
------------------------------------------------------------
------------------------------------------------------------
------------------------------------------------------------
------------------------------------------------------------
---------------------AAGGAATTCCTGAGAGCGCTTCGCAATGAGTCCACTGTG
CGCTTCGGCAGATATCCACGAGAATACAATCCCAAGGTCCATGGACCATACATGCCTGGA
CGTTTTTATGGCAAACCTGACACACCTATTGGCCAAGTGAAGCTTGGAGAGCTTGGAACA
TGGTTTGGCAGACGTAACAAAAGTGTTGAAGGTCTTTGGGGTGTAGTCCATCGAGGATAC
TGGAGATGGGCTTCTAAGAATCTTCATGTACGTAGCTCAGGATTTGTTCCCTTTGGTCAG
GCTGCAATGACCTTGAGTATCATCTACTTTGCACTTCTCTACAAGGAACGCAGTGGTGAA
TCTCATCGCAAACTGGACAGGAGCCTCAGTGATAGTGAGAGTAATTCTAGCCGGTATAAG
ACTGAGTTGTGTCGGCAATTTGAAGAGAGTGGATCGTGTAAATATGGAGACAAATGCCAG
TTTGCTCATGGCATGCATGAACTGAGAAATCTTGCAAGGCACCCTAAGTACAAAACAGAA
CGTTGTCGCACCTTTCATACAATTGGATTTTGTCCCTATGGTCCAAGGTGCCACTTTATT
CATGAAGATGACACATCCAGTGGCAGCAGTAGCCCCTCACTGAGTCCCAATTTTTCATAT
ACAGCTCTTACAGTTAACATTAAC---CAACAGTTCCAATCCCTCAGCTTGAATGGCAAC
AAGGAATTTGATATCTTCAGTTTTGTTTCTGTTTTTGACTCAAGAGAAGCTGATAACGAC
CCTAACTCACCATCTGAGCATGAGGATTTGATAGAAAGATACTGGTTCAAAGAGTTTCTC
CATACTTACCTGTGCATTGACTACATGAAAGCGTGCTGTCCTAAAAACACGTACGGGAAA
GACTGCACTCCATGCCGTGGAGGAGTGGACAAACCATGCACAGGC---------------
------------------------------------------------------------
------------------------------------------------------------
------------------------------------------------AAATTCATGACC
TACAATGCCTCACCTGTGTGCCAAGATTTGCAAATGAAAGTGATGGAGTGCTACCAAACA
AACCCAAATGAAATTCTGACCTGTTCTACACTAGTCAAAGCTTTCACTACCTGTGTTGAG
AGGGCCAGAGTGGCAAAGGCCAACGATCACATCATCATCCCAAGCAAGGATTTCACGCTG
TTGACGTCTCCTTCGGCTTTCACCACCTACACCTTCAACACTCATCAGGCAAAGCACACA
TTCTGCTCAACCTGTGGCGTCCAGTCCTTCTATACCCCCGTTCGTAACATGTCAACGATG
GGACATGAGTCCCTCATCGCCATTGGCAAGAAACAAAAACAGTATTTCTGGCAGTACAAC
CTTCAGGCCAAGGGCCCAAAAGGCACGAGGCTGAAACTGAGTGTTGAGTCACCATCTGAT
CCACACGTCTTGAACTCAATCGAAGATCCAGTGTTCGATGAGAGCAGTACAACAGTGGCA
GGAATACGGCACGGTGGTAAAGCAAGAAAAGGAGATGGCAATGAGGTCGCCCCAAATCCA
TACAAGCTTTGCAAGATTGGCCAGCAGCTGATGAAACTGAATGAGAAAATCAACATGTGT
CAACTCGGCACAGATGTTCCTGCAGCCAAACGCAATGAAGCAAGAAAGGAAAAGAACAAA
TTGGCATCCAGAGCTTGTAGGCTGAAGAAGAAAGCCCAGCATGAAGCCAACAAGATCAAG
CTCTATGGCTTGGAAGATCAGCACAAGCAGCTGAATAAGACTCTCGGCCTTATA------
------------AGACCAAAAGAGAATTTGAAGAAAATGAAGGTACTAGAGCTTAAACAA
GCTTTGAAAGATAGAGGACTTGTGACTGCTGGAACTAAGCCAGATCTCATCAAACGATTG
GCTGAAGCATCATCAGACATATCTTTAGGGGAAGATGAGATATTAAATGATGATTCAGCC
TCTAACAACGGTTCAGACCACAAGGCCAAGCCAGAAATAGTGAGAAGCCTTAGTGAGGCA
GAGAGATTGAAGCTACGGGCACAAAAGTTTGGGGTAACATCAGAAGGTGCCAAAAAGGAG
ATGCGGGCACAAAGGTTTGCAATAACAGATGGAGGAGATGCCACTGGAGTTACAGCAAGC
GATAGCACACAGGATCTAGAAAAGCTAAAGAAAAGGGCTGAAAGGTTTGGGGCATCATTA
TCAAAGCTCTCAGAAGACGAAAAGAAACGCAAAAGAGCAGAACGGTTTGGTACTGCCGCC
CTTACACCTACTGCTGTGAAAACATCAATATCCGATAGCGAATTAGAAGCCAAGAAACGT
AAAAGAGCA---------------------------------------------------
------------------------------------------------------------
------GACCTGAAGCAGGGGTTGACCTCAGAAAGCATTCCAACTTGCCCAAATGTGGAG
AATGTAAGGTTTGATGTCATGCACAGTCGAATCATTGAAGCACTTCACAAATTCAATGGA
GCACCTTTTACCATTCAGCGTCTTTGTGAGCTTCTGACAGATCCTAAAAAGCATTACAAA
CGCAGCGACAAGTTTTTGAGGGGGTTGGAAAAGAATGTCTTAGTGGTGAGCACAGTTGAC
CCTTATGGAAGGAAAGTGGTCTCTGAATCCTCAAGCAAATCCTTGGTGAATGGCATGGAC
ATGAATGGTGCCGCCCACACACCACTGCCTCCTGTGCCAGGATGGACCAGCCCTAGTCGA
GTACAAGTTTCC---------------------------GGAAGTTGCCCAGGTGTTCTT
GCAGGAGACCCCAAGACTGCCAGTTGGGGTCTCATTGTCTTGCAGGAATGGTGGGGCATG
AACCAGCAGATCCAGGACAAAGGCAAGGAGCTGAGTGACCAGGGCATGGTGACCCTCGTG
CCTGACCTCTACCGGGGAAAGTGTACCAACGACCAAGAGGAGGCCGGCCATTTAATGGGG
GGCCTTGACTGGAAGGGTGCAGTGGACGACATCCAGGGTTGTGCTGAGTATTTGAAGAAG
CAAGGAGTCAAGAAGGTCGGAGTGACCGGATTCTGCATGGGCGGTGCTTTGGCGATGGCT
GCTGCTGCTTTGGTGCCAGAGGTCGATGCCGCTGTCCCCTTCTACGGTATCCCATCTGCA
GAGTTGTGCGATGTGACCAAGATCACTGTTCCAGTACAGTCAAAATTGATACAGGAAACA
GCTGCTGTATCTCAATCTGTTTTGTCAGATTTTGATTGGAAAGTACAGCTTGCTATGTCC
AGTAACAGGGAGCATGTCCTTGAGCATTTGCAAAGAGTTGTTGCAACCAAGAAAAAGGAA
GAAATGACAGAGGAGGAATTGGAGTTTCACTACTTTAAACTTCATGACAGCGACAATAAC
AACAAACTGGATGGTCTAGAAATAAGCAAGGCATTGACTCATTTTGCTTTTGCGAAGTCA
TTAGCCTCCATTGAGTCAGACAGCTTTGTTGCTGGAACTTTCAAATCTTCGTCCAAAATA
AAGGAGGAGCCAATTGAAAGAGTCAGCCATGACAATGCCATATTTGGCTCCTTGTCCATG
TCTGGATTCACACTCCAACCGGACCCAGATTCCAGGTTAACCAACATTGACGCGGATTCG
ATTATCCATCCAAGTCTTTTCTGTGACCCAGAAGACAAAATGGACAAATGGATTGAAAGA
CTGACTCTAATGGATGACGATGAGGAAAAAGAGAAAGACAAAGAAAGAGAACGCACAGCA
CAAAGAGAACGTGAAAGACGACAGGAGGAAAAGCGAGTAAGGGAGAGAATGGAAAGAGAG
AGAATGCAGAGAGACAGATCAAGTCAAAGGGTGTCAAGATCAAAGTCTAGATCGAACTCG
CCAGCTCCTTCTCGATCGCGGAGACGCTCTAGATCTCGGGATCGCACAAGCAGAGAACGA
TCAAGGGAAAGGAGGAAAGAAAGAGAAGCTGAAGAGGAAGAAGAGATGTATGAAAGGAGA
AAATTGGAAAAAAAACTTCGAGAAAAAGAGGCAGCATATCAAGAAAGACTAAAAAACTGG
GAAGGACGAGAAAGGAAGAAATCCAGGGAGTATGAAAAAGAGAATGACAGAGATCAAGAA
AGGAAGGTTGAAGAGGGAAGAGAAGGAAGACGATTGAAAGAATTTTTAGAAGACTATGAT
GATTTGCGTGATGATCCGAAATTTTACAAGGGAGGTGCTCTTGCCCGTCGTCAGAAAGAA
CGTGATAAAGAAAAAGAGATGGACAACAGAGATCGGCAAAGAGAGAAGGAAGAATTTGAA
GAAATCAAGCGCAAACTGTTTGATGAGGGTCATCCACATGCTGAGACTGAAGTTGCACGA
ATGGAACGTGAAAGGGAAGAGCATTTGCAACCAAGATTGCATTTACAAGAAATCAAGGCT
AACAGTCCAGCTATATCTGAATCAGATTCTGAACCACCAAAACATGCACCCCAACAAGAA
ACTAAGAATTCACCTTCTTTGTCCACTTCACCAATTTCCACGGATTCTAGAGTCAGTGCA
CCAGGTGCTCCAAGTGTCAGCCCTGATTCATCAAGTTTGCCTGGCGCCAGTGTCTCTTTA
GAAGGGAAAAGGAAAAAATTGACTGTAGGCGATGTGTTCAATCAAGATGATGATGACAGC
AATGAACCTAAGAAGAGGAAGTTGATACCACTAGTTTATGATGATGACAAGTCAACACCA
ACAGACAAGAAAACAGCAACTGCAGAAGAAAAAAGGCAGAAAATCAAACAACTTATTGAG
AACATCCCTACAGCAAAAGATGAACTGTACGAATTTGTTGTTGATTGGGACATAGTAGAT
CAGAGTCTCATGGACAAAAGAATCAAACCTTGGGTTACTAAAAAGATCATAGAGTACATT
GGTGAAGAAGAACCAACCTTGACAGATTTTATATGTCAAAAAGTTGTGGCAGAGAACAAC
GAGCTTCTTGTGAAGCGATTTGGAGACCCGCATTTCATGGAAGCTCTT------------
------GTGAAGGACAGTTCCAAGAGGTCCTTCTTCATCAGAGTCTTTGACATCAAGAAA
GGATCCATCATTTGGGAGCAAGAGCTCTACTCACAGTTTGTTTACAAGGCCCCCAGA---
------------------------------------------------------------
------------------------------------------------------------
------------------------------------------------------------
------------------------------------------------------------
------------------------------------------------------------
------------------CTCGCCTTGAACTACACTGCCAGCATAGATGGTGACCAATGG
AAAGGTGAAGCTATCTTGCCTCGGGAGTACTTTCCTCCAAATGTGACCAGGTTCAACGCC
TTTGCCATTATGTCTGAAAAGCATAGCTTTGGAATTGCCCCTGTAACCTGCCATACTTTC
AGCAAAGATAGAAATGGTCTTGCCTTGTCTTTGAATGACTCCAATGTAAAGATTTACAAG
AAAAATGGTGCCAAATGGCAAGAGACTGATACTTTGAGTGAACATGGACAACGAGTGACA
AGCATTGACTGGGCTCCAGTCAGCAACCGCATCGTTACTTGCTCAGCTGACCGTAACGCC
TTTGTGTGGATGTTAGAGAATGGAAAATGGAAGSAAGTTCTTGTGATCCCACGTATCAAT
CGCGCTGCTACTTGTGTGAAGTGGTCACCTAAAGAGAACAAATTTGCTGTTGGAAGTGGC
TCGCGTCTGATTGCTATTTGCTACTACGATGATGAGAACAACTGGTGGCTCAGTCGTCAC
ATCAAGAAGCCAATCCGCTCAACGGTGACATGTATTGATTGGCATCCCAACAATGTGCTG
TTAGCAGCTGGGTCCACAGATTTCAAGTGCAGAGTGTTCTCTGGCTACCAAAAGGAAGTG
GATGAGAAGCCAAGTCCTTGTTCATGGGGCACCAAGATGCCTTTTGGAAATCTCATGGCT
GAATTCAGCAATGGTGGAGGTGGATGGGTCCACTCTGTCTCCTTTTCTGCCAGTGGTGAT
CGCCTTGCCTGGGTTGGCCATGATTCCAGTGTCTCTGTTGTGGATGCTGCAAATGGCAAT
CATCTATCAGTCGTAAAGGACACATTCCTTCCTTTCATGGGTATTAGCTGGATCACTGAA
AACAGCCTGGTTGCTGCTGGCTATGACTGCAATCCATTGCTGTTCTCTTTTGATGGAAGC
ATAGTGACTTTGGGTGGAAAGTTGGATGTTCCACAAGAAAAA------------------
------------------------------------------------------------
---------------------------------------ATGAGGGTTTTCAAATGTGTT
ATTTGTGGAGATGAACTTTTCACAGATACTTACAAATATGAGATTAAGGATGGTGTGGTG
AGGATTGTGGCACAGCATGTGACAAGGTCTGACAAGATTGACGACAGGGCGTTTGGTGGT
AACCCCAGCGCAGAGGATGGAGCTGATGAGGCTGATCCCAATGCCATTTCAGGCGTTAAT
GTTGTTTTGGATTTCCGTCTTCAAAAGGCTCCATTTAACACAAAGAAAGACTATATGCTT
TACTTCAAAGGTTACCTCAAGAGGTTGACTGCAAAATTGAAAGAA---AACCCAGACGAT
GAAACAGCCTTCCAGGAAAGAACTAAAACTGCTTTCGCCAAAATGTCAAGCCTCTTCAAA
GCTGCGGAATTCTATATTGGTGCATCTGAAGATGAAGATGGAGCCATGGTTGCTTGTGTA
TGGGAAGATCAAGTACCAGTTATGTACTTCTTTGAGGAAAAAGAACCGGAGGAACTAGCA
GACGTCGTTTCGGACACGGAGGAAAACAAAACGAAGTCAAAATCCAATTTCAAGCCATAC
AGGGGGAAGCTCAAATCAGCAGGAGTGAGCAGAATGACAGAAACCCTGGAAGATTCTGAG
ATGAAAATCTGGTACGATGAACTCAAAGAGTGCATGCCACCTGCTGAAGACAAGCCCAAT
ACTCTTCTCAACATGCCAGCCTCCTGCACCAGTATATTGAAGGTTCAAACAGGCCGCCCC
CCTGGAAACAAAGATGTTGTTTACGATGATTTTGGCAATGTGGTCACAGTCATGAGGCTA
GATCCAGAAAAATTACCTACACACAAAGTCAACGTGAAATATCATGTGGTTGACCCAGCA
GTTGAAGCAGCCCAAGCTCGCTTGGATGCCATGCGAAAAGGAAAATCTACAGGAAAGATG
AGGAAGGCACGCTCCATCAAAAGTTTATCAAGTGAATCCCAAGCCACAAGCTCCAAGCTG
AAGTATACTCACAGTACAGGTTCTGTTGCTCCTCTACCCCCACCATTGATTGAAGAAATG
GAAGTTTCCCACGGTGTTGTCATCAGAGAGGGTGGGAGAGTGAAGAAAGGGCCTGGARKK
YYTGATSMKAARYCRGSTCTKSCMMGMGATGGMACWATGSWRGYWACTGCAAAAGAAGCT
GATCGGTTGCTAGGAGGTAGCAAACCAGATGCTGATGCTCAAACTAGGGGCCAACAAAAG
CAAATAGATGACCTGAAGAAAGAACCAGAACCAGCAACAAAGAAGGCCAGGCTGTCAAAA
GACACCACTATGGCAGCCACCGCTAAGGAGGCAAAATCCTTGTTAGCTGGAGAAAAACTT
GGTGATACTCGCCAAGAAACTAAAACGCCACTCAAAAAGGGCATCACAATGGCCAAAACT
GTGGAAGAAGCAAAATATGTCCTTGATGGAGAACTTGACTTGTCTGAAGGCCGAAAAACT
CGTTCACAAAGCCGTGGGGGGGAAAGTAGGCCAGCAGTGAAGAGAGCTGGCACCATGCAG
CAGACTGCAAAGGATGGCAAAACATTCTTGAACAGGTCAGCTGCCAGGACAGTTGTCAAG
TCACATATTCCTTTGATCAAATTTCCAGCCCGAAAGAAAACGCTACAGTCCACTGGCAGC
ACAGCATCTTCCAGTGTAAGCGTAAAAAAAACAGCTCCATTATCCATTGATTATTCACTA
CTTCCAATGAGATACCAACGG---------------------------------------
------AAACGAGTTGATCCAGGTCTTGAAGCATCTCGACAACAGAAGAAATTGAAAAGA
ATTGACAAGGAGATAAAACGACTGGTGAGATTTGGACGGAATTTAAAGCCTGTTGCAGAG
ATTGAAAACAGACGAAAGCTTATGGCTGATGGATTTAGACGAAGAGAACCAGCTGTGCTA
TCCTTTGAAGAGAGTGAAGCAAGGGCAGTYTTGCAYAAACATTGGTCACGTTGGAACATT
GACATGGAGGTCAACTTGTTTCATGCCATGAGAGGCCACAAGCCAGCAGGAGTCAACAGG
CACTTCCAAATGATAGCCATCCATGAGAAGCTGAGTTCATCTGCCAAGAAGATCACCTCC
GGGGATGTGTGGAAGCACCTGTCCACCCTGTACGATTTGCAGGCTTTGAATGAGTCTGAG
ATTGTTCCCTTTCCCAACAAGACCGCAGATTTTGCCTTTTCCGAAGCAGAAGTTGCCGAC
CTGTATGAGAAAACCTTCCCAAGAAGCTCCTACATCAGCACAGTCGAGGACGCAACCAAA
CAGGAAGACAAGTCCAAAAGCACGTCGTCC---AAGCAAGAGTCAAAATCTTCTGCACTG
ACCCCCAAGGCTGAGGTCAAATCTTCCTCCATTGATACTGGAAAGTACAATGTGATGTGC
ACTGCTGAGGGAAGTAACCCAGGGTCGAATGTTGGAATATTTATGGGCAAGCATATATCA
AAAAATATGACAGAGACACCCGTAAAGCAACGGCTGTTTCAAACTTCCATCTCAAGCAGC
ATAGATGTAGTACTAGCAACCTCTGGTAAAGTGGAATGCGGTGACGGAGGCAGTCAACTT
ACTGTGTCCCTGCCATTGAGTGTGAATATCTATGAGCCTGAGGTGAAGTGCAATGAGACT
ATTGCCTACGTAGGCGAGGAGGCTCCAGTGTTAACGTGCATGGTCAACCACAGTGCCATC
TCAGTTATCAGCTACAAGTTCCAGATTGGGCAGAGTGGAGAAATCATAGACAACGCAGCA
ACTCTGTCATTGGTGATGGTAACACTGATCCTGTCAAAGTCTGAGAGCCACCATTTTGAC
GATCATATCTACTTGCTCGACTTTCCACAAGAAGTAGACATTTCATATGAAGACTTTGCC
CACGTTGAAAAGATTCTTCCTTCACAAACGGTGCCAGAGCTACCTCGTTATTCATCCTAT
CCAACTCCATCAGGGTGGATTCCGCCAAATGAGGAAGTTCAGGCAAGACAAGCCTTTATT
GTGAGAAGAACAAAGAATCATGTTTTGCCCATTTACACTTCACATAAAAAACATGGTGAC
ATTACCATGCCTCTTGCCTCTATCAAGAAGATAGAAGGAGATATTTGGTGTCTTGAAGCC
GAGCTGGTTCAGTTTTTGAAGGAAAAAACAGGCATGGGAAAAATAATAACACAAGTCAAC
GAAGTCACCAGGACTGTTCATGTTCGAGGAGAGCATGCATCTTTGGTTGCTGATTTTTTG
CTGGAGAGAGGAATGATGAATATTGGCAGCGAGTTTGTGTACCTCGGCAACGAGGAGGAT
GATGTGGAGGAGGTACAGTACGAGGCAAACCAAGACATTGCTTTGTCGGACAGCGACACA
TCAGATGATGATGGAGAGACTTGCTTATTGGACATTTTTGATACAGCTGGACAGGAAGAG
TTTTCTACCCTGAGAGAACAATATGTCCGACAAGGAAATGGCTTTGTGGTCATTTACAGC
ATCGTTGATAGAGAGAGTTTTAATGAAGCTGATGCTATGTTCAATTGGCTGGAGAGAGTA
AAACCAATTTCAGCGGTTTTGGTGGCTAACAAGCAGGATTTGTCAGGTTGTGCACAAGTT
GATCACAGAAAGGAGAAAGCAATCATGCAACACCTAAGATTTATAGACCACGAGAAAAGT
TTGAAAAGTCGTTATGGACCCCTTGTGGATTTGCCAGACTACACATACATAGGTGATGGG
AGGTCGGAACTTTCATTGTCACAAAAAGAAAGACAAGAGCAAAACTACTCACTTTCAAAA
CAAGTGGTGATGTCCCTTGACATTGTTGCCCAATCCTTGGAGATGGATCTGAGGGATGCC
CAAGAGCAATGCAATTCTAAGAAGTCAAAAAAAAGTAAAGGGACCAATGCCATGGATTTG
GTCAACACAGACCGAAGGGGCATCTGGAAACAACTGAGGAAAGTGCAGAAGGCCCAAGTG
AAGCAAGTCATTGACAAAAAGAAACATGAAAAGTTCAAATCAACCTTAGAACTTTACAAG
GAACAGAACAGCGTGGATAACACAAAAGCAAATATAGAGGCCCTACAAAGACTCACA---
------------------------------------------------------------
------------------------------------------------------------
------------AACCGAAAAATCATAGAACACATTCAGGAACAGAAAAAGCGACTTCAG
CATGGTCACCACAGTAGCAGTGCCTCAAGTTCAATAGCAGGGACTGGATCATCTTTACTG
AGCAACCCTTCAGTGCCACCACTTTCACAAGCAGAATACGCATCCATTAGTAATCCCCAA
CAAAGAGCTGCTCTTCAGCATGCACACGTCAATTCTGTTGGCTACTTTATCACCCAAGAC
TCCTCATTCGGAAACCTCATCTTGCCTGTTTTGCCCCGGATA------------GGTCAA
ATGGCGGAGTCAAAATCTCCATGGAGATTGTCCATCATCTCAGACATATTTTGGGCAATA
ATAAATTTTATCGTCCTGTTCTTTCAAACCATGTTCAATCCAGGTAAAAATTCTCGAGGA
GAAGGATTCAGTACAGATTACAGAAGGCCGGGGCCATCAAGAAGAATGGGAGGCAGAAAC
AGGGAGCCAAAAGAGATCCGTGAAAATGATGGAGACCGGCGGCCACCTCGACAGGGCCCA
AGGGAAAATCGGGATGGACGAATTGGTGATGAAAACGTTCCTCCTGAAATGAGGGAACGC
CCTGACGGCTTCAGGAGGCGAGATCGAGAAGGTGGATTT---GGCGAAAGAGGCAGAGGA
CGGGGCAGAGGCCGTGGAAGAGGTCGCGGCGGTGAAAGG---GGTGGATTCCCTCGTGGT
GATCGCAAGAGAGAATTTGATCGCCATAGTGGAACGGATACGGGTATCAAGCCGGTTGAA
AAGAGAGATGGTGGTGGTGCCCACAATTGGGGAAGCTTCAAAGATGATGTTGAAGAACCA
CATGCCAACAACGAGTCTGGAGACGGCACTCATCCTGAGCTGAATGAAAGCAACGAGGCG
GAGCAAGCTACTGAGGAAGATCCACAAGTTCAAGAGATGACACTGGATGAATGGAAAGCT
CTCCAGAAAAAGGCTGAGTTTAACATTCGCCAAGCTGGTGAGGGGGTTGACAATGCCCAG
TGGCAGAAAGGTGTGGAATACCACAAAAAAGAG---GAAGAAGAAGAAGAAGAAGATGAG
GATGATCGCCAAAAAAATCTTGTCACAAACATCCGCATCACCTTCAATGATAACCCACGC
AGAGGCCGTGGTAGACGCGGGGGCCGCAGAGGTGGTGGCAGCAAGAATATTGGTGGACGG
AGAGAGTCAGCACCTCGGTTTGACGAGGCTGATTTCCCATCCCTTATTGAAGAATCAATA
CAGAGGCACAAATCATTTGCCCAACCAGACATGCTGGACAACATGGATGGTTTAGCATAT
TTGGAAATGATTTTAGACTTCACAACAAAGAAACAGACCAGGTTTATGTCAGATATTCGG
TCAACAGTAATATTGCCACACCCATTTGACTGGGGTCCAGCTCCAGCTATTTTGGTCATG
TGTAAGGCTGAAGAACATTTGAAAATGGCAGCTTCACTTGGTGCA---------------
------------------------------------------------------------
------------------------------------------------------------
------------------------------------------------------------
------------------------------------------------------------
------------------------------------------------------------
---------------------------------------------------AATCAGRCA
ATTTCTGAMGAGGATGACTTAGYCCAGGCTGCCACTAGTGYTGGTTTGAACAAGAAGGAC
TCAGATGACATGATTGCTCTTTCTAAGACACAAGAGGTCAAAGACAAATTGARAARCTCA
ACTGCTGAAGCCMTGGAACTTGGTGCCTTTGGAKCACCCATGATTGTGACAGATGTGAAT
GGAAAAAAGAACTGGATTTTCGGAAGCGACAGATTTCCCATTTTGGCMCAGGCACAGCAA
GCATCCTTGAGGCTGGCCTTCCCCGTATCCAGCGGGTCACACCACAGGGCCAACGAGTCG
GAATGGGTCCCTGTAGAGTCYACMWCMWCMTCYACMWCCASCAMRGCYTCYGTCTCGCAG
------------------------GATGCTCCACAAAGGCAGGATGAGCATTTGWTRGGA
AAGCAGCATGCAGGTTATGCCCAAGTCAGAGCTGAAGTAGAGAAGAGAAAGCAAAAGGCA
AGGGATGAAATCGAAGCAAGAGAAGCCAACGAAGTTCGACTGAGACAAGAAAGAGAGGAA
AGAGAAAAACAACGACAGAAAGAGAGAGATGAGAAGCGTAGAGAACGTGAAGACAACCTT
TTCATTATCATAACACAGTATATGAAGCTTGGAACAATTGTTCATGTGACCAGAGATTTG
ATAAGCGATGAAGTACAAGGACTGATACCAATGTTTTCCACAAAAGTTTTGCTTGGCAAA
GATGAGCCCCTTACACATGTGATGTCAAAAGCCATTGTCACAGCCCTGAATCCAACAACC
TCTGTTATTCTTACCCTTGCACTAAAGAACACCACTATGGCACAAAACATACATTTTGAA
GCAAGACGGCGCCAAGACTTTGTGGATAGAGCGTGTAAGGCCAGAAGACAAATGGCTCTT
GGTCAAGACAAGGAACCAATGCCAAAAACA------CTTGTGTGCACTGATCAAGGACAG
TTTTATCAAACAAGAATGCCGAAGTATTATGAAGACATTGAGGAAAAGAGTGATAAACCA
AAATATGCTTGTGAGGGGATCAGGGATGACCTTTTGGAATGTCTATTGAAGAGCGATTGC
GTGAGAAAGGAGAAGAAAACCCCCAGAGAATGCATGTCCGACCCTTCAGTACCAGACGCT
TGTATCAAGCTGAGGATGGCTTTTTTTGAGTGCAAGAGGTCTCTATTGGACATGAGAACA
CGATTCAGGGGGAGAAAAGATGGAGGACCTAGCAGAGATGATGAGTCCCCACCCCGCATG
TCTCGTGGATATGAT---GATTCAGACAGACCACCTCCAAGTCGGAGAATGGACAAGTAT
GAGGACAGTTATGACTCTCGGTCAAGGTATCCATCACCTACTCGAGATTCTGGGCGAGGT
CTTGACAGAGGGTCTCCACCTAGCTTCCGAGGACGCGATTACGCCTCACGAAGTATGGAT
TATCCT------------------------------------------------------
------------------------------------------------------------
------------GAGACTGACTCTGAAAGGAGAAGTATGAAGAGAAAAACAAGCAGGAAA
ACAGCAGATGGCGAACGTTCAGTCGATGAATCTTTTACAGACAGTGATTGTGGTTTGTTA
GAAATGTACAAAAAGATGAATAGCATGGCTATGAGAGACTGTGAATGTGGAACAACCAAA
TCAGGTGATGAAGAGCCTCCATATCGTCTCAAGGGGAAATGTTCCGGTAGTTCACTCATC
AAGACATTGGAGCCCCCACATACAAGAAACCTGGAAACTACAGATGTCTTCAGACGTCAT
CAGATGTACATGAAACTGTGGAAGACACAGCCTGCAATTGGGGAAAACAATCGATATGAC
ATGCGCAAGATAGTCCATGCAAAAATGATGAAGAAACACAGCATTGTGTTCGACGCAAAG
GTGTACGTTCCAAACGTGTACATCCCCCCTCAGGAAAAGCGTAGGGAAAAGCTTCGATGG
CAAGTTAGAAATGCACTTGTAAAATACGAGTTGCCCCAACATGGAGTCTACCATGAA---
------------------------------------------------------------
------------------------------------------------------------
---------------------------------------GCTAAGCAAATTGTCACCATC
AGACACAAGAAGATGAAGAAGCACCAGCTGAGGAAACTCAGGAATCGAATGTACTTTTTG
TGGAGGAGGCAGAAAATAGCCAGGAGGGCGAAGAGGATGGAAATATACTGGAAGAATATT
ACGGACATCAAGAAACAAGGGGAAGATTTCGATGCAGAGGCTTTTGTCAAAGAGCAGCTT
CTGAAGGCCAGGAGGGGGGGGTTCTCACTCGATGTATTTCCGTCTCGATGGGATGACCCC
CAGACAAATTTTCCAACAGTTTGCTATAAATGGATGGCCAGTACAGGTGTCTATGATTTC
CTCGGCCGAGTTCACACTGCTGCCTTAAAGAAGCATGACACTTGCAAAATGGGAGAC---
------------------------------------------------------------
------------------------------------------------------------
------------------------------------------------------------
------------------------------------------------------------
------------------------------------------------------------
------------------------------------------------------------
------------------------------------------------------------
------------------TATGCAGGGGATGAAAGTTTCCAGACCTTCATTCTGCATGAT
GAAGACCACACCCTTGGAAACGCTCTAAAATACATTCTGAACAAGAATCCAGATGTCACA
TTTGTTGGGTACAGCATCACTCATCCATCAGAGAGTAATATAAACCTTCGAATTCAGACT
TCAGGCAAGCCAGCCATGGACATACTGAAGCAAGGCTTCAAGGACCTTAAGAAAATGTGC
AGCCACATGCTGACAACTTTTGAATCCTCTGCCAAGTACTACAAAGAAAATCAT---GAT
ACTTTGGCCATGTGGGATTTGGGTCACTGTGACCCTAAGAAATGCTCTGGTCGTAAACTC
AGTCGGCTTGGACTTGTGAATACCTTACATCTCAAACAGCGCTTTCCTGGCCTCATCCTT
TCTCCTGTAGGAACCAAATGTGTTGCACCCCAGGACAGACCAATAATTCAAGATCACGGC
ATGGCAGTCATAGATTGCAGTTGGGCCAAGCTGGATGAAACACCATTTGCAAAAATGAAA
GGAGACCATGCTCGCTTGCTACCCTACTTGATAGCAGCAAACCCAATCAACTACGGCCGT
CCATGTAAACTGTCTTGTGCAGAAGCATTTGCAGCAACTTTGTTCATAACAGGTTTCACT
GAAGAAGCTCAACACGTACTATCCAAGTTCAAATGGGGGCATTCATTTTACACACTCAAC
CGTGAACTTCTGGAGAGTTATGCTTCTTGTGAAACCAGT---------------------
------------------------------------------------------------
------------------------------------------------------------
------GCTTCTATTTTTAACCTGGCTGTACTGGTTTACATGATCTACTGGAAGACAACG
ACAGAGTCCCTGGTGCCTTACTTCGTTGTCATGGGGCTCTGGGGGATGAGCGACGGCATC
TGGGTGGCTCAGATCAACAGTCTGCTGTGCGTCGTCTTCCCAGACAAGTTCGAAGAGGCC
TTTGCTGGTCTGCGCATGTCCCAAGGCATCCTGAAAGGGAAGCAATCAGAGTGGTCTTTG
ATCAAAAGGCATCCATGTGAAGATGTTTTTGGTGTTCAGCTCTGTGGCTCCTACCCAGAC
TCTATGACACGATGTGCCCAGCTTCTGGTTGAGTCCTCTGATGTTGACTTCATTGACATC
AACTGTGGATGTCCCATTGACCTGATTTTTAAAAAGGGTTGTGGCTGTGCTTTGATGGGG
AAGGCTACAAAGATGCTGTTCGACATCCGGGACTGGCGGCAGGGCGTGTCCCTGCTGTGC
GATGACCTCCACGTGTTTAGCCGGCACTTTGACTGCCTCCATCCCTACGCGCCCCTCATC
TTCAACTGCATCCAGAAGCAGACGCGACACTTCAAGAGGGCAGTGACCAACGCCGGCCTC
GTGCCCTACAACGTCCTGCATGACATCACCTGCAACTTCGCCGAGAACGTGGTCACGTGC
CTGGGTGACCCGGTGTCAAGGTCGTGCCCCCAAGAGGTCGTCTACACGCTCGTCTCAGCC
CTCCACCGCTTCCTACCCCCGGCCTGCGCCCCCGTACCG------------------AAG
GACAAGACAAATGCCACATCCCAATGCAAGCGCCTTTATGATGAGATGCAAGCCTCTTAC
AGCCAACGAGAGCGTTCCATCCAGCGCTGCCTGCAGATGGTCAACAAGGACATCAAAGAT
CTACGCGCCAAAAAGGAAGGAGACCCGGATAACTTTGATGTCATCAAGTCTCTACGGAAG
GAGCAGACGAAGCTTCGCCTGATGCAGCAAGAAATGAGTGTGGAAGAGGTTGTGAAAGAC
AGGACATTAAAAGTGCAGAATAAGGAACACTTCCTTCAGGCTAGTTGTCAGTTTGTGGTG
CGGGACACTGGTACCTACAAGGAGCAAATGTTCAGTCCAGATGCGTTGGTGGCCTGGGAG
ATGATTGAGCTGGTCCAGAGCTTTGCCACAGAAGAAATGAATTGTGCTATCTGCCGGCAC
AGCCTCTATGCAGGGAAGATCACAAAGTGTGGGCACATCTATTGTTGGCCATGCATGCTA
CGGTACTTGTCTCTTGGAGAAAGTAACTATAGGAAGTGTCCCATTTGTTATGATGCTGTT
AAAGCAGAGGACCTGAGGAGT---------------------------------------
------------------------------------------------------------
------------------------------------------------------------
------------------------------CTGACTCAGTCACTCCCAATACTTGAATAC
CTGGAAGAGAGATTTCCAACTCCAAGACTGCTACCAGAAGACTTGAAGGGGAAAGCAGTG
GTTAGGGCGTTATCTGAAGTCATAAACAGTGGTATTCAACCTTTGCAAAACTTGTCTGTC
CTTAAAAAAGTTGGAGACGAGAAGAAAGAATGGGCCCAATTTTACATCAACAAAGGATTT
ATGTCTGATAAGTTGGATACGCGTGTCATCCAAGTGACAAATATTGCCCCAAGTTGTACA
AAGGATCAACTGAGGACATTGTTTGGATACTTGGGAAGAATAAAAGAACTTCAAATGTAC
CCACCAGACAATGCTGAGACACGTGTTGCCTACTTAGAATTTGAAGATTCTGTTACCACT
GGTGTGGCCCTTCATTTGAGCAGCACTGTATTTATTGATAGAGCGATCATGATTGTTCCA
GTTATGGATGGAAAAATCCCTGATGAGAGCACAGCTCTACAGCTCACACCATCAGCTGTT
GCAGGCATGTTGCCTGGTCAGCCCACTTGGCCAGCAAATGTTGTCAGTCAGGTGACTGGA
TTGGGTACAAACCAAGTCATAATGACAAATGACCCACGTTTGACTTCGCTTGGACTACCA
CAGTATCCACCACTACCTGCAACAACAGACCCAAGCAAGATTGAGGAAATTCGGCGTACC
GTTTACGTATCTGATTTGGACACTAAGGTTACCTCAGAAATGCTGCTGAACTTTTTTTCT
CAAACTGGTGAGATAAAGTATATCAGAATGGCGGGAGATGACTGTATAAGTACACGAAGT
GCCTACATTGAATTCACTGACCAGAGGTGCATAGCGCAAGCTTTAAGCTACAATAATGTT
GTTTTTCAAGGGAGACCTGTAAGTGTCAAACACTCAACAACTAGCATCACCAAGCCCTCA
GCAAAATCAGAAGCATCGCAGCGTGAGATTGATGAGGCCATGAAGAAAGTGAATGAAGCC
TCAAAGCTGATTTCAGCTGCAAATACACGTAGGAGACGGTCACGTTCCAGAAAGAGCAGG
TCTCGATCAAGGAGGCGCTCCAGGTCTAGGCGTTCACCAAGACGCTCAAGAACACCAAAA
GACAGACGTTCCCCTGTAAGGAGGAAACGGTCTCGCTCAAGATCAAAGAGATCCCGCACT
CCTCCAAGGTCTTACAGCAGCAGGAGATCTCCTACAAGGCGCTCCAGGTCTCGCAGCAAA
AGGCGCAGCCGCTCGCGTAAACAGATTGCCCATATGATTGCCTTCATCGACCAAGAAGCC
TCAGAGAAGGTCGAAGAAATCGACCTTAAGGCTGAGGAGGAGTTCAACATTGAGAAGGGA
CGTCTGGTACAGCAAGCTCGTGTCAAGATCATGGACTTCTATGACAGGAAAGAGAAGCAG
GTCGAGCTCCAGAAGAAGATCCAAAACTCCAACATGCAAAACAACTCTCGTCTTCAGATC
CTCAAAAAAAAGAACGAGCTGGTCAAGGAAATTATGGAGAAGGCCCGTAAAGAACTGAGC
CAATTGCCCATCAAGGAAGCAGCAAAATACAGAGAAATGCTCAAGAACCTCATTTTGCAG
GGTCTAGTTCGTATGATGGAGAGCAAGGTGGCAATTCGAGGCCGAAGTGAAGATGCCAAG
ATTATCAAGGGATTCTTTCCAGAAATCACAGCTGCCTACAAGGAATTGTTCAAGGGCCAG
TTCGAAGTCCAACTGACCTTTGATGAGGAGAACTTCCTTCCATCTGATATATCTGGTGGA
GTTTGGCTGTTGGCCATGGGTGGAAAGATCACCGTTGTCAACACCCTGGATGAGAGGAAC
CAGGTCACCATCAACGGACAGACTTCCTATGTTTTAGTAGATGCAAACAATAAACCTGTG
CAGCTTCCCCAAGGAATCCAAGTAATCAATATCCCCAACACACAAATCGGTCAACCTATT
CAAATGCCTGGTGGAGACACAGAAGGGGAACCTTTGTATGTGAATGCCAAACAGTACCAC
AGGATATTAAAGCGACGCTCTTCTTCCTCCAGCTCTTCATCCAGTGACTCTTCAGATGAT
GAGTGGCGACATCTTCCCAAGCATGAGAAAAAGATGAGAAAGAAGTGGAAGAAGCAGATG
AGGAAGGGTAAAATGCCTCATGGATCCCTACCGCCTTGGCAGGGTGGCCCCCCATCCTAC
GGCCTCTACGTCTTCTTCGATGATCTCTACAGGAGGAACACGCGCATCATCATCATCGAC
TTTGTGGCCTCCATCGTCCTGACCATGCTCTGGCTCATCGCTTCGTCTGCCTGGGCCTCT
GGCGTCAACGACGTCAAGATGTACACGGACCCCAACGAGGGCCACATCTTCAAGAACCTG
GAAGAGTGCAAGCCCAAGTGCACTACCGTT------------------------------
------------------------------------------------------------
------------------------------------------CTAGCTCACCTAGGAACT
TCTCTGAACATCAAAAATTCTTCTGAAATCCTGTTCCTTGGATTGTATGATGCCGGGAAG
ACCTCGCTGCTACATTCGCTGAAACTGGGGGAAGTTGCTACCCTCATTCCAACAATTGGT
ATGACGTTGGACACTTTGAAGACCAAAGCAATGGAAATCATAACATTTGATATAGGTGGT
CGAAGCACACTTAGGCCACTGATGCGATTCTACCATGCCGGTGCCTCTGGAGTCGTATTT
GTGTTGGACAGCAGTGACAAGGACCAACTGGGGTATGCAATGGACATGATTGATCGCTTC
ATCATCCAAGAGGAGGACCGCAAGACTTGCATTAGGAAAGGTGAGGTAACCACAGCCAGC
CCTTGCCCCATTTGCAGAGATGAGAACCTTGTGTTGGATGCAAAGAATGTGAAGCTCTTA
GAACACTTTGTTTCTCCCAACTCTGGGGAAATTTTGGACATGCCACAAACTGGCCTGTGC
CAAACACAGAACAGAAATTTGATTGTTTCCATCATGTCAGCCTGGGACCAAGGACTACTG
GAGATGAAAGTTCCTTTTAGAGAATATGACTATGATGACTACAAAACTTTCAAAAGCAAT
GTGAGTGTTGAAGCTCTGTATCCATCGAGTAACCCCGATATTTTACGACAAGTTCAGGAT
TCAAGACAAGAGACATTTGGGGGACATGTACCAGTAGATGAACTGGAAATTACAAAATCT
AGAAGCAGTGGACCAGGGGGGCAGCATGCTAACAAAGTAAATAGCAAAGTGGAAATCCGC
TTTCACCTAAAGACAGCATCATGGATTCCTGACTGGATTAAACCGAGACTAGCTGAGCAG
GAGCGAAGCAGGTTGACCAAAGATGGCATGTTTGTGGTGAAGTCTGACATGACTCGGAAA
GCCATGCTGAATCAGGCAGACTGCTTGAACAAATTGAGGAGCATGATTCACAAGTCTTCA
GTCTTGCCAAGTCCCCCTACAGAAGAGGAAATTAAGCTGAAAGAGCGCAGGATGTCCAAG
GCTAAGGAACAAGTCCTTAGAGAGAAAAGAAACAGATCTTTACTCAAGAAGTCTAGACGA
TGCCATGGCAACGACCCAGACCCAATCCCAGGCCAGCCCTACGCCGATACTGATTGGAAC
AACTGGAATGACACCTGGGTTATGGATGAAGACCAGTGGACGGGCACAGAGACAAAGGTC
TTCACTCCGTCTCAAATGAAAATCCCAGAACCTGAACCAGTTATCTCTGAGCCTCCCAGT
TCCCTTGGACAACGGCTTGATGTTGGTAGCTTGTTTGAGTCTGCTAAGTTTTCAAAAGCA
CCTGATTACTCGAAACCAAGTGGAGACTCCTACATCACACAATTCAATCAGGCGGCAACT
GAGTCTATAAAGAATACAATTGGTATTGGCAGTTCGTCCCGGCAGCAGTCAACCACCAAT
GCCCTGGGTCTGTCAAGTTTGGCACAG------AGTGTGTTGTCTTCTCTCCAG------
------TCTGCTTCCCAGGCCATCACACAGATGTCTCAGATTGCTCAAATCCCGTCTATA
ATGACAAGCATGTCTCATAGGCCAAAGTCCCAGCGATCCAAGCTGCCTCCGCCTTCAAAG
ATCCCGTCTTCTGCTGTTGAAATGCCTGGTCATATTCCTCGAAATCCACAGTTGGACTTA
CAGTTTGGGATAGATTTCAGCTCTGAGCCAACTGCTTTTGGTTTTGGGAGTGCCGCCACC
TCTTCTTATTCTACTTCGAATGGGTCATCAAGTCACCTGAGTCAAGGCCTTGTAAGCCAG
ACTGAGAGTGAAACGGAGTCCATTTCCTCTCCGCAAGCAGGCTCAGGCAAAGGTCCTTCA
GGCATTGAGAATCAGGCACCTAACCGAGGATTCCATAACTCAGTCTATCCTGTATCTTAC
ACAACTGCCAATGGTTACGCTTCCTCATACCCAACGCACCAGAAAGCACACTCCTCCAAC
CCTCAGGCCCCACAGTCCTCTTTCCCTGGCCAGTACCCAGCTCCATACCCGGGTCAGTCA
CAGTTCTCTGCTCCTCCAAGCGCATCTCAGTTCTCCTCGGGGCAATACAACAATGTGTCT
GCAGGACAGAACCAGTTTCCGTCTGGTAACTCTACTCACCAGTCCCAATACTCTGGTACC
CAGAGCAGTGGACAGTCGCAGTATTCTGGCTATCAAAACAACAGCTCATTTCCATCCCAG
TCCAACTTTTCCTCAAGCCAGAACACAATGTATCCATCCACCTCGCAGTCAGGTGTCTCG
TCCTACACATCTCAATCAAACTCTTATCAGTCCCCATCTGCTGGCTCGTACCATTCTAGA
GACACTCCGGCTAGTGTTACTGTGACAACCCAGTCAAGTAGTGGAGTAAGTTTTCCAAAC
CAGCAGGTGTCCTCTTCTCTCAAGCCTGTGAGTACTCAGAGCAATACAATTTACTCCTCT
CCGGGCTTCACAGCCCCATTACAGCCTCCCCCACTGGCTAATAAGTTGGGAGACAGTCTT
TCAAAGATTACTCTAAAGGAGAACCTCGATGGACATCAAACCCAGTTTGAGCATGAATTG
TGCATTTTGTCAGCCGGAACGAATTCGACATGCTCTCCTGTAAATAACTTTGAAGACATT
GACATGCAAACAGCTTCCAAGTTGACCAGGCGCAATGAAGTATCTCCATGTTCCATGGTG
TTGTCCCTGTTGTATGCAAAGCGTTTGAAACAGCGTAACCAGGAGTACCTACAGTCAATG
TCTTCTACAAATGTCTTCTTTATTTCTATGATGATGGCAAGCAAATACCTGTATGACGAA
GGTGTGGAGGAAGAGGTGTACAATGACGACTGGGCAGATAGTTTGGATCAGGATGTGGAT
GAAGTCAACAAAATGGAGATGGATTTTCTGAAGGCAATGGATTGGAGACTGTTTGTCGGA
CAAGAGGAGTTTGAAGATGCCATTTCTGCAATAGAAAGAAGATTGGCAATGCAAGAAGGA
ATAAAGCGTGGCTGGTTCACCTACTCAGAGCTGTCTCTTCTTCTCAATCTAGACTTGCAG
AACATCCTTTGGGGGGAGCTTGGGTTGGACTGCACCAAGTTTTTGGCAGTCCTGTCCACT
GGTTACCTCATGGGCTTCCTCAGTTTGTTGGGATCAGCTACAGTGGCGATGCAAGTTTCA
GTCCCGGTGACCACA---------------------------------------TGGTTT
TTTTACAAGTTCATCAACCCATGGTTGTCCAAACTATGGAATAGGTCAGAATATGTGACC
AGCAATCTCACATGCCCATTGCCCCAAAAGAAAAAGCATCCAGACGCCAAGGAGATGCAG
ATCAACCTGACAGGTTTTCTCAATGGCAAGAATGCCCGAATCTTCTTGTCGGAGCTCTGG
GATCACCTGTGTAGTGCTCAAGAGAATGTGACCGGCATACCTAACCAATTTCTGGAGCAG
AAAAAGAATGAGATTAAACAGAGACAGGAAGAACAAGAGCGTCTTCAAGAGGCCCTCAAG
AAGAAAGAGGAGCAGATAAAGGAACAGCTTGCCAAGGAGAGGAGAGAGATG------AAA
CGAGATGGAAAGCCAGTCACAGCAGAGGGCGATGCTAAAAAGGAGGGAGAGAGTACTGGA
GAGTCCAAGAAGCCAGACAAAGAGAAGCGAGACAGGCACAGATCTCGCACTCCAGACAGG
CATTCCTCTTCCAGAGGCCCAGACAGACGACGACGCCGTTACCCACGGCGCAGATCCCCT
CCACCACGGAAAGAGCAGAAGAGATCAAGCAGTGAAAGCAGTTCTAGTGGTTCTGAAACA
TCCCCAGAGAAGGGAGGAATCCAGCAGAGAAGGAACTACAGGAAGCACGAGGAAAGTGGT
AAAGAGTCATCTTCCTCAGAACAAAAGCGGCGCAGGAGGACTCCTTCACCTCACAGGACG
CCA---------------------------------------------------------
------------------------------------GCTTCATTCTATGAAAATCCAACG
TTTACCTGTTTCTCTGATGGCATAAAGATACCAAAAGACTATGTGAATGATGACTACTGT
GACTGTGAGGATGGATCAGATGAACCAGGTACATCAGCATGCAATGGCTTGTTTTACTGC
GAGAACAAGGCTCATGTTGGAACATACATCAGATCTTCTAGAGTGGATGATGGCCTGTGT
GATTGTTGTGATGGTTCCGATGAAAGTGATGCTGCTTGTGAAAACACATGCGAGCAGCTG
AATGTAAAGGCTAGAGCTCAACAAGAAGCAATGAGAGAGAGACAGGAGAAGGGTTACAAA
CTCAAACTGGAATTAATCCAGCAAGGAAAACGGAGTAAAGATGAAAAGCTGTCCCGTTTG
AACAGCTTAGAACAGGAGAAGTCAGCTTTGGAAAATGAGAAGAAAAACATGGAAAATACC
AAAAATGAAGCAGAAATACCAGAAAAGGAGGCCATTGAGAAGCACAAGCAAGCATGGGAA
GCTGTAAAAGCAGAGAAAGAGAAAGTCAAGGATGCTGAAACAGCTGGCAATGCTTTCACA
GTACTAGATGTGAATGGGGATGGCAAGGTCGACTTTCCAGAAATTATGAAACATATTGAA
TTTGACATTGATTCTGATGGAACTGTGAGTGAAGAAGAAGCTAAGGAGTACCTTGAAGAC
TATGAAGACGTCGAC---------------------------------------------
------------------------------------------------------------
------------------------------------------------------------
------------------------------------------------------------
------------------------------------------------------------
------------------------------------------------------------
------------------------------------------------------------
------------------------------------------------------------
------------------------------------------------------------
---------------------------------------------AGGGATAAAATTAAG
TCATGCTTGGACGATTTGAAAGAGCATGTACCATCCCTGCGTAACAAGGGTAAAATGAGC
GAATCTGCTATCCTGTTTAAA------------------------------CTTCACAAA
GTCGGACTAGAGTCAAGCTCAACAGGGTCTTCTTTCCCCGCTGATTCTGCCAAGCCCGTT
CCCTTGGCTGTGGTTTCGCTAGATAGTAGATCCCTGGGGGAGAACAAGAAGAGCATGAAG
CATGAGAAGAAAGATCATTCCACCGCTATAAAAGCTGTGGATGAAAATACAAGAATCGGC
TCTCTTTCCTCCATTGATGGAGTCGTGAGTGAAGGGAAAGAAGCCATGATATTCAAAGCC
ACTGGAGGAGTTAAAGGTGAAGTTATTCTCAAAATTTACAAGACTACCATGAACGAGTTC
AAAACCAGAGCCCGCTATGTGTATGGGGACCATCAGCTGAAAGACCTTTTCAAGAAACAG
AACCCCCGAAAAGTCATTCGAATCTGGGCAGAAAAGGAGTTCCTCAACCTGAAGAGAATG
CTTCGCCGTGGAATTCCCTGCCCGCAGGCCATTTATCTGAAGAAGAACATTCTGGCTATG
AGTTGTATTGGAGGGGATCACCCTGCACCCAAACTGAAGGAAGTTAAATTCAGTACTGAA
GACCTTCAAGACGCTTATGAACAGACAATTGACTTGATGAAAAGAATGTATAGAGATTGT
TGTCTAATCCACGCTGACCTCAGTGAATTCAATTTACTGTGGCATGAGGAAAAAGTTTGG
GTTATTGATGTCCAGACACCAAGTGTTATTAGTGATGCCCTCAACAGGGTGCTGGGTGAA
TTGAACACACCTTTTGTTGAGACCTTGTTGCTTGCCTTCAGCATGTCGTCAGACGAAGTT
GAAGAGCTGCAGGGGTTAACCTTAAAAGTGATCCAACCCTACTGGCAAGTCATGGAAGAC
CTCAAAGAAAATGACAAAGTCTTGTCTCTAGGTGTGTGTGATTTGAATAAAGATTCTTTA
GAGGAGCTTTACAATTGGGCCAAGGTGAAGCCATGTCCTGAACCAATCTACAATAATGAA
GGAAAGAGGTTGAACACGAGGGAATATCGAACTCGTAAGAAACTGGAAGAAGACAGGCAC
AAGCTCATTCAAGAG---------------------------------------------
------------------------------------------------------------
---------------------------CCCTACTCAGTGGACAACTCTAATGAATGCAAC
GATGACAATTACTGTGTCAAGTACAAAACTTTCATTTGGATTCGAGATTCTGGCTACATA
ACTGGGAAAGAAAGAGTGTCATCCACCGTGACCAGAACGTGCCAGCCCAAAGGAGGAATG
AGCCCAGGATGCAAGGCATGGCAGGGCAATGGCGGATACACCATCAAGTGCTTGTGTGAC
ACAGACTACTGTAACGGAGATGTTACTCTACACAGCATTGGGGAGATTGTACCAGAAAGG
TTAAGTTTCCACTGTCCAGAAGCCATCTACCCAGCAGGCTACTGTATAACACGGGTGTAT
GCCAGTCTTTCAGACGATACTCTTCCCATTGAGAGGCGTGGCCTGGACTTTTTTGGGCTG
TCTCATCCCGTCGTACAAAATCTGATCCAGTCATGTCCTGGTGCCCGCAAGTGTTCGCGT
TACAAGTGGGTCAAGTTTGAGATCAACAAATCGGAAGTCAACGAAAATGTGGCTGTTGGA
AAAAATGACCCCTGTGTCAGTTTTGATGCCTTCATGAAATTTTCAGTTGAAGAGATTGTG
GCAACGGGAGGTCGGATAGGGAGAATA---GTCACAGGACAAAATGGAAGCCAAACTTTG
GAAACCCCGTTGTGCTACTTGTTTACCAAAGGAGGGTCAGCTCCACATCTTAGTCTTGAC
ATGTTGAAGAAAGTGAAATCCGTCCCCATCTTGACAGCAATGAATATTGGAACTTTTGCC
GATCATGTAGAAAATGTGAATGAGTCTGGGCAAACTTTAGGAGAATTCACTTCAATGAAG
TCCCAGTTGATTTTCACAACAATGCAGGATGCTAGCCAAGCTCTCAAATCAGGCAAAAAC
ACCAAATCGGACATTGCTGTTTGGGGAAAAGGTGGAAAAGTCAAGCTCGATCCAGCTTTG
TACTTCAGACTACAAGAAGTATTCCAACCAGACTGGTTTCAAGCCCTGAGTGATGGAGAC
ACAGACAAAGACAGCACAGCAAAAAGATTGGGGAAATCTGTGGATCGAACTTTGGACTTT
TTAGATGAGATTCTACAACTCCAGCAAAAAAGCGAGCATCTGAAAAGTGCAAGTTTGATT
GGTGTCATCGAAGGCGGATTCAGTGAACAGCACAGGCAGAAGTCAGCGAAGGAAACTGCT
TCCAGGCCTGTCAGTGGCTTTTTGATAGAAGGATTTCAAAAAGGCTGTACAGATGAGGAT
GTCTTTGATCATAAAGATTTTATCAGTGTGCTTTCCAAGACTATTAGTCATCTACCAGGG
GACAAACTTCGGATCATGGAAACACCGTGGTCTCCAATCCAAGTAATCAAGGCATTCAAG
CTCGGCATTGATGTCTTTTCCAGTGCCTACCCCCACACCCTGACAGAGAAGAAGGCCCAA
ACAGAGAGTGAACAATTCTCAAAGAAGACTGAAGAGAAACTTAGGCGTTCCATGGAGGTT
AGAAGGGAGAACAGAGAGACACAGATTCGTGCTCTGCAAGAACGCTTAAGAGTTGATTTA
CCACCAAACATTCGACACACGTTTGGCAGTCGAATTTGTGACAATTTGTTATCGGACAAA
ACTTTAGTAGATTTAGCACTAGAAAGACAAAAATCAAAAATGGGTCCCCTGAGGCCTTCT
AAAAAGATGAATGTTGAAAGTCTTCCTGTTGACATGAAGGACAATTATGAATTGAGCACA
TGGTCGACCATTATTTTCATGGCTGTTCCTGTTTCCATGATAGTGATGGGAGCCATCTAC
CTGGATGATTGTCCAGCAGAGAGGATGATTCCAATCTATTTGATTGTTGCTGGTTGCTTT
GGGGCTGCCAAAAACATCTTCAGCATTGTTCAACGATGTCGCACCTACAGAGCTGACGTG
GTTGTTACTGATACCTGGCGAACTGCAAGATTGGAAAAAGCCCTTGTAGCTGAAATGAAG
TTCAAAGGGAAGTCTCCAAGTTATCCATTGGACACGATGTCTAAGAGCTATACCAAAGTT
CTTAACAATTTCATCAAGAAGTTTTCACACACCATGTTGGAACAAGTCTTCTACTACTGC
ATGCAGACCATGTTACAAGAATCTGCTAAAGGAAATCCTGTTTATGGTTACAAAGCTTTC
CTGCAGCTGTTGATTCACCACAAGCCCAACATTGCTCTGGGAAAATTGCCTCAGTATCTT
GAACTGTTGAAGACTCATCAGAATAACTCATTCCGCTGTTTGTCAATTCTGTGGGTTGTT
GGACAGTGTGGAGTAAAAGATTTCAAAAGCGGACTCAAAGTTTGGCTTGACCTCATGCTC
CCAGCATTAGAGGTTAAACAGGTTGCTCATTATCCTGTTGATTATCTGGAGAAACTACAT
GATTCTCTGAGCTCTGGATATGGTGTTGTAACTCTGAGAGAATACTTCCAAGTTTTGGAC
ATTGTTTTCAGTCCAAGATTCAATCTTTCAAATGAACTGAGACAGCGACTCATTTCTCTG
TATCCTCATATCAAGGACCTGGCATATGGAGAGAAACCATCACAGACGCTAAGGACTTTC
TTCCCCTCCTACTTAGCAAGGTTCATGTCTGCTTCAAATGAAGTGAAAACAGAGTTGCTG
AACTGTATGACCAAATGTTTGACAACGGACAAACAGTCCTTCAGTGTTTGGTGTCAACTT
TACATCAATCATCTTGCTGCTTCAGGGCATCTTCTTGAACACATCAATTATGAATGGGAC
AAATTGTCATCTCAATTTGACAAGAAACTACTCAAAGAAACTCTTCGATCTTTTTCTGTC
ACTAATGAGGAACTAGAAAACCAGGGCAGAGGAAACAGGGCTGGTCTGGGCCTCTGTCAG
GCTACAAAGCATCTTCAAGCAAGAATG---------------------------------
------------------------------------------------------------
------------------------------------------------------------
------------------------------------------------------------
------------------------------------------------------------
------------------------------------------------------------
------------------------------------------------------------
------------------------------------------------------------
------------------------------------------------------------
---------------------------------------------CTCTTCGTTCGAGGC
CCTTACTACTTCAAAGCTTTCCGGACAGAGATCAGAAACACCATGTTTGTCAAATCCAAT
GCTCCAGATCCCAAACTGTTGGTCACAACTGTCTTTGAGCTTCTCATTAACAAGAAGCCT
TTGAAATCAGACTGCATAAACCAGCTGGCCCCTGTTCACGGCATTTGTGAATATGACTAT
CGTCAGCTTGAGGTAATGGCTCGCAGAGTTTTGGCTCCATTCTTTGAGACAAGTGTAGAA
CCTCCAAGTTTCTCTGTGCTTCTTTTTGACAAGATGAGAGAGGCCGGAGCAGACATCTGT
GTTGAAACGATCCGCAGTGTTGTTTGGAGCTTGAATCCCTGTGCCTGCCAGTCTTCTCTC
CTTTCAGAGCCGGATGTTGCCATCCGACTGGATGTGGTTGGCAGCAAGATCTCGCTGGGT
GTACTGTCCAATTACATGAAGTACAGGCAGTACAGTCCATTCTTTGGCTTGCGCAGATTG
CCACTCAAGTTTCAAAGTTGTGGCTGCTTCCGAGAACTTGTGGTACTGATAGTGTGTGGT
TTGTTCTCCATGCCTCTTGGAGCCATGCAGTTTGTTCCTGTTTATCACCCGCTTCATGAC
TCCCTTGGAATTCACTCAGAAGTCTGTGTGCTCCTCTTGCTGTCTGTTTATGCCTTAACT
GTGTGGAGTGCAGACCGCTATGTTATCAAGTACGGCGACACTGTGATCAAGCCAGGGGCC
AGCTTTGGTAGGCCTTCCAATGCCAAGCCTTTAACCTTTAAAGAGAAGATGAGACAGCAG
CTAATCAAAGCAGGAAGAATACCATCATACATGCAGGTCCCCAGTCTTCCAAGATCAGGA
------------------------------------------------------------
------------------------------------------------------------
GAGAGGACTGGTGGGAACCCTCTCCTCAAGAACAGTGACTTTGACGTCCACATGTTGGTC
ACCCAAGAAAGCTATGTGGTGTCTGTTAATGGTCAACTATTCTGCACATATAAGCACAGA
ATGGCATTCACATCCGCACAGTATATTACCATTGCTGGCGACGTTCAGATCAAGTTTGTT
CAAACACTGGGCCATCCTGAGACTGTGCCA---------------------AGTATGCCA
AGAAATTCTCAAGCACAACCA------------ATTCCAGGAGCATTAGTACCAGGAAAA
ATAATTTGTATAGGAGGTATTCCAAGCCCTTCTCCAAGCAGCTTTGCTATCAAGCTCATG
TGTGGGCCCTCTGAGTTAGGAGACATAGCCTTTCTTTTGGATGTTCGCTTCAACTCTGGA
TACGACAGAAATCAGATCATTCGAAATAACAGACAAGGAGGAATATATGGTGTTGAGGAA
AGACAAGTACCACATTTTCCTTTCTTCCCAAACACACCATTTGAGATCATGCTGCTGTGT
GAACCATCATGTATTAAGGTTGCCGTGAACGGTTTCCATTATCTGCAGTTTTCTCATCGC
ATCCCTACCCAGCGAGCAGACCATGTGATCATTGATGGTGATTGTGCAGTGACTAAATTG
CAAATCCAGGATCGCACTTTGAGTCAAGTGACCAAGGAAATCCAGGATGCCAACCGTCTA
GTGGAAACTATGACAGCCCTTGAAAAATTGAGGTTGATACGAAGGGATGCAGCCCAAAAA
AGAGGTGATGCTGTTCTAGGTGAATCTCGTCAGAGTTTTCAGCAAAAGATTTCAGATATG
ACTCGTCTCATGAAA---------------------------------------------
------------------------------CATTTGGAGGACAACAACCTGGTCAACACG
CCCAGGCCGTGTCACTACCGCATCCCAAACTTTGAGGGTGCCGCCCAAGCCAATGACCGA
CTGACGGGCTTGGAGGCATTTAAGCAGGCCAAGACAGTCAAGGTCAACCCGGACAAGCCC
CAGGAGCAGGCTCGTTTCCTGGTGTTGGAG------------------------------
GCCCAGAAGAGTCTGCTGGTTCCAACACCTCAACTCAAGACAGGTCTGTTGAATCGTGTG
GTGCCTCCAGTCGATGCCAACAAGGACCAACTGAGGCACTGCTGTACTTCTCAGGGTGTG
AAGGACAACAGCGTGGAAGTTGGCCTCGAGTCGACGGTGAAGCTGGACATGATCTTCGTG
GGAAGTGTGGCAGTCTCTCGTAAAGGATACCGAATTGGGAAGGGCAAAGGCTATGCTGAC
CTGGAGTACGCCATGATGCGCACCATGGGTGCTGCAGATGAAAAGACAGTGGTGGTGACT
TCAGTCCATGACTCGCAAGTGGTGGACATAGATGAGGAGCTGGTGGAGGAGCATGACTTG
ACGGTGGACTACAGGACTGCTGATGGCTGCTACGGCAAGGTCATGGACTTGTTCTTCATC
CTGGACTCTTCCACCTCCATCTACGTCAACGACTTTCGCAGGGAGCAGAAGTTTGTCCGT
GACATAGTGCGACAGTTGGATATTAGCCCATCGGCCACCAGAGTCGGCTACCTGACATTT
AGTGACGAAATTCAGCGTCCCCCCGTGTCCCTGAGCCGTGCCAGGAGCTTGCAAGAGGCC
ATCGCCAACGTCAACGACGAGAACCTTCCCTACAGGACTGGGGTCACCAACACAGACTTT
GCCATTCGCTACGTCAGGGAGGACCAGGAGTTTAGGCAGGACATCACCAAGGTGATGGTG
GTGATCACCGACGGAGGGTCTCGTTCCCGCGGAAGCACTGCCAGGGAGGCCACCCTGGCC
AAGGAGGCTGGGTTCTACATGTTCGTGACTGGCATCGGCACCTACCTGGACGAGATGGAG
TGGCGCTCCATCGCCAGCGACCCCGAC---------------------------------
------------------------------------------------------------
------------------------------------------------------------
------------------------------------------------------------
------------------------------------------------------------
------------------------------------------------------------
------------------------------------------------------------
------------------------------------------------------------
------------------------------------------------------------
------------CAATCTGACTCACCTGTCTCTGTGATAGACCTTATCTATTGGCGCGAT
GTAAAGAAGACAGGTATCGTCTTTGGCACCATGATGGTGGTCTTGCTGTCCCTTGCCATC
TTCTCCCTGATGAGTGTTGTGGCCTACCTGTCCTTGGCTGCCCTCACCGTCACCTTCAGC
TTCACCATCTACAAGAAAGTCATGGGAGCTGTGCAAAAGTCCAGCGAAGGTCACCCCTTC
AAGCCACTGTTGGAAATGGATATTTCCTTGAGGGAAGACAAATTGAAGAGTGTCATCCAG
AGTGTCCTCAAGAATGTCAACTGCACCCTGAGTGAGCTGAGGCGGCTTTTCCTCATTGAA
GATATTGTGGACTCCATCAAGTTTGGTCTTAAAGAAGAAGAAGAAAGAGCAGATAATGCA
GCCTTAGAAGTTGCTATAAACAAAATGCTTGAATCAAGTGAGAAGTGGACTTCAGAAGCT
GTAAAGGCACAGGCACATCTTGCAGAAGCCACTAAATCCCATACAATGGCTCTGAGGAAA
GCAATGGATGATTCTGCTGATATTCTACAAAAAGATGCACAATGGGAGTCTGTTTCGATT
GCTTACAAAGAGCGTGAGAATGCTATTATGAAAGCCAATGAGTTTGTTGCACAAGCAAAA
AACACAATTGAGAAATTGCGAAGCGTTTTGGAAGAAGGGACAGGTAACAAAGTGACAAAG
ACAAATCCAGCCATATTTCCTGCAACAAAGAAGCTTAATGAACATGCCAAGGATTTGGTA
CTTGTAGGCCAACAGGTTCGTCAGGCTGATAGTGAGGCAAAAGTGATACTGCAGTACAAA
GACTTAGTGGACAAAGGAAGGAAGCAGTTCCAGATGGAGCTTGAAAGTCTGTTGCCTGAT
GTCAAGTTGGGAAACAAAAGCAAGAAATTGTCAGAAGAGGAACTCAATGCCCTCATTGCC
CATGCTCATCGAAGAATTGAACAGCTTCAGAAGCAAATTGCTGAGCAGTTGTCCATGGAG
AATCAGAGACTTGCCAAAGCTCTTGAATCCCAGAGAGCGGAGAATATAAACATGACAGGG
GAAGCAGTAGATGAGGAAAGAACACGAATGCATGATGAGTTTACTGCAGAGAGGCAGCAA
CTGGAAATGGAGTACCTTGTCCACCAGGAGGTAGAGGTAAGGAAGCAACTTGCCAGACAA
GCCGCTGCACACAGCGACCACTTGAGAGACGTGCTGACTGTTCAGGAGGAACACCTCAAA
TCGGAGTTCAACAGGCAGATGAATCTGAAGATGCTGGAAGAGCGAGAAGCTTTCCAGACT
GAGGTTGCTGGATGGATATCTAGATTGAAGGGAATTGAAGCAGCTGTTGATGGTCGTGCT
GCCAGTGAAAAGATTGCTCGTTCAGCACAGAATTTGTGGCTTGCTTGCATTGCTCTAAAT
TCCTCAATTCTTTTTGGATTT---AATGAGACCATGACCCCATTGACTAAGGAAGTTGAT
GCTATACTGGCCTCCTCCAACAAGCATCCTTTTGTTGAAAACGTTGTGAGGACAATTCCA
TCTGCCGCCTTAGAACGAGGAGTTCAAACTGAGTCTGAACTGAGAAACCGATTTGTGAAA
GTGTCGAGAGTCAGCCGCAGACTAGGACTGGTCACAGAGTCCAATGCCTCTTTGTACAAA
TACCTGGTCTCCTTTTTGCATTCTTTCATCACGTTTGACCACGTCCATGAGGCCACAGAA
TACGACTTGATCAACCTGGATGACATGGACAACTTCAAGTTGGTGGCCCATGCTCAGTAC
TGGATGGAGCAGGGCAACCTGATTATGGCTGTTCGGTTCATGAGTCAGCTGACAGGGGAA
GCTAAGAAAGCTGCCAGTGATTGGCTGCTCGAAGCCACTTTGTTGTTAGAGACAAAACAA
GTAGCTAGTACGTTAACAGCATTTGCCTCAGCTAGAGACCAGAAGAGAGCCCATGAATTG
AAGGTTCCATTTTCTGTAGCAGATATAACTGATTCTCCTGTGGAAACCTTTAATGAAATG
TTGACAAAGCATGATCTTACTGAACCACAGCTGACACTTGTCCGAGATATCCGAAGACGA
GGCAAGAATAAAGTGGCAGCCCAGAACTGCAGGAAAAGAAAGGTTGGAATGATTGTGACC
TTGGCTGATGAAATGGAAGACCTGCATAAGGCAAAAGAAAGACTGTTGGCGGAGCGGATG
ATAGTTGCACCCCTTCTTCGAGCTGCTCCTCGCTTGCAGCAGGCCCGCCACACTCCTGCC
CACTGGAAGTCTCTGCGTCAGATTTGCGAAGAGAGCAAGAGCCACATGAACCACATGCCA
GTCCCTGCGGGATCCTGGCAGGAGAGCTACAAGGCCAAGAGTGGCAAGCAAAACATAACA
TTGGCTGTCAGCATTGCAAGCGCTGTTACCACCTTCTGGCTGTTGTGGTCAAATGGATAT
ATATACTTCCATTCAGCTCCCTGCAACTGTGTTGTCGCTGAAACAGACGATATTGGTTTT
GCTCTCTACTTTCCCATCTACTCGACATGGGAAGGCATATGCATGCACATGGAAGACTTG
TACGTCACTCCTGAGTTCAGAATGCAAGGCATTGGAAAGCAGTTATGGAAGCAAGTGGCA
AAGATCAGCCTTGAATTGGACTGCCAACGATTTCAGCTCAATGTCCTGGGCTGGAACAAA
ATAGCCAAAGACTTTTATATTCGCAATGGCTGTGTGGATTTGAATCTCGAAGATTGGCAC
GAAATGAAGGTCAATTGGGCAGCCTCCCCAAGCACGGCACCGAAACAGGACACAAGCAAG
CATTTTCATGTGTTTGTAGGGGACCTCAGTTCTGACATTGAACAACATCAGCTGAGAGAT
GCGTTCTCAAGCTTTGGCGAAATCTCAGATTGTAAAATCATTCGAGATCCAGCCACCATG
AAATCCAGAGGCTATGGGTTTGTCTCATTTGTAAATAAGCAGGAGGCTGAAACAGCCATC
AGTGGGATGAACAACCAATGGTTAGGGACACGTGTTATACGGACCAACTGGGCCACTCGG
AAGCCTCTAGCTCCTGTTGCCAAAGAAAATGCCAAGCCTCTGATTTACGAAGAGGTCTTC
AACCAGTCCAGCTCCACCAATTGCACAGTCTACTGCGGTGGTGTAACCAATGGACTAACA
GAGGAACTTATGAGGAAAACTTTCTCACAATATGGTACTATTCAAGAGGTCAGAGTGTTT
AAAGACAAAGGATATGCTTTTATCAGGTTCAGCAGCAAGGAGGCAGCTACACAGGCCATC
TGTGGTGTGCACGGTAATTCAGTCAATGAGCAGCCTGTCAAGTGCTCCTGGGGCAAAGAA
TCCAATGAGTCCAGCCAGGGAGGCCAGCAGTCCTCCAATCCCCCAGTGGTGATGCTTCCA
TCCCAACAGCAACAACCCATTGCTGCC---------------------------------
------------------------------------------------------------
------------------------------------------------------------
------------------------------------------------------------
------------------------------------------------------------
------------------------------------------------------------
------------------GGCTACACTGAGACTGCTGTGCTGGAGCAAGAGGGAGACATA
CCAGCCTATGGCCCTGCAAAGCTGCCCAATTACATAGAAGCCACGACCCTTCCATCGTAT
GAGGAGGCAGAGAGAAATAAAGAGGAAGAAAATGCAGCTGCATCTACAGACTGTGAAAGT
GGGAGGCTGGCTGGAGTTGATGGAATCAGTGAAGTGACTATTGGAACTGATGGCATGTTC
ATTTGCACTTTCTTCATCTCCTTTTTGTTCAACTGGCTTGGATTTCTCTTGTCGCTGTGT
CTCTCAAACACCATTGCAGGAAGGTGTGGAGCCCTGTCTGGGCTGGGCCTGTCTATTGTC
AAATGGGTTGTCATTGCAAAG---------------------------------------
------------------------------------------------------------
------TGGGCCAACTCGTACAGATGCTTCGAGTGCTGCAAAGGATGCTGCTACAAGATT
ATGACCCTCTTCTGCGGCCTCTTCATCGCCATGTTCTGGGGATGTGAGTTCGCCGTGATC
ACCTTCGCCCACGTCTGGTACGTGACCCCATGCCTGAGATGCTACATGATCAACTGTGGA
TGCATGGATGCCAAAAACGGAATCATTGAA------------------------------
CAATGGACAGTGTTTTCAAGAGTCCAGAACTTCCCCTTCAAGTTCTACTGGAAGAATGCT
CGTGTTTTTCGCTTCTACATTTACAGTTCATTGGTTGTTATTCCCTTGTTCATGAAACTG
ACAAAA
>clavigera
GAGAAGCAACAGCTGATTGCTCTACACCAACAGCACATCCAGGCGACCTTGAACGAGAAG
AAGAGGGAGGCCATGGACAAGTACATGGAGGCGTTGGAGAATGGAGAGACGGACAAGATT
GCCCGCTACCTGCGCAACTACATCAAGACGGAGGAGAAGGACCGCATGCACACCGTCAAT
CACTTTGAGCACATCAAGTACTCGTCCCCGCATGAGGCGGTGCGCATCCGCCCGCACATC
ATCAACCACCTCAAGCTGTCCGAGCAGAGGATTGACCAGGCCTTGGAAATGCTCACCCGC
TTCCCAAGCATCGAGACCAAGATCAGGCCAGAGATCGAGGAATTCATGAGGAGGTTCAAT
GCTATTGCCACCAGCATCAAGAATGTCGTCCTGCCAGTACCCACTATT---TCCAACTCT
GAAAACAAGGATGAGTTATATCGACGAATTATTGTGGAAGTCAAAGGTCATGACCAGTCT
GTTTTGAACAGCTATACAAAGTTTACAACAATGGCAGCCGAATTACTTGGCGTCAACATT
GCAAGCATAATGGAGCCACCAAGGGTCATTGAACGAATAAGTTTACTAAAATCTGTATTC
GTGCACAAGAAGCACATGCACCAATATGAAACTCGTACTCATTACAGAGTTTTTGAGTTG
AAGCATTTGACAGGTTCAACAGCCAGCACCTTTCTAGAGTATATTCAGAGAAATTTACCA
GAGGGTATAGCCATGAAAGTCACAAAGCACCAGCTTCATCTCTTTCCTGATCACCTCAAG
CCACCTCAACGGTGGATCCCACTGGAATTGTACTACACCAAACAAACCATTGGCAATGCC
TGTGGCACTGTTGCAATAGTTCACGCTTTG------------------------------
---------GGGCTCAGGTTTGCCAAGAAACAGGACATTTTAGGTCAAATCAAGGTCGCC
ATGGAGATGCACAAACGATACCCGGACTCGTTTTTGGGCTATGACTTGGTTGGCCAGGAG
GATCCGTACAATCCACTCTTGTACTACATCGATGACCTTCTCTACCCCAGCCAGCAGCTG
CCCTACTTTTTCCATGCCGGGGAGACCAACTGGCAAGACTCTGTTGACTTGAACCTGGCA
GATGCACTT---------------------------------------------------
------------------------------------------------------------
------------------------------------------------------------
------------------------------------------------------------
------------------------------------------TTTGAATCGGAAGTGCTT
TTCATCATGAATCGGCTGACTCCGACGAATTTTGAAAAGCTGGCCAATGAGATGAAACGG
TTAAATATTGATACCTATGATGATTTGGTTGAAGTAGTGAGGATTTTCTTTGAGAAAGTC
ACCCTGGAGACAAAGTTTGTGGAAGCATATGCTAAACTCTTCAAAATCATGTCAGCGTAT
CGAGTACCCCCTCCGCCAGGTGTCAAAGAAAACCAGGCTACATTTTTGGTGGTCATGCTC
ACCAAGTGTCAGCATGAATTTGAAGCTGACAAAAGTATCATCTTTGAAAATCCTGAAGAG
AAGAAAAAAAAGATTTTAGCAGAGAACCCTGACACTCCTGAAAGAGCCGGAATGATTGAG
AATACATTGTACCAGATGAAGTTGAAACGTATGAAGTTCTATGGCAATATCAGGTTCATT
GGAGAGCTGTTCAAGCTTGGGATGCTAACAGAGAATATTATGCATGATTGCATATTCCGC
CTGCTGAAGGCACGAGATGATGATTCCCTTATTTCTCTTTGTCAACTTCTTACGACTGTC
GGCAGCTTGTTGGATATTGATAAGGCAAAGCAGCGTATGGATCAGTATTTTACACAGATG
TCAAAGATTGCTGATGAACAAAAGTCCAGGATAAAATTCACCCTGATGGATGTCGTAGAA
TTACGAAGGCACCACTGGGTTCCACGAAAG------------------------------
---------------------------------------------------CTGACAACT
GTGAACAAGCAATCCATCAGGAGGATAAAGAACAACGTCGCCTCGAAGAGGTCGCGTGAG
CAGCGAAAGCAGAAATTTGTAGAAATGGACCAAGAAGCAGACGAGTTGGTGCAGAAAAAT
GACGAACTGCGAGAAAAGATTGTGGAATTGGAAAGGCTTGCCAAAGAAATGAAACAGATC
CTGGTGGCAAAAATGGCAGGA---------------------------------------
---------------------------------GGGAGCAATCTGTCTCAGCGCGTCACA
GGTATTGCATCAAGCGGTGCCTCCGCCTTGCCTGGCTTCGTGTTTGGCGAGTCGCTGGTC
ACCAGGGCGGTCAAC---ACCAATGGATCGAGTCATCAGCAGGACGATGGCAACGAATCA
GACTCAGGAAAG---AACCAGACTCTGGAGGAGTCTGCCAGGGAGTACCAGGCTCGGCAT
GAGAATAAAACTGAACTGAAGGAGGTGGAGCCAATCACTGGAGAGGAGGAAGAGTCAAAT
GTATTACAGGCCAATGCCAAGTTGTTCGTCTTTGATTGTACCACACAGTCTTGGGTCGAG
CGAGGTCGTGGTTTCATTCGGGTCAACGACATGGAGATTGAAGACAACACAGGTTTCCAG
TCACGGCTAATCATGCGCACACAGGGAAATTTGAGAGTAGTTTTGAACACCAAGATCTGG
CCTGGAATGTCCTTGGATAGAGCCTCATCCAAATCAGTCCGAATCACTGCCACAGACACA
GATGAAACCATTAAGATCTTCCTCATTACTACAAATACAAAAGACTCGGAAAATCTTCTC
CGAGCCATAGACTGGAGAATACAAAAGTTAAAGATTCAAGAGGACAACACCCCACAGTTT
TCTCGTGTTGGAGACAAGAGGAAGGCAGACTCGGACTTTGAGCTTCCAAGCAAAAACAAG
AAAGCAAGCACGGACCATGCCGTTGCTACCAAAAGAGAAGAATCTGACAGCAGTGTTCAA
------------------CGACATTTTGCTCGGTCCTTAAAGGGCCGCATGTACAGCACT
GCTGCTGCTCAAGTAGAGAGGTCCTTTTGTTACGTAAAGAAACTGAACAATGGAATGTAT
GTTGGAACTGTGGAAAATCAGTCTCCCATTTCACGCTTAGCAGTGGTGGCTAATGCTGGT
TCACGATTTGAATCTGGAGACAACTTGGGTATTTCGCACTTGCTCCGTCGGTCTTCCAAA
TTGAGAACTGAAAACATGTCAGGCCTAGGAATCACAAGGGTGACACAACAGTTAGGAAGT
GATGTGACTACGATGGGCACCCGTGAATACTTGTATTACAAAAGTAATGTGACCCGTAAC
TGTGCTGGCAAAATGGTGGAAGTGCTGAAAGAGCTGACCACAAAGCAGGTCTTTAAACCA
TGGGAGGTGTCAGACTTACAGAGTCATCCAGATTCTTTGCTTTTGGATTTGGCTGTCTTG
AAAACTCAGCCATATGTTCGTGTTGTTGACCTTCTGCATGCCGCTGCTTTCAGAGATACA
CTGGGCAGGTCACTGTATGCTCCTGATTTCCTGTTGGGCAAATACACACCAGAGCAGCTT
AATCACTACGTAAAGACGTACTTCAGTGCTGGGCGCATGGCTCTTGTTGGTGTGGGAATT
GACCACGATGAACTGGAAGAACTTGGATCACAGTTCGAGCCGTATGCTTCTGCTGGTGTC
CCGACTGAGAAAGCCGTATATCATGGAGGTGAGCTCCGTGAAAACACTGGCGGAGACTTG
ACTCATGTGGCTGTGGCTTGTGGAGGAGCAAGTTTGACCAGCAAGGACTTATTGCCGTCC
GAAGTTATGAGACACATCATGGGCACTGGTCCCCACATCAAATACAGCAGTGGCACCACT
GTAGCCCAGCTGGGCAAGGCAGTCACACAGGCAACTGACCAGCCCTTCCATGTTTCATGC
TTAAATGCCAACTACTCTGATGGTGGTCTCTTTGGTTTCACAGCAGTTGCTCATGCATCC
CAAATCGAGAAGGTTGTAAGAGCTGCTGCCAACCAATTCACAACGGCCTCTTCAGGAGTT
ACCGATCAGGTTGTTGCTCGGGCAAAGAAACAACTGAGAGCAGAGCTGTGTATGCAATTT
GAAAATCCTGATGTACTGTTGAACTGGCTGGGTGAACAGGCCTTGAATTCTGACCAGATT
CTGACTCCTCAAGAAATCTACAAAATGGTTGATGCTGTCACTCTTACGGATGTTAAAGCC
GTGGCCAAGAAAATTGCTGCATCAAAGCCATCTATGGCTAGTGTGGGAAATGTCACGAAT
GTACCCTATCTTGACACGCTTGATGAAAAGGAATATCTGAACACTTTAAATGACCAGATT
GAAGAGCTGGAGGATAAAAAGGGCAAGTTAAGTGCACAATTATCTGAGCTGAAGAGCAAC
TATCAAAATGAAACAGAAATGAATGCACAGTTAAAAGAAAGGATTGAAAAGTACAAAGGG
GAATTGAAACAAGCACAGGCATCGATTTCCAAATATGAGGAGATGATGGCTGAAATTAAT
GAAAAGTCAGAGAAAGCTTATGAAGAATACAGGAAAATGGAAGATAAATATGAAAAACAT
TTGCTCATCCAAGGCCAGGCCGAGCAAGTGGCTCACAAGCTCATGCTTCAGCGGGATCAT
GCTGTCCGTGAAAGTTCAATGTTAATGCAAAATGTTGCGGGTGACACCAGAGTAATGAAG
GCTATGCTAGAAGTTCAAGATGTTCACACGAAGATGGCAAATATGAAAGAAGACTATGAA
AGACAGCTGAGTGATTTACATGCAGAACTGAATGACTTGAAAGAAGATTCCAACATGCAG
AGCCTTGAAGCTAGAAATGAAGAGCTGGCTAGTGAATGTGATTCACTGCAAGAAAAACTG
TTTGAAAATGAAAAGGAACATGAGAAATTGAGATCTCAATATGGTACACTGATTGCAAAA
TACAAAGACTTAGAAAACAAATATGATAAAGCCCTCCATGCCCCTCCACCACCACCACCA
ACACCAATGAAACGCTCTGAGAGACACATGATGAGACTTCAAAACATCATTGCTGCAGTT
CTGAAGGAGAAAGGTGTTCGCAAAGGGGATTCCATTTATTCATCTTGCTACAAAAATTTA
TTTAATGTCAGCATCGTCCTCCTTAGGACATTACCAAATTCTCAAAACCTGACTAGAAGT
CGGAGAAAGAAAAAGCGCTCCAGAAGTGAAAGTAAAGACAAGAAGAAGCGTGATCGTCGC
AGGAGCCGAAGTCGTGACAGGGATAGGAGAAGGAGAAGCAAATCACCAAGGCGAAGAAGG
GAGCGAGAACCTGAGCTAACAGTTGAAGAAAGAGATATACGAACAGCTTTCTGCMTKCAR
CTGTYAGCTMGAATAAGACCCAGAGATTTAGAGGAATTCTTTTCATCCGTGGGCAAGGTG
CGAGATGTCCGTCTCATCACTGACAACAAAACACGAAGGTCAAAAGGCATAGCATACATT
GAGTTTGCAGACCCAGAGTCTGTTTCTCTAGCCATTGGGTTGACTGGACAGAAACTGTTA
GGAGTTCCAATA------------------------------------------------
------------------------------------------------------------
---------TCTTTGATTCTGGACAAAGAAAAGAACAAAGTGCAATGCAGTTTGACTAAT
CATGAGATGCCACCAAACAGAAATGTGATTGAATCTTATGTCAACGGAAAAAAGTTCAAG
AAAGCTGCAGCAATGAAGGAGTTCGACTATGACATATACAAAAAGCACATTGTCCAAAAA
AGGAAACATGAGCTGTTCTGTAAACTGACCCTTCGCCACATTGAGAATTCCCCCAAGGCC
ATCCTGAGACACATAATGGGCAGGAAATGTCATAATGCCCTGTCCAGATGGGAAAAGTGC
CAAGAAACAGGCGAGAAGTTTGTCCCGAGATCTAGAAGAGAAGTTTTTGAAGGAGATCCA
AGAGCTCTTAATGAGACAAGACAGAAGATAAATGAGGAATTCCGAAAAAATTTAGAGGAA
AGTGATATATCTAAAGTTGAAGAGAAGATATCTCTTTCAATTCAAAAGTACCTAGAAAAG
CTATCACCAGCTAATGAAGAATATGTCAAGGAAAATTATGCCAAGGCAGTTGACCTCTAC
ACTGAAGCCCTTGTCATGGACAATAAAAGGGATGACATCTTCTTCTTACGTGCACAAGCA
AATATGCAACTGGGAAATTTGGCAGATGCTGTTATTGACTGTGATAAGGCCATTGAGCTG
AATGAGTGCAACGAAAAGGCTGTCATCAAGAAAGGATCAATACTGCTTCAGCTTGGTGAT
GTTAAACAAGCCCTAACTATCTTCCAAGAAGGTCAAAAATTTAATACCAAAACAGAGCAG
AGAATGGATGATGAAGAGTATGTACCTCCTAAACCTGAAGTCGAAGAAATTAAGGAAGAC
GATGCATTGTATTCAAAACGGTGCAAGCTGTTTATTCAGAAAGAAGGTCAGTGGGCCGAG
AGTGGCATCTGCAATTTACACTTGAAACCAGTCAACGAGACCAAGACTCAACTGCTGGTC
CGAGCAGACACAAATCTTGGTAACATTTTCCTCAACATCATGCTGTCGGCGTCTATTCCT
GTGTCACTTCAGGGCAAAAACAATGTGCTCATCATGGCTATACCTAACCCGCCGCTG---
------------------------------------------------------------
------------------------------------GCCAAACAGTGTGACAAGGAAATC
TCTGGAGCATGTTACAATTGTAAGGGCACTGGACACGTCCAACGGGATTGTCCTGAAGGA
AACATTCGTCCGTGCTTTAGATGTGGCAACACTGGTCATTTAGCAAGAGAGTGTCCAGAA
GAGAAAGCAGTGGACGAACGTAAATGCTACAACTGTGGAGGCGTTGGCCACCTTTCTCGG
GAATGCCCCTTTTGG---TGYTRSRGATGTGGGAGCCATAGCCATATTCAGAAAGACTGT
CCAGCAGGAGGATCGGACATACAGTGCTACAAGTGCAGCAAATTTGGACACATTGCCAAG
GACTGT------------------------------------------------------
------------------------------------------------------------
------------------------------------------------------------
---------------------------AATGAATATGCATGCAAGAAGCTGGATGAACTT
GAGAATAAATACCCAGTCATCAAGGAGTCCCCAGAACAAGTGAAGATAGAGCCTATTATT
GGCACAGTTTCCCATGTTGTTACTGCAACATTTGACACTGCCCCAGGGCGTTTTGTTACG
CGCACAATGGATGGTGTTCTTGATAAGGCAGATCAGATTGTTGACAAGTACTCATGGATT
CAAGACTTTAACCAA---------------------------------------------
------------------------------------------------------------
GACTATGATCCTGCGGAGCCCACAGAAGATGATGATAAGACTGACTCCAACTTGTATTGC
CATGTGTGTAACATCTCTGTGTATGATGATGATAGCTTCCAACGGCACCTGAATGGTCTG
AGACACAAGGCACGTATGCAACTGAAATCTCGCCTCAAGGCGGAGGAACATTTGCGCAAC
ATTGAGCGAAAGGGAGGTCGTCTAAACCTTGAGCCCTTGTTCCGCACCTTTATGGGCTAT
GCAGCTCTTGTTCTGGTCAAAACAATTGCCATGAGTGTTGTAACCTCATACTACAGACAA
ACTAAAAAGGTTTTTGCTAATGAAGAAGATACAGTGGTAATGAATCCAGATGTGGAAAGA
ATTCGAAGAGCTCATCGGAATGACCTCGAAAACGTTATTCCATTTGTCTTGTTTGGCCTG
CTGTACATAGCAACTGGCCCAGACCCATCATCGGCTGTGCTTCACTTTCGTATCTTCACA
GTGGCTCGCTTCCTTCATAGCATTATCTACATTTTCAAAGTTCCCCAGCCAGCCAGGGTT
TTGTCATTTTTAGTTGGATATGGGGTGAACATTTCAATGGCTATTTCAGTCATTAAGCAG
GTCAAAGACTTCCACATCCCAGTCACTGTAGAAAAAGGTCGAGCGAAAGTGCGTGAAATG
TTCTTGAAGAATAAACATGCCACAGACATCCGAGCCATTGACATGCTGGTTATAAAGGGC
CAAATGGATCTGGTTGAAACGGCAAACAATTGGAAGCAGCGAACTCACATCATGATGTAC
TTTAAAGACACTGTCAACCCCAAGCCGACAGATTTTCTTTCTAAATTCTACGAAGGGCAA
GATAAGGATGAGCGGATTTCCGAGCTTTCCGGTCAAGTTGGAACTATGGAGCTCATCACA
TATTTAGGTGAAAAAGTGGGTGCTGGTCATGTTTGTCTGTGGTGCAACGAGAAGGGGAAG
AAATTTCATAACTCTTGTGATGTCCAAAAACACATGGTTGACAAGGGCCACTGCAAGCTG
TTACATGAAGGAGAGGTTCTATATGAATATGCAGATTTCTATAACTATACAAAAAGTTAT
CCCGACGGGGTAGATGATGAAGCCGATATCATGGAATTAGACACTGATGGATTCTCTTTG
GTATTACCTTCAGGAGCAACCATTGGGCATAGATCTTTGGTGCGATACTACAAGCAAAAC
ATGGTGCCTCACTGCAGAGAGGGGAAGACCTTGCCAAAAATGTTGGCCCATTATAAGGCC
CTGGGTTGGACAGGATCGACTGGACCTCAAGTGGAACAGCGAGCTAAAGACTTGCAGGTG
GTGCAAAGAATTCGCAAGAAGCATTTCATGCGACTTGGATGCAAGGCCAACAATTTGAGA
CACCACTACAGGGATCAAAATAAAGATTTTCTGCGAGCCCTTCGTAATGAAACTACAGTG
CGA---------------------------------------------------------
------------------GACACCGCTTTTGGGCAGGTGAAGCTTGGTGAACTTGGGGCA
TGGGCTGGAAGGCGTAACAAAGGACCCGAAGCTATTTGGAGCACTATTCACCGAGGATAT
TGGAGATGGGCAACAAAGAACTTACATGTTCGTCAGTCTGGTTTCGTACCTTTTGGTCAG
GCTGCCATGGTCCTGTCTATAACATTTTTTGTCATTCTGCATAAGGAAAGAAGT------
------------------------------------------AATTCCAGTCGATACAAA
ACTGAATTGTGTCGGCCTTTTGAGGAAAGTGGTTCTTGTAAATATGGAGATAAATGTCAG
TTTGCACACGGTATTCAAGAATTGAGGAATCTTGCTAGGCACCCGAAATACAAAACCGAG
CTCTGTCGTACCTTTCATACCACTGGATTTTGTCCATATGGCCCAAGGTGTCATTTCATT
CATGGAGATGACTCACTTAGTGGCAGCAGCAGTCCTTCCTTGAGTCCA---TTCCAATAC
GGTTCACTTACAGTAAATATCAACGACCAATTCAACTCTGCCCTTAACTTCAAGAACAAC
------------------------------------------------------------
---------------GAACATGAGGATTTATTAGAGCATTTCTGGTTCAAGGAATTTTTC
CACCAGTTTTTTTGCATTGACAATATGAAAGTCTGCTGCCCAAATAACACGTTTGGCAAA
GACTGTTCTCCTTGCCCTGGGGGAGTAAAGCGACCCTGTGGTGGCGGAGGTACTGAAAGC
TCCAGAAGGGTGATTGTGGAAGATACAAACGGCGAGTCACCGCCCAGCATGAGCAAAGAC
ATAGAGGATTTCTACATGGAGAAGTTGAACGACTTGCAACAAAGGAATGCTGCCTTACAG
CACAAGACGAATGAACAGTTTGTAGAGGCCGTGAAAGAGGTGGAGCAAAAATTTTTGAAC
TACACGTCATCTCCCGTGTGCCAAGACCTGCAGAGCAAACTCCTGCAGTGCTACCAAGCC
AACCCGTCGGAATCCCTCAACTGTTCTTCCATCGTCAATGCTTTTGCCATGTGTGTGGAT
AGGGCTAGAATGTGTAAGCAGAATCATCACTTTATTGTTCCCAAATGCCAATTTACTTTG
TTGCAGGGAGCAGACTGTTTAACAACGTACACATTCAATACACACAAGGCCAAGCACACC
TTTTGTAAGATTTGTGGAGTTCAAAGCTTTTATACGCCG---------ATGTCGCCTAAG
GGATGTGAATCCCTCATCGGAAATGGGAAGAAGCAGAAGCAATATTTTTGGCAATATAAC
GTGCAGGCCAAAGGACCCAAAGGAACAAGGCTGAAACTTGCCGTTGATGCACCCAAAGAT
CCGCACATCCTCAATGACTTCGAAGATCCAGTTTTTGATGAGTGCAACACCGTAGTGGCT
GGAATTCGCCATGGTGGCAAAGCCAGGAAAGGGGATGGCAATGAAATTGCCCCAAACCCC
AAAAAGTTATTTGCTATTGGCCACCAGCTTCTCAGACTAAGCAAACGAATCAACGCATGT
CAACTCGGAACAGATGTCCCGGCCGCCAAGCGTAATGAGTCACGCAAAGAGAAGAACAAA
CTTGCCTCCAGAGCTTGCAGGCTGAAAAAGAAGGCGCAGCATGAAGCTAACAAAATCAAA
CTCCACGGCCTGGAAGAAGAACACAGTCAGCTCAACAATGTGGTAGGTCTCATGTGGCCA
CATCTTCGAGATCATGCAAAG---------------------------------------
---------------------------------------------------------CTT
GCAGAGGCATCAACAGATCCTGATATTGATGAAGATGAAATTCTGAATGATGACCCAGCA
GCATCCAATGGTACTACCAAAATCGCAAAACCTGATGAAATGAAGAAACTCACAGAAGCA
GAGAGGCTTAAAATGAGAGGGGAGAAATTTGGTGTTGTCTCAGAACAGGCCAAAAAGGAC
ATTCGGGCACAAAGATTTGGATTAACCCCCACTGAAAACAAAAACATCATAAGCTCATCA
GAAACAACTCCTGATCTTGAGAAGCTGAAGAAAAGGGCTGATAGATTTGGTTCTGCATTA
TCAAAGCTGACTGAAGAAGAAAGGAAGAAAAAGAGGGCAGAAAGGTTTGGCGTAACAACA
ATACCCACTACGAATGTCAGCATTAATTCTACTGACACAGAACTGGAGGCGAAGAAAAAA
AAGAGGGCGGAGATCCCACTTGTTCTGGAGCAATATTTGAACTGTGTTGCTAAAAATGGA
GAAACATTGTTTCCATGGGTTCAACTCAAGCCCCTCATTGTTGGCAAAATGGAGCAGGTT
ATTCAAGAACTGAAGCACGGTTTGGAGTCAGAGAGCATACCAACTAGGCCGAATGTAGAA
AATGTTCGCTTTGATGTTATGCATGCTAGAATCATTGATGCCCTACACAAGTTCAATGGT
GCTCCGTTCACAATTCAGAGACTCTGTGAATTGTTGACTGACCCAAAGAGGCACTACAAA
AGGAGTGACAAATTCATGAGAGGTTTAGAAAAGAATGTGTTGGTGGTTAGCACAGTTGAT
CCATTTGGCAGAAAAGTTGTCTGCGATTCGTCAAGTAAACACATGATGAATGGCATGGAC
TTGAATGGCTCTGCACTCACTCCCTTGCCTCCAGTACCTGGATGGACCACACCCTCAAGA
GTGCAGACTCCTGTCACCTTCCCAAGTGCTAACAAGCAGGGAGAATGCTCAGCAGTTGTG
AGCGGCGACCCCAAGACCTGTGAGAAAGGTMTTATAGTACTTCAGGAATGGTGGGGGATG
AACCAGCAGATCCAGGACTGCGGCAAGGACATCTGCCGTGCCAAGTTTGTGACCTTGGTG
CCTGACCTCTACCGGGGAAAGGTCGCCATAGACAACGAGGAGGCAGGGCACTTCATGGGA
GACTTGGACTGGAAAGGCGCCGTGGACGATATTCAGGGGGCCGCCAGGTACCTGAAGAGC
CAGGGAGTGAAGAAGGTCGGTGTAACCGGCTTCTGTATGGGCGGGGCTTTGGCCTTTGCT
GCGGGGGCTTTAATACCGGAGGTCAGTGCAGTCGCTCCATTCTACGGCATTCCGTCG---
---------------------------------TTACACCAGAAACTCATTCAAGATACC
ACTTTAGTATCTCATGCAGTTCTCTCAGATTTTGACTGGAAATTGCAGCTGGCAATGTCA
AGTAATGCAGAGCATATTTTAGAACATTTGCAAAGAGTGATTGCAACCAAGTCAAAAGAG
GAGATGTCAGAGGAAGAACTGGAATTCCATTATTTCAAGCTCCATGATTATGATAACAAC
AATAGGCTTGATGGTGTTGAAATAGGCAAGGCCCTGACACATTTTGGCTTTGCAGAGTCT
GTTGCTGGCATTGAGTCGGAGAACTTTGTGCCGTCCTCGTTCAAATCCTCTACGGCAAAG
GTGAAGGAGCCATTTGAGGAGACTGCCCATGACAGCGCCATCTTTGGCTCCTTGTCCATG
AAGGGCTTCACCATCAAACCTGACCTGGACACACAACCCCTTGACCTTGACCAGGACTCC
ATAATTCATCCTAGCCTTTTCTGCAATCTAGAGGGGAAGATGGATCGCTGGATAGAACGG
TTATCTCAGCTGGATGATGATGAAGACAAAGAGAAAGACAGAGAACGAGAACGCAGCATA
GCAAGAGAAAGAGAGAGAAGGCAAGAGGAGAAGAGGCACAGGGAAAGGCTAGATAGGATG
CGAGAACAGAAAGACAGAAGCAGCACCAGAATATCAAGATCTAAATCCCGCTCAGTATCT
CCTGCCCCTCCCAGATCTCGTCGGAGATCACGATCTCGAGATAGGAGCAGCCGTGAACGC
TCAAGAGAAAGGCGGAAAGAAAGAGAAATTGAGGAAGAGGAAGAGCTTTATGAACGTCGC
AAGTTAGAAAAGAAATTGCGAGAGAAAGAAGCTGCATATCAAGAAAGGTTGAAAAACTGG
GAAGGCAGAGAGAGAAAGAAGTCCAGAGAATATGAAAAAGAAAATGAAAGGGAAGAAGAA
AGAAAGGTAGAAGAGGGACGAGAAGCCCGGAGACTGAAAGAATTTCTGGAAGATTATGAT
GACTTGAGGGATGACCCCAAATTTTACAAAGGGAGTGCTCTGTTGAGGAGGCAGAAAGAA
AGGGACAAGGAAAAAGAACTTGATAATAGAGATCGACAGCGAGAAAAGGAAGAATTTGAA
GAAATAAAACGTAAATTGTTTGATGAAGGACATCCTGATGCTGAAACTGAAGTTGCACGT
ATGGAACGAGAAAGAGAGGAGCATCTGCAGCCACGATTGCACTTGCAGGAAATAAAGCAA
CCCAAGCAGCCT------------------------------------------------
------------------------------------------------------------
------------------------------------------------------------
------------------------------------------------------------
------------------------------------------------------------
------------------------------------------------------------
------------------------------------------------------------
------------------------------------------------------------
---------------------------------------------------GAAAAGAAT
GATTCTCTCATTCATCAATTCTCTGATCCTAATTTTATGAAAGCATTGGATCCTAAGGCT
GCAATG------------------------------------------------------
---------------------------------------------------------GCC
CTTCTGAATTTCAGAGCTTCATCCTCACTGGCAAAATTCAGAAGGGCTGTGGACGGAAAG
ATGAATGAGAGAAAACAGAAAAGACAGGGTAAGAAGCAGAGCCCACCAAGACACTTATAT
GCCAAGTACGGAAGCAAAGCAATCTGGGGCAACAGAGATCCAATTGTCAAGATTTGGCAT
AACATAAGGGGAAAACCATTCAGTATGGCA------------------------------
------------------------------------------------------------
------------------CTTGCATTGACATACAGTGCAAAAATTGATGGTGATACATGG
ACAGGAGAAGCAGTTATTCCAAAGTCTTACTTTCCACCATCTGTTACAAAGTTCAATGCT
TATGCTATAATGTTCGAGAAACACAACTTTGGTGTTGCCCCAGTCACTTGTCATGCATTC
AACAAGGACAGGACTGGTCTGGCATTATCTCTGAATGATTCCAATGTGAAGATCTACAAG
AAGTCCGGGCCAAAGTGGCAGGAGACTGATACTCTGAGTGAACATGGCCAGCGCGTGACC
AGCATTGACTGGGCTCCAGTCAGCAACAGGATTGTTACCTGCTCTGCCGACCGAAACGCC
TTCGTGTGGATGCTGGAAGATGGAAAGTGGAAACAGGTTTTGGTAATACCACGCATCAAT
AGAGCAGCAACATGTGTGAAGTGGTCACCTAATGAAAACAAGTTTGCTGTTGGCAGTGGA
TCTCGTCTGATTGCCATTTGTTATTATGATGATGAAAATAATTGGTGGGTCAGCAGACAC
ATCAAGAAGCCAATTCGATCAACGGTTACCTGCTTGGACTGGCATCCGAATAATGTGCTG
TTGGCTGCTGGCTCGGCTGATTTTAAATGCAGAGTCTTTTCTGGGTATCAGAAAGAAGTG
GATGAAAAGCCTGGACCTTGCTCATGGGGTACAAAGATGCCATTTGGAGCTTTGATGGCT
GAATTCAGCAATGGAGGAGGTGGATGGGTTCATTCTGTGTCCTTCTCTCCAAGTGGAGAT
CAAGTTGCTTGGGTCGGCCATGACTCCAGCATTTCGATTGTCGATGCTAATAAGGGAAAT
GAACTTGTGGTTGTCAAGGAGAGTTTTCTCCCTTTCATGAGTGTCAGCTGGATCACTGAC
AACTCTCTTGTTGCTGCTGGATATGATTGTAATCCCATGCTGTTCTCCTTTGCTGGTGGT
AATATCACTCTGAAAGCCAAGCTGGATGTTCCTCAAGAGAAGGAGTCTGGTACTAGTGCC
ATGAACCGTTTCAAGAATTTGGATAAAAAAGCCACTGCTAATGACACTTCAACAGATCTC
AAGACCCAGCATCAGAATACTGTCACTCAAGTATCCATTATGAGGATTTACAAGGATATC
TTCACAGGTGACGAGATGTTCAGTGATACTTACAAAATTAAAGTCGTTGATGACTTATAC
GAAGTCTATGGAAAATATATCACAAGAAAGCAAGGT---GAAGTTTTCCTTGATGGTGCC
AATCCATCACAAGAAGATGCAGACGAGGGTACAGATGAAGCAGTTGAATCGGGAGTTGAT
ATAGTTTTAAATCAGCGATTAATGGAAATGCCTTTTTCAACTAAGAAATCTTACCTTCTT
TACCTCAAGGAATACATGGCCAAGATTACTGAAAAATTAAATGAAACCAATCCTGATGAA
GTGAATACTTTTAAAACTAAAATGAATGAAACTGTGAAAAAATTGCTCTCACGGTTTGAT
GAATTTCAATTTTACACAGGAGAAAGTGCCGATCCTGATCGGGGAATGGTGCTTCTTGAA
TACCGT---GAAGTACCAATAATGATATTTTAC---------------------------
------------------------------------------------------------
------------------------------------------------------------
------------------------------------------------------------
---------AACATGCCTGCATCTTGTACCAGCATACTCAAAGTTCAAACGGGTAGACCT
CCTGGCAATAAAGATGTGGTTTACGATGACTTTGGCAATGTGATTGCTGTAATGAAACTT
GATCCTGAGAAACTGCCCTCCCACAAAATCAATGTCAAATACCATGTCGTGGATCCAGCC
GTGGAGGCTTCCCAGGCTCGCCTTGATGCCATGAGGAAAGGGAAGTCAACTGGCAAGGTC
AGAAAGATACGATCTAACAAGAGCTTGTCCAATGATTCTGTCAGCACAGGTTCAAAAACT
AAGACTGCTTCAACTGTTGGTGCTGTAGCACCTCTTCCTCCTCCACTG------------
---------------------------------------------------------CTC
TTGAAAGATAAGCAGGCTCTGCTGCGGGATGGCACAATGGTGGCCACAACAAAGGAGGCT
GACCGTCTGTTTGAAGGCAACAAGCCAGATGCAGATGCGCAGACCAGGGGCCAACAGAAA
CAGATTGATGACATG---AAAACCACGGAACCACCCTCCAAGAAAAGCAAGATGGCCAAG
GATGGAACTATGGCAGTCACAGCTAAGGAAGCAAAGACTATTTTGGCTGGTGAAAAACTG
GGGGATACCCGACAAGATACAAAGATTCCTTTGAAAAAAAACACTACCATGGCCAAAACT
GTGGAGGAAGCTAAATACGTCCTGGATGGCAATGTCAATGTGAACGAAGGAAGAAAGACA
CGCTCGCAGAGTCGTGGTGACCCACCCAAACCTGCCATGAAGAGAGCCGGCACAATGCAG
AACACTGCCAAAGAGGGTAAAGTGTATTTGAATCGG------------------------
------------------------------------------------------------
---------------------------------------------ATAGAACATGGAGAA
TTGCCCCTCAAGTATCGAAGGAAGGCGATATCTAGTGAAGAAATTGAGTTTATTGAGAAA
GGAGGAAAAAGACTTGATCCAGGCGTTATGCTGGCACGCACGCAAAAAAAATTGAAGAAA
ATAGACAAGGAGATAAAACGTCTGACCCGCTTTGGTAAAATTCTGAAGCCGGTGGAAGAA
ATTGAAGATCGGAGGAAACTGACAGCTTCGGGAGAAAGAAAAAGGGAGCCGATCGTTTTG
ACCTTTGAAGAAAGTGAGTCTCGTGCTTTGCTCCACAAGAGATGGGCCCGT---------
---------------------------------------------------GTAAATAAA
CACTTCCAGATGATCGCCATCCATGATARRTTTAKSWCMTCTSMYAAAAAGGTGACATCA
GAGGATGTGTGGAAACATCTGTCAACGCTGTACGACTTGCAAGCCCTGAATGAATCAGAG
ATTGTCCCTTTTCCCAATAAAAATGGTGATTTTGTGTTGACTGACAAAGACATTGTCGAC
TTGTGTAACAGGAGTTTTCCTCGCTCCTCATTCATCACC---CCGGATATGGGAAAACCA
GAA---GGAAATGTGAAGAAAGAATCCCCAGCCAAAATGGAGCCCAAGATGGTTTTCCAG
ACTCCGAAAATAGAGGTGCCGTCCAGTTCGATTGACGCCGGAAACTACCAAGTCAAGTGT
ATCGCCAGGGGCAGCAATCCCGCCACAGAGATCCAGTTGTACCTGGGTGAGAAGGTGAAC
AAACCCATTTTTAAGATGGAAGATTCTGTGAGGAAATACCAATCTATTATCACAGCAACA
GTGGAGGTGCATGTGAAACATTCAGGCGAATTGCAATGCGGACCCAGCGGAATTCAGCTC
TCCACCAAGCTGGAAATTGATGTGAACATGTACGATCCAGAGGTGCATTGCAACCACAGC
CATGCGTACATAGGGCAGATGAATCCCGTGTTTACCTGTATAGTTAACCACACGGACATT
CAGGTGGAAGGCTTTGCATTCGAGATTGGATCAACCAAAGAGTTGATTGAGGGAAACATG
GTTCTTTCAATCACAGCTGTGACATTAAGTCTGAAGAAGGCAGAAAAGTGGCATTTTCAA
AGCGATTACTACCTGATTGATTATCCTGCAGATGTCGAAGTATCTTATGATGACTTTCAT
TATGTGGAGAAGCTTCTTCCTTCAACAACAGTTCCTGCACCACCAAAACATGCATCCTAC
CCAACTCCTTCAGGTTGGGTTCCTCCAAATAATGAAATAAGATCACAGCAAGATTACCTG
GTGAGGAGGACAAGAAACCACGTTTTGCCTGTGTACCAAAAAGAGACAGAGCAGTGGGGA
AAAATTCGACATCTTGTAACAGTGAAGAACATAGATGGAAACATTTGGAAATTAGAGGCA
GACCTTCGTAACTATCTCTCAGAAAAGAGTGATCTGAAGGAGGTCATTACACAAGTTCAT
GAAGTCAGTCGGTGCATCAGAATACGTGGGCTGCATACAGACATAGTGGCAAAGTTTTTA
CTGGAGAAGGGAATGATGGATTTAGGCAGTAAATTTGTTTACCTTGGAAACGGAGAGGAG
GACGAAGAGGAGGTCAATGTCACTGAAATAAATGACATCGTTTTATCGGACAGTGATTGC
AGTGATGATGATGGAGAGACATGTCTGCTGGATATTTTTGACACAGCTGGGCAAGAAGAA
TACTCCTCCTTAAAGGACCAGTATGTGAAAAGTGGGGATGGCTTTGTTATCATCTATAGC
ATAAAAGACCAGCAAAGTTTCAGACAAGCTGAATCCATTTTCAAATGGCTTAAACGAGTC
AGAAGCATTCACTGTGTTTTGGTTGCCAACAAACAGGATTTGTCTCCTTCATTAGATATC
AACCATAGGAAGAAGAGGGCAATTGTTCGACATCTGAACTACATAAATCATGAGAAGACA
TTGAAACACAATTATAGTCCCTTGGTTTCCTTGCCTGACTACTCATATGTTGATGGCCGT
CCGACTGAAATCATGTTGTCACAAAAACTCAGGGAAGAGAATAATTTTCAATTAGCCAAA
CGGGTGGTTATGTCTTTAGACATAGTTTCAAAATCTTTAGATATGGAGGAAACAGGCAGT
GTCAGATCAGGAAAAGCAAAAAGGAAAATGAAGCTGGCTGAAAAGAATGCCATGAATTTG
ATCAAAACAGACCGCCAAGGCGTGTGGAAGGAACTGAGAAAAATCCAGAAGAAAAAACAG
AAAGAAGTCATTCAGAAGAGGGAAAAGCAGGTGCTGAAGTCAGCAATTGAAAAATATAAA
GAAGAGAATAATTATGACAACACAGAGAGAAACATCAAAGCACTGCTACAGGTTACGCAG
CTTTCCAAGGTCAAGGACGAAGCAGCCAAAAAGATTCTGTACCACCAGCCGTGTAGACTT
TCAAGGGATATGGAGACAGTCACTAATGAAAATGGCAGCATTTTCACTGAGGAAGATTTT
CAAGAGCGACAAAATCGCAAGCTGCTAGAACACATACAAGAGCAAAAGAAAAGATTACAG
CATGGTCACCATGCAAGCAGTTCTGCAAGTTTGATGAGTGGAGGAGGTGCTTCACCAATG
CTGTCTCCCTCAGTTATAGGGATGTCACCTGCAGAATATGCCAGTATTAGCAATCCCCAA
CAAAGAGCTGCATTACAGCATGCCCATGTCAACTCTGTGGGCTATTTCATCACTCAAGAC
TCTTCATTTGGAAATCTCATTTTACCTGTTTTGCCAAAAATGCCTGAGATGAAGGGCCAG
GTCATGGAATCAAGATCAATATGGCGCCTGTCTATTGTCTCAGAGACTTTTTGGGGATTT
ATCAACTTTATAGTCCTTTTCTTTCAGACAATGGTGAATCCAAATAAAAATTGCAAAGGT
GATAGTTATACAACAGATTACAGAAGGCCAGGACCAAGTAGGAGGATGGGTGGA------
------------------------------------------------CGTCAAGGACCC
AGGGAAAATMGAGRKGGGCGTGTCGGGGATGAAAATGTTCCACCAGAATTCAGGGAAAGA
CCAGAGAGCTTCAAAAGACGTGAAAGAGAAGGGGGATTTGGTGGTGAGAGAGGGCGTGGA
AGAGGCAGGGGGAGAGGCCGTGGTCGCGGTGGAGAACGG---GGAGGCTTCGGCCGAGGT
GACAGGAAGCGAGAGTTTGATCGCCACAGTGGCACAGATACGGGAGTCAAGCCTGTTGAA
AAGAGAGAAGGAGGTGGTGCTCACAATTGGGGGAGCTTCAGGGATTGTATAGAGGAGCCA
AATCAGGCAAATGAATCTGCTGATACACCCCAACAAGAGCAGAATGAAACTGGTGAAACG
GAGAATGTCCCCGAGGAGGATCTTCAACCCCAGGAAATGACTCTAGATGAG---------
------------------------------------------------------------
------------------------------------------------------------
------------------------------------------------------------
------------------------------------------------------------
---------------------------------------------ATTGAAGAAGCAATC
AACCGGCACAAATCGTTGGCACAGCCTGACATGCTGGACAATATGGATGGTTTGATGTAC
CTCAACATGAAGCTGGACTTTCGGACAAAGAAGCAGACCAAGTTCATGAGCAATGTTAGG
TCAACTCTTCTTCTGCCACATGTTTTTCCATGGGGTCCACCACCTTCAATCCTAGTATTT
AGCAAGGCTGAGGAATATGTCAATCTTGCCATGTCATTGGGAGCCAAACATGCGGGTGCA
CCAGCAACAGTAATTAAATTGATTGAAAATGGCATTCTGAATCCCAAAGATTTTAAGCAT
GTTTTGGCAACAGCTGATTGTGCAAATGAAATTCTTCCAGCCCGCACTCATTTTAGGGAT
AGATTTCCTCAAAGAGCAAAGGGTAGTGTCAGCACAGATTTAAATGAGATGTGGAATCTT
TTCTACACTGGCTATACGTACGAGTCACAGAAGCTAACAGAGTCCCAGGGCAAATTACAG
GTTCCTTTAGGACAGCTGAAACAGCCCGTCAGTGAATTGGTAGCAAACTTTGAAGCCTAC
ATTCAGTCAGTGTGTCAACACCGCAGTATTGCTTCCGGTCCATTCGTACAA---------
------------------------------------------------------------
------------------------------------------------------------
------------------------------------------------------------
------------------------------------------------CAAGCTCAGCAA
GCCACCCTTAGGCTGGCATACCCCGTTTCAAGCGGGACTCATCACCGCGCCAGTGAATCA
GAATGGGTACCTGTGGAGAAGACTGTGTCTGCCTCAGACACTAAAGCAGCAACGTTGCAG
AGTATCTTTCCCACGGTGGAAAATGATGCTCCCCAAAGACAGGACGAGCATCTGATGGGG
AAGCAACATGCGGGCTACGCTCAAGTCAGGTCAGAGGTGGAGAGACGGAAGAAAAAGGTG
AAGGATGAAGCAGAGGCACGCGAAGCCAACGAGGCAAGGCTAAAAAAGGAACGCGAGGAA
AGGGAGAAAGAGCGTCAGCATGAACGAGAAGAGAAGAGGCGAGAAAAAGAAGATCATCTT
TTTATCATCGCAACACAGTATCTGAAACTAGGAACTTTGATTCAGGTTACCCGAGATGTA
ATCAGTGACGAAGTTCAAGGTCATATTCCTATGTTTTCTACAAGAGTGTTGCTTGGCAAA
GATGAACCCCTTACTCATGTGATGGCAAAGACAATTGTTTCATCGCTAAATCCTCCTATC
CCAGTCATCTTAAGCCTGGCACTGAAAAGTACTTCCATGGCAAGCAATTTTCATTTCGAA
GCAAGGCGTCTTCAAATGCACAAGGACAGAGTATGTAAAGTTAGACGTGAAATGGCACTG
ACTGAACCACAG------GTGGAGGACCCTGAACAAGTTATGTGCACTGATCAAGGACAA
TTCTATCAGACAAGGATGCCGAAGTACTATGAAGATGTTGAAGACAAGCAAGCTAAGTCA
AAAGTCGCTTGTAGTAGGATTCGGGATGACCTCCTTGAATGTCTCTTAAAGAGTGACTGT
GTCAGAAAGGAGAAAAAGACACCAAGAGAGTGTATGAATGATCCTTCAGTACCTGACGAA
TGTGCCAAGTTAAGGACTGCATTTTTTGAGTGCAAAAGGTCTTTGTTGGATATGCGTACA
AGGTTCAGAGGGAGGAAAGAC---------AGCCGGGATGACATGTCTCCACCACGTATG
TCACGAAGTTATGACTCAGATAGAGGTCGC---------------AAGCATGATAGGTAT
GAAGACAGCTATGACGGTCAGTCAAGATATTCTTCCCCTTCACGTGATTCTGGAAGAAAT
TTTGACAGATTGTCACCACCCAGTCTTCGTGACAGAGAATATCCCTCCAGTTCTCGAGAT
TTTATAGACTATTCAACACCACCCAGGGACTCTGGCTATTCTTCCTACAGTAATGCACCC
CGTGAAGACATGCGAGAGTATCCATCTTCCAGACGCGATTCCCCAAGAGATTATTCGAGA
GATTATCCACCAGAAAAAGATGTGGTGAGGAAATGCATGAAGCGAAAAACCATCAGAAAA
ACCAATGATGGATGTCGTTTGATTGATGAGTCATTTACTGACAGCGAAACAGGCATTTAT
GAAATATATGAAAAGATAAAAAATCTGGCTATGCGCGAGTGCGAATGTGGGACACCTAAG
TCAGGGGATGTGGAGCCTCCATATCGGATCACAGGGGTAAACAAGAATCCTTCAGTGCTT
AAAAACAAGGAACCTCCTCACACTAGAAATTTAGTTCGC---------------------
------------------------------------------------------------
------------------------------------------------------------
------------------------------------------------------------
---------------------------------------------------------TAT
AAGTGTCCTTCATGGCTGAGTGACAGATTAACACAACTTGTTATTCTAGATAAAGTCAAC
CGCAAGTCTTATGACTGCCCGTTGTCCTCTCTCATCACCTCAATTATTGGCCCAAACACT
CAAGTCGCAGAAATTAAGGAACCGTCGCCTGCCAAAGAAGCCAAGGAAATCATGCGGATC
CGTCACAAGAAAATGAAGAAGCACAAGCTGCGAAAGCTTCGAAAACGCATGTATTTCTTG
TGGCGTAAACAAAAAATGACTCGTAAAGCAAAACGAGATGCCATTTACTGGAAGGAGATT
GCAGAAATAAAGAAACTTGGGGAGGAATTCAATCCGGAGGATTATGTCAAAGAACAGTTG
CAGAAAGCAAGAAAAGGTGGATTTTATCTTAAAGTGATTCAG---AGATGGGATGATCCT
CAAACCAATTTCCCAACAGTATGTTATAAATGGATGGCCAGCACAGGTGTTCATGAATTC
TTGGAACGAGTTCATAAAGCTGCTTCGAAGAAACATGAAACGCTTAAGATGGGTGATACC
TCAGCATTGAGT------------------------------------------------
------------------------------------------------------------
------------------------------------------------------------
------------------------------------------------------------
---------GCACCTTTTAGACAGTGTTCTTACATCACAAAGTCTGGAAAAAAATGTCCA
AATGCAGCCCCAAAACAAGAAAGGAAAGATGGTTTTTGTGCAGAACATTCAAGAAAAGGC
CTAATATCGAGGCAGCGTTCTTCAAGGAAACGACGTCCTAAAGAAACTGCCGACTCCTTA
CTAGAGGACTTAGTTAGTTATGCC---------------------TTCATCCTCCATAAT
GAAGATCACACTCTTGGAAATTCACTCAAGTACATTCTCAACAAAAGCCCAGATGTTTTG
TTTGTTGGCTACAGTATCACACATCCATCAGAAGACAAGATCAATCTGAGGATACAGACA
ACAGGAAAACCTGCTATAGATGTTCTCAAGCAAGGTTTGAAAGACTTGAAGGAATTGTGT
GCCCATATGCTGACTACATTTGAGTCGTCAACCAAATACTACAAAGAAAATCACCTGGAT
CCATTAGCTATGTGGGATTTAGAACATTGTGACCCAAAAAAATGCACGGGGAGGAAGCTA
AGTCGCTTGGGCTATGTTCGAACGTTGCGTCTCAACCAGCGCTTTGGTGGCCTCATCCTA
TCCCCAGTTGGCTCTAAATGTGTGTCCCCAAGTGACAGGTCTGTAGTTGAGGAAAACGGC
ATGGCAGTGGTGGATTGTAGCTGGGCGAAGCTTCAGGAAACTCCTTTTGCCCGGATGAAG
GGGGATCAGCCCAGACTGCTGCCGTATCTCATTGCTGCCAACCCTATCAACTATGGACGG
CCTTGCAAATTGTCTTGTGTGGAAGCTTTTGCTGCCACCTTGTACATCACTGGTTTCCAT
GAAGAAGCCGATGAACTGTTGTCAAAATTCAAGTGGGGTGCGAGTTTTTACAGCCTCAAC
CAAGAACTCCTGGAAACCTACAGCCAATGTCAAACAAGC---------------------
------------------------------------------------------------
------------------------------------------------------------
------GCAGGATTACTCAACCTAGGTGACCTCTGCCTGATGTATTTCTGGACTCCTAAC
CCCGATGCTCTCTACGTCTACTACATCATGGCAGGAGTTTGGGGTATAGCTCTCTCCGTC
TGGCTAACGCAACTGAGTGCTCTATACGCCGAAGTCTTCAAAGATAAACACCAGGAAGGG
TTCTCCAACCATCGTATGCTCGAATGCATTTTGAAAGGGAAAACGTGTGAGTGGTCGTTG
ATCAAAAGGCACCCATGTGAAGACATCTTTGGTGTTCAGGTTTGTGGTGCAAACCCAGAC
ATGATGGCAAAATGTGCTCAAGTGTTGACGGAAACATGTGATGTTGACTTCATCGACATC
AACTGTGGATGTCCCATTGATCTGATATTCAAGAGGGGTTCAGGCAGTGCTTTGTTAGGG
AAAGCCACAAAAATGCTGTTCAACCTGGAAAACTGGCGGCAGGGCAGAGAGCTGTTGTGT
GATGACCTCAACGTATTCCGCAAACACTTTGACTGTGTGTCCAGGTTTGGGCCTCGCGTC
GCCAGTTGTATTCTGATCAGAACTCAGATGTTCAAAAAAGCAGTGACAGATGCTGGCATT
GTTCCCCACAAAACTCTTCATGATATCACTTGCAATTTTGCCGAAAATATTGTGAACTGC
TTGGAGAGACCTTTAGCGAGGGCGTGTCCCATAGATGTTGTGGACACAATGGTCAGTGCT
CTGCACCGCTTCTTACCCCCTGCCTGTGCCCCTGTGCCACTTCCCACCCAGTCTTTTCGT
CAGGGAGTCGATGCGTCAGCTGAGTGCAAACATCTCTATGATGATATGCAGCTTTCCTAC
GAACAGCGTGATAAATGCATTCAACATTGCCTTCGCATTGTTAACGATGATGTA------
------------------------------------------------------------
------------------------------------------------------------
------------------------------------------------------------
------------------------------------------------------------
------------------------------GAACTCATCACCTGTCCCATATGTCTGCAA
GTACCATTTGCAGGTAAAATCACCAAGTGTGGTCACACCTACTGCTGGGCTTGTATGTTA
CACTATCTCAAATTGGGAGACAATGACTGTAGAAAATGTCCCATCTGTTACGACGCTGTC
AAGCAAGAGGATCTAAAAAGCATTCGGTGGATGGTAGTGCCAGATTTTAAGGTCGGAGAT
GAAATTGAGATGAAGTTGATGAGGAAGAACAAAGGCAGTGTCTTCGTGGTACCTATAGCA
GACTGGATGGATCGTTATGGGGAGCCCATGAACGAAGGTGGGAATACAACAAAGTTCATG
AAATTGCTTGTGGCATCCTCTGATCAGATT------------------------------
---------------------------------CCCAAAGATTTGACAGGCAGAGCAAAG
GTTCGTGCTTTGGCTGAACTGATTAACAGTGGCATACAGCCTCTTCAGAATTTGATTGTG
CTTCAAAAGATTGGTGATGGCAATGCAGAGTGGGCACACTTCTTCATTAATAAAGGATTT
------------------------------------------------------------
------------------------------------------------------------
------------------------------------------------------------
------------------------------------------------------------
------------------------------------------------------------
------------------------------------------------------------
---------------------------------------CTAACAACATTGGCAGGCCAT
GTGGGTTGTCCCTTGCCTGCAACGACTGATCCTAGCAAAATAGAGGAAATTCGTCGCACT
GTATATGTGTCTGATCTGGACCCCAAGGTGACTCCAGAAATGCTTCTGACATTTTTCTCC
CAAACTGGTGAAATTAAATATATCCGCATGGCAGGAGATGAGAGTGGCACCACTCGCAGC
GCTTACATCGAATTTACTGATCAACGCTGCATTGCACAAGCTCTCAGCTACAATAATGTG
GTTTTCCAAGGCAGGACAGTGAGTGTGAAACAT---------------------------
------------------------------------------------------------
------------------------------------------------------------
------------------------------------------------------------
------------------------------------------------------------
------------------------------------------------------------
---------------------------------------------------------GCT
TCTGAAAAAGTTGAAGAGATTGATCTAAAGGCAGAGGAAGAATTCAACATAGAGAAAGGT
CGTTTGGTTCAGCAATCAAGAGTGAAAATCATCGATTACTATGACAGGAAGACCAAACAG
GTGGAGCTCCAGAAAAAGATTCAAATGTCAAATATGCAGAACAACTCACGTCTGCAGATA
CTGAGGAAAAAAGACGAATATGTCAAGGATCTGCTGGAAGAGGCACGTCAAGAGCTTTTG
AAATTACCCATGCAAAACCCAGAGAAATATAAAGCTTTGTTGTTACAGCTGATTATGCAG
TCCTTGACCCGTTTCATGGATTCGTTTGTCCACATCAAGTGTAAGAGGGAAGATGTTCAG
ATGATTAAGAATTCTGTGCCAGCTCTTTGCAAACAATACAGCACAATCACCAATGGAAAG
TACAAGGTTCAACTCACTGTTGATGAGGAGGAATTCTTGCCATCAGAAATTTGTGGTGGA
GTGGAGATGAGTACCATGGGTGGTAAAATCACCATTGTGAACACACTGGATGAGAGAAAC
CAGGTCACCATCAATGGCCAGACGTCCTTCGTGTTGGTGGATGCTAACAACAAGCCTGTT
CAACTTCCACAAGGTATTCAAGTCATCAACCTTCCCACCCCACAAATCGGACAAACAATC
CAAATGCCTGGAGCAGATACAGGTGATGAACCACTGTATGTAAATGCAAAGCAGTACCAC
AGGATATTGAAGAGAAGA------------------------------------------
------------------------------------------------------------
------------------------------------------------------------
---CTTTACGTGATCTTCGACGACTTCTACCGGCGTAACAACCGGGTGATCGTTGCGGAC
TTCATCGTGTCCATCGTGCTGACCCTGTTCTGGATCATCGGCTCGTCCGCATGGGCGGCC
GGTCTGTCGGACGTGAAGCTGTACACGGACCCTTCGGACGGCGGCATCTTCAATCAACTG
GAGGAGTGCCATCAGAACTGCTTCACCAACAGTAACGGGAACTTTGCCAGTCTCAATGTG
TCCATCATCTTCGGCTTCCTGAACTTCGTGGTGTGGCTGGGCAACCTGTGGTTCCTGTAC
AAGGAGACTCCGTGGTTCAAGGTCCAAGCCAAGCCCCCCACTCTTGCTCAGCTGGGAACT
CAGTTAGGTGTCAAAGATGCTTCAGACATCCTTATAATGGGTTTGGATTGTGCAGGGAAA
ACAACCCTCCTCTACCAACTCAAGTTAGGAGAAGTAGTCACTACAATTCCAACCATAGGC
ATTAACATAGAAACAGTTACAGCTGGATCTGTGGAGATGGTTTGCTGGGATGTTGGAGGC
AGAGACAAAATGAGGGCTCTGTATAGACACTACTACCAAGGTACCAATGGCTTCGTTTAT
ATCATTGACTGTACTGACAGAGAACGCCTAGATGAGGCTCTATATGAACTCTGTAAATAT
GTCTTGGAGGAAGAAGAAAGGAAAACCTGCATTAGGAAAGGGGATATCAGCACGGCCAGC
CCTTGTCCCATTTGCCGTGATGAATATTTGGTGTTGGATGCCACAAATGTGAAGTTACTG
GAGCAGTTCATCTCCCCGCATTCTGGAGAAATATTTGACTCCAGGAAAACTGGCCTGTGT
CAGACTCAACATAAGAAATTGATTGTGGAGGTCATGAAAGCGTGGGACCAGGGT------
------------------------------------------------------------
------------------------------------------------------------
---------------TTCAGTGGCTATATTCCTGTAGATGAACTGGAAATAAAGACAAGC
AGAAGTAGTGGTCCTGGTGGACAGAATGTCAATAAAGTCAACAGTAAAGTTGAAGTTCGA
TTTCACCTGGACTCTGCCTCCTGGATCCCTGACTGGATTAAACCAAGAATTGCAGAACAG
GAGCAAAACAGAATCACCAAAGAGGGTTTCTTAATTGTCAGGTCAGACATGACTCGCAAA
CAGATGCTCAATCAAGCCGACTGTATGAATAAACTCAGGAACATTGTTTACGGTGTATCT
GTCTTACCAAGGGAACCTACAAAAGAGGAACTGGAGCTGAAAGAGAGAAGGATTGTTAAA
GCAAAAGCTGGGGTTCTACGAGAGAAAAAGAAGAGATCATTGTTGAAAAAGTCAAGAAGG
TGTTATGGCAACGACCCTGACCCTATCCCAGGTCAACCATATGCTGACACCGACTGGGAC
AATTGGAATGATTCGATTGTGAACGAGGATGATCAGTGGACAGGCACTGAGACCAAGGTT
TTCACATCATCCCAAACCAATATGCCACAGGCTGAACCTGTTGGAGGCGATCCCCCAAGT
TCTCTCGGTCAGAGGCTTGATGTTGATAGTTTGTTCGAGTCTGCGAAATTCCCGAAAGCT
CCTGATTATTCGAAACCCTGTGGTGATGCCTACATTACACAGTTTAATCAGGCAGCTACA
GAGTCAATAAAAAACACCATTGGGATTGGCTCCTCCTCTCGTCAGCCATCGTCATCGATC
CCTCTGGGGTTGTCTAACCTTGGTCAGAACTCCACAGTTTTGTCATCGCTGCAGCCAGGC
TCCCAATCAATCCAGCACAGCATGGTACAGCTGGCCCAG---------ATTTCATCTGTC
TTGAACAGCCTACAGCAGAGACCCAAGCCTCAGAGGTCCAAGCTGCCCCCTCCATCCAAG
ATTCCCTCATCAGCAGTGGAAATGCCGGGGCACATTCCTCGAAATCCTCAGCTTGACCTC
CAGTTTGGCATAGATTTTGGCACAGAACCAACTTCATTTGGTTTTGGCAGTGCTGTGACA
ACCACGTTTACAACTTCTAATGGATCATCTAATCATCTGAACCAAAGCCATGTGAGTCAG
CCTAGTGGGGACGGTGGCGACATGTCCTCAACTACGTCTGGTTCAGCCAAGGTGCCAACA
GGAATGGAACCTCAGACAACAGCGAGGGGCTTTCACAACTCTGTTTATACTGCCTCC---
------------------------------------------------------------
------------------------------------------------------------
------------------------------------------------------------
------------------------------------------------------------
------------------------------------------------------------
------------------------------------------------------------
------------------------------------------------------------
------------------------------------------------------------
------------------------------------------------------------
------------------------------------------------------------
------------------------------------------------------------
TGTAGTGAGAATGCAGGAACAAATGTGACTTGTGATTATTTTAGAGAACTAGGTCGCCTT
GACCTCAGCACTGCCTCCAGAATTAGCAGTCAAAACAGTGTTTCCCCTTGCTCCATGGTC
ATGTCTATGCTGTATGCCAAGAGGCTGAGACACCGCAACAAGAAGTACTTGGAGTCTATG
TCTTCCTCGGACATCTTCTTCATTTCGATGATGATGGCCAGCAAATACCTGTATGATGAG
GGCGTGGAGGAAGAGGTGCTCAACGACGAATGGGCGGAAGGCAGCGGTCAAGAGGTGGAG
GAGGTCAACCAAATGGAGATGGAATTTCTGGAAGCCATGAACTGGGGCTTGTTTGTGCGA
CCAGATGAGTTTGATGATGCCTTGACTGCCATCGAGAGAAGACTGGCCCTGCAAGAAGGG
TTGAACCGAGGCTGGTTCACCTACACGGAGCTGACTGCCTTGCTGGACTCTAATCTGTTG
CATGCGCTGTGGAACGAAGTGGCCCTCGACTGCTCAATGCTGGCGACAGTTTTCTCCACG
GCCTATCTGGCCAGTCTGCTCAGCATGGTGGCATCAGCTGCGCTGGCCGTCCAACTGTCC
GGGCCGCTGACCTCTATGGTGTGTGTTCCTTGTGTCATTATCCCATTTGTCTTGTGGGTG
TTTTACAAATTCATCAACCCATGGTTATCTAAGTTCTGGTCCAAGTCGGAGTATGTGCTC
AGTAACCTAACTTGTCCCATGCCACAGAAAAAGAAACATCCAGATGCTAAAGAAATGCAG
ATTAATTTAACTGGCTTTCTGAATGGGAGAAATGCAAGGACTTTCCTCTCAGAACTGTGG
GACCATCTATGCAGTGCACAGGAGAACATAACTGGCATTCCTAACCAGTTTCTAGAACAG
AAGAAGAATGAGATCAAGCAACGACAGGAGGAACAGGAGAGAATTCAAGAGGCATTGAAA
AAGAAAGAGGAACAGATCAAGGAACAGTTATCCAGAGAGAGACGGGAACTGGAGAAGAAT
TTATCCGGCAACTTGAAGATGGATGATAATTCATCAAAAAAGCAAGTTCCTTCAGCTGAT
ACTGATGTGAAACAAAACAAAGACAGGAGAGACAGACGGCCATCTCGTATAATAGAAAAG
CACAGAAGGTCACGTACTCCAGATAGGAGAAGAAATAGATATCCAAAAAGACGCTCACTA
CCCCCAAGAAGAATTAAAAAGAGGGACCAGTCTAGCAGTGGTAGTAGTTCGAGTGAAACC
TCTCCAGACAAAGGTGGAATCCAGCAGAGAAGGAATTATCGGAAACATGATGAGAGTGGG
AAGGATTCCTCATCAGCAGAGCGAAGTAGAAGGCGAACAAGTCCATCACCTAGGAGAACT
CCACCGAGAAGAATGAGCCCACCAAGGAGAAGATCTCCTGGTAGAAGGCCCAGTCTGTCA
CCACGACGCAGATCTCCACCAAGACGTTCACCAATGGCTTCTTTTTACCAAAACCAAGCT
TTCCGTTGTTTTTCTAATGGCCAAGTAATACCTGGCGACCATGTAAATGATGACTATTGT
GACTGTGAGGATGGCTCTGATGAACCAGGAACATCGGCCTGCAATGGATTGTTTTACTGT
GAGAACAAATCTTTCAAGGGTGTTTWCATCATATCATCTCGAGTTAATGATGGCATTTGT
GATTGCTGTGATGGGTCAGATGAATATGACAATACTTGTGAGAATACTTGTGCGAAATTG
TATGAAGTTGAACGTGAGCAGCAGGAAGCCATCCGCCATAAACAAGAAGAAGGCTATAAA
TTAAAACAAGAATACATACAGCAAGGCAAGCGAACAAAGGATGAGAAATTGTCAAAGTTG
AGTGAACTTGAAAAGGAGAAGGAAACTTTGACAGAGGAAAAGAATAATGCAGAGTACCTG
AAAATCGATTATGAGGAACCAGAAAAAGCTGCTATTGATGAACACAAGAAAAAATGGGAA
GAGGTTCAAGCAGAGAAACAGAGCGCAAAGGATACTGAAACTGCTTCTCTTGCTTTTGGC
ACCCTTGATATCAACCAGGATGGAGTTGTGGACTACCCTGAATTGATGAAACACAAAGAG
TTTGACATTGATTCAGATGGCACAGTTAGCGAGGAAGAGGCACGGGAATATCTTGAGGAA
AATGAACAAGTTGATGTGGCAGTGTTTACAGAGAAAATTTGGCCAAACATCAAGGAAATC
TACAAAGATCCAKTRCCTGAACCTGATGATAAGSMWGAKGAYMAARYGSMTGACTATGRK
KMRGARACTAAAAGACTAATTGCAGCTGCWGATGARGWTRRGRAYRAAKTSGMAGAKGMW
RATRRWRARSWTSAWGATRMTGARAAAGAAATTAGTAATATAAGAAGCTACTTGGAGTTG
GACTTGGGCCCTGAACAAGAGTATGCTTCCCTCAAAGCTGCATGCTTTGAGTATACAGAC
CGGGAGTACACGTACCGCCTTTGTCCATTTGACAAAGCCACTCAGAAATCAAAGGCTGGT
GGTATTGAAACATCTCTAGGTAATTGGGGACACTGGCATGGCCCAGAAGGGGACAAGTAT
GATGCCATGAAGTATGAGAATGGACAAGGATGTTGGAATGGCCCACCACGGTCCACCCAT
GTAAATTTGCATTGTGGATCAGAGAATGCTCTCACCGGTGCATCCGAGCCAAATCGCTGT
GAGTATCAGTTTGAGTTCACCACCCCATCAAGGTGTTCTTCTCCAAGAGACAAAATCAAG
ACTTACCTCGATGATTTGAAAGATCAAGTTCCATCTTTACAAGGCAAAGGAAAGTTGAGT
GAATCTGCCATTTTGTCAAAAGCTCCCACCTATGCTACACCCATCATGTTGCTTCACAAA
GTCGGACTAGAGTCAAGCTCAACAGGGTCTTCTTTCCCA---------------------
------------------------------TCCATCTCTGAGAATCGAAAAACTCACAAA
CACGAGAAGAAAGATCATTCAACTGCTATTAAAGCCGTGGATGAAAGGACAAGAATC---
------------------------------------------------------------
------------------------------------------------------------
------------------------------------------------------------
------------------------------------------------------------
------------------------------------------------------------
------------------------------------------------------------
------------------------------------------------------------
------------------------------------------------------------
------------CAACCACCAAGTGTCATTGGAGATGCAGTGGAGAAAGTGCTGCAAGAG
TTGGACACCAGCTTTGTGGAGACCCTTCTTTTGGCGGTTTCCAGAAACACAGGAGAAGAA
GAAGAGTCTGATGCC---AATCTGACGGCCATTAAAAAATACTGGCAGGCAATGGAAGAC
TTGGTCTCCACGGATAAAGTTCTGTCCCTTGGAGTGTGTGATTTGAGCAAGAATGCTCTG
GAGGCCCTGTATGCCTGGTCGAAGGTGAAACCGTGTCCTGAACCCATTTACAACAATGAA
GGGAAGCGACTAAACACTCGAGAATATCGGACCCGGAAGAAATTGGAGGAGGAGAGGCAT
AAACTCATTCAGGAAATGCCGAAGCTACCCAAGAAAGACAACCCGGGAAGAGGCGAATTT
AGGACGTTGCGAGACCTGCTGGAATACATTATTGCTGAGGATGAGAAGGAGAAAAAGCGG
AAATGCGCATACAAGAAATGCAACGATCCATATCAAGTGGATAACCTGGGCGAGTGTGAT
GATGACCAGTATTGTGTGAAGTACAAAACAATAGTTTGGCTTAAAGATTCTGGATACATC
AACGGACGGGAGAGAAAATCAGCAGTTGTGACAAGAGCATGTGAACCCAAATCAAAGAAC
AAGGAGGGTTGCGTAGGAAGGAAGAATAACGGAGGTGTCACCATCAAATGCTCTTGCGGA
ACAGATGGCTGCAATGGGGATGTCACACTGCACAGCATTGGAGAGATTGTGACAGACCGG
CTAAGCTTCCACTGCCCCGAATCCATCTATCCTGAAGGTTACTGCATCACACGCGTGTAT
GTCAGTCTG---------------------------------------------------
------------------------------------------------------------
------------------------------------------------------------
---------------------------------ATGAAATTCACTGTAGAGTTTGTCCTT
GCTTCAGGAGGAAGATTGGGCTGCATATCTCAAACTGGAAAACATGGAAATTTTACGCTG
GAAACCCCATTATGCACTCTTTTCACCAAAGGAGGCAGTGCTCCATATTTGAGTAAAGCC
ATGCTTGAAAGGATAGGAAGAGTACCTGACATTGCTGCAATAAGTATCAACAACTTGTGT
GAACATCATGAAAATGTGAAACAATTTGGCCATGGTTTAGGTGACTTTGTTGCAATGGAG
AACAAGCTTATCTTTACTACTCTGCATGATGCTAGCGTTGGTCTCACTTCAGGCAAAAAT
ACCAAGTCTGGAGTTGCTGTATGGAGCAAAAGTGGCAAAGTTCAGCTGGATCCAAGGGTG
TACATGAAGATGCAAGAAGCCTTCCAGCCACACTGGTTCCAGGCCCTTAGTGATGGTGAT
ACGGATGAAACCTGTGGACGGAAACGACTGACCAAGGCTGTTGACCGAACGCTGGATTTT
TTAGATGACATTGTGGAGTTACGGGAGAAAAGTGAGTGCCTGAAAAACTCAAGCCTGATT
GGGGTCATAGAGGGAGGATTCTCTGAGGAGGAAAGAAAGCGATCTGCTTTGGAGACGGCT
GCCAGACCTGTGCAAGGATTTCTTATTGAAGGATTTGAAAAGGGCTGTACAGACAAAGAT
GTTTTTAAGCAGGAAGACTTCATTCCAACCTTGAGTAAAACTATTTCATTTTTGCCAGAA
GACAAAATCCGCATCATGGAATCAACCTGGTCCCCCCTTCAGGTCATCAGAGGCTTTAGA
CTTGGCATTGATGTATTCTCAAGTTCTTATCCTCACACCCTGACAGAGAAAAAGGCCCAG
TGTGAGAGTGAAGAGTTTTCAAAAAAGACAGAGGAAAAGCTGAGGCGGTCAATGGAGATT
AGGCGCGAGAACCGTGAGACACAAATCCGTGCCCTTCAGGAGAGGCTGCGGATTAATTTA
CCTCTCAACATTCGCCATAAATTTGGAAGCAGGGTTTGTGACACACTTCTCTCAGACCAA
GAGCTAGTGTCTTCAGCTCTTGAAAGACAACAGTTAGAATCAGGACCACCAAGGCCTTCA
AAAAAATATCACGTGAATCCTTTGCCTGTAGATATGAGCAGGAATTATGCACTCAGCACA
TGGTCTACCATCATATTCATGGCTGTTCCTGTCTCCATGATTGTCATGGGTTCCATACAT
CTGGACGATTGCCCAGCTGAGCGCATGATTCCAATTTACCTGATAGTGTCTGGGTGCTTT
GGCACAATGAAAAACCTTGTCAGTCTGATTGAGAGGTGCCGTGTATACCGAGCAGATGCC
ATTATCACAGACACATGGAGGACCGCTCGGCTGGAAAAAGCTCTTGTGGTGGAGATGAAG
TTCAAAGGCAAACCCAAAGATTATCCTTTGCAGGCTGTACCAGGAGCCTATGAAAAATTA
CTTAATGCATTCATAAAGAAGTTCTCTGATTCATTGCTGGATCAAATTTTTTATTATGGC
ATTATGACAATGGTACAAGAATCTGTCAAAGGTAACCCTGTGTATGGTTATAAATTGTTC
TTACAGCTGCTAGCCCATAATAAGCCGGACATTGCGATGGGAAAAGTTCATCAGTACCTG
GAGTTGCTGAAGACGTACCAGAATAATCCAGCAAGATGTGTGTCCATTTTGTGGGCACTT
GGCCAGTGTGGTGTGAAAAATTTCAAATGTGGATTAAAGGTTTGGCTTGATCTTATGCTT
CCTGCACTTGAGGTGCGGCAAGTTGCCTTTTATCCTGTGGAGTACTTGAAACAGCTTCAT
AAAAACAAAGCAAATGGCTATGGAGTTGTCACACTGCGAGAGTACTTTCAGGTCCTTGAT
GTTGTCTTCAGCCCCAAGTTCAACCTTGCTAATGACCTGAGAAAGCGATTGACAATCCTC
TATCCTTTCATTAAGGAAATTGCTTATGGTGACACACCATCCCACAACCTCAGGACATTT
TTCCCATCCTATTTGGCAAGATTCACTTCATCAACAAGTGAAGTTAAGGCAGAGCTGTTG
GAATGCATGACTACTTGTCTTACTACAGACAAACAATCTTTTAGTGTATGGTGTCAGCTT
TACACTAAGCATCTCCCAGCCTCTGGCCATCTTTTAGAGCACATCAGCTATGAGTGGCCG
AAGCAGTCATCAAAATTTGATCACCAGTTGCTCATAAAGACATTGGGATCTTTCTCTGTA
ACGAATGAAGAAATAGAGACTCAGAGCAAAGGTCAGCGTGATGGCTTTGGCCTGTGTCAG
GCAACAAAGGATCTATTGGGCAAGTTGCAATTTCCTTGGAGTATCCTGATGTTTTTCCTC
ATATCTGCGATGGCTTCTATTGTAGTGTATGACTTGGTGTCCAGCCCAAACCTTCCAATG
TCCCGGACCATACGTTTTCTGGAGCATTATGGCATTCTTGCTCTGATTGAACAAGCTTGG
AAACATGTTTACACATTTATATCAGTTTCAGTCAATTGGATGAGAATTAATGTCCCTGTT
TACTTTGCATGTACTTGTGAAACATTGGGACCCCATCTTAGTTTTGCCTGGCGTAAACGT
CCTTACAGTGAATTGGACCCATATGCTGGGCCAGAGGAGTTCATGGAAGCCGGTGTGAGA
GGTTTTCTGGTTACATCTATACCAAACAGGGAGGAACATGCTGTTGATCAAGCATTGAAG
ATACTACGCAAGGCCTCTGTGAAGTTGTATGGTGGCATTACGCCCGGCAAAAACAGCGAC
GCTTCCACTGGATACATAGCTGTTGACTTTATGGAACCTGAGACAGTCCACTTTCTACCA
AATCCAAATGTAGAGGAGGAAAACGAAGCAGAGGCAGGGAAATACCCTTTAATGAAAACC
CATCACAAGTTTGAAGCATTTCGCACTGAGCTCAGGAACATCATGTTCATTAAATCTGAT
GTCCCCAACCCCAAAGACTTGGTTTGTGAAATTATGGATCTGATCATCGCCAAGCAGCCT
CTGAAAGGTGACTGCGTCAGTCGGTTGCTGCCCATCCATGGGGTTTGCAATTTCGATTTC
TGGGAGCTCGAAATAATGTCCAAGAGAGTTTTGGCACCATTCTTCCCTGAGGATGTGGAA
GCTCCCAGTTTTGGAATTCTTCTGTTTGACAAATTGAGCGAGCCAGGTTCCGATAGTCTG
GTGGAGATAGTACGTAGCGCCATCTGGTCTATGAATCCCCTG------------------
------------------------------------------------------------
---------------------------------------TTTTTTGGTTTGAGACGGCTG
CGATTGAAGTTTCAGAGTGCTGGGTTCTTCTGCGAACTGCCCATCCTCATCATTACTGGC
CTGTGCTCAACACCCCTTGGTATTCTGCAGTTTGCACCAATGTACCATATTCTTCACGAC
TCTTACCGCATCCACACCGAAGTGTGTGTTTTCCTCTTGTTTGCTGTTTATGTTCTGCTT
GTGTGGAGTGCTGACAGGTAT---------------------------------------
------------------------------------------------------------
------------GGCAAGGTTCCATCCTACATGCAGGTTCCACCCATCGGTCCGACGAAG
AGTGTCAACTTGTGTGCGTGTCCGACCATTAGCGCAGGCACCGCGTTTCACTTCAACCCG
AGGTTGAACACAAACGTGGTGGTACGAAACAGCTTTATCGATAACTCGTGGGGCTACTCT
GAAAGGGACAATGGGATGCCATTCCACAAGAACGTCACCTTTAAATTGATGATCAAAGCC
GATCATCATGSWTWYMRGGTCACTGTYRACAACMRKYAYTTYTGYGAWTTCRACYACCGY
CTGCCYWWGKMMAGCRTYCGCTATSTRTACATCGARGGYRAMGTCGAAATCAATTTCATT
CAGTTCCGTGGCGGT---GGTGGAGTGCCCCCATCGSYMRGCTWCCMSGSWYCAGRTCCM
ATYTACMAMCCGCCSGTKCCYTTYRYYMRAAWRWTTCCKRRWGKCWTGTMMMYMGGMAMA
ATMRTCTMCATCTSYGGMAYWCCASACSSMAATCCTMRMAGGTTYACAGTRAACTTGWTG
TGYRGSCCRKACGAMRRWGGRGAYAYYGCCMTYCAYTTTGATGYYCGTTTCAAGCACGGC
AGCGACACCAATACGCTGGTATGCACACACAAACAGGGAGGTCACTATGGGGCAGAGGAG
AGACAAGTCAGTCATTTCCCCTTCCACCCAGAGAGAGGCTTTGACATTATGATGCGAGTC
GGGCCTGAATGTATTGCGGTTGCTGTAAACAACCAACACCTGTTGGAG------------
------------------------------------------------------------
---------GATCACACACTGGGCCAAGTCACAAGAAACATACAGGATTCTAACCGCCTC
ATTGAAACCATGACAGCAGTGGAAAAGTTGAGACTCATAAGGAGAGATGCTGCAGAAAAA
CGGGGTGATTCTGACTTGGGTGAATCTCGTGAGAATGTTGAGCAGAAAATTGCAGATATG
ACTCGTCTCGTGAAATGCCAGTTAGAAGTCTACAAAGAAGAGGAAGCAAGACTCAAGGGG
AAGTGGTCCATTCGTCGTAAAATCTGGGATCATTTGGAAGACAGTGACCTTGTCAATGCA
CCACGGCCTTGCCACTACCGCATCCCCAACTTTGAGGGAGCAGCAGCTGCCAATGATCGT
CTGACGTCCCTTGAAGTGTTCCAGAAGGCAATAACCATCAAGGTCAACCCGGACAAACCC
CAGGAGCAGGCTCGTTTTGTCATCCTAGATGCTGATAAAGAACTTGTTCTTCTTAATCAG
ACGGAGAGGACTTTGATGGTCCCAACTCCCCAGCTGAAGACAGGACTGTTGAACCGTGTC
GTCCCTCTGGAGAAATCCGACAAGGAACAGTTGAGGCACTGCTGCACTTCTCAGGGTGTG
AAGGAGAACAGCAAAGAGATTGACATCGGAGACAAAATTAAACTGGACTTGATCTTTGTT
GGAAGTGTGGCTGTTTCTAGAGATGGCTATCGTATTGGAAAGGGCAAAGGTTATGCTGAC
TTGGAATATGCTATGATGAGAACCATGGAAGCTGCTGACGAGAACACAATCGTGATCACT
TCGGTGCATGACTCACAGGTGGTGGACATTCCGAAAGAACTGGTAGAGGAGCACGATGTG
ACTGTGGACTATAGGATAGCAGAAGGATGCGTCAACAAGGTGATGGACTTTTACTTCATC
CTTGACTCCTCATCCTCCATTTACACCAAYGACYRCAMSMMMGRMCRAMAWYWKGMKMGK
RRWGTMAKYYMTCRTTTTGATGTCGRCCCAGAGAAGACACGAGTTGGCGCTCTCACTTTC
AGCGATGACTACCAGCGTCCACCTCTAGGATTGTTGCGATCCCAGACTAAGAGCGACATT
TTGGCCAGCATTAATGCTCAGAATCTGCCATACAGGACTGGAGTGACCAACACTGACCAG
GCTATACGATACGTCCGTGAGAACAATGAGTTTAGAGAGGACATTACAAAAGTTATGGTT
GTGGTGACTGATGGAGGATCTCGATCTCCTGGAGCTACTGCTGCCGAGGCTGCATTGGCC
CGTGAACAAGGCTTTTACATGTTCGTCGTTGGTATTGGACAGTATTTGGAAGAAAGAGAA
TGGCGCGCGATTGCCAGTGATCCTGATGAGAACTTCCTCTTCAACATCACCAACTTCCAG
TTCTTGGACAGCGTCAAATACAGCCTGCCACAACGCGCATGCTCTCTGCCTCCAATTATT
GTTGGTGGATCTTGCTATGTTGATCAGTTTTCTGAAGTGTATTTCGTGGCCTCAAGCAGC
GCAAGTGACGAAGCTATTCAGTTGATTGAGAACTTCAAAGCCCGTACGCGAGATGACGGT
CAACTTGTAAGCTTGAACTACATGATCGAAAAATGCAATTACGCCACTGGCGCTCATGTC
GGGGATGAATTAGAC---TGTGACAGGGATGTCATGACTGAAAACACTGCAGGGGCCAAT
GATGCCCTTTTATCCCGTGCAAGAAACGTGGCCAGA------------------------
------------------------------------------------------------
------------------------------------------------------------
------------------------------------------------------------
------------------------------------------------------------
------------------------------------------------------------
------------------------------------------------------------
------------------------------------------------------------
------------------------------------------------------------
------------------------------------------------------------
------------------------------------------------------------
------------------------------------------------------------
------------------GATATTCTTCACAAAGATGCACAGTGGGAATCTGTTGCCATT
GCGTACAAAGAACGTGAACAAGCTGCATCGAGAGCATTTGAATTAACGTCAGAAGCCAGG
AGATCAGTAGAAAAGCTGAAGACAGTTTTGGAAGAGGGCAAGATTAATAAAGTGACTAAG
AAGAACACTGCCATATTCCCAGCCACCAAAAAGCTGAATGAAATGACCAAAGAAATGTCA
CATGCAGCATCTCAGATCCGGCAAGCTGATGCCGAGGCCAAAGTAATGCTGAAGTACAAG
GACTTAGTGGACAAAGGACGCCGCCAGTTTCAGATGGAACTTGAAAGTTTACTCCCCGAT
GTCAAGCTAGGAAACAAAAGTCGTAAGCTCACAGAAGACGAGCTGAATGCCCTGATAGCC
CATGCCCATCGCAGGATTGAGCAGCTACAGAAACAGATTGCAGAGCAGCTGGCCATGGAG
CGTCAAAGGCTGGCCATTTCCTTGGATGCCCAGAGGGACGAGGACAAAGGCATCACAGAG
GCTGCACTGGAGGATGAGCGAAGTCGCCTGAATACTAAGTTTGAACTGGATAAACAAAAA
ATGGAAATGGAATTTCTGGTCTATCAAGAAGAGGAAGTGAGGAAGCAGCTGGGAAGACAG
GCAGGAGCTCACAGCGATCACCTGAAGGACGTCCTTTCCATA------------------
------------------------------------------------------------
------------------------------------------------------------
------------------------------------------------------------
------------------------------------------------------------
------------------------------------------------------------
------------------------------------------------------------
------------------------------------------------------------
------------------------------------------------------------
------------------------------------------------------------
------------------------------------------------------------
------------------------------------------------------------
---------------------------------CGCGACCAGAAGAGGGCTGAGGAGATG
AAAATTCCCTTCACCATTGATGAGATAATTGAATCTCCTGTGGAGACTTTCAGCGAGATG
CTCTCCAAGTACAAACTTAGTGAAGGCCAGTTGAGCATGATCCGTGATATTCGCCGACGT
GGGAAGAACAAGGTGGCTGCCCAGAACTGCCGCAAGCGCAAAGTGGGGGTCATTGTGACC
CTGGCCGACGAAATGCTGGAGCTGGAGAAGGCGCGGGACAGACTGAAAGCCGAGAGGGCG
AAGGTCATCCCATTTCTGAGGATTGCACCCCGCGTCCAACCTATACGTGGTGTTCCTGGT
CATTGGAAATCCATCCGGCAAATTTGTGAGGAAAACAAAAGTCATATGAACTTCATGCCA
GTACCAGAAGGATCATGGCAAGCTCACCACAATGCTAAGAACTCCAAATTGAACCTGTTG
TTGGCCTCATCAGTTGTAGCTGTTACAGTGACTTTCGCAACGTTATGGCAGTCTGGCTGT
ATCTATTTTCATGGACCTCCTTGTCATTGTATAGTAGCTGAACCTAGTGAAGTTGGCTAT
GCCTTGTACTATCCCACCTACTCCACATGGGAAGGTGTGGCAATGTACTTGGAGGACATC
TATGTCACTTCTTCATTACAAGGAAAAGGTATTGGGAAGAGGATGTGGCAATATGTAATA
AAGGTTGCCTTGGATATGAACTGCAGTCGCCTGCAGCTGTCAGTTTTGGCATGGAACAAG
GTTGCCAAGGACTGGTACATTCGAGCAGGCTGTGTTAACTTGACAAAGGAAGAGTGGTGC
GAGATGAAAGTCAATTGGGCAGCCTCCCCAAGCACGGCACCGAAGCAGGACACTAGTAAG
CACTTCCATGTCTTTGTAGGGGACCTCAGTTCCGACATCGAGCAGCATCAACTAAGAGAC
GCCTTTTCCATCTATGGCGAGATTTCAGATTGCAAAATCATTCGAGATCCAGCCACCATG
AAATCCAGAGGCTATGGATTTGTCTCTTTTATAAATAAACAGGAAGCAGAAAGTGCCATT
TCCGGCATGAACAACCAGTGGTTAGGGACAAGACCTATACGAACCAACTGGGCGACTCGG
AAACCTCTAGCCCCTGTGGTCAAGGAAAATGCCAAACCATTGGTGTATGAAGAAGTATTC
AATCAGTCAAGCTCAACCAACTGCACCGTATACTGTGGTGGTGTTACGAATGGACTCACA
GAGGAGCTAATGCGCAAAACATTCTCTCAGTACGGCACCATCCAGGAAGTTCGTGTGTTT
AAGGATAAGGGCTATGCCTTCATTAGGTTCAGCACTAAAGAGTCTGCAACACAGGCCATA
TGTGCTGTTCACGGGACCACAGTCATCGAGCAGCCTGTCAAATGCTCATGGGGAAAAGAA
TCTAACGACTCTAGCCAGTCCACCCAGCAGTCTTCGAACCCTCCCGTAGTCATGGTACCG
TCTCAACAGCAGCAGCCCATCGCTGCAAGCCCCGCGGCGGCGGGACACTTCTACAACTAC
TACCACGGGACACCATATGCCGCAGGTGCTCCGACCTACCCCAGCCCCGTACCAGCGCAG
GGCCAGTACATCCCTGCCAACCAGTGGCCTGGCTATTCCAGCTACCAAGCTTACGGAAGC
ATGAATGTGCCCATGGGCCAATACGCCGGCATTCAGATGCAACCAGGACAGCAACAGCAG
TTCAACGGCAGCCAGGGAATTGTGGGATACCCTATGCAGCAGATGGCTCGATCGAACGTT
CGTTATGAAGTACTTCCTTCGGAAGAACAAAATGTGGCGGCAGAGCCTGTAGCAATGGCA
ACAGTAGTGCCTCCACCCGGCTATTCAGAAACTGCTGTCTTTGAGCAGCAGGGTGATACT
CCGGCATATGGACCAGCAAAACTTCCCAACTATGTTGAAGCGACTACATTACCTTCATAT
GAAGAAGCAGAAAGAAGTAAACTGGAAGATGCAACTACACCTCAAGGAGATTGTGAATCT
GGACGGCTATTCGGAGTTGATGGGGTTACAGAAGTGGCTATTGGAACAGATGGCATGTTC
ATCTGTACCTTTTTCATCTCCTTCTTGTTCAACTGGCTTGGGTTCCTCTTGTCTCTTTGC
TTGTCTAATACGATTGCTGGACGATGTGGGGCTTTGTCAGGTCTAGGACTGTCCATAGTG
AAATGGGTGGTCATAGTCAAGCTCGATATGGTCAACCGTGACCCCAACAACCTGAACGAT
CACATCAGGGTTCTTTTCGAAGACGTCATCGCTGAGCCAGACGGCGCTCACTCCATCGGC
TGCGTGTGGGCCAGCTCATACTTCTGCTTCAACTGCTGCAAGAACATCTGCTACAAAGTG
ATGACCCTGTTCTGTGGTGTTCCCTTGGCCATGTGCTGGGGCATAGAGTTCGCCCTAATC
ACCTTCAACCACGTCTGGTACATCACCCCGTGCATGAGATTATACATGATCGAGTGCGGC
TCCATCGATGCTAAAAATGGCATCATAGAAATCCGAGGAGGAGGGGAGCTCTTCAAATAT
CAATGGACAACCTTCTCCCGTGTTCAGCAGTTTCCATTCAAATTCTACTGGACGCATGCC
AGACCTTTCAGATATTTCATTTACAGCTCTATCTTAATTTTCCCCTTGATGGTGAAATTG
ACTAAA
>columbiana
------------------------------------------------------------
------------------------------------------------------------
------------------------------------------------------------
------------------------------------------------------------
------------------------------------------------------------
------------------------------------------------------------
------------------------------------------------------------
------AAAGACAAACTTTACAGACAAGTCATCGTAGAGGTCAAAGGTCATGATCCTGCA
GTCATCAACAGTTACCAGAAGTTCACCACCGCGACAGCAGAACAGTTAGGAGTTACTATT
GCCAGCATAACCGAACCACCAAAAGTAATCACCCGTAAAAGTTTGCTGAAGTCTGTATTT
GTGTTCAAGAAGCACCAGCACCAATATGAACAACGTACTTTGTTCAGAGTATTTGAATTG
AAACACTTGACAGAGTCGACAGCCCTCACCTTCCTGGAATACATACAAAGAAACTTACCC
GAGGGAATGGCAATGAAAGTCACCAAACACGAGCTCCGGCCAATCCCAGAACACCTGAAG
CCTCCACAGAGGTGGATTCCATTGGAATTATACTACACAAAGCAAACAATAGGCAATGCA
TGTGGGACGGTGGCTATAGTTCATGCCTTATCCGATTTGCTAATGGGATCAGCTCATGAA
GAAAGTGCAGGTGACAGGTCCAAAAATCCTGATGCTATCTTGAAGGGAGTGAAAGATACA
ATTTATTTACGCCAAAACCACCCTGACCTGATGTTAGGATACGACCTTGTAGCCCAGGAA
GATCCTTACAATACCTTACAGTATTACCTGAAGGAGTTGCTGTACCCAAGCCAGTTATTA
CCCTACTATTTCCATGCGGCTGAGACAGATTGGCAAGGAACTACTGACAACAACCTACTG
GATGCTATTATCCCTACTAGGGCAGAAGACACATTACAGGACACGTCATCTTTAGTGTTA
GACAAACGGCCCAAATATATGGACACAAGACGCGATTTGGATATTTTCAAGGATCTAGTT
TTGACGAGCATACAAGAGTTGGTTGATGAGGGGCGCCTCGAATCATCTGTTCTCCCAGAA
GAAGACACGAGTCAACCCATTGAGAAGAGAAGATACATGGGACTGTGCATGCATCGCCAG
GCTAACCAATACATCCCCTTCCCTTGCCTCAGAACAGGGCGCCTTGAATCAGAGATTCTT
TTCATCATGAACAGATTAACTCCAACCAATTTTGAAAAATTGGCTGGAGAGATGAAGAGC
TTGAAGATTAAAACTTATGATGATCTCAAACACCTGGTCAACATATTTTTTGATAAAGTA
ACAATAGAAACCAAGTTTGTTGAAGCCTATGCTCTGCTGTGCAAAGTTATGTCTGGGCTA
AAAGTACCACCACCAGGAACAGTGAAGGATAATATGGCCACATTCCGGGTTGTTATGTTA
ACCAAATGCCAGCAGGAATTTGAAGCTGATAAATCTGTCGTGTTCGAATCTCCAGAAGAG
AAAAAGAAAAAAATGGAAGCAGAAAACCCAGAAAGCACTGAGAGGGATGTATTGATTGAG
AAGACGTTGTACCACATGAAGTTGAAGCGCATGAAATTTTATGGAAATATCAGGTTTATT
GGAGAACTGTTCAAGCTTGGAATGCTGACAGAAAATATCATGCATGACTGTATTTTCCGA
CTATTGAAAGCTAGAGATGATGATTCATTAGTATCTTTATGTAATCTTCTTACTACTGTG
GGACGACTCCTGGACACTGATAAGGCAAAGCCTCGAATGGACCAATACTTTTCCCAGATG
TCAAAAATTGCGGATGAGCGCAAATCAAGAATCAAGTTTACCTTAAGAGACGTGATTGAC
TTACGCCTTCATCATTGGGTTCCACGTAAGCGCAAACGAACTAGCCTGTACGAGATTCCT
GCACCACAGGTTGATCATGACTACAAAGCATTGAAATTGACAGCCGCTATTGACGATAGC
ATGGATAAACAGACTGTCCGAAGGATTAAGAATAATTATGCCTCAAAGAGATCACGAGAG
CAGCGCAAGCAGAAATTAAGCGGTATGGATATTGAAGCTGAAGCATTAGAAGTTAGGAAT
AATGAATTAAGGGAAAAGATTGTTGAATTAGAGAAGCTTGCTAAAGAAATGAAGGCGGCT
TTAGTAGCTAAGATGACAGGCCCAGATATCAACAAGAATAACCGGTTAAAAGAAACTTCC
GGAGTTACCAGCAGCACACAGTCGTTTGTCTTTGGAAGTAATCTCTCTCAACGTGTCAAG
GGTTTCTCATCATCCGAAGCAGCACCTGCATCGGGGTTTGTGTTTGGGCAATCATTAGCA
TCTAGGGCTGTCATTGAAACAAATGGATCTGCTCAACATAAAGATGAAGAAAGTGATTCA
GATTCTGGTAAGCTGAATCAGACCTTAGAAGAATCTGCCAAAGAATATCAAGCAAAACAT
GACAATAAAACAGAATTACAGGTTGTAGAAACTATCACAGGAGAAGAGGAGGAATCAAAT
GTTTTACAGGCAAATGCCAAGTTGTTCTTCTTTGAAACAAGTAACGATACTTGGATTGAA
AGAGGAAGGGGAACAATTCGTCTCAATGATATGTCAGCAAAAGACAACACAAACTTCCAG
TCAAGATTAGTGATGCGAACCCAAGGCAGTCTGCGTGTTGTACTTAATACTAAAATATGG
CCTGGTATGTCGTTAGAGCGAGCATCTCCAAAGTCAATAAGAATCACAGCTATGGATACA
GATGAAACTATTCGTATTTTTCTTATAACTACAAATTTAAAAGATTCAGAAAATTTATTA
AGAGCCATAGACTGGAGAATTCAACAACTTAAAATTCAAGAGGAACCATCCCGACAAGAT
AGCAGGACTGGAGATAAGAGGAAAGCAGATTCAGATTTTGAACTCCCACATAAGAGCAAA
AAAGTCAACCCGGACCAAAGTATTATCAGCAAAAAAGAAGAATCAGATAGTAGTGTTCAG
ATGGCTTCAAACGTTTCGCGTACATTTGTGAAGTCATTGAAGGGACGTACCTTTGCAGCT
GCAGCAGCTCAAGCAGAAGTGAATGCATGTTCCATCAAGAAATTAAACAATGGCGTACAT
GTAGGTGTCATCAATTCTAATTCCCCTATTGCCCGTGTTGCTGTAGTGGCACAAGCTGGT
TCAAGGTTTGAGAATGGAGACAATCTTGGTGTGTCACATTTTCTTCGCATGTCAACGAGA
CTAAGAACACAAAATATGACCAGTCTTGGTATGACGAGGACAGTTCAGCAACTCGGAGCT
GATGTCACGATTACAGGAACAAGGGAGTATATCTATTTCAAGAGTGCTGTTACAAGAAAC
TGCCTGAATGATGTAGTAGCAGTGTTGCAAGATTTAACTACAAAGCAAGCTTACCAACCT
TGGGAAATGACAGATGTTCAAAAAGATCAGAATGGCATGGGTCTGGATCTTGCTCTTCTG
AACAATCGTCCACATGTCTGTGCTCTTGAATTGCTGCATTCAGCTGCGTTTAGAAATACT
CTGGGAAATTCACTTTATGCTCCTGAGCATGCGATTGGAAGTTTCACACCAGACCAGGTA
TTGCAGTATGTGAAGAATTACTTCAGCATTGGACGTTTGGCATTGGTTGGTATCGGTGTT
GATGAAGCTGAATTGCAGGATTTAGCATCTTCCTTTGAGCCATATGCCTCAGCTGGAGTA
CCTGCAGAGAAAGCTACTTATCATGGCGGGGAAGTTCGTAAAAATATTGGAGGTGGTCTG
GCTCATGTTGCCGTTGGGTTCGAAGGTCCAAGTTTGACTAGCAAAAATCTTTTAGCTGTT
GAAGTGCTTCGCCATATTTTAGGATCTGGTCCACATATAAAGTACAGCAGTGGTACATCA
GCTGCTCTATTGGCTAAAACAGCTGCAGGAGCCACTGATGCTCCATTCCATGTGTCTGCA
TTGAATGCTACCTACTCTGACAACGGCCTGTTTGGTTTCACCGCCGTAGCACATGCTTCA
CAAATTGACAAGGTTGTCCAAGCTGCAGCTAATCAGTTCAAGAACTTAACCTCTGGTATT
ACAGACAAGGATATAGCTAGAGGAAAAAACCAATTGAAAGCAGAGATTTGCATGCATTTT
GAAAACCCAGATGTGTTATTGAATTGGTTGGGAGAACAGGCATTCAGTGGTCAAGATGTA
GTCACCCCAGAAGATATCTACAAAATGGTGGATGGCGTTAACGCCAGCGAAGTAAAAAAT
GCTGCCAGCAATGTACTCAAATCACGTCCAAGCATGGGTTCAATCGGAAACACAGCCAAT
GTCCCATATTTGGATAAATTAGAAGAACAAAAATACATTGAAAAACTTGGGCAGCAAATT
GATGAACTGGAAGAAGAGAAGACCGCCCTCAGCGTGAAGATGAAGATGATGAGCAACAAC
CTCCTTGAGGAAAAAGAAACTAATGAGCATCTTAAAGAAAAGATTGCACTGATGAAAGGC
GAGTTACTTCAATCGAAGCAGGCGGTCAAACAACAGGAAGAGATTCTACAACAAGTGGCA
GAGAAATCTGAGAAAGCTTTCTTTGAGTTCCAGGATATGGAGCAGACATACAAAAAGGAA
ATGATGGTCAGGGGAGAAGCCGAAAGGGTTGCACACAGGTTACACGCAGAGAGAGACCAG
GCCAGGAGAGAAAGCACCATGGCCCTTAGTAAAATTGCTGACAACAAAAAGCTGATGGAG
GCCATGCTGGAAATCCAGGACTTGAACACACAGTCCGTGCAAATGAAGGAAGAGTATGAG
AAACAGATTTCAGAGTTGAAAGAGCAAGTAAATGCTGCTAAAGAAGTTTACGACTCAGAA
GCCGTGGGGGAAGAGAATGACGAGTTGGAGGCAGAGAAGAAAGAGCTACAGGCAAAACTG
GAGAAAACGGAGGGAGACGTGAAACAATTGAACACGAAATACACACAACTCCTGGAAACT
TATAAGAAACTTGAGGCCAAATATAAGGAAGCCACAACCGCCCCTCCACCTCCCCCTCCC
CCTCCTATGAAACGATCGGAGAGACATATGATGCGTTTGAAGAGCATCATAAAGAACGCC
TTATCAGAGAAAGGAGTAAAAGAAAGTGATTCCATACACCAAGCTTGTGCCAACAATCTT
CTCAATGTCAGCATTATTTTACTTAAGACTCTTCCAAACTCACAGAACTTGACGAGAAGT
CGAAGAAGAAGTGGTAGGAAGCGTAGCAGAAGTCGAGAAAGGCGCAGGAGAAGTAGAAGG
AGA---------AGAAGCCGAAGCAAGAGGAGATACAGCAGAAGTCCGATTAGA------
GAAAGATTGCCTGAGATGACAGTGGAAGAGAGGGATGTGAGGACAATCTTTTGTATGCAG
TTGTCTGCCAGGATCCGACCGAGGGACTTGGAAGAATTTTTTTCTTCTGTTGGAAAGGTA
AGAGATGTTCGCCTGATTACAGATAACAAGACTCGTCGTTCCAAAGGAATTGCATATGTG
GAGTTTGCTGATCCAGAGTCTGTGACATTGGCCATGGGTCTTACAGGACAGAAGTTATTG
GGAGTGCCTATCTTGGTACAGCCATCTCAGGCAGAGAAGAACCGATCTCAACCTGCTGTT
GCCCCAGCCATGAAATCTGCACCAGAGGGCCCTCTTCGACTATATGTTGGCTCCCTTCAC
TTCAACATCGCCCTAGTTCTAGATGACCAAACACAAAAGGTCAAATGTAGCCTGACCAAC
CATGAAATGCCGGCCAAAGCATCAGCCATCGAGAGTTACATCAAGGGAAAGAAATACAAA
AGATTAGCCGACCTAAATGCGTTGTCTTACGATGATCATAAACAACACATTCAACCCAAC
AAGAAAAAAGAAATGTTCTGTCGGCTCACACTTCGTCATATAGAAAAGACTGGGCCGGCT
ATTCGACGTCATATCGGTGGAAAAAAGTACAAAAATGCATTAGCAAGATGGAATGAGTGT
CAGAGGACAGGCAAGAAATTTGTTGCTCGTGCAAGGAGAGAAGTGTTTGCAGGCGATGAA
AAAGCTCTTTATGAGGTGCGTGACAAGATTAATACAGAGTTTAGAGAAAAGCTTGGTGAA
ACAGATGCTGCAAAGATTGAAGAAAAAATCTCCTTGTCATTGAACAGGGTGTTGGAAAGA
TTACAGCCCGCCAATGAAGAGTATGTTCAAGAAAACTATCAGAAAGCAGTTAATTTGTAT
ACAGAAGCTCTTGCTGTAGATGCCAAACGAGATGACATTTATTGCTTTAGAGCTCAAGCT
CATTTGTCATTGGGAAACACTACTGCCTCTATTAAAGACTGTGATGAGGCCATCAAAATT
AATCCACAAAACCAAAAAGCCTATCTGAAAAAAGGGTCTATATTAATGAAGATGGATGAA
GTTTTACAGGCAGAGAGTATTTTCAAAGAAGGACAGCAGTGTGGGTGTAAAGTTGAAAGT
CGGATGGATGATGATGATTATGTGCCACCCAAGCCGGAGGTGAAAGAAATTCAAGAAGAG
GGGGCAATATTCTCCAAACGGTGTAAACTGTTTTACCAGAAGGAAGGTCAGTGGACAGAG
AGAGGCGTGGGCAATGTCCATCTCAAGCCACTGGACGGTGACAAAACACAATTACTGATA
CGTGCTGACACCAACCTCGGAAACATTTTGTTGAACATCAACGTAACCGGCGCACTTCCT
GTTTCCCGTCAAGGCAAGAACAACGTTGTGTTGGTGTGTGTCCCGAACCCTCCATTGGGA
CAAAAATGTTACAAGTGCAGTCGTATAGGCCATTTTGCCCGTGAATGTACTCAAGATCAA
GAGAGGTGCTACAAGTGCAATGGTTTTGGACATATAGCCAAAGATTGTGATAAACCCATT
ACAGGAGCATGCTACAACTGTGGGAGTGCTGACCATCTTCAACGGGATTGCCCTGAAGCA
ATTGTAAAATCATGTTATCGTTGTGGTCAGTCCGGACATCTGGCCAAAGAATGTCCTGCT
GACATGCCTAACGATGATCGTAAATGCTACACATGCGGTGGTGTCGGACACTTAGCCAAA
GACTGTCCACGCAGAGAATGCTACARMKRWRRMMRMWYYGGKCMWRTGMRAWMWGRWWGW
CYCWSYYCYCAGTCCAACACCACATGTTACAATTGCAATGAAACGGGTCACATCGCTAGA
GACTGTAGATTACGGCCGTTTGCAACAGGGCTGATTGGTAGAAAAGGAAAGTTGATACAC
ACAACTCCGAAAAAATGTGGAGAAGCTTTATACCGTGAAAATATGTTTAAAGAGCCACGC
TATATGCAACTAGCAGGAACAGCTTTCAGTGCATTTTTGTGGTATTGGATTCTGTACCAT
TGTTACTTTGAATTTGAGCATTTAGTTGATGAATATGCATGTAAGAAACTTGACCAACTG
GAAACTAAATATCCCTGCATCAAACAACCTACTGAACAGTGGAAAGTAGATCCAGTGGTT
GGCACTGCTGCAAACATTTTCAATGCTAGTTTTGAGACGTACCCAGGACGTATTGTGACT
CGTACTGTTGATGGTGCCATTGGAATCGCTGAAAATTTGGTCGACAAGTATACGATGGTC
CACGGCTGGAACCAGTATGAAGAAAAGACTTACAGCATAGAACTTGGAGAAGAGAACGAC
AACGAGTTTCAAATTGAGACAACTATAGTCGATAATGAGGTTTTGGATGTTGGTCCGTTC
GATTACGACCCAGCGGAACCAACTGAGGATGATGATAGCAGTGGATCCAACTTGCACTGC
CATGTGTGTGGTATCTCTGTGTATGATGAAGAGAGCTTGAAGCGTCATCTCAATGGGCTG
AAGCATAAGGCTCGCATGCAGTTGAATCCGAGACTGAAAGCTGAAGAACATTTGAGAAAT
ATTGAAAGAAAAGGGGGACGTTTAAGCCTGGACCCAGTGTTCAGCTCATTCATCGGATAT
GCAGCAATTGTGATATTCAAGACTTTGATAATGTCTCTCCTTACAGTCAGACAGAGGATG
AATAAAAAGGTGTACCCTTCTGAGGAAGACATGTCCACGACAGATCGGGATGTAGAAAGG
GTTAGAAGAGCTCACCTGAACGATCTAGAAAACATCCTGCCGTTCGTACTGTTGGGCCTA
ATGTATTGCACCACGGGGCCCTCATTGGCCATGGCAAAGCTCCATTTCAGAGTTTTCACG
GTGGCTAGAATTCTACATACCATCGTTTACCTGGGAGGAATACGACAACCTTTTAGAGCT
ATTGCATATTTTGCTGGTCAGGTTGTTAATGTATCACTAGTCATTCAATTGCTGCGAGTG
GTGAAAGACTTTCATATCCCTATCACAGTGGAACAGGGACGCGCAAAAGTACGAGAAATA
TTCCTCAAAAACAAACATGTCACAGATATTAGAGTAATCGACATGCTTGTTATCAAGAGT
CAAATGGATTTAGTTGAAACAGCCAATATTTGGAAACAAAAGCATCATGTAATGACCTAT
TTCAAAGACAATGTCAGTCCAAAACCCACAGATTTTCTCAGTAAATTCTATGATGGACAA
GAAAGAGACAAAACAGTTGCTGAGTTGAAGCAGCAAGTAGAACAGATGCAGCTTATTGCA
TATTTAGATGAGAAAGTTGGAGCTGGCCATATGTGTCTGTGGTGTAATGAGACAGGAAAA
AGATTCCATAATACAAAAGATGTTCAGAGACATATGATGGACAAGGGGCATTGCAAACTC
TTACATATTCCGGAAACCATCTACGAGTTTGCTGATTATTATGATTATTCTAAAAGTTAT
CCA---GCAACAGACTCAGATCCTGACATCATGGAGTTGGACGGAGATGGATATTCATTG
ACTTTGCCCTCAGGAGCTGTGATTGGGCATCGTTCATTAGTGCATTATTATCGTCAGAAC
TTAGTCCCTCAAATTGGAGAAAGAGCTTTTTTGCCAAAAATGCTTGCTCAGTACAAATCC
CTTGGTTGGACAGGAGCGACTGGTACTGTTGTTGCACAACGGGCCAAGGACTTACAATAC
ATGCAACGTGTTAGAAATCAACACTATATGAGAGTTGGAGTCAAAGCGAATAAACTTCGA
CTTCGTCTGCGTCAACAAAACAAAGATTTTCTGCGTGCCATTCGCAATGAAAGTTCAATA
CGTTTCGGCAGATACCCACGGGAATACAACCCCAAAGTGCATGGTCCCTATTTGCCTGGC
CGTTTTTATGGCAAACCTGATACGCCATTTGGCCAAGTCAAGTTGGGAGATATGGGAGCA
TGGTTTGGTCGACGTAATAAGACTCCTACATCCATGTGGGATGCTGTGCATAGAGGATAC
TGGAGATGGGCTACCAAGAACCTTCATGTCCGTCACAGTGGATTTGTTCCCTATGGTCAA
GCTGCCATGCTCATGTCTATCGTCTTCTTTGGGCTTTTGTACAAGGAGAGAAGTTCTTCT
TCACATCCTAAATTGGACAGAAGTCTCAGTGATACTGACAGTAATTCCAGTCGATACAAA
ACGGAATTGTGTCGACCTTTTGAGGAGAGTGGTTCTTGTAAATATGGAGATAAATGTCAG
TTTGCACATGGTGGGCATGAACTTAGAAACTTATCGAGGCATCCTAAGTATAAAACGGAG
CCTTGTCGTACCTTCCACACAATTGGATTTTGTCCATACGGTCCTAGGTGTCATTTTATT
CATGAGGATGAATCCAGCAGTGGTACAACCAGTCCATCCCTAAGTCCTAACTTTTCTTAT
AACTCTCTTTCCGTCAATATTAATTTACAATTCTCCTCAGCACTCAACCTTAACGGTGTT
GAGGAGTACGACATCTTTAGTTCTATTTCAGTCTTTAATGCTGATGAAGTTGATAACTCG
CCTTACCAAGGATTTAAACACGAAGATTTGGTGGAAAGCTTTTGGTTTAAGGAGTTT---
------------------------------------------------------------
---------------------------------------------GGAGGCACCGAAAGT
AAACGCCGAGTTGTGAGAAGAATGAAAGGCTTGGCACCTCCTGCAAAGATGACCAAAGAG
ATTGAAGAGTTCTACTCAGAAAAGCTGGAAGATCTTGAGAAGAAGAGCAAGAATCTACAA
AACACTTCGAACGAACACTTTTCTAATGCAGTCAAAGAAGTGGAGCAGAAATTTTTAAAA
TACGCTACATCCCCCGTGTGCCAAGACCTGCAGACTAAAGTATTGGAATGCTACCAGAAA
AACCCTGACTCTATTTTAGACTGCTCTACTGTTGTCAACGCCTTCACAGTTTGTGTGGAT
AGAGCCAGAATGACTAAACAGAATCACCATTTTATTGTCCCAAAATCCAGGTTTAACTTG
CTTCAGGGAGAGAATTGTCTAACAACGTATACATTTAATACCCACAAAGGAAAGCACACC
TTTTGTAAAGTTTGTGGTGTTCAGTCATTTTACTCACCCCTTGCCCACCTGAAACCAGGC
AATTGTGAATCGTTGATTGAGCATGGAAAGAAACAAAAGCAATATTTTTGGCAATACAAC
GTGCAAGCTAAAGGTCCAAAAGGAACAAGACTTAAACTATGTGTTGAATCTCCCACTGAT
CCCCATGTCTTAGGCGGCTTTGAAGACCCTGTCTTTGATGAAGGAAACACGATAGTTGCG
GGAATCCGACATGGTGGAAAAGCCAGGAAAGGTGATGGTAATGAGGTCACACCAAACCCT
TTGAAATTGTTCAAGATCGGGCATCAGTTACTGCGGCTTAGTAAAAAAATCAATGCTTGT
CAGCTTGGTTCAGATGTACCTATTGAACAGAGAAATGAGGCTCGCAGGGAGAAAAACAAA
TTGGCATCTAGGGCTTGTCGATTGAAGAAGAAGGCTCAACATGAGGCAAACAAGATAAAG
CTTCGGGGCTTGGAAATGGAGCATGGTCAGATAAACACCATACTCCGTCACATATGGCCT
GAATTGAGGGAGAAAGCCAAAGAAGATCTAAAGAAATTGAAGGTACCGGAGTTGAGGGAG
TCATTAAAAGAAAAAGGACTGCCAACATCTGGTACCAAAGTGGAACTCATCAATCGTTTG
ATAGAAGCAAGT---GATGCGGCTATCGATGAAGATGAAATTCTTAAAGATGACCCTCAA
CAGTCA------GACTCATCAGTAGCTAAACCCGCAGAAGTGAAAATATTGACCGAGGCA
GAGAGACTTAAACTTAGAGCTGACAAATTTGGCATCACGGCAGAAAAGACGAAAAAAGAA
ATGAGAGCACAAAGGTTTGGTACGGCACTCAGTGAGAGCAAGGGAAATATATCAATGGCC
GCCCCAACGGCTAACTTGGACAAATTACAGAAGCGTGCTGACAGATTTGGTGTGTCCACT
AGCTCTGTAACTGAGGATGAGAAAAAGAGGAAGAGGGCGGAGAGATTTGGAAGCAGTTCG
GCAACAACCAACAAAATTACATTGAACTCTACAGACAGCGATTTAGATGCAAAGAAAAGA
AAGAGGGCCGAAATTCCCCAGATTTTGGAACAGTATTTGAAATCAGTGTCTAAAAGCGGC
GAAACACTGTTTCCTTGGTCCCAACTGAAGCCCCTCATCCTTCGAAAGATGGAGTTAGTT
ATTTTGGAACTGAGAAGAAATCTTGCAACAGAAAATATACCAACTCGTCCTAACGTTGAA
AATGTCCGCTTTGATGTGATGCATGCCCGTATTATTGATTCACTTCACAAATTTAATGGT
GCTCCCTTCACCATACAGAGACTGTGTGAGTTACTCATAGAACCTAAACGCCATTATAAA
CGAAGTGATAAGTTTATGAGAGGTCTGGAAAAGAATGTATTGGTTGTAAGCACTGTGGAT
CCATTTGGCAGGAAAGTGGTTTGTGAGTCCGGCAACAAGCCAGTGTTGAATGGATTGGAT
GTGAATGGATCTTATTTATCCCCTCTTCCTCCAGTCCCAGGATGGACTTCCACCTCCCAT
AGTCACTCACAGGTCAACATCCCTAGCGCCAACAAACTTGGTGCAATACCAGCAATGGTC
ACTGGTGACCCCACCAAAATGACCAGAGGTCTCATCGTATTACAGGAATGGTGGGGCATG
AATGACCAGATTCAAGACTGCGGCAAAGAGCTGTCTGCGCAAGGCCTGGTCACCGTGGTG
CCTGACCTATACAGGGGAAAGGTCACAAAGGACAACGAGGAGGCTGGTCACTTCATGGGT
GATTTGGATTGGAAGGGAGCTGTAGATGATATTCAGGGAGTTGCCAGATACCTAAAGAGA
CAAGGAGTGAAGAAAGTGGCCGTGACTGGTTTCTGTATGGGAGGTGCCTTGTCTTTAGCT
GGGGCAGCCCTCGTCCCTGAGATTGATGTGGCTGTACCATTCTATGGAATCCCTTCCGCT
GAGTTGTGCGACGTTACTAAAATCAAGATTCCGTTCAAACGAAAACTTCTCCAAAATACC
ACTGCCATATCTCATGCTGTTTTGTCTGACTTTGATTGGAAATTACAGTTGGCATTGTCC
AGTAACAAAGACCATATATTAGAACACTTGCAAAATGTCATTTCTACCAAACCCAAGGAG
CAAATGACAGATGAGGAACTGGAGTTTCATTATTTCAAACTACACGATTACGATAATAAC
AACAAATTAGACGGAGTAGAAATTGGAAAAGCTTTGACACATTTCGAGTTTGCTGACAGC
GTCGCCTCCATCGAGACGGATGACTTCATACCCGCGTCTTTTAAATCTTCTGCTAGAGTA
AAGACAGAACCCTCGGAGTTACAGTCTCATGACGAAGCCATATTTGGTTCGTTGTCTACG
GTCGGATTTACCATCAAACCCGACATTGACGTCAAACCTGTCTCTATGGATGCGGCTTCC
ATTATGCATCCCAGGTTGTTTTGTAAT---------------------------------
------------GATGCTGATGAGGCAAAGGAAAAAGAG---AACAAAGAACGCAGTCTT
GCAAGAGAGCGTGAAAGAAGGCAAGAAGAAAAACGCCAAAGAGAGCGATTAGAGAAGATG
CGCATTGAGAAAGAAAGGGTCAGTGTTAGAGTATCGAGGTCCAAGTCACGCTCTGCATCA
CCTGCTCCATCCAGGTCCAGAAGACGGTCGAGATCAAGGGATAGAAACAGTCGTGACAGA
TCCAGGGAAAGGAAAAAAGAGCGTGAGATTGAAGAAGAAGAAGAACTTTACGAAAGAAGA
AAATTGGAGAAGAAATTGAGAGAAAAGGAGGCAGCTTACCAAGAAAGATTAAAAAACTGG
GAAGGTAGAGAAAGAAAAAAGGCAAGGGAATATGAAAAGGAAAGTGAAAGGGAAGATGAA
AGGAAAGTTGAGGAAACACGAGAGGGTCGCAGATTGAAAGAATTTTTGGAGGACTATGAT
GATTTACGTGATGATCCAAAATTTTATAAAGGAAGTGCTCTTCAAAGACGCCAGAAGGAA
CGCGAGAAAGAAAAGGAGTTGGACAATCGAGACAGGCAAAGGGAGAAGGAAGAATTTGAA
GAAATTAAAAGAAAATTGTTTGATGAAGGCCATCCTGATGCAGAAACTGAAGTTGCTAGG
ATGGAACGAGAAAGGGAAGAACATCTACAACCCCAACTTAAACTACCAGAACCAAAGCAG
CCATCACCTCCAGAGTCAGATTCTGAAAACTCGCGTCCCAAGCCACCAGAACACAATGAG
CACAGAAATTCCCCATCATTATCCACATCACCCATCTCCACAGATTCGCGAGTCAGCGCT
CCTGGTGCCCCAGTTGTCAGTCCAGATTCTTCCAGTTTACCTGGTCCAACAACTGCATCA
GATGGTAAACGTAAGAAATTGACCGTCGGCGATGTGTTCAATCAAGATGACGATGACAGT
AATGAGCCAAAAAAGAGAAAACTCATACCACTTGATTATGATGATGATAAGTCCAGCCCA
ACAGAAAAGAAAGGTTCAACTGCAGAAGAAAAGCGTCAAAGAATAAAACAGCTAATTGAA
AACATTCCAACTGCAAAAGAAGAATTGTATGCATACACTGTGGATTGGGATATTGTGGAC
CAGGCATTGATGGACAAGCGCATTAAACCATGGGTCACTAAAAAGATAGTAGAATATATT
GGTGAAGAAGAACCCACTCTGACAGAATTTATTTGCTCAAAGGTGGTGGCTGAGAAGAAT
GAATCACTGTTGAAGCGATTTAGTGATCCTCAGTTCATGTCGGCTTTAAATCCTCAGGCA
GCTATGGTCAAGGACAGTCCCAAGCGCTCATTCTTCATCAAAGTCTTAGACATCAAGAAG
CAACAAGTGCTATGGGACCAGGAGCTTTATAACCAGTTTGTTTATAAAACTCCAAGAGCA
GGATTGAACTTTGCTTCAGAAGATGAAGCAATCAAATTCAAAGAGGCGGTGGAAGGAAAG
TTGAATGAAAGAAGGCAAAAGAAGATGGACAAAAAGGTAGGCCCTCAAAGACCCTTGTAT
GCAAAATATGGTAACAAGTACATATGGGGGGAACGAGAATCCATTGTGAAATTTTGGCAT
AAATTCAGAGGACAGCCTTTTACACGATCGAAGGCGGTAGAGATGCGAATGTTTGGTAAA
TTAACACGAGAGGAGGTTGAGTGGCACCCAGACAAATTAGTATGCAAGAGATTTAATGTC
CCCAATCCATACCCAGGGTTGCCTCTCACCTTTGCGGCTTCAATTGATGGAGATCATTGG
ACAGGTGAAGCAATCATTCCAACTGCTTATCTCCCATCCGCTGTGACAAAATTCAATGCC
TATGCCATCATGTCTGAAAAGCACAGCTTTGGAATTGCACCTGTCACCTGCCATGCCTTC
AACAAGGAAAGAAATGGCCTTGCTATGTCGCTGAACGACTCTGACGTCAAAGTGTACAAA
AAGTCTGGAGCACGCTGGGAAGAGACAGACACCCTGATTGAACACGGCCAGCGAGTGACC
AGCATTGATTGGGCCCCCAACAGTAACCGTATTGTTACTTGCTCTGCTGATCGTAATGCC
TTTGTGTGGATGTTACAAGAAGGTAAATGGAAACAAGTCCTAGTCATTCCACGAATCAAC
CGTGCTGCCACCTGTGTCAAATGGTCTCCTAAAGAGAACAAGTTTGCAGTGGGCAGTGGA
TCCCGACTGATTGCAATTTGCTACTACGACGTGGAGAACAACTGGTGGGTGAGTCGTCAC
ATCAAGAAACCAATCAGGTCTACCGTTACTTGTCTAGACTGGCATCCAAACAATGTTCTC
CTGGCGGCTGGATCCACTGACTTCAAATGCAGAGTGTTTTCTGCCTACCAGAAGGAAGTG
GATGAAAGACCAGGGTCGTGTTCATGGGGATCTAAAATG---------------------
------------------------------------------------------------
------------------------------------------------------------
------------------------------------------------------------
------------------------------------------------------------
------------------------------------------------------------
------------------------------------------------------------
---------------------------------------ATGATTGTCTATAAATGCATT
ATCACTGGTGATGAATTCTTCAATGACAGTTTTGACTTTAAAGATGAGGGAGGATTTTAT
GTCTTGAAAGGAAAGTTTGTGACGAAGACCGATGATATAGATGATTCTGCATTGGGGGGT
AATCCCAGTGCCGAGGAGGCATCTGAAGGAACTGAGGGTGGTACTGAATCTGGTATCGAT
ATTGTCATGGCCAGTCGTCTGGTTGAAACAGGGTTTGGTACAAAGAAAGAATATCAGGTC
TACATGAAAGATTACACAAAGTTGCTCTTTAAAGCGTTGGAAGGGACTAAATCGGCAGAA
CTAGTTGAGATCAAGGCTGGTTACCAAGAAGCATACAAAGCAGCTTGTGGGAGATTCAAA
GAATATCAATTTTTTGTTGGTGAGACAATGAGTCCTGAAGGATTAACTGCCTTGATTGAT
TGGGAGGTCAATGTTCCTTACTTTTATGTTTACGCAGAACAGGAACCTGAAGAGCTAGAG
GATGTTGTGTCAGAGCCAGATGAAGTCCCATCAAAGATGAAAACCAAATTCAGACCATAC
AGAGGAAAATTGAAATCGGCAGGCGTCAGCAAAATGACAGAATCTTTAGAAGAAACTGAG
ATGAAGATAATTTACAATGAAATTGTAGCTTCTCTCCCTCCAAATGAAGAGAAGCCAAGT
ACACTGTTGAATATGCCTGCTTCATGTACCAGTATTTTAAAAGTCCAGACGGGACGGCCA
CCAGGAAATAAAGACGTCATTTACGATGAGATGGGAAATGTAGTTGCTGTTATGAAACTT
GATCCTGAAAAGCTGCCAACACACAAAGTAAATGTGAAATACCACGTCGTGGATCCAGCA
GTAGAAGCAGCCCAGGCAAGATTAGACGCCATGAGGAAAGGGAAATCAACTGGACGCATC
AGAAAGATCAAAACTACAAAAAGCATTTCTGTTGCAACTGCTGGCGGTACAGCAAAGAGC
AAAGCTACCATCACTGGCGCATCTGTTGCTCCACTCCCTCCTCCATTGATTGAGGAAATG
GAAGCAGCCAATGGCGTTATTATTCGAGGAGGAGGACGAGTTAAAAAAGGACCCGGAATG
GCTGATTCAAAGCCCGCTGTACAAAGGGATGGTACAATGGTTTCCACTGCAAAGGAAGCT
GATCGTTTGCTTGATGGCAATAAACCAGATGCCGATGCTCAAACTCGAGGCCAACAGAAG
CAAATAGAGGAGCTGAAGAATGAAGTCGAACCAAAGGCGAAAAAGGCCAAGTTAGCCAAA
GATGGAACTATGGCAGTAACAGCAAAGGAAGCCAAAGCCCTTTTAGCTGGTGAGAAACTG
GGGGATACTCGTCAAGACACCAAAACTCCACTACGCAAAAGCAACACCATGGCAAAAACT
GTTGAAGAAGCCAAAGGTGTTTTAGATGGTGCAGTAGACGTTAATGAAGGCAGGAAAACT
CGTTCTCAGAGTCGTGGTGATGCACCTAAACCCTCAATCAAGAAACAGGGCACAATGCAA
CAAACCGCCAAGGATGGGAAAGCTTTTCTAAAGCGCAGAGCAGCATCAATTATTGTCAAG
CCACATATACCACTGATACAGTTTCCTCGACGAACAGATAGCAACCCAAACACAGTAGAG
TCTCTTGTTTCCCAAGCTTCTCCGAATGTCAAGTCAAAGTCTCCAGTTGATTCAAGCGAG
TTGCCTCTTCGTTTTAGGAGGAAGCCAATATCCAGTGAAGAAATGGAATTCATTGAGAAA
GGTGGCAAAAAGACAGACCCTGCAATAGCGGCAGCTCGCACACAGAAACGTCTGAAGAGG
ATTGACAAGGAAATCAAACGTCTGTCAAGGTTTGGTAAAATCTTGAAGCCAGTCGATGAG
ATTGAAGATCGAAGAAAATTAATGGGTTCGGGGGAAAGAAAAAGAGATGTTGCTGTTTTG
ACGTTTGAGGAATCGGAGGGTAGAGCTCTTCTTCACAAGAAATGGCATTCGTGGAACATT
GATATGGAGGTGAACCTTTTCCATGCCATGAGAGGACACAAACCAGCAGGAGTCAATCGA
CATTTTCAGATGATTGCAATCCATGACAAGCTTAGTTCTTCGTCAAAGAAAATCACTTCA
GGCGATGTATGGAAACATTTATTAACACTTTATGACCTCCAGGCATTGAATGAATCTGAG
ATTGTGCCATTTCCAAATAAGAATGGAGATTTTTCTTTTCCTGAGAAAGAAATGGTTGAA
TTGAGTTCCAAGTCCTTTCCACGATCGTCTCACATAAATACAGCAGACTCTACAAAGACA
GAAGCATTTGGAAAGAATATATCAAAGAACACCAAACTTGAAACCAAACCTGCGTGTCAG
ACACCAAAACTCGAATCTGACAGTCGATCATTAGATGCTGGGGAGTACAAGGTTGGATGT
GTCGCTGAAGGAAGCAATCCTAAAGCTGATGTTAGCCTGGATTTCGGTGTGGCTATTGGT
AGTGTTGATGCCAAAATGGAACATGAATTCAGACGATATAGAACTGCCTCTTCAGCAAAT
TTGAATCTGATGGTCAGTAACTCTGGTGAATTGAGTTGCGATGCTACTGGGACCTCCCTG
ACGGTCAAGACTGCTATTGAAGTTAATATCTATGAAGCAACCATAATGTGCAACGACACT
GATGCTTACATCGGCCAAAAAAACCCAATTGTATCTTGTGTTGTCAACCACACCGATCTA
CAAGTAACAGGCTTTGCATTTCAAGTTGGAGATACTGGAGAAATCATCGAAGGAAATATG
TTTGTTGAAATCAGTATAGTTTCATTGGATTTACACAAAGCAAAGCATGAATATTTGAAC
AAAAATTATTATGTGTTAGACTACCCAGCAGATGTGGAGGTGTCATACGATGATTTCAAA
TACGTCGAGGCAGTTCTTCCCAAATCAACAGTTCCAGAGATTCCCCACCATCCTTCTTAT
CCCACACCTTCAGGCTGGGTTCCTCCCAATGATGAACTTCGTAGTCAACAACCATATCTT
GTTCGCCGTACCAAGAACCATGTACTTCCTGTCTATGCTGTTCAGAAGGAACAATGGGGT
CGAATAATGCATCATATTTTAGTCAAACGTATCGAAGGAGATATTTGGACACTGGAAGCT
GAATTACGCCAATTCCTGATAGAAAAATATGGTCTGGACAATCTTTATACTCAGGTTCAT
GAAGTCAGCCGCTGTGTTCGTGTACGGGGACAATATCATGAAGACATTGCACAGTTTTTA
CTTGACCGTGGCATGATGTTTTTTGGTTCTAAATTTGTTTACCTTGGAAACGAACAAGAA
GATGAAGAGGAAGTGAAGGTGTCGACTGTGGACGATGTTGTCTTGTCAGACAGTGATGTT
AGTGATGATGATGGAGAGACCTGTTTGTTGGACATCTTGGACACAGCTGGG---------
------------------------------------------------------------
------------------------------------------------------------
------------------------------------------TCGAAACCAACCGATGTG
AACCGCAGGAAGGATAGGGCTGTCATCAAGCACCTATACTATAAGGACCATGAGAAGACA
TTAAGCCATGCTTATAGCCCTTTGGTAGAATTACCTGATTACACATACCTTGATGGACGA
CCGACAGAAATAACCCTTGCAGAGAAGAATAAACAAACAAACAACTATAATCTTGCTAGC
CAAGTTGTGATGTCCCTTGAACTGGTATCAAAGTGTTTGGATCTTGAAGCCAAAGTTTCA
GCCACAGATAAAACTGGCAAGAAGAAGAAG---GTGAAGACAAATGATGCAATGAAGATT
ATCAAGACAGATCGACAAGGTGTCTGGAAAGAATTGCGCAAAGTCAGAAAGCAACAGTTG
AAGGAACTGGCCAAGAAGCGGAAGACAGAGAAATTCAAGTCTGCTATAGAAAGTTACAAG
GATGAGCATGACGTGGATCACACAGACAGCAATGTGGAAATATTATTAAAGATGTCTAAA
CTAGGAAAGGTGAAGAAAGATCATGCACATAAGATTCTATACCAACAACCCTGCAGACTG
TCTAGAGATGTGGAAGCCGAGGAAACAGAACCCACTTCACTGTTTACAGATGAAGATTTT
CAAGATCGTCAAAAACGTAAGTTGTTGGAACATATTCAAGAACAAAAGAAAAGATTGCAA
CATGGTCAGCATTCTGCTACTCCCCCTCCAGCAGTGAATACAAGTCCTGGAATGATTGGC
ACAAGTCCA---GGGTCTGGGATATCTTCTGCTGAATATGCCACAATTAGTAATCCTAGA
CAAAGAACAGCTTTACAACATGCTCATGCCAATTCCGTGGGATATTTCATCACTCAAGAT
TCATCATTTGGAAATCTCATACTACCAGTTCTTCCTCGAATGCCAGAAACAAAAGGTCAG
ATGCTGGAGTCTCGATCTCCCTGGAGGTTGTCTTTCATCACAGATGGCATTTGGGGATTC
ATCAACTTCATTGTGCTTTTTTTCCAGACCTTGATTAATCCAAACAAAAACAGCCGAGGC
GAAAACTACACATCAGATTACAGAAAACCAGGACCAACAAGACGAATGGGTGGAAGGAAT
AGAGAACCAAGAGAAATTCGTGATAATGACAATGACAAGCGACCTCCTCGACAGGGGCCT
AGAGATAATAAGGATCTGAAAGCTGGGGATGAAAATGTACCTCCAGAGTTCAGGGAAAGA
CCTGACGGATTCAAAAGAAGAGAAAGGAGAGGTGGATTCGGTGGCGAAAGGGGACGTGGT
CGTGGTAGAGGTAGAGGCGGCGGACGTGGTGGTGAAAGAGGTGGCAGTGGGGGTCGTGGA
GACCGCAAGCGTGAATTTGATCGCCACAGTGGCACTGGCGGAGGTATCAAGCCAGTTGAA
AAGAAAGAAGGGAGTGGTGCTCACAATTGGGGCAGTTTCAGAGATGATATCGAGGAGCAA
GGCCAGGTAAATGAGTCAACTGATGCTAATCAACAAGATCTTAATGAAAGCGGCGACGTG
GAAGTCGTTAATGAAGAGGATGCTCAGCCTCAGCAATTGACTCTGGATGAGTGGAAAGCT
CTAAAGAGGAAACCAGAATTTAATATTCGCCAAGCTGGGGAAGGTGTAGATTCTGGCCAG
TGGAAAGAAGGTGTTGAATACCAAAAGAAAGAGGAC---CAGGATGAAGAGGGTGACCAT
AGTGATCATCACAAGCAATTGGTGACAGATATTCGTATAACCTTTAATGACAACCCCAGG
CGGGGTCGTGGACGAGGAGGTGGTCGTAGGGGTGGAGGCGGAAGAGGATTTGGTAACAAG
AAGGAGGCTGCTCCACGTTTTGATGAATCCGACTTTCCATCACTTATTGAAGAGGCTTTA
GACAGACACAAAGCGTTTGCTCAACCTGCCATGCTGGACAATATGCAGGGGGTGACCTAT
CTCAATATGATACTTGATTTTAGGACTAAGAAACAGACCAAGTTCATGAAAAATATTCGA
TCGACTCTTCTGCTTCCATTTCCTTTCAGCTGGGGCAACTCTCCATCCATCTTGGTGTTC
TGCAAGGAAGAAGAACACACAAACCTTGCCATGTCTCTCGGAGCTCGTCATGCAGGAACC
CCTGCGGAAGTCATCAAATCTATAGAGACAGGAGTTGTCAACCCTAAAGATTTTGACCAC
GTCCTGGCGACTGCCGACTGTGGGATGGAAATAGCTCCTGCAAGATCTTACTTTAGAGAT
AAATTCCCTCAGAGAGCTAAAGGCAATATGGGAACCGACTTGAATGAAATGTTTCGACTT
TTCTACACTGGCTACACGTACGAGTCACAAAGCTTGTCAGATGCTCAAGGAAAATTACAG
GTTCCTGTTGGACAGCTTCACCAGCCAACCAATGAACTTGTGGCAAACTTTGAAGCTTAC
ATCGCCTCTATCTGCAAACATCGCAGCATTGCTCTAGGTCCTTTCATACAGGATGAAGAT
TTATCAGAAGATGAGAGCCTGGCTGAAGCTGCAAGCAAGGCTGGATTAGACCAACAAGAA
ATCCACCAACTGATGGCACGATTGAAAGATCCAGATGTCAAGGATCGACTAAAGTCTGTG
ACGGATGAAGCCTTGGAACTTGGGGCATTTGGCTCTCCTATGATTGTTGTTAATGACAGT
GGGGCTAAAGAATGGGTATTTGGAAGTGATCGTTTTCCAATCCTTGCTCAAGCCCAACAA
GCTACGTTACGGATTGCCTTTCCTGTTTCCAGTGGCACCCATCATCGAGCTAGTGAATCA
GAATGGGTCCCTGTGGAAACTTCCATCGCTACTATGTCTCAGGCATCAACAACAGCCAAG
AGTATATTTCAAACTCCTCCGAATGATGCTCCACAAAGACAAGACGAGCATCTGATGGGG
AAGCAACATGCTGGTTATGCTCAAGTTCGGAATGAGATAGAAAGACGAAAGCAAAAAACA
AGAGAGGAGATAGAATTGAGGGAAGCAAATGAGAACAAAGTGAAATTGGAGCGGGAAGGA
AGAGAAAAAGAACGCCAGCGAGAAAGGGAGGAGAGACGAAAAGAAAAGGATGACCGCCTG
TTCATCATTGTTACACAATACCAAAAGATTGGAACCCTCATTGAAGTTTCAAGAGATGTC
ATTTCTGATGAAGTTCAGGGACTCATTCCAATGTTCTCTACAAATGTTATTCTTGGCAAA
GATGAGCCTCTAACACACGTCATGGCCAAGACCATTGTTACAGCATTGAATCCTCCCGTC
CCTGTTCTGCTTGGTTTGGCTTTGAAAGTGACCTCAATGGCTACTAATATGCATTTTGAA
GCCCGTCGCAGACAAATGGTTATAGACAAGGCTCAAATAGCGAAAGAGAAAATGACGTTC
GCTCAATCAAACGCAGCTTCCTCATCACCTGAGACAATTGTATGCACAGATCAAGGACAG
TTCTATCAAACCAGGATGCCTAAGTTTTATGAGGATGTTGATGATCCTAACACTAAACCA
AAGCGAGCATGCGAAGGCATAAGAGATGATCTGCTGGACTGTTTATTAAAAAGTGATTGC
TGTCGGAAGGAAAAGAAGACTCCACGTGAATGCATGAATGATCCATCTGTCCCAGATGAA
TGTTATAGATTACGTGTTGCCTTTTTTGAGTGCAAACGGTCCATGCTTGACATGCGAACA
AGATTTAGAGGGAGAAAGGATGGTGGCCCGAGTCGGGATGACTTTTCTCCACCAAGGATG
TCTCGAAGTTTTGAGTCTGACAGAGAAAGAGGACCACCAGCTGAGAGACGAGACAGATTT
GATGACAGTTTTGACGGTATAAGG---TACACATCCCCACTTAGAGACACGGGCAGAAGT
TTTGACAGACATTCTTCACCTCCCAGAAGAGATAGAGATTTCATGCCAAGCGACAGAGAC
TACACCCGCTTTCCTCCACCTGCAAGAGATTCTCTCTACTCCTCCTACACATCGGTAAGA
AGAGAGGAACCCAGGGATTATCCCCCAAGAAGAAGGGACGCACCAAAAGAATACCCAAGA
GACTATGCCCCCTCTTCAAGCTCAGACAGTCGATCTATGAAGCGAAAAACATCCAGGAAA
GCCTCAGATGGATGTCGACAAGTTGATGAATCTTTCTCTGACACCAATGCTGGTTTGTTT
GAGATCTACGAAAGAATCAGGAATTTGGCATTGAGGGAATGTGAATGTGGA---AAAGGG
AAAAATGAATTAGAGCCCCCATACAGGATTAATGGCAAAAACAAAAACCCATCAGTGATC
CGGAAGAAGGAGCCCCCTCACACTAGGAATTTAATTCGTACCAATATCAATGAAAGACAC
AAGATGTACAATGATGTGTGGAAGGCTCAACCACCTGTTGGGGATGATCGAAGACTCAAG
CTGAGAAAGGCTATTCATGCTAAAATGATGAAACACCAAGATATCAAGTTGAAGCAAAAA
ATCTATGTCCCTAATTCGTATGTGCCACCCCATGAGAAACTTCGTAAAGATGTCCGATGG
AAAGTCAAGCAAGCTTTTGAGAACTATGAGCTCCCTAATACTGGATTTTATCACGATTAC
AAATGTCCTTCACGTCTCACTGAAAAATTTGCACAACTAGTAATTTTAGACAAACAGACA
ATATATGACTATCACCTTCCATTGTCTTCACCTGTCGTTTCTATCATTGACCCGAAAAGT
TCAAACTCTGAAATACAGGACCCTTCGAATGCCAAAGAAGCTAAAGAGATTATGAGGATA
CGGCACAAAAAAATGAAAAAGCACAAACTAAAGAAGTTACGAAAAAGGATGTATTTTGTG
TGGAAAAAGCAGAAAATGGCTCGTAGATCGAAACGTGATGCAATTTATTGGAAAGGAATT
TCTGACATTAAGAAAGAAGGTGATGACTTTGATGCTGAGAAATTTGTGAATAATCAATTA
GATAAGGCAAGAAGGGGTGGTTATTACGTCAACGTATTTCAATCCCGTTGGGATGATCCC
CAGACCAATTTTCCCCCAATGTGGTACAATTGGGTAGCTAGTGCAGGTGTACATGAATTT
CTTCAACGTCTCCACAGTGCAGCCCTGAAAAAACACGAGAACCTCAAGATGGGAGATACA
TCAGCACTCAGTGATGAGTGGTTTGAGGAGAAGCACCAACAAGTTGAGGCTCTGGACAGT
CAGTTGAAGAAATTACATTCCAGTCTAGAAACTCTTGCAGCACACAGACGAGAATTATCA
GGATCGACGGCAGTATTTGCCAAGAGCGCTGCCATGTTGGGGAATGTAGAGGAACACACT
GCCTTGTCTCGTGCCCTTTCCCAGCTGGCGGAGACGGAAGAGAAAATCGAGATAGTACAC
AAGGACCAGGCACCATATCGACCATGTGCCTATGTCACTAAGTCAGGACGCAAGTGTACT
TCAGCTGCCCCAAAACTCGACAAAAAAGAAGTATTCTGTGCTTCTCACACTAAGAAAGCT
ATACTTGCGAGGCAGAGATTTTCAAGAAAACGACGACCCAAAGAGACATCTGATACTTTA
CTTGAGGATTTGGTTTCATATGCAAAAGATGAAACGTTTCAGACATTTGTCCTTCATGAT
GAGGATCACACGATTGGTAACGCCCTCAAGTACATCCTGAATAAAAGCCCCGATGTGACG
TTTGTCGGATACAGCATCACCCATCCATCCGAGAGTAAAATCAATTTACGCATTCAAACA
TCAGGTAAACCGGCCGTCCAAGTTTTCAAACAAGGATTGAAAGATTTAAAACAGTTGTGT
GGTCACATGCTGACGACATTCGAATCATCAACCAAATACTACAAGGAGAACCACTTGGAT
CCATTAGCAATGTGGGATTTCGAGCATTGTGACCCAAAAAAGTGTAGTGGAAAAAAGTTA
AGTCGACTCGGATTTGTTAGAACTCTTCGTCTCAATCAGCGATTCGGAGGTCTTATTTTG
TCACCGATGGGTTCCAAGTGTGTTGCTCCTGATGACAGACAGTTTGTTGAAGCTAATGGC
ATTGCTGTGATAGACTGTAGCTGGGCTAAACTGCAAGAGACGCCATTTGGAAAAATGAAG
GGAGACAAACTGAGACTTTTGCCATATTTGATCGCAGCCAACCCCATCAACTATGGAAGG
CCGTGTAAACTGTCTTGTGTTGAAGCCTTTGCTGCTACACTCTACATCACTGGTTTTGTA
GACGAAGCTGAAATACTTCTTGGCAAATTCAAGTGGGGACATACATTTTTCTCGATCAAC
ACAGAATTGCTGGAAAGTTACAGCAAATGTATCACTAGTCAAGATGTTGTCAATGAGCAA
ACTAAGGTGTTGGCTCGATTTCAACAGGATAGTGTGGACGACAAAATGAAAGATTGGATG
TTGATGGATGCTGATGTCGATGTGTGTAATCCTAACAGACCTGAATCTGATGAAGAGGAG
GAGGATGCCGCCGTTCTGAACGTGGTTTCTTTGATATACATGCACCAGTGGCAGCCAACT
ACTGAATCTCTCATGCCATACTTCATCATTATGGGAACTTGGGGAGTCACCGATGGCTTT
TGGACTGCACAAGTTAATAGTCTAATGGGGGTCATCTTCCCAGAGAAGTTTGAAGAGGCC
TACAGTGGCCTACGTATCACACAAGGTTTGTTGAAAGGAAAAGGAGCTGAATGGTCACTC
ATCAAGCGTCATGCCAGTGAGGATTTATTTGGTGTTCAGCTGTGTGGTGCTTTCCCCGAC
ATGATGTCTAAATGTGCCCAGGTTCTTGTGGAAACTTCGGACATTGATTTCATTGACATT
AACTGTGGTTGTCCTATTGATCTCATCTTTAATAAGGGTAATGGGAGTGCCTTGATGGGC
AAAGCAACAAAGATGCTGTTTGACCTTCATGACTGGCAGCAAGGCGCCGACCTTCTGTGT
GATGACCTCAACCTTTTCCGCAATCACTTTGATTGCTTGAGCCAGTATTCCAACAGGATT
TCCCGCTGCATTCTCAACAGTACCATCATGTTTAGAGAAAAGCTTCAGGATGCAGGGATG
GCCGCACAGAAAACTCTTCATGACATCACATGCAACTTTGCAGAAAACATCGTCAACTGT
CTAGAGACGCCTCTCAGTAAGCATTGCCCAATGGCGGTGGTAGATACGATGGTTATGGCC
CTTCATAGATTCCTGCCTCCAGCCTGTGCACCACTCCATATCCCCACTCAGTCATTTAGA
GGTCAAGTTGATGTAGCTGCCAATTGCAAGCATATTTATGAAGATATTGAAAAATCTTAT
AACCAAAGAGAAAAGTCTATCCAACATTGCATACGCCTTGTGGGTGACGATGTTAGAAAA
TTAAATGACAAACGACAACAAGATCCAGACAACCTTACCGTTATGAAATCGCTTAGGCGA
GAACAAACCAAGCTCCGACTAATGCAACAAGAAATGAATATAGAAGAAGTTGTCAAGGAT
AGAACTCTAAAGGTTAAAAAGAAAGAACAATTTCTGCAAGCTTGTTGCCAGTTTGTTGTT
CGCGATTCTGGTGACTATACTGAACAGACTATTAACTGTGACACCCTTGTTGATTGGAAT
ATGATTGAGCTAGTTCGCAGCTTTTCAGTTGAACCTGTGCACTGTCCAATTTGTTTGCAG
TATCCAATCGCTGGAAAGATTACAAAATGTGGCCATACATATTGCTGGGCTTGTATTCTG
CACTACATTAAGCTTGGTCAAGATGAGGCGAGGAAGTGTCCAATCTGCTATGAGAATGTT
GAAATTGATGAATTGAGAAGTGTTCGGTGGATTGATGTTCCAAGCTTTAAGGTTGGAGAT
GAAATAACTATGAAGCTCATGCGTAAGACTAAGGGAAGTGTAATTGCTTTGCCTAAGGAG
CAATGGAAAGATATGCAAGGAAAGCACATGAATGAAGGTGGACCGAATACAAAATACATG
AAATTATTAGTAGCATCTCTGCAACAAATCCTGCATCAATCATTGCCAATTTTGGAGTAC
TTGGATGAGATCTTTCCTGACAATCCTTTGTTGCCTAAAGACCCTGCTGCAAAAGCACAG
GTGAGGGCCATTGCAGAGATTGTTAACAGTGGCATGCAACCCTTACAGAACCTCAAAGTT
TTGCTCAAGGTTGGAGAAACCAAGATAGAGTGGGCCAATCATTTCCTCACCCAGGGTTTC
ATGTCTGACAAATTATCTACCAAGGTGATCCAAGTCACCAACATAGCTCCAAGTTGCACG
AAAGAACAACTTCGGACATTGTTTGGATACTTGGGCAGAATACGGGATTTGGCAATGTAT
CCTCCAGAAGGAGCAGATACTCGTGTATCCTACATCGAGTTTGAAGACTCCCAGACTACG
GGTGTCGCCCTTCACCTCAGCAGCACTGTATTTATTGACAGAGCTATTCTTGTCGTACCT
GTCATGGATGGTAAAATCCCAGAGGAAAGTGCAGCCTTACAGTTAACACCTTCAGCAGTA
GCAGGAATGCTCCCTGGTCAACCCACATGGCCTGCAAATGTGGTTTCTCAGGTGACTGGC
TTGGGTGCCAATCAAGTTATCATGACCAATGACCCCAGACTTACTTCCCTTGGTTTGCCA
CAGTATCCTCCCCTCCCAGCAACGACAGATCCTAGCAAGATAGAGGAAATCAGACGCACT
GTCTATGTCTCTGAATTGGACGCTAAGGTGTCTCCAGAAATGCTTCTCTCTTTCTTCTCT
CAAACAGGGGAGATAAAATACATCAGGATGGCCGGGGATGAGAACGCACCCACCCGTAGT
GCTTACATTGAGTTTACAGACCAGCGATGCATTGCACAGGCTTTGAGTTATAACAACATA
GTCTTCCAGGGAAGGACTGTCAGTGTGAAGCATGCAACCACCAGCATTGTCAAACCCACT
CCCAAGTCGGAGGCCTCTCAACGTGAAATTGATGACGCTATGAAGAAAGTAAAAGAAGCC
TCCAAGTTAATATCTGCTGCTGCCAACAAGAGGAAAAGGTCACGGTCTCGTAGAAGCATA
TCCCGAACTCGTAGGCGGTCTCGATCAAGAAGGTCTCCGAGACGATCAAGAACACCACGT
TCAAGAAGGTCACCTATACGCAAAAGACGTTCTCGCAGCAGATCAAAAAGATCCCGCACA
CCCCCAAAGTCTTACAGTAAAAAGAGAAGTCCATCCCTAAAACGCAGGAGTCGTTCCAAG
AGACGCAGCCGCAGCCATGACCAAATCTCCCACATGATAGCTTTCATCGATCAAGAAGCT
TCGGAAAAAGTCGAAGAAATTGACTTGAAGGCGGAGGAAGAGTTCAACATTGAGAAAGGT
CGCCTGGTTCAACAGTCGCGTGTACAGATCATTGACTTTTATGACAAAAAGATAAAGAAT
GTTGAACTTCAAAAGAAAATCCAAAACTCTAACATGCAAAACAATGCACGTCTTGAAGTC
CTTCGCAAGAAAGAGGATTACGTCAAGGAAGTGCTGAACGATGCTAGAGAACAACTAAAG
AAGAGTGCCAGAGACGATCCCGAAGAATATAAACATCTGTTGCTGCTTCTGATCTCACAG
GCATTGGCTCGTCTTGTCGAGCAGGAAGTCACAATCCGATGTAAACAGGAGGATGTCCAG
ATGATCAAGAACGCCATTCCAGCCCTGACTAAAGAATACCAGGAAGTCATGAAGGGGAAA
TACACCGTCAAATTGAAGGTGGACGAGGATAAATTTTTATCTTCCGAGATCACTGGTGGA
GTAGAACTACACGCAATGAACGGTAAAATAGTGGTGGTCAACACATTGGACGAAAGGAAT
CAAGTAACTATTAATGGACAGACGTCGTTTGTACTGGTAGATGTAGACAACAAACCCATT
CAACTTCCTCAAGGTATTCAAGTGATAAACCTTCCCCATCAGCAGCTGGGCCAATCTGTT
CAAATGCCTGGTGCCGACACGGGAGATGAACCTTTATATGTAAATGCTAAACAGTATCAC
AGAATTTTGAAGAGACGT------------------------------------------
------------------------------------------------------------
------------------------------------------------------------
---CTCTATGTGTTCTTTGACGAGTTGTACCGTCGTAACACCCGTGTGGTGCTAGCGGAC
TTTCTAATCTCATGTGGACTTACCCTACTGTGGATCATCGCCTCCTCAGCCTGGGCTTCA
GGCCTCAGTGACGTCAAACTCTACACAGACCCCACGGATGGAGAAGTCTTCATGAACATC
CCTGAATGTAACAAGGGATGCTACATGGCAAAGGAAGGAAACTTTGCCAGCCTCAATGTT
TCTATCATCTTTGGTTTCCTTAACTTTGTGGTGTGGGTCGGCAATCTGTGGTTCCTGTAT
AAGGAAACCCCTTGGTTCAAAGTTCAGGCCAAACCCCCCACCTTGGCTCAATGTGGGGCT
TTGCTTGGTGTCAAGAATGCATCAGACTTTTTGATTCAAGGACTGGATGCAGCTGGAAAA
ACCAGTTTGTTGTATCGCCTCAAATTGGGAGAAGTGGTGACCACGATCCCAACTATTGGT
TTCAATGTGGAGACGATCACTGTGGGAGGCACTGAGTTGACAGGGTGGGATCTAGGAGGA
AGAGATAAAATGCGGCCATTGTTTAGACACTATTACGCCAACACTGCTGGTCTTATTTAC
GTAATAGACAGCGCTGATCGTGAGAGATTGGAGGATACCTTTGATGAACTGAATAGGCAG
GTTTTATCGTGTGAAGAGAGGAAAAGATGCATTAGGAAGGGAGAGATTGCCACATCAAGT
CCTTGCCCTGTCTGTAGAGACGAATACCTCCTGCTGGATGCTAAGAACACCAAGCTTCTA
GAACAATTCATATCTCCGTACACTGGTGATATCCTAGAGTCTATGAAGACGGGTCTGTGT
CAACAACAGCAGAGAACCTTGACCTTGGAGGTCTTGAGGGCATGGGATCAAGGTTATTTG
GAAATGAAAGTACCGTTCCGGTCTTATGATTACAATGACTACAAAACTTTCAAGAGTGAT
TTGTCTCTGGAAAAGCTCTATCCTAACTCAAATACTGACTTTATGAGACAATCTAAACAG
GCAGACACAGACAAGTTTTCTGGTTTCATACCGGTTGAACAGCTTGAGATTACTCACAAC
AGAAGTAGTGGACCAGGAGGACAAAATGTCAATAAAGTGAATAGTAAAGTCGAGGTTCGT
TTTCACGTTGAATCAGCACCCTGGATACCTCAATGGGTAAAACCAAGACTTATTGATCAG
GAGCAAAATAGGATAACTAAAGAGGGTTTTCTTATAATCAAGTCGGACATGACCAGGAAA
CAAATACTGAACCAAGCCGACTGCCTCAATAAAATAAGGAACATGATACATCAAGCCTCT
GTTTTACCCAAAGAACTCACAGAGGATCAGATGAGGATAAAGGAACAGAGGTTAATGAAG
GCAAAATCAGGGATCTTGAAAGAAAAGAGAAACCGATCGTTGTTGAAGAAATCAAGAAAA
TGTTACGGCAACGATCCCGACCCTATTCCTGGTCAACCTTATGCTGATACTGATTGGAAT
AGCTGGAATGATTCATGGGTTAATGATGAGGATCAGTGGACTGGCACAGAGACCAAAGTA
TTTACACCATCCCATGTGAAAATGCCGGAACCTGATCCTGTCAACAATGAACCACCTAGT
TCACTTGGTCAAAGACTTGATGTTGGAAGTTTGTTTGAAAGTGCTAAGTTCTCAAAAGCC
CCTGATTACAGTAAGCCTACAGGGGACTCCTACATCACACAGTTCAATCAAGCAGCCACA
GAGTCGATAAAGAATTCAATTGGGATTGGGTCCTCACCTCGGCCCCAAAATTCTTCAACG
TCCCTTGGTTTGTCAAGTTTATGTCAAAATACTTCTGTTTTGTCATCTTTGCAAACAAGT
TCTCAGACCATACCTCATGGTATGAGTCAATTGTCACAGATTTCACAAATCCCTTCAGTG
GTTAACAGCATGCATCAGCGAAACAAACCCCAACGCTCCAAGTTACCCCCACCTTCAAAG
ATCCCATCTACAGCAGTTGAGATGCCAGGTCATATTCCTCGTAATCCTCAACTTGATGTG
CAGTTTGGTTTGGATTTTGGTTCAGAGCCTTCTGTTTTTGGCTTCGGTAGTGCTATAACA
ACGTCATACAATGTCTCAAATGGACCTCCAAACCACTTGAATCAAAGCCATGTTACTCAG
TCTGCTGGGGATGGAAATTCAATGCCCTCACCAACGGTAAACTCTGGTAAACCGCCACCG
GGGATTGAATCTCAGGCCCCTAATCGGGCCTATCATAACTCTGTTTACCCAGCACCTTAC
TCATCCGCAAATGGTTATGTGTCATCTTATCAAAGCCATCCAAAGGGTCATGCACCCAAC
TCACAACCATCACAGTCATCATTCCCAGGACCGTATCCTGTTTCACCACCTCCTCAGACA
CAATTTCCCACCCCTCCCAATGCAGCTCCCTTCACATCACAACAATACAATACATCTTCA
TCTGGACAAAATCAATATTCAGTTGGTACTTCAACCCATCAAACCCAATATTCTGGCGGA
CAGAATAGTGGCCCATCTCAATATGCTGCTTACCAAAACAGTAATTCCTTCCAGTCTCAG
TCAAATTATTCCAATCAGAATGCTAATTTGTATCCAACCTCTACCCCATCAAGTGTTCCC
ACTTATTCATCTCAATCAAATTCCTATCAGTCTCCATCAGCTGGATCATATCATTCCCGA
GAGGGACCGACCAGTGTTGCTGTAAGCACTCAGTCTAGTTCTAGTATGCCTTTTCCAAGT
CAACCTCAAGCTTCTAATTTAAAGCCTACATCATCCCAAAACCCTTCAAACTTTAACACA
CAAAACTATCCTGCTCCGCTACAGCCCTCTTCGCTAGCCAACAAGTTGGGAGAAAGTCTT
TCCAAGATGACGTTGAAAGACACATTAGATAATCACCCATCACAGTTTGAACATGAGTTC
TGTATTCTCTCTGCTGGAACAAATTCAACATGCGATGCAATTAACTCATTGGGCCGTCTT
GACATGCCTACCACTTCAACCGTCACCAAAAAGAATAAAGTCTCTCCGTGCTCCATGGTT
CTATCGATGCTTTACGCCAAGCGATTGAGGCAGAGAAACAAAGAGTACCTTCAGTCCATG
TCCTCTACCGACGTCTTCTTTATTTCGATGATGATGGCCAGCAAATACTTGTATGATGAA
GGTGTTGATGAAGAGGTATACAACGATGAATGGGCTGATAGTATTGGACAAGACGTGGAG
GACGTCAACCACATGGAAATGGACTTTCTTAGAGAAATGGATTGGCAGCTGTTTGTGAAA
CCCGAGGAATTTGATTCTGCTTTGACGGATGTGGAGAGGAGACTTGCGTTGAGGGAAGGA
CTGAAAAGAGGATGGTTTAGCTACACTGAGATGGCTGTGCTATTGGATTGGGACCCTGTG
TACCAAATGTGGAGTCAATTTAGCACCGATTGCACCAAGGTCGTTTCTGTGATGTCTGCG
GTATACGTTGCCAGTTTGTTGAGTATGATGGGTTCTGCCGCCATCGCCCTTCAACTGTCT
GGTCCCTTGGCTACTATGGTGTGTGTGCCTTGCTTTCTAATTCCAGTTATTCTGTGGGTT
TTTCACAAATTTATTCAACCATGGCTTTCAAAACTGTGGAGCGGATCTGAATATGTTACA
AGCAATCTGACCTGCCCCTTGCCACAGAAAAAGAAACATCCAGATGGTAAGGATATGCAG
ATTCTCCTCACTGGCTTCCTTAACAGTAAAAATGCACGGATATTTGTGACTGAATTATGG
AAACATTTGTGTAGTGCTCAAGAAAACATCACTGGGATCCCTTCTGAGTTTATTGAACAG
AAAAAGAATGAAATCAAACAGAGACAGGAGGAGCAAGAACGTCTTCAGGAAGAAATGAAA
AAGAACGAAGAGTTGATAAAGGAACAATTGTTGAAGGAAAGAAGAGAAATAGAAAAGCCA
AAGACTATCAAACCATTGATGGATATTGGTGATGGACAGAAATCAGAACCAGACAAGGAA
AAGGACAGGAAAGATAGAAAATCTAGA---GAGAGGAGACATTCTAGATCTCCAGACCGA
CACAGACGTTCAAGAACTCCTGAGCGACGTCATGGAAGACATCCCAGGCATAGGTCTCCA
CCTCATAAAAGACCCAGAAAACGAAATAAGTCAGGTAGTTCTAGCAGTTCAAGCGATGGC
TCTGTTGACAAATCAGGAGTTCAACAAAGAAGAAATTATCGAAAACATGATGAGAGTGGG
AAGGAATCATCCTCAGACAAAAATAAAAGGATAAGGAGGAGTCCATCACCTCGACGTTCA
CCACCTCCTCGTAGGTCACCTCCCAGACGCTTCAGTCCACCTCGACGTTATCCTTCACCA
CCTCGAAGAAGGAGTCCACCACGTCGTCCACCACCCGCATCTTTTTACCAAGCTGATAGA
TTTCGGTGTTTGACAGATGGAAAAATTCTTCCATTTGACCATGTTAATGATGACTACTGT
GATTGTGATGATGGATCTGATGAGCCAGGTACATCTGCCTGTAATGGTTTGTTCTACTGT
GAAAACAAGGCATACAAGGGTATCTACATGATATCCTCAAGAGTCAACGATGGAATATGC
GATTGTTGTGATGGAAGTGATGAGTTTAATGGAGCTTGCCCTAACACTTGTGTTGAATTG
CAACAAAAGGAGCAGGCCGAGCAAGAGGTATTTAGACAAGCACAGTCTGAAGGATACAAA
GTTAAACAAGAATACATGCAACAAGGCAAGAGAGCAAAGGATGAAAAACTATCGAAACTG
AGTGAATTGGATAGAGAAAAGGAAACCCTAGCCAAGGAAAAAGATGCTGCAGAAGCTGCC
AAGAATGCTGCTGAAGAACCAGAGAAAATAGCTTTAGAAGAACATAAAAAAGCATGGGAA
TTGAAGAAAGAAGAAAAGAAGAAGGCCAAAGAAGCATTAGATGCCGCACAAGCTTTCACA
ATTCTGGATTCTAATGAAGATGGAAAGGTTGATTATCCTGAACTAATGAAGCACAAAGAA
TTTGATATTGACTCTGATGGTACAGTCAGTGAAGAGGAGGCTAGGGAATATCTTGAAGAA
AGTGAAGAGGTTGATCTCACAGTTTTCACTGAGAAAATTTGGCCAAATATAAAAGAAATT
TACAAAGKRRATGAKGARGAAMMTGAACMTKWARAAGATGACAAGGAACCTCCTTATGAT
GAGGGCACAGAAAAACTTGTTGCTGCGGCTGATCTGGCAAGATCAAACTTTAATGATGCT
GAAAGCAAGTTTAAAGATATTGAGAAAGAAATAAGTGATATCAAGAAATATTTGGAAATT
GACTTTGGTGCTAATCAAGAGTTTGCTGCTTTAAAAGATAATTGCTTTGAATATGTTGAT
AGAGAATACAAATATCGTCTATGTCCTTTTGAGAAAACCTCTCAAGGTAACAAAAATGGA
GGAATGGAAACATCAATTGGAGTGTGGGGCAGATGGCATGGTCCTGACAATGATAAATAT
GACACCATGAAGTTTGAAAACGGACAAGGATGTTGGAATGGACCAAGTCGATCTACTATT
GTAACCCTTCATTGTGGAGCCACAAATGAACTAACTAGTGCCAGTGAACCAAACCGTTGT
GAATATCATTTTGACTTTACTACACCTGCAAGATGTGATCCTCCACGTGATAAGATTAAG
ACATCTCTGGATGACATAAGAGCTGCTGTTCCCAGTCTTCAAGATAAAGGAAAACTCAGC
GAATCTGCTATTTTAGAAAAAGCTCCCGCCTATGCTACACCCCCCGCGTGCCTTCACAGA
GTCGGACTAGAGTCAAGCTCAACAGGGTCTTCTTTCCCCGCTGATTTCACCAAGCCCGTT
CCCTTGGCTGTGGTTTCGCCGGATGGTAGATCATTATCCGAAGGACAGAAAAGACACAAA
TTGGACAAGAAGGACCACTCAACGGCCATCAAGGCAGTGGATGAAAAGACCAGGATCGAG
TTTTTGACGTCTGTTGATGGAGTTGTGAGTGAGGGAAAGGAAGCTGTCGTATTCAAGGCT
AATGGTGGCAAAAAAGATGATGTTATCCTGAAAGTTTACAAGACGTCAATGAATGAATTC
AAAACACGCCACAAATACGTAAGTGGCGACTATCGTCTAAAAGACGTTTTCAAGAAATTC
AACCCACGGAAAATGATGCGAATTTGGGCAGAGAAGGAGTACCTCAACCTTAAAAAATTG
AGACGAAATGGAATCCGATGTCCAGCACCACTGGCCTTGAAGAAACACATTTTGGCTATG
ACTTGTGTCGGCGGAGAAAAACCTGCTCCCAAATTGAGAGAGGTCGTGTTGAGTACGGAA
GATTCTCAAGATGCTTTTGAGCAGACGGTTGAGTTGATGAAAGGGATGTATCACAAATGT
AACATGGTCCATTCCGATTTCTCGGCCTACAATTTGTTATGGCATGATAAGAAAGTTTGG
GTGATTGATGTTCAGCCGGCCTCTGTTGTTGCAGAATCTTTGAATAAAGTTTTAAATGAA
TTGGAAACGACGTTTGTTGAAAACCTCTTCTTGGCCATCTCCCCCAGCGTGTCAGACGAC
CAAGAACCAGAACCAGTTTCACTGACTACCATCCAAAGTTATTGGCAGGCAATGGAGGAA
CTGGTGGCTAAGGACAAAGTCCTTCACCTTGGAATCTGTGATATGGGCAAGGAAGGTCTG
GAAGCCTTATACAACTGGGCACAGGTGAAACCGAGCCCTGAGCCTATTTATAACAATGAG
GGAAAACGATTGAATACTCGTGAATATCGTACAAGAAAGAAACTTGAAGAGGAGCGGCAT
AGATTGATCCAAGAGCTGCCACGAGTGAAGAGGAAAGAGAGTACTGGACGAAATGAGTTT
GCTACAATTCGAGATTTGTTTAATTATATCATCGATGAGGACAAAAAGGCTAAGGCTGGC
AAGTGCCAGTACGACAAGTGTGGAGATGACTACTACAGCGGCAATCTCGGTGATTGCGGC
GACGGCATGTACTGCGTCAAGTATAAAACCATTGTGTGGATCCAGGACTCGGGGGAAATT
TTAGGAAATTTCAGAAAATCTCACGTTGTGACCAGAACTTGTGAATCAAAGAAGGGTAAA
AAAGAAGGCTGCACTGGTTGGCAGAATAACGGTGGACTCACTCTAAAATGCTGGTGTGGA
CAAGATGGCTGTAACGGAGAGATTACCTTACATAGTATGGGAGAGATTGTGACTGACAGA
AACAGTTTCCATTGTCAAGAGGCCATTTATCCAGCCGGCTATTGTATTACACGTGTATTC
GTCAGCCTGTCTGAGGAAGTAGTCACTACTAACACGAACGGTCTCGACTTTTTCGGCCTT
TCCCATTCGGTCATCCAAAATCTAATCCAGTCCATACCAGGTGCAAGAAAGTGCTCCAAA
TACAAATGGGTCAAATTTGAAATTGACAAGTCACAAACCAATGCTAATTTTGCTATCGGG
AAAAATGATCCTACAATAAGCTTTGAGGCTTTCATGAATTTTAATATTGAATCTATACTA
GAAGCAGGAGGACGCTTAGGAAAATTAACCCAACTGGTTCAAGGAAAAGTAGTAACAATT
GAAACTCCAATGTGTACATTGTTTACCAAAGGAGGAAGTGCACCTCACCTGAGTCTTAGT
ATGCTTGAAAGAATTAAGTACGCACCTGAGTTGGCTACTATGAGTATAAATTCATTTGTT
GAACACGTGGACAGTATAAAAGGAAGTGGGAAAAGACTTGCTGATTTTGCATCCATGAAG
AACAAGATGGTGTTTTCAACTCTCCATGATGCTAGCCTACCTCTCAATACAGGAAAGAAT
GAAAAATCTGGCATTGCCATTTGGGGCAAAGGCGGGAAAACATTGTTAAACCCTGCCACC
TTTATGACAATACAAGACACATTGCAAGCCGATTGGGTTATGGCCCTTAGTGATGGTGAT
ACAGATAAAAACAGTACGGATAAACGGAATGGGAAGGCTGTGGACAGAACACTTGACTTT
TTGGATGAAATCGTATCAGCTTGGAAGGAGAGTGAGGTGTTGAAGAATTCCAGTTTGTTA
GGTGCAGTGGTTGGAGGGTTCAGTGAGAGGCATCGAATAAGGAGTGCCACAGAAACAGCC
ACTCGACCTGTACACGGTTTTTTATTGGAAGGATTTCAGAAAGGACACGCAGAGAAAACT
TTGTTTGATGACAACTCATTTACAGACATTCTTTCAAAAACTTTGAGTCATCTTCCCGAG
AACAAACCTCGCATCATGGAAACAGCTTGGTCACCGTTAGATATTATTCAGGCTTTCAAA
CTCGGTATTGATGTGTTCTCTAGTGCTTATCCACACACCCTAACAGAGAAAAAGGCACAG
ACAGAAAGCGTGGAGTTTTCAAAGAAGACAGAGCAAAAGCTTAGACGCTCTATGGAAATA
AGACGAGAGAATCGTGAGACACAGATCAGAGCATTGCAGGAGAGACTCAGGATTGATCTT
CCACCAAATATCCGGCATCTGTTTGGAAGTCGTGTTTGTGATTCCCTTTTATCTGATCAT
GCCATCGTTTCATTAGCCTTGGAAAGGCAAAAGTCAAAAATGGGGCCTCTAAGGCCTTCA
AAGATACAGAATATTGAAGGTCTTCCTGTTGACCTAGGAAACACTTATGAACTAAGCACA
TGGTCTACCATTATATTTATGGCCGTTCCTGTTTCCATGATAATAATGGGTGCTGTGTAT
AAGGATGACTGTCCTGCTGAACGCATGATTCCCATCTACTTGATTGTGGCTGGAAGCTTT
GGTTGTGCCAAGAACCTGTGGAGCCTTGTCAACCGATGCAGAGTGTATAGAGCAGATGCC
ATTATCACTGACCCTTGGAGGACAGCCAGACTAGAGAAAGCACTTGTTGCTGAAATGAAA
TATAAGGGAAAGTCTGTCAACTATCCGCTTGATGCTGTATCAAATGCTTGTTCAAAGGTT
CTACATTCATTCATGAAAAAGTTTTCTAAACAGACATTGGATAACGTTTTCTACTATGGA
ATTCAGACTATGTTTCAAGATTCTGCCAAAGGTATCCCAGTCCATGGCTACAGGTTATTC
TTACAGCTCTTGTCTCACGCAAAGCCTGATATTATAGCTGAGAATTTACCACAGTATTTG
GAATTACTCAGGACACACCAAAACAATCCATCCAAATGTCTAAGTCTTTTGTGGGTATTT
GGACAGTGTGGCTTTAAAAACTTCAATTGTGGTCTTAAAGTTTGGCTAGATCTGATGTTG
CCTGCACTAGAAGTTCGTCAAGCGGCCCACTATCCAGTGGAGTATTTGGAGGCGCTTAAC
AAGAAGTCAACCAAAAGTTATGGCCTTGTCACCCTGAGGGAATATTTTCAAGTTCTAGAC
GTGTTTTTCTGTCCCAAGTTTACTTTGGCTAATGACTTGAAAAATCGTCTCCATTTGCTC
TATCCTTTCATTAAGACCCTTGCATTTGGAGAGACTCCTTCACACAATCTGAGAACTTTC
TTCCCATCTTATTTGAGTCGGTTCAGCAGCACCAATTCTAAGATGAAAGAGGAGCTGTTG
GATTGTTTGACCCACTGCCTCATCACGGACAAGCAGTCATTCAGTGTCTGGTGCCAGTTG
TACACAAAAAACCTCACAGCATCTGCCTATCTGTTATGTCATATCGATGAGAAGTGGTCG
ACATTATCTGGAAAATTGGACAAGAAAATACTGACAGAGACACTGCGTTCTTTCACAGTT
ACAAATGAAGAATTGGAACTCCAGTACAAAGGAAAGTTGGATGGTTTGAAACTTTCTCAG
GCTACAAAGGAGTTAATGGTCAAGTTGTCCTTTCCTTGGAGTCTATTGGTTTTCTTCATG
GTCTCAATTTTCGCCGCCATTGTAATTTACGATATTACCTCCAGTTCCACTTTTCGATCC
TCTAAATCAATGCAGTTTCTGGAACACTATGGAATTCTTTCACTTCTGGATAAAACGTAC
CAAGGAATCAACAATGTCATTGTGTTATCTGTCCAGTGGCTGAAAACAAATTTCCCGATA
ATCTTTGCTTCAGTCCGAGACACCGTGGTACCTTTCGTAACTACAACATGGCGTAAACGG
CGCTACAGCGATGTCGATCCTTACAAAGGACCTCAGGAGTTTATGGAAGCTGGTGTTCGT
GGATTCCTGATACTTTGTCAACCTGATAGAGAGGAGCACGCTATCGATGAATCTATTAAA
ATTTTACGCAAAACTTGTCTCAAATTGTATGGTGGAATGAAGCCACCCAAGGAAGCCACC
TTTGCCAAAGGTTACGTCATGTGTGATTTCATGAGACTAGACGATGTCCAAACTTTTCCA
CATCCCGACGCAGAAAAAGGCAAAGAAGATGTACCCAAACGTCATAGGTTGATGTTGGCT
ACCCGTAAATTCCAAGGATACAGAACAGAACTACGTAACATGATGTTTGTCAAATCTGAT
ATTGCAGACCCCGTGGAGGTGTTGACTGAAGCGTTTGATTTGATGTCCAAAAAGAAGCCG
TTGATTGCAGACGTCGTCAATCAGTTTTTGCCGGTTCAAGGCATCTGTGATAACGATTAT
AAACAGTTGGAAATCATGTGTCGTCGAGTTCTGGATCCATACTTTTCTGAACAGTTGGAA
GCCCCAAGTTTTGGTGTTCTATTTATAGACAAAATGTGTGAGCCAGGAGCGGAAGTGTTA
CTGGAGGTGGTACGCAGCGCCATCTGGAGTATCAACCCCACAGCCTGGCAGGCCTCTCCA
TGGACAGAGCCTGACGTCGTTATTCATGTGGAAATCATCGGCAGTAAAATTGTTCTCTGT
GCTATGCCTCATTATATGAAATTCCGACAATACAGTCCCTTCTTTAATCTCAAGAAAGTC
TCCCTCAAATTTCAGAGTAGCGGATTTTTCTTGGAACTTCCTGTGGTAATTTTGACTGGT
CTGTTTTCCATGCCACTTGGGGTTCTTCAGTTCGTCCCTATTTATCATCCATTACACGAC
ACCCTTGGTATTCACTCGGAAGTGTGTGTGCTACTCTATCTGGCTATGTTTGTTTTTATC
GTATGGAGCGCTGATAGACGGGTGATCAAGTTTGGAGATAAAGTGATCAAGCCAGGGGCT
AGTTTTGGTAGACCAAATTCTTCCAAACCAATAACATTCAAAGAGAAGATGAGACAAGAA
TTGATAAAGGCAGGACAAGTTCCATCCTACATGCAGGTGCCTGATATCCCAACGAAAAAG
AGCATCAACCTGTGTAATGGCCCCACGTATGACTCTGGATGTGCGCTACATTTCAATCCA
CGATTTGACCAAAACCAGGTTGTGCGCACCCATTTGCAAGATGGTAATTGGGGTCCCGAG
GAAAAGGCTGGAGGATTTCCCTTCAAACGAGGCCATGTATTTGAAATCCACCTGAAGGCC
ACCCATCATGGATATAACATACTTGTCAACAACAGACATTTCTGTGACTTCAACCACCGC
ATAGCAAAGGAGAGCATCCAATACATTTACATTGAAGGAGAAGTAGTCATACATTTCATC
CAGTTTAGAGGAGGCCCCCCTCCAGCACCACCCGGTCCCGGATACCCTATGGGAGCCCCC
ATTTACAACCCGCCTGTGCCATTCACCACACCCATCCAGGGTGGCATTGTTCCTGGAAAG
ATTGTCTACATCTCCGGGATCCCCAACTCTAACCCTAGCAGATTCACAGTAAACCTCCAG
TGCGGACCATACGAGTCAGGGGATTTCGCCATGCACTTTGACGTTCGTTTCAACTACGGA
GATAGCTATAACAAGATTGTGCGTACACACAAACAGGGAGGCAACTATGGAAACGAAGAA
ACAACCCTTGGTCACTTTCCTTTCTTTCCAAATACTCCCTTTGAAATGATGATCCTCATC
GAGCCAACTTCATTTAAGATTGCCGTCAACAACCAGCACTTGCTAGAATTCTTCCATCGC
ATCCCATTCAACAGAGCTGATCACGTCAGTATTGTTGGCGATGTCCGATTGACCCAAGTC
CGTTTCCAAGACCGATCTCTCAGTGAAATCACCAAAAAGATAAATGATGCAAATCGTTTG
ATAGAAACAATGACAGCTCTGGAAAAACTAAGACTCATACGACAGGATGCTGCCAAGAAA
AGAGGTGATGCTGACCTAGGGGAATCACGGGACAGTTTTGAACAGAAAATCTCAGACATG
ACACGTCTAGTGCGATGTCAATTAGAGGTTTACAAAGAGGAGGAAGAAAGCATTAGGCCT
AAAGCTGCAATCCGAAGGAAGGTTTGGGATCATTTTGAAGATGAGAATCTGGTCAATGCT
CCCAGGCCTTGTCATTTCAGGATTCCTAACTTTGAGGGTGCAACTGAAGCCGCTGACAAA
CTGACAAGTTTGGATGAGTTCAATGATGCCAAAACTGTCAAGGTCAACTCTGACAAGGCT
CAGGAGCAAATCCGATTCTTGGTCTTGGAGGCCGGAAAGGAGCTTGTTCTCTTGAACCAG
AATGAAAAAGATTTGATGGTTCCCACACCAGAGTTGAAATGTGGGTTGTTGAATCGTGTT
GAGGCACCGGAAGGAGCCAACAAGGAAGAGCTGAAGCACTGTTGTACTACCCAGGGAGTC
AAAGAAAACAGCAAGGAGATTGGCCTTGAAGATAAAGTGAAGCTGGATATCATTGTGGTT
GGAAGTGTTGCTGTATCTAGGAATGGTGATCGTATTGGAAAGGGCAAAGGCTATGCTGAC
TTGGAATATGCAATGATGCGTACCATGGGGGCTGCCAATGCCAACACTGTTGTTGTCACA
TCAGTCCATGACTCCCAGGTAGTGGACATTGATGAAGAATTGGTTGGCGAGCACGACATC
GCTGTGGACTACCAGCCAGCAGAAGGATGCACTGGCAAGGTGATGGATATATTCTTTGTT
CTGGACTCCTCGTCCTCCATTTACATCAACGACTACATGTCCCAGCACAGAATCACACGT
GACATTATTGGCAAATTTGATGTCAGTGCCAGCAATACACGTGTCGGACTGCTCACTTTC
AGCGATGATTTAGAGCGCCCCGTGATTGGTTTGAACAGATATAACAACATGAACGAGCTG
TTGAACGCCATCTCAGTACAAAACTTGCCCTACAGAACTGGCGTCACAAACACAGATCTT
GCCATCCGTTACGTCAGACAACTCAACGAATTTAGAACCGATATCACTAAAGTGATTGTT
GTCATGACTGATGGTGGATCCCGAAACCCAGGCAGCACTTCCAGGGAGGCTGAGCTTGCT
CGTGCCGCTGGTTTCTACCTGTATGTCGTTGGTATTGGCCAATACTTGGAAGAACGTGAA
TGGAGAGCCATCGCCAGCGATCCCGACGATAGCTTTGTCTTCAACATCACATCCCCCAGA
CTATTGGAAGATGTTCCCTTCTCTCTACCAACCCGTGCCTGTGAATTGCCACCCATTATC
CTCGGTGGATCTTGTGAGGTAAACCGCGCATCTGAACTGTACTTCGTGGGAGGCAGAAGT
ACTACCAACCAAGCCGTTGACGTCATTGACTATTTCACCAGACGCACCAGGGACAGGAGA
GACCAATTGAGGGCCACCTATTTGATTGAAGGCTGTAACCAGATCAACAATATCGTCTTG
GTTAACAATGAACCTTTCTGTGAACGATTCAACGAAACCAGTGAACCCATTGCCCCAATC
AGCGTGGACGAATTGTTCCAACAAGCCATCACTGACATTAGGAACTCAGGTAAAGTGATC
ATGCTGTTTGCTGATGATGAAATCCTTTCAAGCAGATTCCAATTGGCCAATCTAGCAAGA
AATGCCGGTGCCACTGTTGTGCTTGTTGATATTGGTATCAGAACATACAGGGACTTTGCC
CTCAGAATGGTCCAAGATTTGCAGTCTTTTAATGTGATTGACTTGATCTACTGGCGTGAT
GTGAAAACAACAGGCATGGTGTTTGGTGCCATGATGGTGGTACTCCTCTCATTCGCCATC
TGCTCTTTACTTAGCGTCATTGCCTACCTTTCTCTTGCTATCCTCGTCGTCACATTCAGC
TTCACAGTTTACAAAAAGATCATGAGTGCTGTTCAAAAGACTAATGAAGGACACCCATTC
AAGCAACTAATTGACATGGACATCGCATTGAGTGAAGATAAGTTGAAATGTGTTATCCAG
TCAGTGTTGAAGAATGCCAACTGTACTGCCAGTGAATTAAGGCGACTCTTTCTCATTGAA
GATATGGTTGATTCCATCAAGTTCGGTCTTAAAGAACTGGAAGCCAAGGCTGATAATGCA
GCACTTGAGGTGGTGATTGAAAAACTACTCGAGTCTGGACAGAATTGGGTGGCAGAAGCT
GCAAAAGCACAATTGGATGTTGCTAAAGCCACAAAGAATCATAGTTTATTGTTGAAAAAG
GCCATGGATGAAACTTCAAATATTTTGGACAAAGATTCAGAATGGGAAGCTGTGACGGTA
GCTTTCAAAGAACGTGATAATGCAGTGGCTAGAGCTAATGAGTTGGTGGATGAGGCCAGA
AAAAGTGTAGAAAAACTGAAGAAGGTTCTTGACGAAGCCAAATCTAACAAAGTGACCATG
AAGAATCATTCAATCTTCACAGCCACAAAGAAATTATCAGACTTTAGCAAGGAGATGTCT
GCTGCTGGCTCTCAGGTGCGCCATGCAGACGCTGATGCCAAAGTGATACTCAAGTACAAA
GATTTGGTGGACAAAGGAAGAAAACAATTTCAGGAAGAATTAGACAGTTTGTTACCTGAT
ATCAAACGAGGAAAGAACAGTCGCAAACTGAGTGAGGAAGAGCTTAATGCTTTGATCGCT
CATGCACATAGACGGATTGAACAGTTACAAAAGCAAATTGCAGAGCATCTCGCAATGGAA
CAGAAGAGGCTGACTGCATCACTTGAGGAACAGAAAAAGGAAAATAAAAGTCTCACAGAA
TCTGCCATTGGTGATGAACGGGCTCAGCTATTTGCAGAATTTGAAATGGAGCGCCAAAAG
ATGGAAATTGAATTTTCTGCCTGGATGGAAGCTGATGTACGTAAACAACTGAGTAGACAA
GCTGCTGCCCATAGTGACCACCTAAGAGATGTTTTGGCTGTTCAAGAGGATCAATTGAAC
AAAGATTTTGAACGCAAAATGAACATCAAACTTCTAGAGGAAAGAGAAAAGTTTCAGGCT
GAGACTACAGGCTGGATTTCCAGGTTGAAGGGAATTGAGGCAGCTGTTGATGCCCGGGCA
GCCAGCGAAAAGTTGGCCCATACAGCCCAAGATTTGTGGTTGGCTTGTATTGCCCTTAAT
TCCACCATTCAGTTTGGTGAAGAT---GAAGATCCAATTCCACTACAGCAACAAGTGGAT
ACTGTTGTCAAATCTTCAGACAGGCATCCATTTGTGGAAACAGTTGTGAAGACAATACCA
CAGACAGCTTTGGAAAGAGGAATCTACACTGAAAATGAACTAAGGGATCGTTTTGTTCGT
GTTTCGCAAGTCAGTCGTCGCCTTGGTTTAGTCGAAGAGTCCAGCGCATCTCTATACAAA
TATTTAGTCTCCTTTTTACACTCTTTTTTCACTGTTAATAACGTGGCTGCTTATTCAGAA
AAAGATTTGGTTTCTCTTGAAGAAATGGACAATTTTAAACTTGTAGCCAATGCCCAGTAT
TGGATGGACAAAGGCAACCTGGACATGGCAGTTAGGTTTATGTCTCAGTTAGATGGTCAA
TCTAAAATTGCTGCAGGTGATTGGATTGCAGAAGCCAAATTGTTATTAGAAACTAGACAA
GCAGCAAAGACGATATTATCATTTGCTTCGGCACGAGATGCGAGACGTGCTCAAGAACTG
AAGGTTCCATTTACAATAGATGAGATAGTAAACTCCCCTGTAGAGACTTTCAACGACATT
CTCACCAAACACACTCTTACAGAGGAACAGCTTACGCTGGTCAGAGATATTCGTCGACGA
GGCAAGAACAAACTTGCTGCACAAAATTGTCGCAAACGCAAAGTAGGGGTAATAGTCACG
CTTGAAGATGAAATGGATGAACTTCAGAAAGCTCGAGATCGACTGAGAGAGGAGCGGGCA
AAAATCTCAACCTTCTGTCGATTTGTTCCTCGTATGAGGAACACCCGAGGAGTTCCTGCT
CACTTCAAACCACTTCGACAGGTGTGTGAGGAAAATAAGAGTCACATGAACTGTATGCCG
ATACCACAAGGATCATGGCAAGAAGCTAATAGTGCCAGAGCCTCACAAAACAACATGTTA
TTGCTGGGCAGCCTTGCAAGTTTGATTGGAACCTTTGCTTTTCTGTATGCTACAGGAACT
ATATACTTCCATGGAGCACCATGTGCCTGCCTTGTTACAGAGCTCGCTGGAGTTGGCTAT
GCATTGTATTACTGGTCCTATTCCACATGGGAGAGAACCTATTTACATCTAGAAGATTTA
TACGTCAAACCTGAACACAGGGGGAAAGGAATGGGAAAGAAAATGTATCAAACTGTTGCT
CAGGTGGCATTGACTAAGGGATATAAACGTCTACAACTCGATGTGCTTGGATGGAACAAA
CCTGCAAAAGAATTTTACGAAAAAATTGGAAATCAAGACATGACGTCTGAAGAATGGCAT
GAGATGAAAGTCAATTGGGCAGCATCACCAAGCACAGCACCAAAACAAGACACAAGCAAA
CACCACCATGTATTTGTAGGGGACCTCAGTGCAGACATTGAACAACATCAGCTCCGTGAA
GCCTTCGCTGGTTGTGGTGAAATCTCAGATTGCAAAATTATCCGTGACCCGACGACAATG
AAATCCAAGGGCTATGGGTTTGTCTCGTTTATCAATAAACAGGAAGCAGAGTATGCAATC
GGTCAGATGAACAACCAGTGGTTAGGATCACGGCCTATACGAACTAATTGGGCCACGCGG
AAGCCGCTGGCACCAGTACCAAAAGAAAATGCCAAACCATTAGCGTACGACGAAGTGTTT
GGCCAATCCAGTTCTACCAATTGTACCGTATACTGTGGAGGTGTATCCAATGGGCTAACA
GAGGAAGTGATGCGAAAAACATTCACACAGTTTGGCACCATCCAAGAGGTGCGAGTGTTT
AAAGATAAAGGTTATGCATTCATCAGATTCAGTACAAAGGAAGCAGCAACACAGGCTATT
TGTTCCGTTCATGGTACAACAATCAACGAACAGTCAGTAAAATGTTCGTGGGGGAAAGAA
TCAAACGAAGGAAGCCAGACAAACCAGCAGTCCAACAGTCCTCCAGTAGTGATGCTTCAG
TCACAACAACAACAGCCGTTAGCCGCCACGCCTGCAGCAGCAGGTCAATTTTATAACTAC
TACCATGGCACCCCTTATGCCGCAGGCACACCAACCTACCAGAGTGCCATGCCAGCTCAG
GGTCAATTTATCCCCGCCGGACAGTGGCCCCAATATTCCAATTACCAAGCATATGGCAGT
ATGAATGTGCCAGTTGGCCAATACGCCGGTCTCCAAATGCAGCCAGCCCAACAACAACAG
TTTAGCGGAACGCAAGGCATGGTGGGATACCCAATGCAGCAG------------------
------------------------------------------------------------
------------------------------------------------------------
------------------------------------------------------------
------------------------------------------------GACTGTGAGGGA
GGCAGGTTGATGATGTTAGACGGCGTCAATGAAACGACCATTGGAACAGACGGCATGTTT
ATGTGTACATTCTTCATCTCGTTCCTGTTTAACTGGCTCGGCTTCCTGTTGTCGCTGTGT
TTGTCCAACACCATCGCTGGCCGATGTGGGGCTTTGTCTGGCCTGGGGCTGTCCATCGTC
AAGTGGGTCGTCATCGCCAAG---------------------------------------
------------------------------------------------------------
------TGGAGCAACTCCTACAAATGTTTCAACTGCTGGAAATCCTGCTGCTACAACCTG
TTGACCATCTTGTGCGCCATCCCCATCTCTATGTGCTGGGGCTGTGAGTTCGCCTACATC
ACCTTCACTCACGTGTGGCAAGTCACTCCTTGCATGAGAGCCTACATGATCCAGTGTGGA
TGTGTTGACTCCAAATGTGGAATCATAGAAATCCGAGGTGGTGGTGAAATGTTCAAATTT
CCTTGGACAACCTACTCTAAACTTCAGCAGTTTCCTTTCAAATTTTACTGGAAGCATGGT
CGTTTGTTCAGATATTTGTTTTATTCATCAGTCCTCATCTTACCTCTCATGGCAAAGCTT
ACTAAA
>crassicornis
GAGAATATGCAGCTTGCCGCCCTCCACCAGCAACACATCCAAGCTTTCTTGAACGAGAAG
AAGAGGGAAAACATGGACAGATACATGAACGCTTTGGAGAGCGGAAATACTGCTATGGTG
AAGAAATACCTCCACAGCTACATCAAGGCAGAAGAGAAGGACCGCATGCACACCGTCAAC
CACTTTGAACACATAAGGAACTCCAACCCCAAGGAGGCCCTTCGCGTCCACCGCCACATC
ATCAACCACCTCAAACTGTCTGAGATGAGAATCGACCAGGCCATGGAGATGCTCACCCAC
TATCCTGCTGTGGAGAATGAAGTCAGGCCAGAAATTGAGGAATTCTTGAAGAGGTTCAAT
GAGATTGCCACCAGCATCAAGAACGTTGTGTTGCCTGTTCCAGAAGTCGACGACAGCAGC
TACACCAAGGACAAGCTTTATAGACAGATCACTGTAGAGGTTAAAGGACACGACCCAGCT
GTCCTCAACAGCTACCAGAAATTTACAACTTTGGCTGCAGAGAAACTAGGTGTTAACCTT
GCAAATGTATCAGAACCTCCAAAAGTTTTCACAAGAAGAAGTCTGCTCAAATCTGTCTTT
ATCTTTAAGAAGCACCAACATCAGTATGAAAATGTGACATTGTTCAGAGAATTTGAGTTC
AAACACTTGACAGAGTCCACTGCCCTCACTTTCCTTGAATACATTCAAAGGAATCTACCT
GAAGGAATGGCTATGAAGGTTACAAAGCATGAGCTTCACTCACTACCCGATCATCTGAAA
CCACCCCAGCGATGGATTCCATTGGAGTTGTACTACACGAAGCAGACTATCGGCAATGCC
TGCGGGACTGTGGCCCTTGTCCACGCTCTGCAAGATATGGAAATGGGAGCTGCCCATGAA
GATTGTGCAGGGATAAGGGTCTTCGCCAAATCCGAGATCCTTAAGGAGATAAAGGAAACT
ATGGACATGCGTGACAAACATCCAGATTACATGCTTGGCTACGATCTGGTTGGTCAAGAG
GATCCGAACTACTCCCTCCTGCATTACCGAGACGAGCTGCTCTACCCGGGTCAGTTGCTG
CCTTATTTCTTCCATGCCGCTGAAACAAACTTTCAACAAGTCACCGATTACAACCTGATT
GATGCCATCCTTCCAAAGCGAGCAGAGGATATTTTACAGGATACATCCGGTATGGTGCTT
GACAAAAGACCAAAATACATGGACACAAGAAGGGACTTGGACGTGTTCAAAGACCTCGTC
TTAATGAGTCTCCAAGAGCTGGTTGACGAAGGTCGTCTCGAACCGTCCACCCTTCCAGAA
GAAGACACCAGCAAACCCGTGGAGAAGAGACGATACATGGGTTTGTGTATGCATCGACAG
GCCAACCAATACATTCCCTTCCCTTGCCTCAGAACAGGTCGCTTTGAAGGAAAAATCCTT
TTCATCATGAACCGTTTGACTCCAACAAATTTTGAAAAGTTGGCGGCCGAAATGAAAGGT
CTAAGTATAAAGACATACGAAGATCTCCAATTTATGGTGAAAGTCTTCTTTGACAAAGTT
ACCCTGGAAACGAAATTTGTTGAAGCATATGCCCAATTGTGTAAAGTCATGTCAGGGCTT
AAAGTGCCACCACCAGGAACTGTTAAAGAGAACATGGCAACATTTCGGGTTGTTATGCTG
ACCAAATGCCAACAAGAATTTGAAGCCGACAAATCCATAATCTTTGAGGATCCAGAGGAG
AAGAGAAGGAAACTCGCGGCAGAGAATTCTGACCCTGCAGAGAGGGATGTATTGATTGAA
CAGACGCTTTATCAAATGAAGCTCAAACGCATGAAGTTTTACGGCAATATCAGGTTCATT
GGAGAGCTCTTCAAACTGGGTATGCTCACGGAAAGCATTATGCATGACTGCATTTACCGT
CTTCTTAAAGCTAGAGATGATGATTCTCTTGTATCTCTATGCAATCTGCTTACCACTGTT
GGGCGTAATTTGGATACAGACAAAGCTAGGCCTCGCATGGATCAATACTTCTCGCAAATG
TCAAAAATTGCAGACGAGCGTAAATCAAGGATCAAGTTCACGTTGAGGGATGTCATAGAG
CTTAGACAGAATAATTGGATACCCAGAAAACGCAAACGGACCAGCCTGTATGAAATTCCT
GCCCGGGAACTGGATCACGACTACTCAACCGGGGCGGGGAGGAGCTTTGATAACTGCCCG
GTGGATAAGCAAACGATCCGTCGGATCAAGAACAACCACGCTTCCAAGCGCTCTCGTGAG
CAGAGGAAGCAGAAATTCGTGGACATGGACACAGAGGCGGATGAGCTGGTGGTGAGGAAT
GACCGACTGAGGGAGAAGATTGTGGAGCTGGAGAAGCTGGCCAAGGAAATGAAAGCTGTG
CTGGTTGCCAAAATGGCAGGCCCGGACATAAATAAAAATAACAGATTGAAAGATACATCA
GGGGTTTCCAGCAGTTCACAATCTTTTGTATTTGGAAGTAATCTCCACCAACGGGTCACA
GGTATTTTGTCACCTGAGGCTTCAGCATCACCAGGTTTTGTGTTTGGAGAGTCGTTGGGT
TCTAGAGCTGTGGTGGAGACAAATGGAGCCGCACTGCCTCACAAAGACGAGAGTGATTCA
GATTCTGGTAAGGCAAATCAGACACTGGAGGAATCGGCAAGGGAGTATCAGGCCAAGCAT
GACATGAGGACAGAATTGGCCGAAGTGGAAACAATCACAGGAGAGGAAGAGGAATCAAAT
GTCTTACAGGCCAATGGCAAGTTGTTTTTCTTTGAAACAAGCAATGAATCTTGGGTAGAG
AGAGGGAGAGGCAGCATTCGACTCAACGACATGTCTGCAAGAGATGAAACCAACTTTCAG
TCAAGATTGGTCATGCGGACACAAGGGAGTTTGCGGGTGGTGTTGAATGCAAAGATCTGG
CCAGGAATGTCCTTGGAGAGGGCTTCCTCTAGATCCATACGGATAACAGCTATGGACACA
GACGAATCCATAAAGATCTTCCTCATCACTACCAATGTGAAGGACTCTGAGAATCTGCTT
CGAGCCATCGACTGGAGAATTCAGCAACTCAAAATCCAAGAGGACCCGGTGAGACAGGTG
TCGAGAACAGGGGACAAGCGGAAAGCAGACTCCGATTTTGAACTTCCCGTTAAAAGCAAA
AAGGTTAACCCAGACCAAGGTATTATGACCAAAAAGGAGGAATCTGACAGTAGTGTTCAA
ATGGCTTCGTCAGTATCCCGTACATTAGTGAAGTCGTTGAAAGGTCGTTCTTTCTCAGCA
GCTGCTGCCCAGGCAGACGCACAAACTTGTTCTGTCAAGAAATTGAGCAATGGTGTGTCA
GTTGGGGTGATCCCGTCCAATTCCCCAGTGGCTCGTGTTGCCGTAGTGGCCAATGCTGGC
TCAAGGTTTGAGAGTGGAGACAATTTGGGTATTTCCCATTTCCTTCGTATGTCAACTAGG
ATTAGGACTGAGAATATGACTAGTCTAAATGTGACAAGAACAATTCAACAATTGGGTGGT
GACATCACGATTATGGGAACCCGAGAGTACATCTATTTCAAGAGCAGTGTGACCAGAAAC
TCTGCGGATAAGGCAATCAAGATTTTACAGGAATTGACGACGAAGCAATCTTACAAACCT
TGGGAGTTTACAAATGTTCAGAATGACCACAACGGCATGGCCCTGGATCTTGCTCTTTAT
GAGACCCGTCATGATGTCCGTGCCATGGAATTGCTCCATTCTGCAGCCTTCAGGAACACC
CTCGGCAACTCACTTTATGCTCCAGAGCATATGATTGGAGCATACAGCCCGGAACAGGTG
ATGCAATATGTGAAGACCTACTTCAGTGGTGGACGCTTGGCTCTGGTTGGTATTGGAGTG
GACGGAGGCCTCCTTGAAGAACTGGCTTCCACTTTTGAACCATATGCCTCTTCTGGAGTT
CCTGTTGAAAAGGCGTCTTACTATGGTGGTGAAAATCGTGAAAACACTGGTGGTGAGGTT
TCCTATGTGGCAGTTGGTTTCGGAGGACCAAGCCTGGCTAGCAAAGATCTCCTGGCATCA
GAGGTGCTACGTCGCATCGTGGGCACAGGCCCCCACGTCAAATACAGCAGCGGCACTATC
GGAGCCCATATGGCCAAGGCCGTTGCTGGGGCCGTCGATGCCCCCTTCCACGTGTCAGCA
ATGAATGCTAACTACAGTGATAATGGTCTTTTTGGATTCACTGCCGTAGCTCACTCCTCT
AACATTGAAAAGGTGTTGCAAACCGCTGGTAACCAGTTCAAGGGATTGTCTGGAAGCATT
AAAGATCACGATGTAACCAAGGGAAAGAATCAGCTGAAGTCTGAGATCTGCATGCAGTTT
GAGAATCCCGAAGTTTTGTTGAACTGGCTGGGAGAGCAGGCCATGAGCAGTGACCAAGTC
ATTAGTCCTGAAGACATTTACAAAATGGTTGACAACATCTCCACCAATGACGTGAAGACT
GCTGCCAAGGGCATTCTCAACACCAAACCCTCCATGGCCGCAACAGGCAATATTGCCAAT
GTTCCATACTTAGACAAACTCGAAGAAAAAAAGTATATTGAAAGACTTGGACAGCAAATT
GAAGAGCTTGAGGAAGAGAAGAGCACCCTGAAAATACAAGTTCAAGAAATGACAGAGACT
ATCCAAGATGAAAAAGAAACAAGTGGACGTCTAAAAGAACGAATCGACACAATGAAAGAA
GAATTGCAGCAGGCGGAGACAACGGTAAAAGAACAAACAGAACTGCTTCAGAAAGTGGCT
GTCACGTCTGAAATGGCATATAAAGAGTATCGGGACATGGAACAGACATACAGAAAAGAA
TACACGGTCAGGAACGAAGCAGAAAGATTTGCAAAAAAATTATGCACAGAGAGAGACCAA
GCTCGTCGTGAAAGTTCGATGGCCCTCAGTCATGTTGCAGACAATAAGAAACTGATGGAT
GCAATGTTGGAAATTCAAGAACTCAATTCAAAATCAGTTCAAATGAGGGAAGATTTTGAT
AAGCAGACACATGACTTAAAAGAACAGCTTAAGGCTGCTAAGGAGGTTTACAATGCAGAA
AATTTAGAAGCTGAAAATGAGGAGCTAAGTGTGGAAAAGGACACATTGCAAGGAAAATTG
GACAAAAGTGAAACAGACATGGCAGAACTACGGACGAAGTATGCTGATTTACAGGAAACA
TATAAAGTGCTGGAAACAAAATACGAAAAGGCCACTGCAATTCCTCCCCCACCTCCACCT
CCCCCTATGAAGAGATCTGAACGGCACATGATGCGTCTGAAAAGCATCATAGCCAAAGTG
CTGACAGAGAAAGGGGTGGAGAGGGACAACCCCATTTACCAAGCATGTTCCAAAAATTTA
CTCAATGTCAGCATCGTTCTGCTCAAGAGTCTTCCGAATTCCCGTAATCTAACA------
---AGAAGAAGCAGAAAATCAAGAAGCAGAAGTAAGGAGAGGAGGAGAAGGGAACGTCGA
AGGAGCAGAAGTAAAAGTCGTGAAAGGAACAGCCGTAGCAAAAGTGAAAGGAGGAGGAAC
GAAAGACTGCCAGAGCTAACAGTTGAAGAACGAGATGTGCGGACTATATTTTGTATGCAG
CTATCAGCAAGAATCAGGCCAAGGGATTTGGAAGAATTCTTCTCATCGGTTGGAAAGGTG
CGAGATGTCCGTCTTATCACAGACAATAAGACCCGACGTTCAAAGGGCATTGCATATGTG
GAATTCGCCGATCCTGAGTCAGTGACGCTTGCTATGGGCCTTACAGGACAGAAACTGCTT
GGGGTGCCCATCATGGTCCAGCCATCACAGGCAGAAAAGAATAGGGCACAGCCCGCTACA
GCAGCACCAACACAAAAGGCCCCAGAAGGACCTCTTCGTTTGTATGTGGGCTCTTTGCAT
TTCAACATATCTCTTGTATACGACAAAGAAGCTCAAAAGATCAAATGTATCCTGACCACC
CATGAGATGCCAGCAAGGCCCAGCGCCATTGAAAGCTATGTGAGCGGCAAAAAGTACAAA
CGCGTTGAAGATCACAAGGAACACATTGTACAG------------------------AAC
AGGAAGAAAGAGTTGTTTTGTAATCTGACCATGCGTCACCTGGAGAAAACGCCCAAGGCC
ATTCAGCGACACATCTCGGGGAGGAAATACAAAAACGCCCTGGCCAGATGGAAAGAATGT
CAGAGGGAAGGGACGACCTTCACTCCCCGCGCAAGGAGGGAAGTCTTTGCTGGAGATGAG
AGAGCACTAAATGAGGTACGAAACCAGATGAATTCAGAATTCAGAGAAAAACTCCAGGAA
ACAGATGATTCTAAAATTAAAGAGAAAATAGCGCTGTCTATACACAGGGAATTAGAGAGG
TTGAGTCCCGCCAATGAGGAATATGTCGAAGAGAACTACCAGAAGGCAATTGATCTTTAT
ACAGAGGCCCTCGTCGTAGAAGACACCAGAGATGACATTTATTGTTTTCGGGCTCAAGCA
AAGCTCTCCTTGGGGAATATGTCAGATGCAATTAAAGACTATGATGAGGCTCTCCGACTC
AACATGAATAACCAAAAGGCATATATTAAGAAAGGGTCTGTTCTTCTTAAGATGGGTGAA
GTATTACAAGCACAAAGTGTTTTCATAGAAGGACAACATTGCGGAGAAAAATGCAGGATG
AAAGAGGACGATGATGAGTATGTTCCACCCAAACCGGAGGTCAAAGAAATCAAAGAGGAA
GGCTCTCTGTTCTCAAAAAGATGCAAATTGTTCCACCAGAAAGATGGCAGTTGGGTGGAG
AGGGGGGTTGGCAACGTGCACGTCAAACCGCTGGACGAGCCCAAGACACAGTTGTTGATT
AGAGCCGATACCAATCTTGGTAATATTTTGTTGAACATAAATGTGACCTCTGCCCTCCCG
ACGTCCCGCCAAGGCAAGAACAACGTCCTGTTGGTGTGCGTTCCCAACCCACCCCTCGGA
CAAAAATGTTACAAGTGCAATCGTACAGGTCACTTTGCTAGAGAATGCACCCAGGACCAA
GAGAGGTGCTACAAATGCAATGGCCTGGGTCATATTGCAAAAGACTGTGAGAAACAAATT
ACAGGTGCATGTTACAACTGTGGAAGTAGTGAGCATCTCCAACGTGACTGCCCTGAAGCC
ATTGTCAAGTCATGCTACCGTTGTGGTGAGTCCGGACACTTGGCTAAAGAGTGCCCAGCT
GATATTCCCGCCGATGACCGAAAATGCTACACCTGTGGCGGTGTTGGCCATCTAGCCAAG
GACTGTCCACGCAAAGAGTGCTATAGATGTAACCAAACGGGTCACCTTCAGAAAGATTGC
CCCAATGGACCACAGAATGCTCAGTGCTACAACTGCAATGAGGTTGGACACATTGCAAGA
GATTGTAGATTACGTCCAATTGCGTTTGGACTGTATGCAAAGACAGGAAAATCAGTCCAT
ACTACTTCAAAGAAATATGCACAAGCTCTGTATCGTGAGCAGATGTTTAAAGAGCCAAAA
TACATCCACAATGCTGGAACAGCTTTCAGTGCTTTCTTGTGGTACTGGATTCTGTATCAT
TGCTACTTTGAATGGGAACATTTAGTTAATGATATAGCCTGTAAAACGCTGGACAACCTT
GAAACAAAATACCCCGCCATCAAACAACCCACTGAACAGTGGAAAGTTGAGCCTGTCGTT
GGCACAGTCACTCACGTTGTTAATACGACTTTCGGAACTGTCCCAGGAAGATTTGTGACT
CGCACTGTTGATAGTGCCCTAGATATGGCTGACAACTTGGTGGACAGATATACATTGGTG
CAAGGATGGCAACAATACGAAGAGAAGGGCTACACGCTAGAAATGGGCGACGAAAACGAA
GAAGAGTTCCAAATCGAAACGACCTTAGTGGATAACGAGGTCCTGGACGTGGGCCCGTAC
GACTATGACCCCGCTGAGCCTACAGAAGATGATGATGACAAAGACTCGAACCTTTACTGT
CACGTGTGTTCTGTGTCGGTGTACGACGAGGAGAGTTTCCAGCGTCATCTGAATGGCCTC
AAGCACAAAGCACGCATGCAGATGAATTTCAGACTCAAGGCAGAGGAACACTTGAGGAAT
ATTGAACGCAAAGGAGGGCGTATGAGTCTAGACCCGGCCTTCCGGTCTTTCATCGGATAT
GCCGCTGTGGTGTTGTTGAAGACGGTCTTGATGAGTGGGGTCACGGCTTTCTACGGGATC
ACCAAAAAGGTTTTTGCGTCAGACGAGGACGTTATGGTACTCAATCCGGATGTTGAAAGA
GTGAGAAGAGCTCATCGTAATGATCTGGAAAACATCTTGCCATTCGTCCTCCTGGGCGCT
ATCTACTGCACCACGGGGCCAGTTCTCTCCACAGCCCTGCTCCACTTCCGGATCTTCACG
GCGGCGCGTATTTTGCACACGGTCGTGTATCTGTTGAAGATTCCACAGCCAGCCAGAGTA
ATCGCTTTCTCTGTCGGTCTCGGTGTCAACCTTTCGTTAGTGTATCGCATTCTCATGCAA
GTGAAAGATTTTCATCTTGCCATTACAGTCGTCAAAGGTCGAGAAAAGGTTCGAGAGATG
TTTCTGAAAAATAAACATGTAACAGACATCAGAGTGATTGATATGTTAGTAATTAAGGGT
CAAATGGAACTGGTTGAAGCAGCGAACATTTGGAAACAGAAGCATCACATAATGGCATAT
TTCCAGGATACAGTCAACCCTAAGCCTACTGATTTCCTTGGTAAATTCTACGAGGGCCAA
GAGAGAGATAAAACAATAAAAGACTTGAAGCAGAATATTGAGAAAATGGAGCTCATGTCG
TATTTAGGTGAGAAAGTGGGTGCTGGTTGTGTCTGTCTGTGGTGTAATGAAAAAGGAAAG
AGGTTCCACGATTCCAAAGATGTGCAGAAACACATGGTTGACAAGGGGCATTGTAAAATC
TTCCACGAACAAGAAACGCTTTACGAGTTCACAGATTTCTATGACTATTCGAAAAGCTAT
CCAGAAGAGACACAAGAAAGTGTTGACATCTTGGAGCTAGATGGAGATGGATATTCCCTC
ACATTACCTTCAGGAACTGTTATTGGACATCGCTCGTTAGTGAGGTACTACCGTCAGAAC
TTGGCTCCCTACAGGCATGAGAAAACTGTGCTTCCTAAAATGTTGGCTCATTACAAAGCC
CTTGGCTGGACAGGCGCTACAGGACCTCTGGTGGAACGAAGAGCAAAGGATCTACAATAC
ATGCAAAGAGTTCGTAATAAGCATTTCATGAGACTTGGAACGAAGGGAAACAATTTGACA
CTTCGTCTAAGACTCCAGAACAAAGATTTTCTGCGTGCCATTCGCAATGAAAGCTCAATA
CGGTTTGGAAGGTACCCTCGTGAATACAATCCCAAAGTGCATGGGCCCTACATGCCCGGT
CGCTTCTATGGCAAACCTGATACCCCCTTTGGCCAGGTGAAGCTTGCAGACATGGGAGCA
TGGCTAGGAAGACGTAACAAGACCCCAGAAGGCTTGTGGAGTGCCGCTCACAGAACTTAC
TGGAGATGGGCTGCCAATAACCTCCATGTACGTTCCAGTGGATTTGTACCCGTTGGACAA
GCCGCTATGGTTTTATCCATCACATTCTTTGCCTTGCTCTACGGAGAGAGGAGCTCAGCC
TCTCACAGGAAGCTGGATAGAAGCCTAAGTGATAGTGACAGTTCTGGCAGTAGATACAAA
ACAGAATTATGTCGGCCTTTTGAGGAGAGTGGTTCTTGTAAATATGGAGATAAATGCCAG
TTTGCTCACGGCGGACACGAACTTAGGAATCTTGCAAGGCACCCTAAATACAAGACGGAG
CTCTGTCGTACCTTTCACACTATTGGTTTTTGTCCCTATGGTCCCAGATGCCACTTCATT
CATGAAGATGATAGCAGTAGTGGTAGCAGCAGTCCTTCTCTTAGTCCCAATTTTTCCTAC
CAGTCTCTTACTGTTAATATCAACGAACAGTTCAGTTCCGCCCTCAATTTGAATCGTAAT
GATGAATACGACATCTTCAGTTCCATTTCCGTATTCAACGCAGACGAGGTTAATGCCCAT
CCCTACCCAGGATACGAGCACGAGGATCTGATTGAAAGCTTTTGGTTTAAGGAGTATTTC
CACTCTTTCCTGTGTATAGAAAATATAAAAGCATGCTGTTCTCAGAACACATATGGCAAA
GACTGCCAGCCTTGTCCTGGTGGGGTGGAAAGGCCCTGCCATGGAGGAGGTACAGAGAGC
AAACGAAGAGCTGTTGTAAGGCGAGTGAAAGGTCAGCCTCCCGTGCAGATGAGCAAAGAG
ATTGAAGACTTTTACATGGAGAAGCTGAATGACCTTCAGAGAAAGAGCCAGGCTTTACAG
GATACTTCGAATGAACAGTTCGCTAATGCTGTTAAAGAAGTAGAGCAAAAATTTATGAAA
TACACGTCATCCCCTGTGTGCCAAGACCTTCAGAGCAAAGTGCTGGAGTGTTACCAGACC
AAGCCCGACTCCATCTTAGATTGTTCATCCGTTGTCAATGCTTTCACTACCTGTGTGGAC
AGAGCCAGAATGACTAAACAGAATCACCATTTTATTGTTCCCAAATCGAGGTTCACATTG
CTTCAGGGATCGGATTTCCTTACCACCTACACATTCAATACTCACAAAGCCAAACACACT
TTTTGTAAGACGTGTGGAGTCCAAAGTTTCTACACGCCCCTGGCCCACATGAAGCCTGGC
AGTTGCGAATCTTTGATCGGCGGTGGAAAGAAGCAGAAGCAGTACTTCTGGCAGTACAAC
GTCCAGGCTAAAGGACCCAAGGGAACACGACTCAAACTGGCCGTCGAATCGCCTACCGAC
CCCCACATACTCAACGGGTTCGAGGACCCCGTCTTCGATGAGGGAAACACGACAGTGGCC
GGAATCCGTCATGGAGGGAAGGCTAGAAAGGGGGATGGCAATGAAGTCACCCCCAACCCA
CACAAATTGTTCAAGATCGGACACCAATTGCTGAGGCTGAACAAGAAGATCAACGCGTGT
CAGCTGGGCTCAGATGTGCCGTTGGCCCAGAGGAACGAGTCGCGTAAGGAGAAGAACAAG
CTGGCATCCCGGGCGTGTCGCTTGAAGAAGAAGGCCCAGCATGAGGCAAACAAAATCAAA
TTGAACGGCTTGGAAATGGAGCACGGTCAGATCAACAACGTCCTTCGCCTGCTGTGGCCA
GAGCTTCGAGAGAGGGCCAAGGAAGAATTGAAGAAAATGAAGGTACCTGAGCTGAAGCAG
GCCTTGAAGGACAAGGGACTGTCCACGACAGGAACAAAACCAGACTTGATCAAACGCCTT
GTGGAATCTGCTGGCGACCCAGTCATTGATGAAGATGAAATTTTGAAAGATGATGTCGCA
GCCAGCAATGGTACCACCGTATCCGCCAAGCCTGCCGAGGTCAGCAAACTAACAGAAGCT
GAGAGATTGAAAATGCGAGCTGACAAATTTGGAGCGACATCAGAGAAAGCCAAAAAANNN
TTGAGGGCACAAAGATTTGGAATTGCTTTGAGTGAAAACAAGGGAAACATTAGCTCTTCC
ACTGAACCAGTCGATGTAGAGAAGCTTAAAAAAAGAGCTGAAAGATTTGGAGTGTCCACC
AGTTCGGTTACAGAGGATGAGAAAAAGAGAAAGAGGGCAGAGAGGTTTGGCTCCAGCACT
GCAACATCCTCCAGTGTCAGTTTGAATTCCACAGACAGTGAATTGGAGGCCAAGAAGAGA
AAAAGAGCAGAGATCCCTACGGTTCTGGAGCAATATTTGAACTCCGTAGCCAAAAATGGA
GAAACGCTCTTTCCCTGGTCCCAGTTAAAACCGCTGATTCTTAGGAAGATGGAGTTGGTC
ATCATGGAGCTACGACGTAATCTGGCTTCAGAAAATATACCAACCAGACCTAATGTAGAA
AATGTTCGTTTTGATGTCATCCATGCACGTATCATTGACTCGCTTCACAAATTTAATGGT
GCTCCATTCACAATTCAAAGACTGTGTGAATTGCTCACCGACCCCAAGAGACATTACAAA
CGGAGTGACAAGTTCATGAGAGGATTGGAGAAGAATGTTCTTGTGGTAAGCACAGTGGAT
CCATTTGGAAGGAAAGTGGTATCTGAGTTGGGCAACAAACCCGTGTTGAATGGCCTGGAC
ATCAATGGCTCTGCCTTGAGTCCCCTCCCTCCTGTTCCTGGCTGGAACACTAGAAATGTG
ACAACATCTACAGTCGATATCCCCAGCGAAAACAAACTTGGAACTGTTCCAGCCATGATG
GCCGGTGACCCAACCACCATGAAGCAAGGACTCATTGTCTTACAGGAATGGTGGGGAATG
AATGACCAGATTCAAGACTGTGGGAAAGATCTGTGCGGTCAAGGTATAGTGACCCTTGTC
CCTGACCTTTACCGTGGCAAGGTCACCACTGACAACGAGGAGGCAGGTCACTTCATGGGA
GACCTGGACTGGCGCGGGGCTGTCAGCGACATTCAGGGATGTGCTAAATTCCTGAAGAGT
CAAGGCGTTTTGAAAGTGGCCGTGACGGGATTCTGTATGGGAGGGGCCCTGTCAATGGCC
GGAGCGGCCCTGGTGCCCGAGATTGACGCGGCCGTCCCATTCTACGGAATCCCATCGGCC
CAGCTGTGTGACGTGACCTCCATCAAGGTGCCCCTGAAGAGGAAACTACTCCAGAACACA
GCATCTATATCACATGCTGTGTTGTCAGATTTTGACTGGAAACTCCAGCTGGCACTCTCA
AGTAACAAAGACCACATCATAGAGCATTTACAGCGTCAGATTGCTACCAAGCCCAAGGAT
CAGATGTCTGATGAGGAGCTTGAATTTCACTACTTTAAATTACACGACTATGACAACAAC
AATAAATTGGACGGAGTAGAAATCGGCAAAGCCTTGACTCATTTTGACTTTGCCGACTCT
GTGGCCGCTATCGACTCGGGGAGATTTGTACAGTCTTCCTTCAAGTCTGGCATTGTCTGC
AAGGATGAACCCGATCCCATGTCGAGCCATGACGACGCCATTTTCGGATCCCTCTCCTCC
ATGGGTTTCACCATCAAGCCCGACCTTGACCTTAAACCCGTGGCCCTGGACGCAGACTCC
ATCATGCACCCGAGGTTGTTTTGTAATGCAGAGGACAAAATGGAGCAGTGGATCGACAGA
CTGGCGCAGTTAGACGCGGATGAAGAGAAAGAAAAGGACAGAGAAAAAGAACGCAGTCTT
GCAAGGGAACGTGACAGAAGACAAGAGGAAAAGAGGCATCGCGAGAGACTAGAAAAAATG
CGAGAACAG------CCTTCCACAACTAGAGTATCCCGTTCAAAATCCCGATCAGCCTCC
CCTGTGCCTTCCAGGTCTAGAAGAAGATCAAGGTCAAGAGAGAGGACAAGTCGGGACAGG
TCTAGAGAAAGGCGCAAGGAGCGTGAGATTGAAGAGGAAGAAGAGTTGTATGAAAGGCGC
AAGCTGGAGAAAAAATTGCGTGAAAAAGAAGCAGCTTATCAAGAGAGGTTGAAAAATTGG
GAAGGTAGAGAAAGGAAGAAAACCCGGGAGTATGAAAAAGAAAATGATAGAGAAGAAGAG
AGGAAAGTAGAAGAGGGACGAGAGGCAAGAAGGCTGAAGGAATTTTTGGAAGATTATGAT
GACTTGAGAGATGATCCAAAGTTTTACAAAGGAAGTGCCCTTCAGAGACGACAGAAGGAA
CGGGAAAAGGAGAAAGAGTTGGATAACCGAGACAGACAACGAGAAAAGGAAGAGTTTGAA
GAAATCAAAAGAAAGTTATTTGACGAAGGTCATCCTGATGCAGAAACAGAAGTTGCAAGG
ATGGAAAGAGAAAGAGAGGAACATCTCCAGCCTCGATTACACTTACAAGAACTCAAACAA
CCTCCTCAACCTGAATATGAGTCTGATGATGAGCCCCCTAAGCAAATCGAACACCATCAG
CACAGGCCATCCCCATCCCTGTCCACATCACCCATTTCTACAGATTCACGGGTCAGYRST
SCWSSWGCCCCAGGTATCAGTCCAGATTCATCTAGTCTACCAGGAATAACTAATATCTCA
GATGGTAAACGCAAGAAGTTGACAGTGGGCGATGTTTTCAATCAGGACGACGATGACAGC
AATGAGCCAAAGAAAAGAAAGCTCATACCGTTGGATTATGACGATGAAAAGTCCACACCT
ACAGACAAGAAAGGAGGAACAGCAGAAGAAAAACGCCAGAAAATCAAGCAGCTCATAGAA
AACATTCCAACTGCCAAAGACGAACTATATGCTTATACTGTTGATTGGGACATTGTTGAT
CAGGCATTGATGGACAAACGCATCAAGCCATGGGTCACCAAAAAGATTGTAGAGTACATT
GGTGAAGAGGAGCCTACTCTCACGGAATTTATATGTCAGAAAGTAATAGCAGAAAAAAAT
GATACTTTGTTGAAACGATTCAGTGACCCAAAATTCATGTCAGCCTTAAACCCTCAGGCA
GCCATGGTCAAAGACAGCTCCAAGAGATCGTTCTTCATCAAAGTTTTCGACATCAAGAAG
CAGCAAATGATTTGGGAACAAGAGCTGTACAACCAGTTTGTATACAAAACCCCCAGGGCA
GGATTGAACTTTGCCCACGAAGATGAGGCCATCAAATTCAAGAAAGCTGTGGATGGGAAA
CTGAATGAAAGACGTCAGAAAAAAATTGATAAAAAGGGACCACCCCAAAGAAATTTGTAT
GCCAAGTATGGGAGCAAGCTGGTCTGGGAAAACAGGGAGTCTGTGTTGAGAGTGTGGCAC
AGTATAAGGGGACCGCCATTTAGCCGATCGAAAGCGTCTGAGATGCGAATGTTTGGCAAG
CTGACCAGGGAGGACTTCGAGTGGCACCCGGACAAGTTGGTGTGTAAACGGTTCAACGTG
CCCAACCCGTATCCTGGGTTGCCCTTAAACTTTACCGCTACTATAACGGGTGACAAATGG
AGTGGGGAAGCAGTCATTCCGAGGGATTATCTCCCCTCGGCTGTCACCAAGTTCAATGCT
TATGCCATCATGTCTGAGAAACACAGTTTCGGGATTGCCCCTGTCACGTGCCATGCATTT
AGCAAGGACAGAAATGGGCTTGCTATGTCTCTGAACGATTCCAATGTCAAGATCTACAAG
AAGGCTGGGAATAAATGGGACGAAACGGATACACTCAGCGAGCACGGCCAACGTGTCACA
AGTATTGACTGGGCTCCTAACAGCAACAGAATCGTTACTTGTTCTGCTGATCGTAATGCA
TTTGTGTGGATGTTGGAGGATGGGAAATGGAAGCAAGTCCTTGTCATCCCTCGTATTAAC
CGTGCTGCCACCTGTGTCAAGTGGTCTCCTAAAGAGAACAAGTTTGCTGTTGGCAGTGGT
TCCCGTCTGATTGCTATTTGCTACTACGATGACGAAAACAACTGGTGGGTCAGTCGTCAC
ATTAAGAAGCCAATCCGGTCAACTGTCACGTGCTTGGACTGGCATCCTAACAATGTCCTT
TTGGCTGCAGGGTCCACTGACTTCAAGTGCAGAGTGTTCTCGGCCTACCAGAAGGAAGTT
GATGAGAGACCTGGTGCCTGTAGCTGGGGAACCAAAATGCCTTTTGGTGCTCTCATGGCC
GAATTCAGCAATGGAGGAGGTGGCTGGGTCCATTCTGTGTCCTTCTCACCGAGTGGGACA
TTGGTTGCGTGGGTGGGCCACGACTCCAGTGTTTCCATCGTGGATTCCTCCAAGGGGAAT
GAACTGGCTTTGATCAAGGAGAGTTTCCTCCCATTCATGAGTATTTCTTTTGTTACTGAA
AATTCTCTTGTTGCTGCGGGCTACGACTGCAATCCCATGGTCTTTTCCTTTGCTGGAGGT
AAAATAACATCCCAAGGAAAATTGGACGTTCCTCAAGAAAAGGCATCTGGAACAAGCGCC
ATGAACCGTTTCAAGAACCTGGACAAAAAGGCAACGGACAGCGACAGCTCCCCCGAGATG
AACACTCAGCATCAAAACACGATCACTCAAGTGTCGATCATGATTCTCTACCAATGTATT
ATTTCAGGTGATGAAATGTTCACCGACACATACAACATTGAGGAGAAAGATGGCTTTTAT
GTCCTGAAAGGAAAGTTTATCACCAAGGCTGATGATGTTGATGAATCCTTGCTAGGTGCC
AACCCAAGTGCTGAAGAAGCTTCCGATGATGTCGAAGGTAGCGTTGAGTCAGGTGTCGAT
GTTATCATTAATAACAGACTGAAGGAGACAGGATTTGGTGGCAAGAAAGACTACCAGGTG
TACATGAAGGAATACATGAAAACTGTCTTCGCAAAGTTGGCTTCGAAAATGTCAGCAGAT
GTTGCCAAAGCAAAGGCAGAAGCAACTGAAGCATTTAAACAGGCTGTTAGTAAATTCAAG
GATTGGCAATATTACACAGGTGAAAGTCAGAACCCCGATGGCCATATTGCTTTAATTGAG
TGGGAAGTTCAAACACCATATTGTTATTTCTACGAAGAACAAGAGCCGCCAGAGCTGGAA
GATGTTGTATCGGAACCAGAAGAAGCTCCGACATCAAATAAGAAAAAATTCAGACCCTAC
AGAGGGAAGTTGAAATCTGCGGGCATTAGTAAGATGACAGAGTCCTTAGACGATACAGAA
ATAAAGATGATATACGATGAAATTTCTGCATCCATGCCGCCTAACGAAGAAAAGCCAAGT
ACATTGCTTAATATGCCTGCATCCTGCACAAGCATTCTGAAGGTTCAAACGGGTCGGCCA
CCAGGCAATAAAGACGTTGTCTATGACGAGCTGGGTAACGTTGTTGCTGTCATGAAATTG
GACCCTGAGAAGCTGCCAACACACAAGGTGAATGTGAAATACCACGTGGTTGACCCAGCA
GTGGAGGCAGCCCAGGCAAGATTGGACGCCATGAGGAAAGGGAAATCAACAGGGAAAATG
AGGAAGCTGAAATCGAACAAAACTGTAGAAGCAACGAGCCAAACAGGTGCTGCAAAGGCA
AAAGCATCACATCAGTCCAACACAGTAGCACCATTACCCCCTCCTTTGATTGAAGAAATG
GAAGTCTCTCACGGAGTCATCGTCAGAGAAGGAGGGAGGGTCAAGAAAGGGCCTGGAATG
GCGGATTCCAAACCTGCTGTTCAGAGAGATGGAACCATGGTGTCGACTGCAAAGGAGGCA
GAGCGCTTGTTGGATGGAAACAAACCAGATGCAGATGCCCAAACCAGGGGTCAGCAGAAG
CAGATTGAGGACCTGAAGACTGCTGAGGCTCCAAAGGCCAAGAAGGCTAGATTGGCTAAA
GATGGCACCATGGCAGTCACTGCAAAGGAAGCCAAAGCACTTTTGGCTGGTGAAAAGTTG
GGAGATACTCGTCAAGAAACAAAGACGCCTTTAAAAAAAGCCAATACCATGGCTAGAACT
GTTGAGGAAGCTAAGAGTGTCTTGGATGGCAAAGTTGACTTAAGCGAAGGTAGAAAAACT
CGCTCACAGAGTCGTGGCGAAGCACCCAAGCCTTCAATAAAGAAACAGGGCACGATGCAG
CAAACCGCTAAAGATGGGAAAGCTTTCTTAAAGAGAGCAGGGGCCAGCACAGCAATAAGG
CCCCATGTACCATCGATAAGATTTCCGAAAAGGGAGCCTGGCAATCCTAACTCCATAGAC
GCACTGATTACCAAAAACCCTTCAAGTTCAACAGCCAAACCTTCTATTGATTCTTCAGAA
GTACCGACTCGATTTCAGAGGAAACCATTATCAAATGAAGAAATTGAATATATAGAGAAA
GGCGGCAAAGCGATGGACCCCCAAATAGCTGTTGCCCGAACACAGAAAAGGATAAAGAAG
ATAGACAAGGAGATCAAGAGATTGTCCAGAGTTGGCAAGATCTTGAAGCCCGTTGAAGAA
ATCGAAGTAGACAAGAGAATACTGATGGCACCTGAAAGGAGACGAGCGTCTACTGTGTTG
AGTTTTGATGAGTCGGAGTCAAGGGCCTCGCTTCACAAACGGTGGTCGGTATGGAACATT
GATATGGAAGTGAATCTCTTCCATGCCATGAGAGGACATAAACCAGCAGGAGTGAATCGT
CATTTCCAAATGATTGCAATTCATGATAAATTCAGCTCATCTACCAAGAAGGTTACATCC
AATGATGTTTGGAAACATTTGTCAACTCTTTACGACCTGCAAGCCTTGTATGAATCAGAG
ATTGTGCCTTTCCCTAACAAGAACGGAGACTTTGCTTTGGTAGACAAAGACATGTTGGAT
TTATGTACAAAGTCATTTCCCCGCTCTTCTTATATTAATAGT---GAGCCAGCTAAACCA
GAAGCTCCTGGAAAAAATATTTCAAAAAGCACAAAACAGGACGGCAAAATAGGCTCTCAC
ACACCCAAGACAGAATCATCTTCCAGCGCTATTGACCATGGAAATTATAAAGTTGCTTGT
ATTGCCGAAGGTAGCAATCCTTCCACAGAGATCCATCTTTATTTCGGCAATCCACTACAC
AGCAACTTCATTACTATGAGTGGACCCGACAGAATGTTCAAAACTGAAATCAATGGAACT
TTGAACCTTGTGGTCAGTAACTCTGGGAAATTGGTTTGCGATTCCACTGGACAGTCAAAA
ACTGTATTTCTCATTCCCGACATCAATGTTTACGACCCAGTTGTTTTTTGTAATGACACA
GAGGCCCACATTGGACAGGATAACCCCACTATTATCTGTACTGTCAATTACACCGATCAG
GAGGTGGATGGCTATTCCTACCAGATTGGAGATAGCGGAAGGATCTTCGAGGGAAATGTT
GTTGTTGCCGTTTCAGTAGTTGCATTGGACTTGCACAAGGCTCAAGAGATGTACTTGGAT
AAGGATTACTACCTTCTAGATTATCCGGCTGATGTAGAGGTGTCTTATGATGAGTTTCGA
TTTGTGGAACAAATTCTTCCAAAGAAAATAGTTCCAGAGATTCCTCATCACTCATCTTAC
CCTACACCTTCAGGATGGGTTCCTCCTAATGATGAACTCAGATCCCAGGAAACATACTTG
GTGCGCCGTACCAAGAATCACGTATTGCCAGTCTATGCTGCTAAGACGGAAGCATGGAAA
CAAATCAAGCACCATGTCATTATCAAGAACATTGAAGGAGACATTTGGAAACTGGAATCA
GACTTACGGAAACACTTGCAAGAGGTTACACAAAAGAATAAAATCAACACTCAAGTTCAT
GAGGTCAGTCGTATCATCAGGATCAGAGGAGAGCTTCGGGCAGAAATAGCAACGTTTTTG
ATGGACAAAGGAATGATGCATTTTGGTTCTAAGTATGTTTACCTTGGAAACGAGCAAGAA
GATGAAGAGGAAGTGAAAGTTTCCACTGTTGACGATGTTGTGCTGTCTGACAGCGATGTT
AGTGATGATGACGGAGAGACCTGTTTACTGGACATCCTTGATACAGCGGGACAAGAAGAG
TACTCCTCCCTAAAAGACCAGTACGTCCGAGATGGGAATGGATTCGTCATCATATACAGC
ATTGTTGATGCTGAGAGTTTCAAGGAAGCTGAGGCAGTATTCCGATGGCTCAAAAGACTC
AGAAACTGCCATGCTATTTTAGTAGCGAATAAACAAGATTTGTCCACTCGCTGCCCTGTC
AATCATACCAAGGAGAAAGCAATAGTCAAGCATCTGAATTATATAGACCATGAGAAGTCA
CTAAAACACGCCCAAAGTCCCTTAGTAGCCTTGCCAGACTACACATATCAAGATGGACGA
CCCACAGAGTTGACTGTTTGCTACAAACGTCGACAGGAGAAGAATTACAGTTTGGCTAAG
CAAGTTGTGATGTCTATTGAATTGGTATCAAAGTGTCTGGATTTGACTGTTACAGGCACA
GGCAAAGGTTCAAAGGGTAAAAAGAACAGAAAACTCAAGACCAATGACGCCATGGAGATA
ATCCCGACAAACAGACACGGCGTCTGGAAAGAGTTGCGGAAAGTGAGGAAAAAGCAGCTG
AAGGAAATAAAGAAAAAGAGGAAAGCAGAAATATTCAAATCTGCCATTGAGGTATACAAG
GACAAACATGATATCGACCATACTGACAGCAATGTAGAAACTCTTCTTAAAATTTCAAAG
CTTGGCAAAGTGGATTCCAAGTGTGCAGAAAAGATTTTGTACCACCAGCCTTGTCGCCTT
TCAAGGGACATTAAAACAGAAGTGTCAGAACCAACAACAGTGTTCACGGAGGATGACTTT
CAAGATCGTCAAAATCGTAAGTTACTGGAGCATATTCAAGAACAGAAAAAAAGACTTCAA
CATGGGCATCATTCTACCAGTCCAGCACCATCAATGAGTTCCACACCTGCCACATTGATC
AACAATCCTTCAATTCCCGGATTGTCTGCCGCTGAATATGCTACCATTAGTAATCCCCAG
CAAAGAGCTGCTTTGCAGCACGCCCATGCAAACTCTGTTGGCTTCTTTATCACTCAAGAT
TCATCTTTTGGTAATCTCATTTTGCCAGTGTTGCCAAGGGCTCCTGACACAAAA------
------------------------------------------------------------
------------------------------------------------------------
------------------------------------------------------CGGAAT
AGGGAGCCGAGGGAGCTTCGTGAAAATGATGGCGACAGACGTTCTCGTCGACAAGGTCCA
AGGGACTATAAGGATGGCAAAGCCGGGGATGAAAATGTTCCTCCAGAATTCAGGGAGCAA
CCCGGTGGATTTAAAAGGAGAGAAGAGGGCAGTGGATTCGGAGGCGAAAGAGGACGTGGT
CGCGGCAGGGGACGGGGACGTAGTCGTGGTGGAGAAAGAGGTGGCGGATTTGGCCGTGGG
GATCAGAAGCGTGAATTTGACCGTCATAGCGGGACTGATACAGGTATCAAGTCTATTGAA
AAGAAGGAAGGTCATGGTGCCCACAATTGGGGAAGCTTCCGGGATGATATAGAGGAGCAA
GGTCAGGTTAATGCATCTGAGGAGACTACTGAGAAGGAGTTAAATGAAAGTGTTGAGGGA
GTGGCTGTTACTGAAGAAGAAGCCCAACCTCAGCAGATGACATTGGACGAATGGAAGGCT
CTC---AAGAAACCTAAGTTCAAGATTCGTCAGGCTGGAGAGGGTGTTGACTCTGGTCAG
TGGAAGCAGGGTGTTGAATACCAGAAAAAAGCTCATGGCGAACATGATCACAATGATCCC
AACCATGATAACAAGCAATTGTTGTCAGATATCCGTATCACCTTCAATGACAACCCACGT
CGTGGACGAGGCCGCGGAGCTCGAGGACGAGGAGCTGGTAGTCGAGGTTTTGTCAACAAG
AAAGAAGCTGCACCTCGTTTCGATGAGACAGATTTCCCATCCCTGATTGACACAGCCATG
GAAAGACATAAAAATTTTGCTCAGCCAGCCATGCTTGACAATATGGATGGGCTGGTCTAC
ATAGACATGTTGCTAGACTTCTCCACAAAGAAAAAGACCAAATTCATGAAGAACATCCAG
TCCACCATGCTCCTTCCCCACCCCTTCTCCTGGGGATCTCCTCCATCCATACTCGTCTTT
TGCAAGGAAGAGGAGCACGCCAATATGGCCCTGTCAATGGGCGCCAAGCATGCCGGGACA
CCAGAAGACGTCATCAAGATGATCGAGAATGGCGTCCTTGACCCAAAAGATTTCCACCAT
GTCCTTGCCACAGCCGATTGTACAGTGGAAATCACCCCTGCCAGGTCCTACTTCAAAGAA
AAGTTCCCTCAGCGAGCAAAAGGCAATCTGGGTACGGACCTGAATGCGATGTGGAACCTG
TTCTATACCGGCTACACCTACCAGTCAATGAGTCTGTCCGAGTCGCAAGGCAAGCTGCAA
GTTCCTGTTGGCCAGCTTAATCAGCCTACAAGCGAACTAGTGGCCAATGTAGAAGCGTTC
ATCGAATCTGTTTGTAAACATCGGAGTGTTGCTTTAGGTCCATTTATCCAGGATGAAGAT
CTCTCAGATGACACTAGCCTTGCTGAGGCCGCCAACAAAGCTGGACTGAGCCAACAAGAC
ATTCGGGATTGTCTTTCTCGTTTGAAAGACCAGGACGTCAAGGACAGACTAAAAAATGCA
ACAGATGAAGCCATGGAACTTGGGGCATTTGGATCCCCCATGATAGTGACTGAGGTAGAT
GGTAAAAAGGAGTGGGTGTTTGGCAGTGACCGCTTCCCGATTCTTGCTCAGGCTCAGCAG
GCATCCTTACGTCTTGCGTTTCCTGTGTCTAGTGGTACCCATCACCGTGCCAGTGAGTCA
GAGTGGGTACCTGTGGAAAAGACAACAGTGCCAACCACTAGTAAACCTGTAAATTCAAAA
AGCATTTTCCCTACAACTTCAAATGATGCTCCCCAGAGGCAAGATGAGCATTTGATGGGA
AAACAACATGCTGGATATGCTCAAGTACGAGCAGAAATAGACAGGCGGAAGCAAAGAGTT
CGGGATGAGACTGAGGCTCGAGAAGCCAATGAGAATAGACTGCGGCTAGAACGTGAGGAG
AGAGAGAAGGAACGTCAGCGAGAAAGGGATGAAAAACGAAAGGAGAAAGATGATCATCTA
TTTATTATTGTCACACAATATCAGAAGCTTGGAACAATTGTGGAAGTATCCAGGGATGTT
GTTAGCGACGAAGTTCAAGGTCCCATACCAATGTTTTCAACTAGTGTGCTGCTTGGAAAA
GATGAGCCTTTGACGCATGTGATGGCAAAGACTATAGTCGCCGCTTTGAATCCTCCAATC
CCAGTCATCCTCAGTCTTGCCCAGAAAGAGACGTCCATGGCCACTAACATTCATTTTGAA
GCACGCCGTCGCCAAAGGGTTATAGATAGAGCGTGTCAAGCAAGAAAGGATATGGCTCTT
GGTCAATCTGATGCCCCAGGTCCCAAACCCGAAACAATCATGTGCACGGACCAAGGACAG
TTTTACCAAACAAGGATGCCTAAGTATTATGAAGATGTTGAAGAGAAGCCAACTCGAACC
AAGTATGCTTGTGAGGGGATTCGGGATGATCTTCTTGACTGCTTGTTGAAAAGTGACTGC
TGTAAAAAAGAAAAANNNACACCCCGTGAATGCATGGGAGACCCATCAGTGCCCAATGAA
TGCCAGCTTTTACGACATTCTTTCTTTGTCTGCAGGAGATCTATGTTGGATATGAGGACA
AGATTCAGAGGAAGAAAGGAAGGAGGACCGAGCAGAGATGACATGTCACCTCCACGCATG
TCCAGAAGTTATGACACAGACCGCGTTAGAGGGCCCCCTCCCAGTCGCCGTGATCGCTAT
GAAGACAGTTTTGACGCTTCCATGAGGTATTCATCACCACCCAGAGACTCAGGCAGAAGT
TTTGACAGGCATTCCCCTCCCCCAAGAAGAGAAAGAGACTACCCACCCAGACACAGTGAC
CACATGGATTATTCCTCTCCTCCCAGGGATTCAGGGTACAGTTCATACAGTTCTGCCCCC
CGTGAAGAAATAAGGGACTACCCACCCCCTAGGCGTGATGCCCCCAGAGGAGGGTCCAGG
GACTACCCACCAGAGTCAGGTTCTGAAAGTCGATTCATGAAGAGAAAAACTGCCAGGAAG
ACCCCAAGTGGTTGTCGCCTAGTTGACGAGTCCTTCACAGACACAGAATCAGGTGTGTTT
GAAATTTATGAAAAGATCAAGAATTTGGCGATGAGGGAGTGTGAATGTGGCACACCTAAA
TCTGGAGATGTTGAGCCTCCCTATAGAATAAAAGGAGTAAATAAAACACCATCAGTCATA
AGAAAGCTGGAGCCTCCCCACACTAGGAATCTGGTCAAGACAGACGTCAATGAGAGGCAC
AAGATGTACAAGGAAGCATGGAAGACACAGCCCGCGATTGGGGAAGACCATCGCATCCCT
CTTCGAAAGGCCATGCACTCGAAGCTCATGAAACATGAGCAGGTCAGGATGAAATCAAAA
GTATACATTCCTAATCTTTACACGCCTCCCCATGAGAAACTCCGGAAAGATGTTCGTTGG
AATGTACGAGAGGCCTTTGAAAAATATGAACTTCCTACTCATGGGTTTTACCACGAATAC
CAATGTCCTTCGCGTTTAACCGAAAAGTTTTCAGAAATGGTTATAGTAGATAAGCAAACC
AAATCCGATTATCACCTGCCTATAGCTACCATCATCAGCTCTCTCATTGATCCAGAACAG
AACAAGTCTGAAATCAAAGATCCCCCCGCCGCGAAAGAAGCCAAAATAATTATGAGGATA
CGGCATAAAAAGATGAAGAAACACAAACTAAAGAAACTCCGTAAAAGAATGTACTTTTTG
TGGAGGAAGCAGAAATTGACCCGTAAAGGCAAAAGGGATACTATTTATTGGAAAGGGATA
TCAGATATAAAGAAAGAGGGTGATGATTTTGATGCAGAGACTTTTGTGAAGGAACAGTTA
CACAATGCAAGAAGGGGAGGCTATCATATCAATGTATTTGAGTCACGGTGGGATGACCCA
CAGACCAACTTTCCACCAGTGTGGTATAATTGGATGGCTAGTGCAGGCGTTCATGAATTC
TTGGAAAGAATGCACCGAGCAGCTTTAAAGAAACATGAGAACCTAAAGATTGGTGATACA
TCCGCCTTGAGCGATGAGTGGTTTGAAGAGAAGCACCAGCAGATAGAGGCTCTGGACCTT
CAGTTGAAGAAATTACATATCAGTCTCGAAACACTGGCAGCCCATCGACGAGAACTGTCT
GGTAGCACAGCCACGTTTGCCAAAAGTGCTGCCATGTTGGGTAATGTGGAGGAACACACA
GCATTGTCGAGAGCTTTGTCACAACTTGCTGAGACGGAAGAAAAGATTGAACTTGTCCAC
AGAGACCAGGCTCCTTATCGGCAATGCGCTTACATCACAAAGGCTGGTAGAAAATGTCCC
TCTGCTGCACCAAAACTAGAAAAGAAAGAAGGATTCTGTGCCTTCCACACCAAAAAAGCT
CTACTTGCTCGGCAGCGTTTGTCACGAAAGCGTCGACTCAAAGAAACGCCAGACAGCATG
TTGGAAGATTTGGTGACCTACGCCGGAGATGAGACTTACCAAACGTTTATCCTGCACGAC
GAGGACCACACGCTGGGAAATTCTCTCAAATACATTCTCAATAAAAACCCTGAGGTAACA
TTTGTTGGCTACAGCATCACGCATCCATCGGAGAGCAAGATTAATCTACGGATACAGACC
ACAGGTAAACCTGCAATGCAGGTGCTCAAACAAGGACTCAAAGACCTGAAGCAGTTGTGT
GGCCACATATTGACGACGTTTGAGTCGTCGACGAAATATTACAAAGAAAATCACATGGAC
CCGTTGGCCATGTGGGACTTTGAACATTGTGATCCAAAGAAGTGCACTGGAAAGAAATTG
AGTCGACTTGGATTTGTACGGACTCTTCGCCTTAACCAAAGATTTAATGGCCTCATCTTA
TCGCCTGTCGGTACTAAATGTGTGGCACCGGATGACAGGGATATAGTGGAGCTGAATGGA
GTGGCTGTCATTGATTGCAGTTGGGCAAAGCTTCAAGAAACACCGTTTGCTCGAATGAAA
GGAGATCAACTTAGACTCTTGCCTTATTTGATAGCAGCTAATCCTATAAACTATGGAAAA
CCTTGTAAACTTTCATGTGTTGAAGCCTTCGCTGCTACTTTGTATATCACAGGTTTTGCT
GAAGAGGCAGACACTCTCCTTCAAAAATTCAAATGGGGTCGTTCATTCTCTACTTTAAAC
AAAGAGTTACTGGACTCATACAGTAAATGTCATACAAGTCAGGAAGTTGTGTCAGAACAG
GACAAAATACTGGCAGAGTTGGAAGAAGATGGAAGACAGAATAAGCTGAAAGACTGGATG
GAAATGGATTTGAACACTGATGTATGCAACCCAAACAGACCTGAGACAGGGGATGAAAGT
GATGAAGCTGCTGTTCTGAATCTGGTCTGCCTCGTCTACATGCTGCAGTGGCTCCCAACA
GCTGAATCGTTCGTCCCATATTTTGTCATTATGGGACTTTGGGGGGTCACCGATGGCTTC
TGGACAGCACAAGTAACCAGTCTGATGGGCATCATCTTCCCAGACAAGATCGAGGAAGCG
TACGCCGGCCTCAGGATGACCCAGGGCTTACTGAAAGCAAAAGCCTCAGAGTGGTCTCTG
ATCAAGCGTCACCCTTGTGAGGACATTTTTGGTGTTCAGGTTTGTGGAGCGTACCCTGAC
ATGATGAGCAAATGTGCACAAGTTCTGACTGAGACAAGTGACATTGACTTTATTGATATC
AACTGTGGATGCCCCATTGATTTAGTCTTCAAAAAGGGAAGCGGCAGTGCATTGATGGGA
AAGGTGACAAAGATGCTCTTCAACCTGGACGATTGGAAACAGGGCATGGACCTGTTGTGT
GATGACCTCAACGTGTTCCGCGAACACTTTGACTGTTTGTCCAAGTTCGCTCCCCGAATC
TCCGGATGCATAATGACAAAGACCCACTTGTTTAGGACGGCCATTTTGGACGCCGGTATG
GCCACGCATAGAACACTTCACGACATCACATGCAATTTTGCCGAGAACATTGTCAATTGC
CTGGAGCGGCCTCTAAGCAAGAAATGCCCCGTGCGCGTTGTGGATACCATGGTAACGGCC
CTCCACCGCTTCCTGCCGCCTGCGTGCGCACCCTTACCCATTCCCACCCAGTCTTTTCAA
CAACAGGTTGATGTTGCCTCAAATTGTAGACACATTTATGACGATATACAGACATCCTAC
AGCCAAAGAGAAAAGTCAATACAACAGTGCATTAGAATTGTGAGTAGTGATGTGAAGAAA
TTGAATGACAAGCGGCAGCAGGACCCTGACAATTTGGATGTGATCAGACACTTACGGAAT
GAGCAAACCAAGCTCCGATTGATGCAACAAGAAATGAATGTGGAGGAAGTAGTGAAAGAT
AGAACCCTAAAGGTAAAAAAGAAGGAACAGTTTTTACAAGCTAGTTGTCAATTTGTGGTT
CGAGATACTGGGGATTATACTGAACAGGCCATTAGCTCCGATGCCTTGGTGGACTGGAAT
TTGATTGAATTGGTTCGCAGTTTCTCTACTGAAACTGTGAATTGTCCAATCTGCCTTGAA
ATGCCAACAGCAGGGAAAATTACCAAATGTGGTCACACCTATTGCTGGGCATGCATTTTG
CATTATCTCAAACTTGGTGAAGGAGAAGCTCGAAAATGTCCCATTTGCTATGAAACAGTT
GACACAGAGGATTTGAAGAGTGTCCAGTGGATTGATGTTCCAAACTTTAAGGTTGGCGAT
ACCATTGACATGAGACTTATGAGGAAAACAAAAGGGAGTGTCATCACTCTGCCAAAAGAT
CAATGGGAGGATAGACTAGGGAAACCCATGAATCAAGAGGGTCCTAATACTGAATATATG
AAGCTGCTGGTTGCATCATCTGATCAGATTCTAACACAATCGTTGCCCATTTTGGAATAT
CTGGATGAGAGGAACCCTGAGCCTGCCTTTTTACCTAATAACAAGGCAGACCGAGCACAG
GTTCGTGCCATAGCAGAGATCGTCAACAGTGGTATTCAGCCACTACAAAACCTCAAGGTC
TTGCAGAAGGTTGGGGAAACGAAGATGGAATGGGCAAATCACTTTGTCACAGCTGGAATG
ATGTCTGACAAACTGAGCACCAGAGTAATTCAGGTTACCAACATTGCTCCAAGTTGCTCA
AAAGAGCAACTTCGGACTTTGTTTGGGTGCCTGGGGAGAATCAAGGAACTGGAGATGTAT
CCTCCCGATGGAGCAGAAACACGAGTATCATACATTGAGTTTGAAGACTCTGTGACAACT
GGTGTGGCCCTTCATCTTAACAGTACAGTGTTCATTGACAGAGCTATTATGATAGTACCA
GTCATGGATGGTAAAATCCCAGATGAGAGCTCAGCTTTACAACTAACACCATCTGCTGTC
GCTGGAATGCTGCCTGGCCAACCGACTTGGCCTGCAAACGTTGTTTCTCAGGTGACAGGA
CTTGGTGCCAATCAAATCATCATGACCAATGACCCTCGTCTGACATCTCTTGGCCTACCC
CAGTATCCCCCACTTCCTGCCACCACAGATCCGAGCAAAATTGAAGAGATCAGGCGCACA
GTGTTTATCTCAGATTTGGATGCAAAGGTTACTCCAGAAATGCTTCTTTCCTTTTTCTCT
CAAACTGGAGAGATAAAATACATTAGGATGGCGGGTGATGAGAATGCACCAACCCGCAGT
GCTTACATAGAATTTACCGACCAACGCTGCATTGCTCAAGCCTTAAGTTATAATAATGTT
GTATTTCAAGGTAGAACTGTCAGTGTGAAGCATGCTACAACCAGCATTGTCAAACCAACA
CCAAGATCAGAGGCCTCCCAAAGGGAAATTGATGATGCCATGAAAAAGGTTAAAGAAGCT
TCAAAACTCATTTCAGCTGCAGCCAACAGAAGGAGGAGATCTCGATCTCGTCGAAGTAGT
TCTAGATCTCGTAGACGGTCACGATCTCGTAGGTCACCAAAGAGGTCAAGGACACCACGA
GACAGACGTTCACCAGTACGGCGGAGACGTTCAAGATCCAAGTCTAGGCGATCCCGAACT
CCACCAAAGTCATATAGCAAAAAGAGAAGCTTGACACCCAAAAGAAGAAGCAAGTCCAGG
AAACGCAGTAGAAGTCGAGACCAGATTTCCCATATGATTGCCTTTATTGATCAAGAGGCT
TCTGAGAAGGTTGAAGAAATTGACTTAAAGGCTGAGGAAGAGTTCAACATTGAGAAGGGG
CGTTTGGTGCAGCAGTCTCGTGTTCAGATCATTGACTTCTACGACAAGAAAATAAAGAAT
GTGGAGCTTCAAAAGAAAATTCAGAACTCAAATATGCAGAACAATGCTCGTCTTGAGGTT
CTCCGCAAGAAGGAAGAGTATGTTAAGGAAGTCCTAGAAGAAGCCCGTGAACAGTTGAAG
AGAGTGGCCAGAGACAATCCTGAGGAATACAAACATTTGTTGTTAAAGCTCATCATGCAG
GCACTTGCTCGTCTCATTGAATCAAAAGTCACCATTCGTTGCAGGAGGGAAGATGTTCAA
ATGATTAAGAATGCCGCCCCTGGTCTTGTGAAAGAATACAAAGAGTTGTTGAAAGGGAAA
TACAGTTTGGAACTGGTGGTGGAGGAAGAGAAATTTCTGTCTCAAGAAATTTGTGGAGGA
GTGGAGTTGCACGCCATGAGTGGCAAGATTGTGATTGTCAACACCCTGGATGAACGAAAC
CAGGTTACCATCAACGGGCAGACATCCTTTGTTTTGGTGGATGCCAACAACAAACCTATT
CAACTCCCTCAGGGTATCCAAGTCATTAACCTTCCCCACCAGCAACTGGGACAGTCAATA
CAAATGCCTGGTAGTGACACCGGGGATGAACCACTATATGTCAATGCTAAGCAATACCAC
AGAATACTCAAAAGACGTTCATCATCATCGTCGTCATCTAGCAGTGACTCCTCTGATGAT
GAATGGAGGCATTTACCCAAGCATGAAAAGAAACAGCGCAAAAAGTGGAAGAAGCAAATG
AGAAAAGGACACATTAGCCATGGGACATTGCCACCTTGGCAGGGTGGTCCTCCCATGAAA
GCACTCTACGTGTTCTTCGATGAGCTCTACCGCCGCAACTCCCGTATTGTTCTCGTTGAC
TTCATCATCTCATGCGTGCTGACCCTGTTCTGGATCATCTCCTCGTCCGCATGGGCCTCG
GGCGTGGCCGACGTCAAGATGTACACGGACCCCTACGACGGCGGCATCCTC---------
------------------------------------------------------------
------------------------------------------------------------
------------------------------------------TTGTCCAGGACAGGAGCG
TCACTGGGTGTGGTAGATGCCTCGGATGTTWTWYTTCAAGGYCTTGAYGSTGCAGGTAAA
ACCACTTTGTTGTACARRYTGAAACTTGGAGAGRTTGTGACAACRATRCCCACRMTAGGT
TTCAATRTTGARACTCTYCAAAGTTCYSRYYTKGAAGTGACTGCTTGGGATSTTGGWGGW
AGAKRCMMASYTAGAYYCCTTYAYCGTCAYTWCTACARKMASAMWGAYGGATTCATCTWY
RTRYTGGACAGYRCTGACGTGGASAGACTGGATGATGCCTTTGARGAGCTGWACAMRWYG
ATTYTMAAAGATGAYGAMAGGAAGAAATGTGTGAGGAAGGGAGTGCTAGCCACCTCCAGC
CCCTGCCCTGTCTGCAGGGACGAGTACCTGGTGCTGGATGCCAAGAACACCAAGCTGTTG
TCCCAATTTGTCAACCCGAACACGGGCGAGATCCTGGACTCGATGAAGACAGGACTCTGC
CAGGAACAGCACAGGAAGTTGACGGTGGAAGTCATGCGTGCCTGGGACCAAGGCTACATC
GAGATGGAAGTTCCATTCAGGACGTACGACTATGACGACTACAAGACATTCAAAAGTAAT
CTCAGTCTTGATAAGATGTATCCCGACTCTAATTTGGACTACCTCCGAAGGAATAATGAG
ACCGACGGGGAGACATTTTCAGGGCATGTTCCTGTTGAGCAGCTTGAGATCAGTTACAGC
AGGAGTGGTGGCCCTGGAGGACAAAATGTCAATAAAGTTAACAGCAAAGTAGAAGTTCGT
TTCCACATCGACTCAGCATCTTGGATACCAGGATGGATCAAACCTCGCCTTTCAGAACAG
GAGCAAAATAGGATAACCAAAGATGGATTTCTCATCATTAAGTCTGACATGACACGAAAA
CAAATGTTGAATCAGGCAGACTGTGTCAACAAATTGCGAAATGTAATATACCAGGCATCC
CTTTTACCTAAAGAACCTACAGAAGAGGAATTAAAAACTAAGGAAAAAAGGATGATGAAA
GCAAAAGCAAACATTTTGAGAGAGAAGAGGAGGAGGTCACAAGAAAATAAGGCGAGGAGG
TGTTATGGCAACGACCCAGACCCCATCCCTGGCCAGCCCTACGCCGATACTGATTGGAAT
AGTTGGAATGACTCATGGGTGAATGAAGAGGATCAATGGACGGGCACAGAGACCAAAGTG
TTCACACCTTCGCATGTTAAGACACCAGAAGCTGATCCTGTAAGCAATGAACCTCCTAGT
TCACTCGGCCAAAGGCTTGATGTAGGCAGCTTGTTTGAAAGTGCCAAGTTTACTAAGGCT
CCTGATTACAGTAAACCGAGTGGCGATTCTTACATCAATCAGTTTAATCAAGCAGCAACA
GAGTCTATCAAGAATACAATTGGAATTGGAAATACGTCTCGACCTCCTGACACATCTGGT
TCTCTTGGCTTGTCAAATCTTGGTCAAAAAGCATCGGTATTGCCATCTTTGCAACAATCA
GCCCAGTCACTGCCACATGCCATGGCACAATTGTCACAGATATCGCAGATTCCTGCTGTA
GTGAACAACATGCCACAGCGACCAAAGACGCAACGGTCAAAGCTTCCACCTCCCTCTAAG
ATCCCTTCAACAGCTGTTGAAATGCCGGGTCATATTCCGCGAAATCCTCAGCTGGATGTC
CAGTTTGGTCTTGATTTTGGTTCGGAGACTTCCGTGTTTGGATTTGGCAGTGCTGTGACG
AGTTCCTACACAACCACCAATGGCACTTCGAATCATCTGAACCAAAGTCATATGACTCAG
TCTGCTGGGGATGGTAACTCTATGCCATCACCATCAGCAGGCTCTGCCAATGTTCCAACT
GGAATTGAGTCTCAGGGCCCCAATAGAGGGTTCCATAACTCCATGTATTCCTCTTCTTTC
TCTGCTGCAAATGGCTATCCCACTTCATACCAAAGCCATCCAAAGGGCCACACTGCCAGT
TCACAGCCATCACAGTCATCATTCCACGGACAGTATCCCGTGTCATTCCCAGGTCAGACT
CAATTCCCAGCTCCTCCCAATGCTACTGCATTCCCTTCAGCCCAGTACAATACTTCTTCA
TCTGGACAAAACCAATACTCTGTCGGTACTTCAACACAGAATAATCAATTCCCGTCTGGA
CAGAATAGTTCATCATCTCAATATTCTGGCTACCAGAACAATAGCTCATTCCAGTCTCAG
ACAAATTTTCCCTCCAGCCAGGCTGTATTATACCCAACGTCAACTCAGTCTAATGTATCC
GCATATACAACTCAGTCCAGTTCATATCAGTCGCCTTCAGCCGGATCTTATCACTCAAGG
GATGGTTCTACTAACATGACAGTGAGCACTCAGTCAAGCAGTGGGATGGCATTCCCCAGT
CAACCTCAAAACTCTAACTTGAAGCCTGCTACCACACAAAATAACCCGAGCTATAACTCA
CAGAGTTACCCCACACCTCTGCAACCATCATCTCTGGCCAACAAGTTAGGCGAAAGTCTT
TCCAAGATTTCTATGAAAGACACCTTGGATAATCATCAGTCCCAGTATGAACACGAATTG
TGCATCCTTTCAGCAGGAACTAATTCCACGTGTGACAACTATTCGGACCTGGGTCGCCTC
GACATGCCAATGGCTGCTACCATCACCAAACGCAACCAAGTGTCGCCATGTTCGGTGGTG
TTATCCATGATGTACGCCAAACGGCTGAGGCAACAGAACAAACAGTACCTTCACTCCATG
TCATCCACAGATGTCTTCTTTATATCTATGATGATGGCCAGCAAATACTTGTACGACGAG
GGAGTTGACGAGGAGGTGTACAACGACGAGTGGGCTGCCAGCGTGGGACACGAAACGGAC
GATGTCAACCAGATGGAGATGGACTTTCTCAAGGAAATGGATTGGCATTTGTTTGCAACA
CACGAGGACTTTGACAAGGCTTTGACTGCTGTGGAAAGGCGACTGGCGTTGACGGAAGGG
GTAAAGAGAGGTTGGTTCACATACACGGAAATGGCTGTTTTGCTGGATTGGGACCCTGTC
TGGAATTTGTGGAATCAAGTTGGTGTGGATTGCACTAAGATGGTCTCC------------
------------------------------------------------------------
---------------ATGGTGTGTGTCCCGTGCTTTCTCATCCCCGTTATTTTGTGGGTA
TTCCACAAATTTATTCGACCATGGCTCTCCAAGATATGGGGCAACTCTGAGTATGTCACC
AGCAACTTGACATGCCCCATGCCACAGAAAAAGAAACACCCAGATGGCAAGGAGATGCAG
ATCAACTTGACTGGCTTTCTAAACGGGAAGAATGCACGGGTGTTTGTTGCAGAGCTATGG
ACTCATCTATGTAGTGCACAAGAAAACATAACTGGCATCCCAAATGAATTTCTGGAGCAG
AAGAAGAATGAAATCAAACAAAGACAGGAGGAGCAAGAACGTCTTCAGGAACAGCTAAAG
AAAAAGGAAGAACAGATCAAAGAACAACTCTCAAGGGAAAGAAGAGAACTAGAGAAGACG
AAGCCGATTAAACCATTGATGGACGGTGGTGATGGTGTTAAGCCTGAACCAGAAGGTGAT
ACAGATGTGAAAGAGGATCGTGATCGAAGGGATAGGAGGCACTCCAGGTCACCCGACAGA
CATAGAAGATCTAGAACTCCAGACAGACACCATCGCAGATATCCACGACGGAGGTCAAGG
CCTCCCAAAAAAGCTTCAAAGAGGTCGAGCAGTGGAAGTAGTTCTAGTGGGTCCGAGTCA
TCCCCAGAGAAGAGTGGAATTCAACAAAGAAGAAATTACAGAAAACACGATGAAAGTGGA
AAAGAGTCCTCGTCCGATGATGGAGAGAAAAGGAGAAATGCCCGAAGTCCCCGCAGGTCA
CCCCCCTATAGACGACCAAGTCCACGCCGGCAAAGTCCTCCACGAAGAAGGAGCCCATCT
CCTCGTCGCAGATCTCCCAGACGCCGCAGCCCTCCAGCATCATTTTATCAACTTGAGACA
TTCCGCTGCTTAACAAGTGGAAAAGCAATACCTGCTGATCACGTTAATGACGACTACTGT
GACTGTGAAGATGGCTCTGATGAACCAGGTACATCTGCTTGTAATGGCTTATTCTATTGT
GAAAGCAAGCCCTACAAGGGTCATTACATCAAGTCAACCAGAGTGAATGATGGAATTTGT
GATTGCTGTGACGGGTCTGATGAGTTTGATGATTCTTGTCCAAATACGTGTGTTGAGAAA
TATGAACAAGAAAGGGTTCAGCAAGAAGCTCTCAGGGTTCAACAATCTGAAGGTTATAAA
GTCAAACAAGAGCATATGCAGCAAGGCAAGAGGGCAAAAGACGAAAAAAGGTCTAAACTG
AGTGAATTAGAGAGAGAACGGGACATCTTGACCAAAGAAAAAGAAGCAGCTGAAGTTGTC
AAAGAAGAAGCTGAAGAACCTGAAAAGGCTGCCATTGAAGAGCATAAAAAAGCCTGGGAA
TTGGTGAAAGAAGAACGTCAGAAGGCCGAGGATGCTATCAAAGCTGCTTTTGCATTTTCT
ACATTGGATATGAATAAGGATGGAACTGTGGACTACCCTGAGTTGATGAAACATCAGGAA
TTTGATATTGACTCTGATGGATCTGTCAGTGAGGATGAGGCAAAGGAATATCTGGAAGAC
AACGAGCAAGTGGATGTAACTATTTTTACTGAGAAAATCTGGCCGAACATCAAAGAGATT
TACAAGAATGCGCAAGAAGAGCCTGATGAACCAAAASARGARRMWGAKCCWGRKKWMRAT
GAAGRRWCCAAWMRRSWCATTSMWGTTGMTSWMGMGGMARGRRRYWMKYYYRAYGAYSMW
GRWWRWRAKRWRAAWGMMRRTGAWRRWSAWRWMAGTGASRKRRAKAATTAYSWKGAGRWT
GAYWWTGRKSMARAWGAAGAKTTTGCCTTTATGAAGGGCCAGTGCTATGAATATACAGAC
AGAGAATATACATATCGTCTATGCCCATTTGACAAGAGTACGCAGAAAAATAAGAATGGT
GGCATTGAGACATCTTTAGGCACATGGGGCAAATGGCATGGCCCAGATGTCGATRAKKAT
GAYACCATGAAGTATGAAAATGGACAAGGGTGTTGGAATGGACCCAGCAGGTCAACACAT
GTAAATTTACACTGTGGGTCAACCACTACTTTGACCGGTGCATCTGAACCAAGTCGATGT
GAATACCAGTTTGAGTTTACTACCCCAGCCAGGTGTGAAGAACCCAGAGACAAGATTAAG
ACGACTCTGGATGAAATCAAGAGCAGTGTACCATCTCTCCAAGAGAAGGGTAAACTCAGC
GAATCAGCCATTTTGTTTAAAGCTACCGCCTATGCTACACCCCCCACGCTCCTCCACAGA
GTCGGACTAGAGTCAAGCTCGACAGGGTCTTCTTTCCCCGCTGATTTCACCAAGCCCGTT
CCCTTGGCTGTGATTTCGCCGGGGCGTAGAAGTGTTGGTGAATACAAGAAAGGAAGACGT
AGAGACAAATCCCAACAAGCCACAGTAGAACTTGTCCTCGATCCACGGACACGAATGGGA
ACACTGTCAGAGATCAATGGATGTATTAGCACGGGCAAAGAGGCAAATGTTTACCATGCA
ACTGCTAAAGATGGATCCGACAAGGCTATAAAGATTTACAAGACCTCGATCTTGATATTC
AAAGACAGAGATCGCTATGTGACTGGAGAATTTAGATTTCGACATGGGTACTGCAAGTCA
AATCCACGTAAAATGGTACGCGTGTGGGCAGAAAAAGAGATGAGGAATTTATTAAGACTT
CACAGAGCACAGATTCCTTGTCCTGAACCAATTTTGGTGAAAAATAATGTTTTACTCATG
GGATTCATCGGGGAAGATGTTGCTGCCCCTCTGTTGAAAGATGTTGACATTACAGAGTCA
AAAGCCAGAGAGTTATACCTGGATATCCTTTTGATGGTTCGGAAAATGTATCACCAATGC
AAGTTGATCCACGGTGATCTTAGCGAATTCAACATGTTATATTGTCATGGTCAAGTCTAT
TTCATTGATGTTCAGCCCCCAAGTGTGATCGGTGATGCTGTCACTAAAGTCCTAAATGAA
TTGGGAACCACTTTTATTGAAACCCTCCTGTTGGCTGTGGGCCCTACTGGGGGGGAGGAA
CACGATCCAGAGGTCGTGAGCCTGTCCACTGTGGAAGGCTATTGGAAGGCAATGGAAGAG
TTAGTGGCTAATGACAAGGTTCTCTCCCTTGGAATCTGTGACTTTGGGAAAGAAGGCCTG
GAGGCATTATACAACTGGGCGCAAGTGAAACCATGCCCTGAGCCTATCTACAACAATGAA
GGAAAGCGTTTGAATACACGTGAATATAGGACACGTAAAAAACTGGAAGAAGAAAGACAC
AGATTGATTCAGGAGTTGCCGAGGCTGAAGAGAACGGAAAGCACAGGCCGGAATGAATTT
AGTTCAATCCGAGATCTTTTCCAGTATCTCATTGATGAAGATGAAAAGTCTAAGGCTCTC
AAGTGTCAGTATTCAAAGTGTACTGACAAGTACTATGCTGGCAATTTGGGCGACTGTGGT
GACGACATGTATTGTGTCAAGTACAAGACCATTGTGTGGATACGAGACTCCGGGGAAATC
AAGGGGAATTCCCGAGAGTCTTCCGTTGTGTCGAGAACCTGTGAGGCAAAGAAAGGCAGG
AAGGAAGGATGTATCGGTTGGCAAAACAACGGCGGTGTGACCCTCAAGTGTTGGTGCGGA
ACTGATGGGTGTAACGGAGACATCACGCTTCACAGTATGGGGGAGATTGTGATGGACAGA
ACGAGTTTCCACTGCCCAGAGGCCATCTTCCCTGCCGGCTACTGTATCACCAGAGTTTTC
ATCAGTCTCTCTGAGGATGTGTTACCAACAGAGACGCACGGTCTGGACTTCTTTGGCCTA
TCGAACTCTGTCATACAAAACTTGATACAGTCCATTCCTGGTGCTCGAAAGTGTTCACGC
TACAAGTGGGTCAAGTTCGAAATTGACAGATCCGAAACCAATGAGAGCTTTGCCATTGGA
AAGAACGACCCTACTATCAGCTATGACGCATTCATGAATTTCAATGTTGAACTCGTCCTT
ACATCTGGTGGACGACTTGGAAGAATCATTCAGATAGCTCATGGAAGAACAGTAACACTA
GACACTCCCTTATGCACATTATTCACAAGAGGAGGAAGTGTGCCATATTTGAGTCTTAGT
ATGCTCGGAAAAGTTAAAAGTGTACCAGAACTTGCTACCATGAGTATGAATTCATTTGTG
GAACATGTTGACAGTTTACGAGGAAGTGGGAAAAGGCTTGCAGAGTTCACATCAATGAAG
GACAAGCTTGTGTTCTCATCTCTGCATGATGCCAGTTTACCTCTCTCCTCTGGTAAAAAC
GACAAGTCTGGAGTCGCAGTGTGGGGAAAGGGAGGAAAGACAATGTTGGATCCAGGACTG
TACATGAAAATCCAGGAGTCAATTCAACCTGACTGGCTCATGGCCCTCAGTGACGGTGAC
ACCGATAAAGAGAGCACAGAGAAGCGAGCTGGCAAAGCTGTTGACAGAACGTTGGATTTT
TTGGATGAGATTGTGTCTGCTCGAGAGAAATCTGAGGTTTTACAGAGTTCCAGTCTGATA
GGTGCGGTGGTTGGTGGATTCAGCGAGAGACACAGACAGAGAAGTGCTACAGAGACATCA
ACTAGACCTGTACATGGATTCCTTCTAGAGGGTTTTCAGAAGGGTCATAATAAAACTGAT
AACCTAGTTGACGAGTCACTCCAGAAAATCCTTACAAAGACGATAAGCCACCTTCCGGAG
AGTAAACCACGACTCATGGAAACTCCCTGGTCCCCTCTCCAAGTCATACAAGCTGTCAAA
CTGGGCATTGATGTCTTCTCTAGTGCCTACCCACATACCTTAGCAGAGAAGAAGGCACAA
TCCGAGAGCCAGGAATTCTCCAAGAAGACGGAAGAGAAATTGAGGCGCTCCATGGAAGTA
CGGAGGGAGAACAGGGAGACACAAATCCGAGCCTTGCAGGAGAGACTGCGGATAGATCTA
CCTCCCAACATTCGCCACCAGTTTGGCAGTCGTGTTTGTGATGCGTTACTCTCTGACCAA
GGCATTGTAACTTTAGCTTTGGAGCGACAGAAATCAAAAATGGGTCCTGTCAGACCTTCT
AAAATAGAGAATGTAAAGGGGCTACCCGTAAACCTGGCAAATACGTATGAG---------
------ACCATCATTTTCATGGCTGTCCCAGTCTCCATGATCGTTATGGGTTCAGTCTAC
ATTGATGACTGCAAGGCAGAGCGTATGATCCCCATCTACCTGATTGTGGCAGGATGTTTC
GGCTGTCTCAAGAACCTGTTCAGCCTGGTCCAGCGGTGTAGGGCTTACCGGGCAGACGTC
GTTGTTACAGACACCTGGAGAACAGCAAGACTGGAAAAGGCCCTTGTTACGGAGATGAAG
TACAATGATAAGTCTTCAGGCTTTCCATTGGATGCTGTGCCATCTGCTGTGGCCAAGGAC
CTTCGTACATTCATGAAACAGTTCTCTAAGGAGACATTGGACAGCATCTTCTTTTATGGC
ATTAAAACCATGTGCCAAGGAATTGGGAGAGGTACCCCTGTCCATGGTTTCAAGGTCTTC
CTACAGCTTATCACTCAAACAAAATCTGACACTGGTCTGGATCATATACCACAGTACTTG
GAACTGCTGAAAACGCACCAAAACAGTCCTTCCAAATGTTTGTCTATAATGTGGGCTCTT
GGGCAGTGTGGAATGAAACATTTTCATTTTGGACTCAAAGTTTGGTTAGAGCTTATGCTT
CCTGCTTTGGAAGTCAGACAAATTGCCCACTACCCTGTGGAGTATCTGGAGAACCTCTTT
AAAAAGTACTCAAATAGCTATGGGCTTATTTCATTGAGAGAATATTTCCAAGTGCTAGAT
GTGTTCTTCTCCCCAAAATTCACATTGGCCAATGACTTGAAGGCTCGCCTTATAGCGGTT
TATCCAACTATCAAGACCCTTGCTTTTGGAGAGGCACCCTCAGAAACCCTCAGGAATTTC
TTCCCTTCTTACTTTTCACGGCTCGCAACTGCCAAGGCGAAGACGAGGGAAGAGTTACTG
GTGTGTATGACTGAGTGCCTCATCACAGACAAACAGTCCTTTGGTGTGTGGTGTCAGCTG
TACACTAAACACCTTGTATCATCCAGTCGCCTCTTGAGTCACATCAACAATAACTGGCCG
AAGCTGTCCTCTCGGTTTAACAAGAAGATCCTGAGGGAAACCCTGAGGTCATTCTCTGTT
ACCAATGAGGAGCAGGAGGTGCAGACCAAAGACAACCAGAATGACCTCAAGCTGTGTCAA
ACTACCAAGGATCTAACGATGAAAGTACACTTCCCATGGGGTCTCCTAGTCTTTATCCTA
GTCTCTGTAATTGCTGGCATTGTGACTTATGACATGACATCAAGCCCAACATTTCGATCT
TCTAAAAGCATGCAATTTTTGGAGCATTACGGCATTCTGGCTCTGTTGGAAAAGGCATAT
CACAATGTCCACCACTTTTCAACCTTGTCAGTGAATTGGGTGAAAGTCAACTTCCCAATT
TTCTACAACCAGGTTCGGGAAACAGTTGTCCCATTTTCAGTGACGGTATGGCGCAAAAGG
CGATACAGTGATGTAGACTTATACAAAGGTCCCCAGGAATTCATGGAAGCTGGCACAAGG
GGCTTTCTGATAACATCCATCCCAGACAGAGAAGAACATTCCATTGATGAGACTGTCAAA
GTTTTGCGCAAAACTTGTGTCAAGTTGTATGGTGGAGTCAAGCCTTTGAGACGTGAAGAT
GCCTCTAAGGGTTATATAATGATTGACTTCATGGACCCTGAGACAGTGGTGTGCTTGCCA
AATCCTGACGCCGTTGCAAAACCAGTAGAGGAAAAAGAGAAAAAGCCGTTGATGTTAGCC
CCTTACAAGTTCAATGCTTACCGTACAGAATTACGCAATATCATGTTCATTAAATCAGAC
ATCCCTGACCCTGTAGAGGTGGTTAATGCTTGTTTTGACATGATGTTGGCCAGGAAGCCA
TTGTATACAGATTGTGTTAACCAGTTACTTCCTGTGCAGGGAGTCTGTGACAATGATTAC
AAACAGCTTGAAATAATGTGTCGTAGAGTGCTGGTCCCTTACTTTGGAGAGCACCTAGAA
CCCCCTAGCTTTGGAGTGATGTTGATCAACAAGATGTGTGAACCAGGAGCCGAGGTTCTC
CTTGAAGTTGTACGCAGCGCCATCTGGTGCCTCAACCCGTGTGCTTGGCAGTGCTCCCCT
TGGGCTGAGCCAGACGTCGTTGTTCACATAGAGATTATTGGCAGCAAGATCATACTCAGC
GCAATGCCACATTACATGAAATACAGGCAGTACAGTCCATTCTTTGGTACCAAAAGATTC
CGACTAAAATTTCAAAGTAGCGGATTTTTTGTGGAAATGCTGCTTGTGCTGATGACAGGC
CTGTTCTCAATGCCTCTGGGAGTGTTACAGTTTATCCCCATCTACCACCCCCTTCACGAC
ACTCTAGGGATTCATTCAGAAGTGTGTGTTCTTCTCTTCTTGGGTTTTTTTGCGTTCGTT
GTATGGTGTTCTGACAGACGG---------------------------------------
------------------------------------------------------------
------------GGCAAAGTCCCCTCGTATATGCAGGTTCCTGACATTCCATCCAGTAAA
AGTCTCAATCTGTGCGTGGGCCCCACCTACGACCAGGACTGCGCGCTCCACTTCAACCCC
CGAATCGACGACAACAAGGTGGTTCGAAACCACATGCAGGGTGGCAGCTGGGGCACAGAG
GAGACGGCAGGAGGAAACCCCTTCAGGAAGGGACAACATTTTGAAATCCACATGAAGGCC
CATCACCACGGGTACAAAATCACAGTTAACAACCGACATTTCTGTGACTTCGGCAACCGA
CTGCCAAGGGAGAGCATCCAATATATTTACATCGAAGGAGAAGTCATGATTACCTACATC
CAGTTCAGGGGAGGCTACCCTGGCGTTCCCCCCAGTCCCAGCTACCCACAAGGAGGCCCT
ATCTACAACCCGCCAGTCCCATTCACCACAGCCATCCAGGGTGGCGTAATGCCTGGGAAG
ATTGTTTTCATTTCGGGAGTTCCCAATCCAAACCCCAGCAGATTTACCCTGAACATGCAG
TGCGGCCCTTACGACTCGGGGGATTTCGCCATGCATTTCGACGTGAGATTTAACTACGGA
AACGACTATAACCAGATCATCAGGACGCACAAGCAGGGAGGTAACTATGGCAACGAGGAA
AAACAACTAGGACAATTCCCCTTCTACCCAAACACACCATTCCAAATGATGATCCTCATC
GAGCCAGCTTCATTTAAGATTGCCGTCAACAACCAGCACTGTGTTGAGTTCTACCACCGC
ATCCCCTTCAACCGTGCCGATCACATCAACATTGTCGGAGACCTCAGGCTGACGGAGGTC
CGATTCCAGGACCAAACTCTGAGTGAAGTGACGAAGAAAATCAACGATGCAAATCGTTTA
ATAGATACAATGACAGCTTTAGAGAAATTGCGGCTTATTCGTCAAGATGCTGCCAAGAAG
AGAGGCGACAGTGACCTTGGTGAGTCCCGTCAGAGCTTTGAGCAGAAGATTTCCGATATG
ACACGCCTGGTTCGGTCACAACTCGAGGTCTACAAGGAAGAGGAAGACAAATTGAGGGCA
AAAGGTGCCATTCGTAGAAAGATTTGGGACAACTTGGAAGATAACAACCTTGTCTCTATC
CCTCGACCTTGTCACTACAGGATCCCAAACTTTGAAGGAGCATCAGCTGCTGCTGATCAG
CTGTCTACATTGGAGGAGTTCAAGACGGCCCAAACCATCAAGGTGAATCCCGACAAGGCC
CAGGAACATGCTCGCTTCCTGGTTTTGGAGGGAGAAAAAGACCTTGTTCTACTAAACCAG
AACCAGAAGGATCTGATGGTTCCCACTCCTGAATTGAAATCAGGCCTGTTGAATCGTGTC
GTGCCACCAGAGGGTGCCAACAAGGAGGAACTCAGACACTGTTGTACTACTCAGGGAGTG
AAGGAGAACAGCAAGGAAATTGGCATTGAGGATAAAGTCAAGCTCGATCTCATTGTGGTT
GGCAGTGTTGCTGTGTCCAGGAACGGTTACCGTATTGGAAAGGGCAAAGGTTATGCTGAC
CTAGAGTATGCCATGATGCGCACAATGGGAGCTGCCAGTGCTGACACAGTGGTGGTGACG
ACTGTTCACGACTCGCAGGTGGTTGACATCGCCGACGATTTGGTTGATGAGCACGACATC
ACTGTGGACTACCGTCCTGCCGAAGGATGCACTGGCAAGGTGATGGACATCTTCTTCCTG
ATGGACTCCTCATCCTCCATCTACATCAACGACTACATGTCCCAGCACAGATTTGTCAGC
AACATCATCCGCAAGTTTGACATCAGCAGCGAGGCTACTCGTGTCGGCATGCTCACCTTC
AGCGATGACTTGGAGCGCCCTGTGCTCGGATTGGACCAATACAACGGCAGAGCTGAGCTT
TTGAACAGCATCTCCGTGCAGAACCTCCCTTACAGGACTGGAGTCACCAACACTGACATG
GCCATCAGATACGTCCGTCAACTCACCAACTTCAGACAGGACATCACCAAAGTCATGGTT
CTGCTGACTGACGGCGGTTCCCGATCGCCCAGCTCCACCGCTCGCGAGGCTGAGCTTGCC
CGCAACTCCGGATTCTACATGTACGTGGTCGGTATCGGCCAGTACTTGGAGGAGAGAGAA
TGGAGAGCCATTGCCACCGACCCCGATGATAGCTTCGTCTTCAACATCACCAACCCACGC
TTCTTGGAAGATGTACAGTTCACCCTCCCCACTCGCGCATGCGCTCTGCCTCCTATCATT
CTTGGCGGATCTTGCGACATCAGCCGTATGTCAGAAATCTACTTCGTTGCTGGCAGAGGT
GCCCAGAATGACGCCCAGACTTTCTTGGAGAACTTCGGCAGACGCACCAGGGACCAGAGA
GATGTACTCCGCGTTAACTATTTGGTCGATGGCTGTGTGGCTGTCGAGGATATGACACTC
TTGAACGAAGAGCCCTTCTGTGAACGTTACGACGCCGGCAATGTTGTGAGCCCCGTTGGA
GCTTCCGAGATGTTTTCCCGCGCTGTGAGATCCATCACAGAAAGCAGGGGCCACGTTATC
GTTCTGTTCGTTGATGAGGACACCATGGTTGACAGATTTGAGTTGGCAAACAGTGCCAGA
AACGCTGGAGCAACTGTTGTGGTTGCCGACTTGGGCGTTAGAACTTACAGGGAATTCGCC
CAGAGAATTGCCCATGATATGCAATCTTTTATGTTGATCGACTTGATCTATTGGCGAGAT
GTCAAGACAACGGGCATGGTGTTTGGGACCATGTTGGTGGTGTTGCTGTCCCTGGCCATC
TTCTCCCTGCTCAGCGTCCTGGCATACCTGTCCCTTGCTGTGCTTGTTGTCACATTCAGC
TTCACTGTCTACAAGAAAATCATGGGAGCCGTCCAGAAGTCAAACGAAGGTCACCCATTC
AAGCAATTTATTGATATGGACATTACATTGAGCGAAGATAAACTGAAGAGTGTAATCCAA
ACTGTCTTGAAGAATGTGAACTGCACTGTCAGTGAGCTGAGGAGACTGTTTCTCATTGAA
GACATGGTCGATTCCATCAAGTTTGGTCTCAAACAAATGGAAGAGAAAGCAGACAATGCA
GCTTTAGAGGTGGTTATAAACAAACTCTTGGAATCGGGACAAAATTGGGTATCAGAAGCA
GCCAGAGCTCAATTGGATGTGGCAAAAGCCACAAAAAGCCATAGTACGCTCCTGAAAAAA
GCCATGGATGAGACCTCAAATATTCTAGACAAAGATTCCGAATGGGAGGCTGTTACTGTG
GCATACAAAGAAAGGGAAAATGCTGTCACCAGGGCCAACGAGTTGGTGGATGAGGCCAGG
AGAAGCATTGAAAAGCTGAAGAAGGTTCTGGATGAAGCCAAGGGCAAAAAAATAACCTCA
AAGAACCCAGCCATCTACCCAGCCACCAAAAAGTTGGTTGATTTCACTGAAGAAATGTCT
AATGCAGGTGCTCAGGTTCGTAAAGCTGATGCCGATGCCAAAGTGATGCTGAAGTACAAA
GACCTCGTGGAAAAAGGCCGAAAGCAATTTCAACTCGAGTTGGAGAGTCTCACCCCCAAT
GTCAAAGTGGGAGGGAAAAGTCGAAAGTTGACAGACGAGGAATTGAATGCCCTGATTGCC
CACGCCCATCGTAGAATAGAACAGTTGCAGAAACAAATATCCGAACACCTGGCCATGGAG
AGGAAGAGGCTGAACATGGCACTGGAGGTGCAGAAGGAGGAAAACAAAGGCATCACATCG
TCGGCTGTTTGTGATGAACGGGCTCGCTTGGTGACGGAATTTGAGTTGGAAAAGCAAAAG
ATGGAAATCGAATTTGCTTCATGGATGGAAGCAGACGTTAGAAAACAGTTGAGTCGGCAA
GCCGCTGCCCACAGCGACCACTTGAAGGACGTCCTGTCTGTCCAGGAACAAGAACTCAGC
AAGGACTTTGACCGCAAGATCAACATCAAGCTGCTGGAGGAGAGGGAAAAGTTCCAGGCT
GAAACTGCCAGCTGGATTTCCAGATTGAAAGGAATCGAGTCTGCTGTTGATGCCCGAGCT
GCGAGTGAGAAATTGGCCCACTCGGCCCAGGATTTGTGGCTGGCCTGCATCGCCCTCAAT
TCCACCATACAGTTTGGGGATGAGGACCACGCACCTATTCCACTACAACAACATGTTGAA
ACAATGTTGATCTCTGCCAATAAGCACCCATTTGTCGAAACGGTGGCCAACACCATACCA
GAACTGGCTCTTGAGAGAGGAATTTACACGGAAAACAATCTCCGAGACCGCTTCGTCAAA
GTGGCCAAGGTGAGTCGTCGACTCGGCCTGGTGCAAGAGTCGAACGCCTCCCTGTACAAA
TACCTCGTCTCCTTCCTGCACTCGTTCTTCACCGTCAACAACGTGGCCGCCTACTCGGAG
AAAGACTTTGTGTCGCTGGACGAAATGGACAACTTCAAGCTGGTGGCCAACGCCCAGTAC
TGGATGGAGAAGGGAAACCTGGACATGGCCGTGCGATTCATGAGTCAGCTGACTGGGGAG
TCGAGGAATGCGGCCAGCGATTGGATCACGGAGGCCAAGCTGTTGTTGGAAACGAGGCAG
GCAGCCCACACCATCCTGACGTTTGCATCCGCTAGGGATGAGAAGAAGGCTAATGAGTTG
AAGATTCCTATGAGCGTTGACGAGATTGTTGAGTCACCTGTGGAGACCTTCAATGACTTG
CTTACCAAGTATAGCCTGAGTGAGGAGCAGCTTACTCTTATTCGGGATATTCGCCGTCGT
GGAAAGAATAAGTTGGCCGCTCAAAATTGTCGCAAACGCAAAGTGGGCGCAATTGTCAAC
CTGTCAGATGAGATGGTGGATTTACAAAAGGCACGCGACAGGCTGGTGGAGGAACGGGCT
AAAATAACGACACTTTCTCGGTTTATTCCCCGTGTGAGGAATGCCAGAGGGGTTCCTGCT
AACTTCAAGCCACTTACCCAAGTTTGTCTTGAGACCAAAAGTCATATGAACTTCATGCCG
GTGCCACAGGGGTCGTGGCAGGCTGCCCACAGTGCCAAGAATTCCAGATATAATATGCTT
TTATTGGGGTCTATAGCTTCTACAATTGCCACTTTTACCACGCTTTACGCGACTGACTGT
ATTTACTTGCATGGACCACCCTGCCAGTGCCTAGTGGCTGAAGACAACAAAGTGGGATAC
GCCTTGTACTTCTTTCCATACTCAACGTGGGAGAGGACTTTCATGCACCTGGAGGATCTT
TACGTCAAGCCCGACTATCGTATCAAGGGGATTGGAAAGAAGATGTACCAGGCTTGTGTT
CAGATCGCCATCGACATGGATTGTGCCCGAGTCCAGCTGGAAGTTTTGGGTTGGAACACG
CCGGCCAAGGAGTTTTACGAACGGATCGGCAACGAGAACAACACAGTGGAAGGCTGGCAC
------------------------------------------------------------
------------------------------------------------------------
------------------------------------------------------------
------------------------------------------------------------
------------------------------------------------------------
------------------------------------------------------------
------------------------------------------------------------
------------------------------------------------------------
------------------------------------------------------------
------------------------------------------------------------
------------------------------------------------------------
------------------------------------------------------------
------------------------------------------------------------
------------------------------------------------------------
------------------------------------------------------------
------------------------------------------ATGGCAAGATCAAACGTT
CGATATGAAGTGCTTCCATGTGAAGAACAAAATGTTGCAGCAGAGCCTGTTGATGTGGCC
TTGGTAGTTCCCCCTCCCAGTTACACTGAGAATGCTGTCATGGAGCAGGACGGAGACCAC
CCTGCATTTGGACCAGCTAAACTTCCCAACTATGTTGATGCAACTACATTGCCCTCGTAT
GAAGAAGCGGAACGAACCAAAGCCGAG---GCAGCTTCTTCAAGCCGTGACTGTGAGACC
GGAAGGATGAGTACTATTGATGGTGTCAACGAAGCAACAATTGGAACAGATGGGATGTTC
ATTTGCACTTTCTTCATTTCCTTCCTGTTCAACTGGCTCGGATTCCTTCTGTCTCTGTGT
CTGTCAAACACCATTGCCGGCCGCTGTGGAGCTTTGTCTGGATTGGGCTTGTCCATCGTC
AAATGGGTGGTCATTGCCAAGATTGATCTTATCAACCGTGACCCCAACAACCTGAATGAC
CACGTCAAGGTTTGTTTTGACGAGGTGATTGGAGAGCCCGATGGTGCCCACTCCATCAAC
TGTGTCTGGACATGCAGTCACTCATGCTTCAACTGCTGGAAGAGCTGCTGCTACAACATC
CTCACCATCCTCTGTGCCATTCCCCTCTCCATGTGCTGGGGATGCGAGTTCGCTTACATC
ACGTTCTTCCACGTG---------------------------------------------
---GTGGATTCCAAGTGTGGCATGCTGGAGATCCGTGGAGGCGGTGAGCTGTTCAAATTC
CCATGGACATCTTTCTCCAAAGTTCAACAGTTTCCCTTTAAGTTTTACTGGAAACATGTG
CGTGTTTTCAGATTTTTCTTCTACACCAATGCCCTGCTTCTTCCATTGTATGTGAAGCTC
ACTAAG
>festiva
GAGAGGAGGCAGTTGTTAGCCCTCCACCAACAACACATCCAGGCCATACTGAACGAGAGG
AAGAGGGAGGCTATGGACCAATACATGCAGGCGCTGGAGACTGGAGATGTGGAAAAGATC
ATCAAGTACCTTCACAGCTATATCAAGGCAGAGGAGAAAGATCGTATGCACACTGTCAAC
CATTTTGAGCACATCAGGTATTCTGCCCCCAAGGAGGCCCTCCGTATCCACCGTCACATC
ATTAACCACCTGAAACTCTCCGAGCTAAGGATTGACCAGGCCTTGGAGATGCTGACCCAC
TACCCATCAGTGGAGACACAAGTCAGACCAGAAATTGAGGAATTCATGAAGAGGTTCAAC
GCCATCGCAACCAGCATCAAGAACGTGGTCCTTCCAGTCCCCGTCATTGAAAGTGATAGC
ACCAGTAAGGATAAGCTTTATAAACAGATTACAGTGGAAGTAACGGGACATGATCGTGCC
GTCCTCAACAGTTACCAGAAGTTCACAACAACAGCTGCTGAACAATTGGGGGTACAAATT
GCAAGCATATCTGAACCTCCCAAAGTGATAACACGAAAAAGTTTGCTGAAATCTGTTTTC
ATTTTCAAGAAACATCAACATCAGTATGAAATTCGCACACTGTTCAGAGTTTTTGAGTTC
AAACATCTTACAGAGTCCACAGCCCTAACGTTTCTTGAATACATTCAAAGAAATCTTCCA
GAAGGAATTGCTATGAAAGTGACAAAACATGAGCTTCAACCCTTGCCAGAACACCTCAAA
CCTCCACAGCGGTGGATTCCACTAGAACTGTACTACACAAAGCAGACCATTGGCAATGCC
TGTGGAACAGTAGCCATTGTACATGCCTTAGAAGACCTGAAAATGGGAGCTGCCCATGAA
GACTGTGCTGCAATTAGGAATAAGCCAGAGAAAGCACTCTTGGAAAATTTGAAGAGCGCC
ATGAAACTCCATGAAAAGTACCCTAATTCTGTACTGGGATATGATTTAGTTGGACAGGAG
GATCCAAACAAGTCCCTCCTCTACTACCACAAAGAGCTACTCTACCCCAGTCAGTTGCTT
CCCTATTTCTTCCACGCTGCTGAAACAAACTGGCAAGGTACAGTTGATTACAATCTGCTT
GACGCCATTCTTCCAACAAGGGCAGACGACATTTTACAGGATTCCTCAGGCCTGGTATTA
GACAAACGACCCAAGTACATGGACACACGGAGAGATCTGGACGTCTTCAAAGATCTAGTG
TTGATGAGCATTCAAGAGTTGGTGGATGAAGGACGCCTTGAGTCAGCCGTGCTGTCGGAG
GAGGACAGTAGTAAAACCGTGGAGAAGAGACGCTATATGGGGCTGTGCATGCATCGACAG
GCCAACCAATTTATTCCTTTCCCTTGTCTCAGAGCTGGTCGCCTAGATGGAGAAATCCTC
TTCATCATGAATAGAATCACTCCAACTAACTTTGAAAAGATGGCAGTTGAAATGAAGAAG
TTGGACGTAAAAACATATGATGATCTGAAGTTCATGGTAAAGATATTCTTCGACAAGGTC
ACCATAGAAACCAAATTTGTGGAAGCCTATGCTCAGCTTTGTAAAGTCATGTCGGGGCTG
AAGGTGACCCCCCCAGGAAGTGTGAAGGATCACATGGCTACATTTAGAGTTGTCATGCTG
ACCAAGTGCCAACAAGAGTTTGAAGCTGACAAGGCGATCATTTTTGAAGATCCTGCGGAG
AAAAAGAAAAAACTGGAAGCTGAATATCCAGAGAAAACGGAACGAAATGAAAAGATAGAG
GCTATCCTGTACCAAATGAAACTGAAGCGCATGAAGTTTTACGGCAACATCAGATTTATT
GGTGAGCTTTTCAAGCTGGGTATGCTGACTGAAAGCATCATGCACGACTGTATCTTCCGC
CTGTTGAAAGCACGAGATGATGACTCTCTGGTATCTCTATGCAATTTGCTCACAACTGTT
GGACGCAACCTGGATACAGAAAAAGCGAAGCCTCGCATGGACCAATACTTCTCTCAGATG
GGGAAGATTGCGGATGAACGTAAATCAAGAATCAAGTTTACATTGCGGGATGTCATTGAA
TTGAGACAGAAATGCTGGGTACCCCGCAAACGCAAACGCACTAGTCTCTATGAAATCCCT
GCAGCGGAACTCGATCACGACTACACACAGACCTTAACTTCATGCTCTGATTCAATGTCT
GCGGACAAGCAGACAATTCGAAGGATTAAAAATAACCATGCATCAAAACGCTCACGCGAG
CAGCGCAAACAGAAATTTGAGGATATGGACGTGGAAGCAGAAGAGCTAATTGTTAAAAAC
CAGGAGCTAAGAGAGAAGATTGTCAGGTTAGAGCAACTTGCAAAAGAAATGAAGCAAGTT
TTGGTCGCTAAAATGGCTGGCCCAGATATTAATAAAAACAGCAGATTGAAAGATTCATCA
GGGGTAACGAGTAGCTCACAGTCTTTTGTCTTTGGAAGAAATCTCTCTCAGCGAGTCACA
GGCATTTCATCATCAGAAGCATCTGCGTCTTCTGGCTTTGTATTTGGGGAATCCATGGGT
TCTAGAGCTACGGTGGAGACAAATGGATCCTCTCAGTCCCATGATGATGATAGTGATTCA
GATTCTGGCAAACTCAACCAGACGTTAGAGGAGTCGGCCAGGGAGTACCAGGCCAAACAT
GAAAACAAGACGGAATTGAAGGTGGTGGACACCATTACAGGGGAGGAGGAGGAGTCAAAT
GTCTTACAGGCCAACGCCAAGCTGTTCTTCTTTGAAACAAGTAACGAGTCCTGGGTTGAA
AGGGGTAGAGGGACAATTCGACTCAATGACATGTCTGCCAGAGATAACACCAACTTTCAG
TCCAGGCTAGTCATGCGAACCCAAGGCAGTCTGCGTGTGGTGTTGAACACCAAGATATGG
CCTGGGATGTCATTGGAAAAAGCCTCTACCAAATCTATACGCATAACTGCCATGGACACA
GATGAGTCCATCAAGGTCTTCCTCATTACTTCAAGCACAAAGGATTCTGAAAACCTACTC
AGAGCTATAGACTGGAGAATTCAGCAACTAAAAATTCAAGAAGAAGTAAGACGTGACGAT
GTGAGGGCGGGTGATAAGAGGAGGGCAGACTCTGATTTTGAACTTCCATTGAAAAACAAA
AAAGTGAACCCAGATCAAGGCATCATCACTAAGAAGGAAGAATCTGATAGTAGTGTTCAG
ATGGCTTCTTCATTATCTCGCACAGTATTGAAGTCATTGAAGGGTCGCTCCTTCTCAGCA
GCAGCTGCCCAGGCAGAAAAGGCACACTGCACTGTAAAAAAGTTGAACAATGGAATGCTC
GTTGGGACGGTTCCCTCCAAGTCACCGATAGCGCGCATTGCTGTTGTGGCCAATGCTGGG
TCAAGATTTGAAAATGGAGACAACTTAGGGGTTTCTCATTTCCTACGGATGTCTTCGAGG
CTTAGAACTGAGAATATGTCTAGTCTGGCAGTCACAAGAACAGCTCAACAATTTGGTAGC
GACATCACGATCATGGGAACAAGAGAGTATATCTATTTTAAGAGCAATGTGACCAGAGAC
TGGGCAGACCAGATGGTTAAAGTGCTACAAGAGTTGACGACCAACCAGACGTATGTACCA
TGGGAATTTTCCGATGTTCAAAGTGATGCAGATGGCATGCTTTTGGATCTAGCTATCTAT
AACACCCGCCCTCATATCCGTGCTGTGGAATTGCTTCACTCAGCTGCCTACAGGACCACC
CTCGGCAATTCGCTGTATGCCCCCGATCACATGGTGGGCAAATACTCACCAGAACAGGTC
CTGCAATATGTGAAGAGCACTTTCACAGCTGGGCGTATGGCTCTTATTGGTGTTGGCATG
GACCAGGCCCAACTGGAAGATATTGCATCAGATTTCAAGCCTCATGATGGTCAAGGTGCA
CCTGCCGGAAAGGCTACTTACTTTGGTGGCGAACTTCGTGAAAACACTGGCGGGGAAGTT
TCTTACGTCGCTGTTGGGTTTGAAGCACCAAGTTTGACCAGCAAAGACCTGTTAGCATCT
GAAGTGTTGCGGCGCATAATGGGCACTGGTCCCCACATTAAGTACAGCAGTGGTACAGCT
ACTGCTCACCTACCTAAAGCTGTAGCTGAAGCCACTAGCGGCCCTTTCTTTGTATCTGCC
CAAAATCATACCTACACGGATAGCGGTTTGTTTGGCTTCAACGCAGTGGCACATGCATCT
CAGATTGAAAAGGTTTTACAAGTAGCTGCAGACAAAGTCAAGGGTGGCTCTGGCAGTATT
TCTGATGAGGATGTAACCAGGGGAAAGATGCAGTTAAAAGCTGAGATCTGTATGCAGTTT
GAGAATCCTGATGTTCTTTTGAACTGGCTGGGAGAACAGGCCCTCAATGGTGGTGAGATT
GTCACACCCGAAGATGTTTGCAAAATGGTGGACAGTGTCACGACAAATAATGTGAAAACA
GTTGCCAAGACCATTGTCAGCTCCCGTCCCTCAATTGCTTCAGTAGGAAATACTGCAAAT
GTTCCTTATTTAGACAAACTCGAAGAAAAGGAATATATTGAAAAACTAGGACAACAAATT
GATGAGTTGGAGGAACAGAAAAGTACCTTAAGTATTCAGGTCAAGGAACTGAGTGAAAAC
TTCCAGGACGAAAAGGAAACCAATGGTCGTCTTAAAGAAAAAAATGAGCTCATGAAAGAG
GAATTGAGGCAAGCAAGAGTGGCACTGAAACAGCAAGAAGAGTTGCTCCAGCAGGTTGCA
ACCACCTCTGAAAAAGCTGTGAAGGAATATGAGGATATGGAACAAACATATAGAAAGGAA
TATGTGGTCAGAAATGAAGCAGAAAGAGTTGCACAACGACTATTCACAGAGAGAGATCAG
GCACGTCGTGAAAGTGCACTGGCCCTCAGCAAAGTTGCAGACAATAAAAAACTGATGGAT
GCCATGCTGGAAATTCAAGAGCTCAACGCTAAGACAGCTCAAATCAAAGAGGATTATGAT
AGAAAGATTGGAGAGTTGGAAAGTCAGCTTGAAGCTGCAAAGGAAGTGTTCAATCCTGAG
ACTTTAGAATCAGAGAACGAGGAGCTTACAGAGGAAAGGAACTCACTACAAGTAAAAGTC
GAAAAGAGTGAATCAGAAATCCGGGAATTGCAGTCAAAATACACAGCTTTACTGGAGACA
TATAAAAACCTAGAAACCAAATATGAAAATGCT---ACTAGGCCACCTCCCCCACCACCA
CCTCCTATGAAAAGATCAGAAAGACACATGATGAGACTGAAAAGTATTATTGCTAATGTG
CTGAAAGAGAAAGGTGTTACCAAAGGAGATCCTATATACGATGCTTGTTCCAAGAACCTT
CTGAATGTCAGCATTATTCTGCTTAAGACTCTTCCCAACTCTAAAAATTTGACGTCATCC
TCAAGAAGAAGCAGGAAATCCAAAAGCAGGAGCAGGGAGAGGAAAAGGAGAGAAAGACGC
AAGAGCAGAAGTAGGAGCCGTGATAGGAGGAGAAGAAGTAGGTCTCCTGGAAAGCGAAGA
GAAAGATTGCCAGAATTGTCTGTTGAAGAACGAGATGTGAGGACAATCTTTTGCATGCAG
CTTTCAGCCAGAATTCGACCAAGAGATTTGGAAGAGTTCTTTTCTTCAGTTGGAAAGGTT
CGAGATGTCCGTCTAATCACAGATAACAAGACCCGACGGTCGAAGGGCATTTCCTATGTT
GAATTTGCAGACCCCGAGTCAGTGACACTTGCCATGGGACTAACAGGCCAAAAGTTGCTA
GGGGTGCCCATTATGGTACAGCCGTCACAAGCAGAGAAGAACAGAGCACAGCCTGCCGTC
GCCCAGGCTCAGAAACAAGCCACAGAGGGACCATTACGTCTTTATGTTGGATCTTTGCAT
TTCAATATTTCATTATCATTTGACGAAAATACACAGAAGGTAAAGTGTAATCTCACCAAC
CATGAAATGCCAGCTAACGTGACTGCTATTGAAAGCTACCTGAATGGTAAAAAGTACAAG
AGACTGTCAGACTTGGAAGCGTTGGATTATGAAGATCACAAAAAGCACATCGTTCCAAAG
AAAAAGAATGAAATGTTTTGCCGTCTTACCCTTCGTCACTTAGAAAAAACATCAAAAGCT
ATTCAACGTCACATCAATGGAAGGAAATACAAAAATTCTCTGGCTAGGTGGAATGAGTGT
AAAAAAACAGGAGCAAAATTCATAGCTCGTGCAAGAAAAGAAGTTTTTGCTGGCGATGAA
AGGGCCTTGAATGAGGTACGCCAGAGGATAAATTCGGACTTCAGAGAAAAACTTGAGGAA
ACTGATACAGCAAAGATTGATGAAAAAATTACCTTATCTATTCAAAGGGAATTGGAAAAC
CTGTGTCCCGCGAATGAAGAATATGTTGAGGAGAATTACCAGAAAGCAATTGATCTTTAC
ACTGAAGCCCTTGCACTAGATGAGGCAAGAGATGACATTTACAGCCATAGGGCCCAAGCA
CATCTATCACTGGGAAACACATCAGCTGCCATCAAAGATTGTGATGAGGCAATCAGATTG
AACAAGAATAACCAAAAGGCTTATATTAAAAAAGGATCTATTTTACTAAAAATAGATGAT
GTTTTACAAGCACAAAATGTATTCAAGGAGGGACAACAACTGGGTAGCAAAGTTGAAAAT
AGAATG------------------------------------------------------
---------------AAAAGGTGTAAACTGTTTTACCAGAAAGAAGGCCAGTGGGTGGAG
AAGGGTGTTGGAAACGTTCACATCAAACCTATAGAAGAGTCTAAGACACAGTTACTTATC
AGAGCAGACACCAACTTGGGTAACATCTTGTTGAACATTATGCTTTCCTCTGGTCTGCCC
ACATCACGTCAGGGCAAAAACAATGTGATGTTGGTTTGCACGCCCAACCCCCTGATGTCA
CAAAAATGCTACAAGTGTAGTCGTGTTGGCCATTTTGCTCGAGAATGTCCACAGGATGAA
GAAAGGTGCTACAAATGTAACGGTTTTGGTCACATTGCCAAAGATTGTGAGAAGGCCATT
ACAGGGGCATGTTACAACTGTGGAAGCAGTGATCATCTGCAGCGTGATTGCCCCCAAGCA
ATTGTGAAAACCTGTTACCGATGTGGTCAGTCTGGACATCTTGCCAAAGACTGCGGAGCT
GACATTGCCACTGACGACCGCAAATGCTACACATGTGGAGGAATAGGCCATTTGGCTAAA
GATTGTCCTCGTAAAGAATGCTATCGATGTAACCAAACAGGTCACCTGCAGAAAGATTGT
CCCACTGGT---TCTGACACACAGTGTTACAACTGTAACGGCAAGGGACATATGGCACGA
GATTGTAGATTACGACCCTTAGCCGGGTTTTTCAGGAAAACTGGAAATCTTAATCTGCAT
ACAAGTTCAAGAAAATCTGGAGAAGCTCTCTATCGTGAAAAAATATTTAAAGAACCTCGT
TTCATCCATCATGCTGGGACTGCATTCAGTGCTTTCTTGTGGTACTGGATTCTCTATCAT
TGTTACTTTGAATTTGAACATTTAGTG---------------------------------
------------------------------------------------------------
------------------------------------------------------------
---------------------------------------------------TCAATGGTG
CGGGGATGGAATCGATATGAGGAAAAGGGTTACACCATGGAGTTAGGTAACGAGCAGGAT
GACGAGTTTGTCATTGAGACGACACTTGTGGATAATGAGGTCCTTGACGTAGGGCCATAC
------------------------------------------------------------
------------------------------------------------------------
------------------------------------------------------------
---------------------CTAAGTCTGGAGCCTGTGTTCAAAGCCTTCCTATTCTAT
GCAGGAATAATCTTGATAAAAACGATATTCATGTCCCTTATAACTGTTTTCTACCGAGTG
ACCAGAAAGGTATATGTGACTGAGAAAGATGCCTGCAAGGTGGATCCAATTGTAGAGACA
GTAAGAAGGGCCCAGCTAAATGACTTGGAAAACATCATCCCTTTTACCTTGCTTGGACTT
CTTTACTCAACTATTGATCCCAACCTGTCCTTGGCCATACTCCATTTCCAGATATTTACC
ATTGCCCGCATACTGTATACCATTTTCTACCTGTTTTCTGCACCGTCACCATCCAGAGCT
GTGGTCTTTAGTGTTGGGATTTGTGTAAATCTATCTTTGGCTGTACAAGTTATCTGGCAG
GTGAAAGATTTCCATGTTCCAATCACCATTGCAAAAGGGCGGGAAAAAGTTCGAGAGATG
TTCCTGAAAAATAAACATGTGACAGACATTAGAGTGATGGATATGCTTGTCATTAAGGGT
CAAATGGAATTAGTGGAAACAGCAAATATTTGGAAACAACGACACCATGTGATGATGTAC
TTTAACGACACTGTCAACCCAAAGCCTACTGATTTCCTCAGCAAATTCTATGAAGGCCAG
GAGAGAGACAAAACAATAACAGAGCTCACGGGACAAGTGGAAAATATACAACTCGCCACA
TATCTAGGTGAAAAAGTTGGGGCAGGCCACATGTGTCTGTGGTGCAATGAGAAAGGGAAA
AGATTCCACAACAGCAAAGATGTTCAGAGGCATATGGTCGACAAAGGGCACTGCAAGATT
TTACATGTAACAGATACTATTTATGAGTTTGCTGATTTTTACGATTACTCGAAAAGTTAC
CCGGATGCAAATGCTGATGAATCTGATATCAAGGAACTAGATGGAGATGGATATTCAGTG
ACATTACCTTCAGGATCTGTCATCGGACATCGTTCCTTGATGAGGTATTACCGCCAGAAC
TTGGTTCCACAAATGCGTGTGAGAAATGTCTTGCCGAAAATGCTGGCTCATTATAAATCT
CTTGGCTGGACTGGTGCCACAGGTTTACAAGTAGAACAGCGTGCAAAAGACCTACAATAT
ATGCAAAGACTTCGCAACAGACATTTCATGAAACTTGGAGTGAAAGGGAACAATTTGAGA
CATCATTTCAGAGATTCGAACAAAGATTTTCTGCGTGCCATTCGCAATAAGAGCTCAGTA
CAGTTTGGAAGATATCCTAGTGAATATAATCCTAAAGTACATGGACCCTACATGCCTGGA
CGCTTCTATGGCAAACCTGACACACCCTTTGGCCAGGTAAAACTTGGTGAGTTGGGATCA
TGGTTCGGAAGACGTAACAAGAGTCCTCATGCCGTGTGGGGTTCTGTTCATAGAGCCTAT
TGGAGATGGGCAGCCAACAACCTCCATGTCCGTCACAGTGGATTTGTACCCATTGGACAG
GCCGCCATGGTATTGTCCATCACTTTCTTTGTCTTGCTCTACAAGGAAAGAAGT------
---------------------------------------------TCCAGTCGATACAAA
ACAGAATTGTGTCGTCCATTTGAGGAGAGTGGTTCTTGTAAATACGGAGATAAATGTCAG
TTTGCTCATGGCTCACATGAATTACGGAATCTTGCAAGACACCCTAAATACAAGACTGAA
CTTTGTCGCACCTTTCATACAATTGGGTTTTGTCCCTATGGGCCGAGGTGCCACTTTGTT
CATGAAGATGAGGCTGAAAGTGAAAGCAGCAGTCCCTCTCTTAGTCCTAATTTCTCTTAC
ATTTCTCTAACTGTCCACATCAACGATCAATTCAATTCAGCTCTTAACCTG---AATAAC
GAGGAATATGATATCTTCAGCTCTATTTCTGTTTTCAATGCAGATGAAGTTAATAATGCA
TCTAACTACCCAACT---------------------------------------------
------------------------------------------------------------
---------------------------------------------GGAAGCTCAGAAAGC
AAACGGAGAGTCCGAGTGCGTATGGCATCTAAGAAACCATTTGTTGCTATGAGTAAAGAC
ATTGAAGACTTTTACGTGGAGAAGCTGAATGACCTACAGAAAAGGAGTGAAGAATTACAA
CAGCATTCAAATGAGCAATTTGCTAATGCAGTGAAAGAAGTGGAGCAAAAATTTATGAAA
TACACATCTTCCCCTGTTTGCCAAGACCTGCAAACAAAAGTACTGGAGTGTTACCAAACC
AACCCTGACTCGATTCTTGACTGTTCCCCCCTCGTCAATGCCTTTTCCACTTGTGTAGAA
AGAGCCAGATTGACTAAACAGAACCTTCATTTCATTGTTCCTAAATCAAGATTCAAGATG
ATACAGGGGGAAAATACCCTTACCACGTACACATTTAACACTCATAAGGCCAAGCATATG
TTTTGTAAGGTGTGTGGAGTGCAGAGTTTCTACAGTCCCCTTGCCTACATGAAACCTGGT
TGCTGTGAGTCACTGATTGAAGGTGGAAAGAAACAGAAACAGTATTTTTGGCAATATAAT
GTCCAGGCCAAGGGACCCAAAGGGACCCGTCTGAAACTGGCTGTAGAAGCTCCCACAGAT
CCTCATGTTCTCAATGGATTTGAAGATCCAGTTTTTGATGAAGGCAATACGCAGGTTGCT
GGTATTCGACACGGTGGAAAGGCCAGAAAAGGAGATGGGAACGAAGTGACCCCAAACCCT
CATAAATTGTTCAGGATTGGTCATCAACTTTTGAGACTGAGCAAAGAAATCAACGCGTGT
CAGCTGGGATCAGATGTCCCACTTGCCAAGAGGAATGAGTCCCGCAAAGAAAAGAACAAA
CTGGCGTCAAGGGCGTGTAGGCTGAAGAAGAAAGCACAACACGAAGCCAACAAAATCAAA
CTTCATGGCTTGGAAACAGAGCACAGTCAAATAAACAACGTACTTCGTCTCATTTTGCCC
AAACTTCGGGAACGAGCTAAAGAAGATTTGAAGAAAATGAAGGTCCCAGAACTGAAACAA
GCTTTGAAGGAGAAAAGCCTCTCTACATCAGGTACAAAGCCTGAGCTAATCAAGCGCCTT
GTTGAAGCTTCTGGCGATCCAGTTCTTGATGAGGATGAAATTTTAAAAGATGATCCAGCC
CCTCCAAATGGTACAACAGTAATTGCCAAACCAACTGAAGTGAGCAAGTTGTCAGAAGCT
GAGAGATTGAAGCTAAGAGCTGACAAATTTGGCCTTTCATCAGAACAATCTAAAAAAGAT
TCGAGGGCACAAAGGTTTGGAATTCCTACAAATGAAACAAAAGGAAGCATTAGTACTTCA
GCTGAACCGGTTGATGTGGAAAAACTGAAGAAACGGGCTGAGAGGTTTGGTGTTTCAACC
AGTTCAGTAACACAGGATGAATTGAAAAGAAAAAGGGCAGTGATATTC------------
------------------------------------------------------------
---------GAGATCCCCTCGGTACTGGAGCAATATTTGAACTGTGTTGCCAAAAATGGG
GAAACACTCTTTCCTTGGTCTCAACTGAAGCCATTAATTCTCAGGAAAATGGAGCTTGTT
ATTATGGAACTACGGCGGAGCCTTGCATCAGAAAACATACCAAACAGACCTAATGTTGAG
AATGTTCGTTTTGATGTCATGCATGCTCGTATCATTGACTCACTCCACAAATTTAATGGT
GCTCCTTTTACAATTCAGAGGCTTTGTGAACTGCTCATTGATCCCAAAAGGCATTATAAA
CGTACTGACAAGTTTATGAGAGGATTGGAGAAGAATGTACTGGTTGTGAGCACAGTGGAT
CCCTTTGGCAGAAAAGTGGTATGTGAGTCTGGCAACAAGCCTATGCTGAATGGAATGGAT
ATTAATGGTTCTGCCTTGAGTCCCCTACCCCCTGTCCCGGGATGGACCACTCCATCCAGG
ACTGCAACTGTTATCGACATTCCCAGTGAGAACGCACTTGGTGCAGTGCCTGCCTTGATC
AGTGGAGACCCCAGCAAGCTGACGAGAGGACTCATTGTTCTTCAGGAATGGTGGGGAATG
AATCAACAGATCCAAGACTGCGGAAAGGACCTCTGCCGAGGCAAGCTGGTGACTGTCGTG
CCAGATCTATATCGAGGGAAAGTGGCCAAAGACCACGAAGAGGCTGGCCACCATATGGGG
AATCTGGATTGGAAGGGAGCCGTGGCTGACATCCAGGCCTGTGCCAAATACTTGAAGAGC
AAAGGGGTGAAGAAGGTGGCAGTGACAGGATTCTGTATGGGCGGAGCTCTATCCATGGCG
GCAGCCGCCCTGGTGCCAGAGGTCGACGCGGCGGTTCCATTCTACGGAATTCCATCCCCG
TCTCTATGTGACGTGACCACCATCAAGGTCCCATTGAAGCAAAAGCTGCTCAAAACTACG
ACTGCCATATCACATGCTGTCCTTTCAGATTTTGACTGGAAACTTCAGTTGGCTCTCTCC
AGT---------------------------------------------------------
------------------------------------------------------------
---------------------------------------------GAGTTTGCCGATTCG
GTGGCTACGATTGAGTCAGACAGTTTCGTTCCGTCGGCGTTTAAATCATCAAATAATGTC
AAGGAAGAGCCAGTCGATATGTCCAGCCACGATGACGCTATTTTTGGATCCCTGTCATCG
ATGGGATTTACGATTAAGCCTGACCTTGACAGCAAGCCCGTCTCCATGGACCCAGATTCC
ATCATGCATCCCAGTTTGTTTTGTAATGTGGAGGAGAAAATGGATAGATGGATCGAGAGA
TTGTCGCAGTTAGATGATGATGAAGAGAAAGAAAAGGACAGGGAGAAAGAACGTAGTTTA
GCAAGAGAACGGGAGAGACGACAAGAAGAAAAGAGACAGCGAGAAAAGTTGGAGAAGCTT
CGTGAGCAA------TCCTCTAATACCAGAGTTTCACGTTCAAAATCCCGATCACAATCC
CCTGTTGTATCTAGATCAAGACGAAGATCCCGGTCAAGAGAAAGAAGTAGTCGTGACAGA
TCAAGAGAACGACGAAAGGAGCGTGAAATAGAAGAGGAAGAAGAACTCTACGAACGTCGC
AAACTTGAGAAAAAATTGCGTGAAAAAGAGGCAGCTTATCAGGAGAGATTAAAGAATTGG
GAAGGAAGAGAGAGGAAAAAGTCAAGAGAGTATGAAAAGGAAAACGAAAGGGAAGATGAC
CGAAAAGTGGAGGAGGGGAGAGAAGCTCGGCGGCTCAAAGAATTCCTAGAGGATTATGAT
GACTTACGAGATGATCCAAAATTTTACAAAGGGAGTGCTCTCCAAAGACGACAAAAGGAA
CGGGAGAAGGAAAAAGAGCTGGATAATCGAGACAGACAACGAGAAAAAGAAGAATTTGAA
GAAATCAAAAGAAAACTGTTTGATGAAGGTCATCCTGATGCAGAAACAGAGGTTGCAAGG
ATGGAAAGAGAAAGAGAAGAACACCTTCAACCACGCTTACATTTGCAAGAACTCAAACAG
CCTCCACAGCCAGAATTCGTGTCTGATGAGGAAGCACCAAAGCAATCTGAATATCAGGAA
CAGAGACCATCTCCATCTCTGTCTACGTCACCTATTTCTACAGATTCACGTGTCAGCGCT
CCAGGTGCTCCTGGTGTTAGTCCAGACTCTTCCAGTTTGCCTGGGGTAACAAATGCTTCA
GATGGTAAACGCAAGAAGCTAACTGTTGGTGACGTCTTTAATCAGGATGATGATGATAGC
AATGAACCCAAGAAACGAAAGCTGATTCCTTTGGATTATGATGATGACAAGTCAACCCCC
ACTGAGAAAAAAGGAGCAACAGCTGAGGAGAAGCGGCAAAAGATAAAGCAACTTATCGAA
AACATTCCTACTGCCAAGGATGAGCTTTATGCTTATACTGTTGATTGGGACATTGTTGAT
CAGGGATTGATGGACAAGCGCATCAAGCCATGGGTGACAAAAAAGATTGTTGAATATATT
GGTGAAGAGGAACCAACCCTTACTGAATTTATATGTCAAAAAGTTATAGCA---------
------------------------------------------------AATCCACAGGCC
GCTATGGTCAAAGACAGTTCAAAGAAGTCCTTTTTCATCAAAGTTTATGACATCAAGAAA
CAGCTATTGCTTTGGGAACAAGAGCTATACAACCAGTTTATGTACAAAACTCCTCGAGCA
GGCATGAACTTTGCTGATGAAGACGAGGCCCATAAGTTTAAAAAGGCGGTGGATGGAAAG
TTGAATGATCGAAGACAAAAGAAAATAGAGAGAAAACACAATCCCCAAAGACAGTTGTAT
GCCAAGTATGGAAGCAAGTTGATATGGGGGAATAGGGACTCTGTTGTCAAAACGTGGCAT
GATATGCGAGGGAAGCCTTTCAGTCGATCTAAGGCCGCCGAGATGAAAATGTTTGGCAAG
CTGACAAGGGAAGAGTTTGAATGGCACCCAGACAAGCTTCTGTGTCGACGATTCAATGTG
CCGAACCCTTACCCAGGGTTGCCACTGAACTTTGTAGCCGCTATCCATGGAGATACTTGG
ACAGGAGAAGCAATCATTCCCAGGGATTATCTCCCTCCATCAGTCACCAAGTTTAATGCC
TATGCCATAATGTCTGACAAGCACAACTTTGGTGTGGCTCCACTCACTTGCCATGCTTTT
AGCAAAGATAGAAATGGCCTTGCTATGTCTTTGAATGATTCTAATGTGAAGATTTACAAC
AAGTCTGGGAACAAATGGGACGAGCTGGATACGCTGAGTGAACACGGCCAACGTGTTACA
AGCATTGATTGGGCCCCGAACAGCAACAGGATTGTTACATGCTCTGCTGATCGTAATGCA
TTTGTTTGGAAGCTGGAAGAAGGGAAGTGGAGGCAGATGCTTGTCATTCCCCGTATCAAC
CGTGCTGCGACTTGTGTCAGGTGGTCTCCTAGCGAAAACAAGTTTGCTGTAGGAAGCGGC
TCACGACTCATTGCCGTTTGCTACTATGATAATGAGAACAACTGGTGGGTCAGTCGTCAC
ATCAAGAAACCAATCCGATCCACCGTCACTTGTCTGGATTGGCATCCCAACAATGTTCTT
TTGGCTGCAGGCTCTACTGACTTCAAGTGCAGGGTCTTCTCTGCATATCAAAAAGAGGTT
GATACGAAACCTTCGGCTTGTTCATGGGGATCCAAGATGCCTTTCGGTGCCTTGATGGCC
GAATTCAGCAATGGTGGTGGTGGTTGGGTCCACTCTGTGTCCTTCTCCCACAATGGAACC
CTGGTAGCCTGGGTGGGCCACGACTCCAGTGTGTCTGTCGTGGATTCAACCAATGAAAAT
GCGCTTGTTATTATCAAGGAAAGCTTCCTTCCTTTCATGAGCATCTCTTGGATAACGGAA
AATTCCCTTGTTGCAGCAGGCTATGACTGCAATCCAATGGTTTTCTCTTTTGGAGGGGGT
AAGATAACTAGCCAAGGAAGACTGGATGTGCCTCAAGAAAAGGAGGCAGGGACCAGTGCT
ATGAACCGGTTCAGGAACCTGGACAGGAAGGCCACCACTAGCGACAGCTCGTCTGATATG
AAAACTCAGCATCAAAACACCATCACCCACGTGTCCATTATGAAGGTTTACCAATGTCTT
ATGTCAGGTGATGAGATGTTCACTGAGACCACCCCTATGACAGAGACTGATGGCTTTTAT
ATACTTAAAGGAAAATTTGTGACAAAAGCTGATGGCGTTGATGAAAGTTTGTTGGGTGCT
AATCCAAGTGCTGAGGAAGCTGCCGAGACAGAAGATGGAACCATGGAATCTGGTGTGGAT
GTCATCATATACCAACGTCTACAGGAAACTGGATTTGGTTCAAAGAAAGATTATCAAATC
TACATGAAGGATTATATAAAGAACGTTTTTTCCAAACTGGCAGAGAGTGGAAAGTCAGAT
GAGTTAGCCATGAAAGAAAATGTTGCTATAGCATTTAAAGAGGCTTGTGCCAATTTTAAG
GAATGGCAGTTCTATTCAGGTGCCAGTATGGATCCTGATGGCCACATTGCTTTGGTAGAT
TGGGAGGTTAGTACCCCCTATTTGTATTTCTATGAAGAGAAAGAGCCAGCAGAACTGGAT
GATGTTGTATCAGAAGCAGAAGAAATTGAAAAATCTTCTAAGACCAAGTTCAGACCATAT
AGAGGAAAGTTGAAATCTGCTGGTGTTAGTAAGATGACAGAATCTTTAGAAGAGAGAGAA
ATGCAAATGATTTATAATGAAATTGTTGCCTCTATGCCACCAAGTGAAGACAAACCGAGC
ACGCTATTTAACATGCCAGCATCATGTACCAGTATTCTCAAGGTTCAAACAGGCCGGCCA
CCTGGCAATAAAGATGTTTTGTACGATGATCTTGGTAATGTTATAGCTGTCATGAAACTA
GATGCCGAAAAGCTGCCAACACACAAAGTAAATGTGAAATATCATGTGGTTGACCCAGCC
GTGGAGGCTGCACAGGCAAGACTGGATGCAATGAGAAAAGGGAAATCCACTGGGAAAATG
AGGAAGTTGAAGTCAACTAAATCCTTGACTACAGAAGCTGTTGCTACAGGTGCAAAGAAC
AAATTACAAATGGCAACCAGCACAGTGGCACCTCTACCCCCTCCCTTGATTGAGGAGATG
GAAGTATCTCATGGAGTCATCATCAGAGAGGGAGGAAGAGTGAAGAAAGGACCTGGAATG
GCGGATTCTAAACCTGCTGTCCAGAGAGATGGGACAATGGTGTCAACTGCAAAGGAAGCT
GATCGCTTGCTTGATGGAAACAAACCTGATGCAGACGCCCAGACCAGAGGCCAGCAAAAG
CAGATTGATGACATCAAGAATGATTCTGAACCAAGAGCCAAAAAGGCAAAATTGGCCAAA
GATGGTACGATGGCAGTCACTGCAAAGGAAGCCAAAGCCCTTCTTGCTGGAGAGAAACTA
GGAGATACCCGCCAAGAAACAAAGACTCCTCTGAAGAAAAATATGACTATGGCAAGAACA
CTTGAAGAAGCTAAGAGTGTTTTGGATGGCAACCTTGATGTCAACGAAGGCAGAAAAACC
CGTTCACAAAGCCGTGGAGACCCACCCAAACCTCCTGTAAAAAGGGCTGGCACAATG---
------------------------------------AACACGGCGAGGACAATGATGAAA
CCACATATACCTATGATTAAGTTTCCTAGAAGAGAAATTGGCAATCCAAACTCCCAAGAC
TCTGTCCTCATGAAAAATAGTTTTACCTCAAAGTCAAGACCCTCAATTGATTCATCTGAA
TTGGCATTTAGATTTAAGAGGAAACCAATGTCTCTTGAAGAAATGGAATTTATTGAGAAA
GGGGGCAAGAGGTTGGATCCCGGCTTAGCTGCTGCAAAAACACAAAAGAAGATAAAAAAG
ATAGACAAAGAGATCAAACGATTATCAAGATTTGGGAAAATCTTGAAACCTGTGGAGGAA
ATTGAAGACAGAAGAAAACTTATGGCCTCTGGAGAAAGAAGGCGTGAACCTACAGTATTA
ACATTTGAGGAGTCAGAATCAAGGGCTCTACTTCATAAGGATTGGTCTGGATGGAACATT
GATATGGAAGTAAATCTTTTTCATGCCATGAGAGGACACAAACCAGCAGGAGTTAATCGC
CACTTTCAGATGATTGCAATTCATGATAAACTTAGTTCTTCCGCTAAGAAAATGACATCC
AGTGATGTGTGGCGGCATTTATCCACTCTTTATGACTTGCAAGCTTTGAATGAATCAGAA
ATTGTACCTTTTCCTAACAAGATGGGAGATTTTGCTTTGGCTGACAAGGAAATGTTGGAG
CTGTGTGCAAAATCTTTCCCACGATCTTCATACATAAATGCCTCAGATTTTGCAAAGGCA
GAGGGTGGTGGCAAGACAATCTCTAAAAGCAGCAAGCCAGAGCCCAAGTCAGGTTCTCAG
ACACCAAAGCCAGAGTCTCCCAGCAGTACCATTGATCCTGGCAAGTATTCAGTGAGTTGT
ATTGCTGAAGGTAGCAACCCAGCAACCGAAGTCCATCTGTTCTTTGGAATGATGGTTCAT
GGTCCTGTTATAACAATGGAAACCCCAGAAAGAAAATTCAGGACAACTTTGACTGCAGAT
GTGAATATAATGGTCAAAGACTCTGGTGAATTTGACTGTGATTCTCAGGGGCTCGCTTCC
TCAACTAAACTTGGCATTGACGTCACTATCTATGACCCAGAGGTGTTTTGCAATGACACA
ACAGCTTTCCATGGCCAAGCTAACCCTATCATTTCATGTACTGTGAACCACACTAATTTG
GAGGTGACAGGATATGCATATCAGATTGGAGAAACAGGGGAGATTATCCAAGGAAATATA
CAAGTAGCGGTTTCTATCGTCTCCTTGGACTTGCACAAGGCCAGGCCTGAATACTTGGAT
AAGGATTATTACATACTAGACTATCCTGCTGAGGTAGAAGTGTCGTATGAGGAGTTTGAA
AACGTCAAACACCTATTACCACGGTCAACTGTTCCAGAAGTTCCACAACACCCATCTTAT
CCCACACCCTCAGGATGGATGCCTCCAAATGATGAAATCAGATCGCAGCAACCATACTTA
GTGCGAAGGACCAAGAACCATGTATTACCTGTCTATCCTGAACAGAGGGAAGTCTGGAGC
AGAATCATGCATCATGACATTGTAAAAAATATTGAAGGAGACATATGGACACTGGAGTCT
GAGCTTCGTCGATTTCTCCAGGACAAGAATCAAGAGGATAAAATCATCACACAGGTCCAT
GAGGTTAGTCGGTGCATCCGAATCCGGGGACAGCACAGAGCCGATATTGCACAATTTTTA
ATGGACAAGGGGATGATGSAKTTTGGTTCCAARTATGTTTACCTTGGAAACMAAMASGAG
GATGAGGAGGAAGTGAAAGTGWCAGAAKCAGACGACGTYGTTTTATCKGACAGTGAYGTS
AGCGATGACGAYGGAGAGACRTGTCTGCTYGATATTCTWGACACRGCCGGMCAAGAAGAA
TACTCRTCCCTCAARGACCAGTAYGTKCGYAGTGGAAAYGGTTTCGTYATYATCTACAGC
ATCATYGACCAGGAAAGCTTCAAGGAAGCYGAGGCCWTATACCGATGGCTGAAACGGATG
AAAGATTGTCATGTAATTTTAGTGGCCAACAAACAGGACTTGGCAAGTGTTTCAAATGTA
AATCACAGGAAGGAAAGAGCGATTGTCAAGCATTTATACTACAGAAATCATGAAAATAGT
TTGAAACATTCATACAGCCCTATTGTCGAATTACCTGACTACACATATATAGATGGGCGT
CCCACAGAAATGACTTTATCTTATAAGGAAAAGCAAGAAAAAAATGATAATCTTGCAAAA
CAAGTAGTCATGTCGATTGAATTAGTGTCAAAATGCTTGGACTTAGGAGATCATACAACA
ATAACAAGCACAAAAGGCAAGAAGAAAAAGAAGCCAAAGACAAATGATGCAATGCAAGTC
ATAAAAACAGATCGACATGGTGTATGGAAAGAACTGCGAAAAGTCAGGAAGCAGCAACTG
AAAGAGATAACCAAAAAAAAGAAGAAAGAAAAATTCAAATCAGCTATTGAGATTTACAAG
GAAGTACATGATGTTGATTATACCGACAGAAATGTTGAGACTCTACTGAAAGTTTCAAAA
CTTGGTAAAGTAAAAGAAGGGGATGCGCGAAAGATCCTTTACCAACAGCCATGTAGACTT
TCTAGAGATATACAAGAAGAAGCACCAGAACCAACATCAATATTTACAGAAGAAGATTTT
CCTGATCGTCAAAATCGCAAGTTATTGGAACACATTCAAGAACAAAAGAAAAGGCTCCAA
CATGGACATCATTCCAGTAGTCCAACACCATCAATGAGTACAAGTCCAGCTACAATACTC
AGCAACCCATCGGTACCTGGGTTGACTGCAGCAGAGTATGCTACCATTAGCAATCCTCAA
CAAAGAGCTGCTTTACAGCATGCTCATGTTAATTCTGTTGGCTTCTTCATCACCCAAGAT
TCTTCTTTTGGTAACCTGATTTTGCCTGTATTGCCAAGAGTACCAGACGTGAAAGGGCAA
GTCCTTGAATCACAGTCACCATGGCGATTGTCCTTTATTACAGAAGCCTTCTGGGGACTT
ATAAACTTTATAGTTTTGTTCTTCCAAACAATGTTCAATCCTGACAAGAATGCTAAAGGT
GACAAATATTCAACAGATTACAGAAAACCTGGCCCAACTCGAAGAATGGGTGGCAGAAGC
AGGGAACCGAGAGAGTTGCGTGAAAATGATGGAGACAAACGTCCACCAAGACAAGGCCCA
AGGGAGAACAAGGATGGCAGAGTAGGTGATGAGAATGTTCCCCCAGAGTTCAGAGAACGA
CCTGAAGGATTTAAAAGGAGAGAAGGTAGTGGATTTGCTGGTGGTGAAAGAGGACGTGGT
CGTGGCAGAGGCCGAGGCCGTGGAAGGGGTGGAGAACGAGGAGGCAGCACTGGAACCGGA
GATCGCAAGCGTGAATTTGACCGCCATAGTGGCACTGATACGGGAATCAAGCCTGTCGAA
AAGAAAGAAGGTGGTGGTGCTCACAATTGGGGGAGCTTCAGGGATGACATAGAAGAACAC
GGTCAAGTGAATGAATCTACTGAGGGAAACCAGCAGGAGTTGAATGAGAGTGTGGAGGCA
GATAACGTCACTGAAGAAGAAGCTCAGCCTCAGCAAATGACCTTAGATGAGTGGAAGGCT
CTTCAGAAAAAACCGGAGTTCAACATTCGCCAGGCTGGCGAGGGCGTTGATTCTGGTCAG
TGGAAGAAAGGGGTCGAATACCAGAAGAAGCAAGAAGATGACTATGAGCATAGCGACCAT
CATAGTCGG---AAGCAGTTGGTGACAGACATCCGTATCACCTTTAATGACAACCCACGT
AGAGGGCGTGGTCGCAGAGGCGGCCGTCGAGGAGGAGGTCGTAGGGGCTTTGGAGGCAAC
AAAGAAGCTGCCCCTCGCTTCGATGAGTCAGACTTCCCGTCCCTTATTGAAGAGGCAGTG
AATCGACATCAAGCTTTTGCACAACCAGCTATGCTTGACAACATGGATGGTTTAGTTTAC
TTGGATATGCAATTAGACTTTAGGACCAAGAAGCAGACCAAGTTCATGAAAAACATCAAG
TCAACCCTTTTACTTCCATTTCCTTTCACATGGGGAACTCCTCCATCTATTCTTGTTTTT
TGCAAGGAAGAAGAACACACCAATCTTGCCTTGTCTTTAGGAGCAAGACAAGCTGGATCA
CCTGCAGAAATCATCAAAATGGTAGAAAATGGAGTCCTCAATCCTAAGGATTTTGAACAT
GTTCTTGCCACAGCAGATTGTGCGGCAGACATTACACCAGCGAGGTCATACTTCAGAGAT
AAATTTCCCCAAAGAGCAAAAGGCAATCTAGGAACAGATTTGAATGCAATGTGGACCTTG
TTTTATACTGGCTACACCTATGAGTCTCAAAATGTGACAGAAGCTGAGGGAAAACTTCAA
GTTCCTCTAGGCCAGCTTAAACAGCCTACAAGTCAACTAGTTGCTAATTTTGAGGCTTAC
ATTGAGTCAGTCTGTAAACATCGTAGTATTGCATTGGGACCCTTTATTCCGGATGAAGAT
CTGTCAGATGATGAAAGCATTGCTGAGGCAGCAAACAAAGCTGGATTAAACCAGGAGGAT
ATTAAATTCTTACTATCACGTGTGCAAGATAAAGAAGTCAAAGACAGATTGAAAAGTACT
ACGGATGAAGCTATGGAATTAGGGGCATTTGGTTCCCCTATGGTAGTGGTTGATGTAAAT
GGTAAAAAAGAAATGATTTTTGGAAGTGATCGGTTCCCTATTCTTGCTCAGGTTCAGCAG
GCGTCATTGAGACTGGCATATCCTGTGTCTAGTGGTTCACACCACCGAGCCAGTGAGTCA
GAATGGGTTCCCGTGGAAAGGACCACAACAACTACAGTGAATAAAGTCACCAATTCATTG
AGTATATTCCCAGCCTCAGATAAGGATGCTCCCCAAAGACAGGATGAACATTTGATGGGA
AAACAGCATGCTGGTTATGCCCAAGTGAGAGCAGAAATAGAAAGACGGAAGCAAAAAGTT
AAGGATGAGACGGAAGCACGAGAAGCAAATGAAAATAAATTACGTGTGGAGCGTGAAGAA
CGAGACAAGGAACGCCAACGAGAAAGGGACGAGAGACGTAAGGAA------GATCACCTT
TTCATTATTGCAACACAGTACCAGAAACTTGGAACAGTTATTGAAGTCTCCAGGGAAGTT
ATAAGTGATGAAGTTCAAGGTCACATTCCTATGTTTTCTACCAATGTGCTTCTTGGAAAA
GACGAGCCTTTGACCCATGTGATGGCCAAGACGATTGTCACTTCCTTGAATCCTCCCATG
CCTGTCATTCTCACTCTCGCCCTCAAAGTGACCACTATGGCAACAAACATTCATTTTGAA
GCACGTCGTCGCCAAAGGGTTGTGGACAAAGCGTGCAAAGCCAGAAAAGAGATGGCTCTT
CTTGCCAGTTCTGTTGCTCAAAATGCCCCAGATACAATCATGTGTACAGATCAAGGACAG
TTTTATCAAACAAGGATGCCAAAGTTTTATGAAGATGTGGAAGACAAAAGCAGTCATAAA
AAAATGGCATGCGAGGGCATCAGAGATGACCTTCTAGAATGTCTATTAAAAAGTGATTGT
TGCAAGAGGGACAAAAACACACCACGTGAATGCATGAGCGATCCTTCAGTACCCGATGAA
TGTCACAAATTACGTATTGCCTTTCTCGAATGTAGAAGATCAATGTTGGATATGCGTACA
AGATTTAGAGGAAGAAAGGAAGGAGGTCCAAGCAGGGATGACTTGTCTCCACCACGAATT
TCACGAAGCTATGAAACAGACAGAGGCAGAGGACCACCTCCTAGTCGTCGTGATCGCTAC
GAAGACAGTTTTGAAACCTCCATTAGATCTGCATCCCCTCCCAGAGAATCTACAAGAACT
TATGACAGACATTCCCCACCACCACGAAGAGAGAGAGATTATCTCCCCAGACACAGCGAC
CATCCCGATTACCCATCTCCGCTTAGAGACTCTGGTTATACATCGTACAGTTCAGGACCA
AGGGAAGAAATGAGAGACTATCCCCCTAGAAGGAGGGAAACTCCCAGGGATTACTCCAAG
GATTATCCTTCCGAGTCAGGCTCTGAAAGTCGTATG---AAGAGAAAAACATCAAGAAAA
ACTGCTGGTGGTTGTCGCCAAATTGATGAATCCTTCACTGACAGTGAATCAGGTGTATTT
GAAATATATGAGAAGATTAAAAAACTGGCGATGAGGGAATGTGAATGTGGGTCCTGCAAA
TCTGGAGATGTCGAGCCTCCGTACCGAATTAAGGGCAAAAACAAGAACCCATCAGTTATT
AAAAAACTGGATCCACCGCATAATAGAAATCTAGTCCGCATGGATATGTATCAACGTCTG
AAGATGTACAAGGAAATTTGGAAAGTACAACCTCCCGTAAGTGAGAATGAACGTTCATCT
GTTCGTAACGCCACCCATGCCAAGATGTTACGCCATGATGAAGTAAAATTGAAACCAAAA
GTCTTTGTTCCGAATCTGTATGTGCCACCTCATGAAAAGAGACGTTTAGATGTGAGATGG
AATGTGCGACGAGCTTTTGAGGCTTATGAACTACCTGAACACGGCCACTACCATGAATAC
AAGTGTCCTTCAAGTTTAACCCATAGGTTCTCCAATTTGGTGATATTAGACAAACACATT
AAAACTGACTACCACCTTCCAGAAGCCAATTTTATCACTCCTTTAGTTGATCCACAGATA
AGACCTGAAGAAATTAAAGATCCTCAACCATTGAAAGAAGCTAAAGAAATCTTGAAGATA
CGTCACAAAAAAATGAAAAAACATAAGTTGAAAAAGTTACGTAAAAGGATGTACTTTGTG
TGGAGAAAGCAGAAAATGACTCGCAAAGCCAAAAGAGATGCTGAATATTGGAAAGGAATT
GGTGAAATTAAGAAAGATGGAGAAGACTTTGAGGCCGAGGCCTTTGTCAAGGAACAATTA
GAGAAGGCACGAAGGGGAGGTTACTTCATTAACGTGTTTAATTCACGATGGGATGACCCT
CAGACCAATTTTCCTCCTATGTGTTATAACTGGATGGCCAGTGCAGGAGTGCATGAGTTC
TTAGAAAGAGTTCATCGAGCTGCTTTGAATAAACAT---------------------ACG
TCTGCCTTGAGTGATGAGTGGTTTGAGGAGAAGCACCAGCAGATTGAGGCCTTGGACCAA
CAGTTGAGAAAGTTACATTCCAGTCTAGAGGTTTTGGCATCTCATCGAAGGGAGCTGTCC
AGCAGTACTGCCGTGTTTGCTAAAAGTGCGGCCATGTTGGGAAATGTAGAAGAGCACACA
GCCTTGTCTAGAGCTCTCTCCCAATTGGCCGAGACAGAGGAAAAAATAGAAATTGTACAC
AAAGATCAGGCGCCGTACCGACAGTGTGCTTACATTACAAAAGCTGGAAGAAAATGTCCA
TCTGCTGCGCCGAAGCTTGAAAAAAAAGAAGGATACTGTGCATTCCATACAAAAAAAGCT
TTGATGACTCGTCAGCGCATGGCCAGGAAGCGTCGACCGAGGGAAACACCAGACAGTTTG
TTAGAGGACTTGGTTACATACGCAGGTGCTGGAAATTATCAAACTTTTATTCTTCATGAT
GAGGACCACACTCTTGGAAATTCAATGAAATATATTCTGAACAAAAATCCAGATGCAACA
TTTGTAGGGTACAGTATCACACATCCTTCAGAAAGCAAGATAAACTTGAGGATACAAACC
TCAGGTAACTCATCATTACAAGTGCTCAAAGAAGGATTCAAAGATCTGAGGCAACTATAT
GATCACATGCTTACGACCTTTGAATCGTCAACAAAGTACTATAAAGAAAATCATATGGAT
CCCTTAGCCATGTGGGATTTGGAGCATTGTGATCCCAAAAAGTGCTCTGGCAAAAAATTG
AGTCGCTTGGGATTTGTGAAAACTCTTCGTTTGAACCATCGATTTGGAGGACTTATCCTA
TCCCCTGTTGGTACTAAATGTATATCGCCAGATGACAGAACCTTAGTGGAGGAGAATGGA
GTGGCTGTGATTGATTGCAGCTGGGCCAAGCTTCAGGAAACACCTTTTGCACGCATGAAA
GGTGACCAGCCTAGACTTCTACCATATCTTATAGCTGCAAATCCTATTAATTATGGAAGG
CCCTGCAAGCTGTCCTGCGTAGAAGCTTTTGCTGCAACTTTGTTCATCACAGGGTTTTCT
AAGGAGGCTGAATTGCTCCTTGGAAAGTTTAAATGGGGATCATCTTTCATTTCCTTGAAC
AAAGAGCTCCTAGATGCTTACAGTGGATGTCAGACAAGTCAAGATGTAGTCTCTGAACAA
GAAACAATTTTAGCACGTTTTCAAGAAGACAGTAGGCAGGATAAATTGACAGACTGGTTT
TCTGTAGATCTAGATGTTGATGTCTGCAACCCAAACAGACCAGAGGATTCGGAAGAAGAT
GAAGACGCTGTCATATTGAATCTTGGCTCTTTGATTTACATGCTCCAGTGGCAACCTGTG
CCAGGATCTCTCGTTCCATACTTTGTGATCATGGGAATTTGGGGAATCAGCGATGGATTT
TGGAACACACAAGTTAATAGTTTAGTGGGTGTTATCTTCTCTGACAAGTTTGAAGAAGCG
TACGCTGGACTTCGGATGTTGCAAGGATTGCTCAAGGCCAAAGCCTCAGAATGGTCTCTA
ATCAAGCGTCATCCTTGTGAGGATATTTTTGGTGTTCAGGTTTGTGGGGCCTATCCAGAC
ATGATGACCAAATGTGCCCAGGTCTTGACAGAGACAACTGATATTGACTTCATAGACATT
AACTGTGGGTGCCCCATTGATTTAGTGTTCAAAAAGGGCAGCGGCAGCGCATTGATGGGT
AAAGCTTCCAAGATGCTCTTCAATCTAGAAGACTGGAAACAGGGCATGGACCTGCTGTGT
GAAGACCTCAACGTGTTCAGCGATCACTTTGGTTGCTTATCCCAGTTCACGCCTCGCATC
GCCAGCTGCATCCTGATCAGGACCCAGATGTTCAAGAAGGCAGTCATGGATGCGGGAATG
GCCACACATAAAACTCTGCATGATATCACCTGCAATTATGCAGAGAACATTGTGAACTGT
CTAGAGAGCCCCCTAGCCAAATCCTGTCCGATCCTTGTTGTCGACACCATGGTGACTGCT
CTGCACCGATTCTTGCCTCCTGCTTGTGCCCCAGTTCCTATCCCTACGCAATCTTTTCAG
GACAAAGGAAACGTTAACACAAATTGTAAACATGTATATGATGATATACAGACATCTTAC
GATCATAGAGAGAAATCCATTCATCATTGTATACGACTGGTGAGTGATGATGTCAAAAAA
CTGAATGAGAAAAGGCAGCAAGACCCTGATAATTTGAATGTGATCAAGTCTTTACGAATG
GAGCAGACCAAGCTGAGATTGATGCAACAAGAGTTGAGTATAGAAGAAGTTGTAAAAGAT
AGAACTTTAAAGGTAAAAAAAAAGGAACAATTTTTACAAGCAAGCTGTCAGTTTGTTGTC
AGAGATACAGAGGAATATACAGAGCAAGCCATTAATCCTGATGTTCTTGTGGACTGGAAC
ATGATTGAACTTGTCCGTAGCTTTTCCACTGAATCTGTTACCTGTCCCATTTGTCTACAA
GTTCCATCAGCAGGGAAAATCACCAAATGTGGCCACATATACTGCTGGGCGTGTATCCTC
CATTACCTTAAACTTGGGGAGAAGGATATTAGAAAATGTCCCATTTGCTATGACACTATT
GAACTGGGCGACCTGAAGAGTGTTGAGTTGATTGATGTGCCCGACTACAAAATTGGTGAT
ACTATTGAGATGAGGCTAATGCAGAAAGCGAAAGGCAGTATCTTTGTTGTGCCCAAAGAT
CAATGGGAGGACAGGAAAGGAAAGCCCATGAATGAAGAAGGGAACAACACCAAGTACATG
AAACTTCTTGTTGCTTCGTATGATCAGATTTTAAACCAATCAATTCCCATTCTAGAGTAT
CTTGATGAAAGAAATCCAGATCCACCAATGTTGCCTAAAGACAGTGCAGGCAGGGCAAAG
GTGCGTGCACTTGCTGAAATTGTTAACAGTGGCATTCAACCTCTGCAAAATCTCAAAGTT
CTGCAGAAGATCGGTGATACTAAAATGGAGTGGGCTAATTATTTTATTAATGAAGGCTTT
ATGTCGGATAAATTAAACACAAGAGTAATTCAGGTTACCAACATTGCTCCCAGTTGCTCG
AAAGATCAACTTCGGACATTGTTTGGGTATCTGGGGAGAATCAAAGAGCTTGAAATGTTT
CCGCCAGATGGCGCTGAAACACGTGTTGGTTACATTGAGTTTGAAGATTCAGTGACAACT
GGTGTGGCCCTTCACTTGAGCAGCACCGTGTTCATTGACAGAGCAATCATGATTGTACCA
GTAATGGATGGTAAAATTCCTGACGAAAGTTCTGCTTTAAACTTGACACCATCTGCCGTG
GCAGGGATGCTGCCTGGACAACCTACATGGCCCGCCAATGTTGTCTCTCAGGTGACAGGA
TTAGGGGCCAATCAAATCATCATGACAAATGACCCACGTCTGACTTCCCTTGGTTTGCCA
CAATACCCTCCCCTACCTGCCACTACTGATCCCAGCAAGATTGAGGAAATTAGACGTACG
GTCTATCTCTCGGATTTAGATCCTAAGGTAACCCCAGAAATGCTTCTCTCTTTTTTCTCC
CAAACTGGGGAGATCAAGTACATTCGGTTGGCAGGAGATGAGAACGGACCAACCCGGAGT
GCATACATTGAATTTACTGATCAACGATGCATTGCACAGGCCTTGAGTTACAACAATGTA
GTATTTCAAGGCAGGACTGTCAGTGTGAAGCATGCCACAACCAGCATAGTAAAACCAACA
CCGAGGTCTGAGGCATCTCAGCGTGAGATTGATGATGCCATGAAAAAAGTCAAAGAGGCT
TCCAAGCTCATCTCTGCTGCAGCAAACAAGAGAAGACGTTCAAGATCTCGTCGCAGTATA
TCAAAACCTCGTAGACGGTCACGGTCCCGTAGATCACCCAAAAGATCAAGATCTCCACGC
CGTTCAAGAAGTCGCTCCCGGGAACGGAAAGAGAAGGTCAAAGAAAGAAAGAGTCGCTCC
TCTCCCCCCACACTTATTAGAAAGAGGAGTATGACTCCCAAGAAAAGGAGTAGGTCCAAA
AAACAAAGTCGTAGCCATGACCAGATTTCCCATATGATTTCCTTCATTGATCAGGAGGCC
TGTGAAAAAGTGGAAGAAATTGACTTGAAGGCTGAAGAGGAATTCAACATTGAGAAAGGT
CGGCTGGTTCAACAATCACGTGTTCAGATCATTGATTACTATGACAAGAAAATTAAGAAT
GTTGAACTTCAAAAGAAAATTCAAAACTCAAATATGCAGAACAACGCTCGTCTTGAGATT
CTTCGCAGAAAGGAAGAGTATGTAAAAGAAGTCCAGGAGGAAGCTCGTGAGAAACTGAAG
AAAGTAATCAGAGACAATCCTAAAGAATATGAGCGCTTATTGTCGAGGCTCATTATGCAG
GCACTAGCTCGTCTTATTGAAAGCAAAGTAACCATTCGCTGCAGACGAGAGGATGTTAAA
TTGATTGAGAGTTTCGTTCCTGGTCTACAGAAAGAGTACAAAGAGCTGCTAAAAGGAAAA
TTCTCTTTGGAGTTGGTGGTTGATCAGGAGAAGTTTCTGTCCCCAGAGATCTGCGGAGGG
GTAGAGTTGCATGCCATGAGTGGAAAGATTGTTGTCGTGAACACTTTAGATGAACGTAAT
CAAGTCACCATCAACGGACAGACTTCTTTTGTGTTAGTAGACGCACAGAATAAACCTATA
CAACTGCCACAAGGTATCCAAGTCATCAATTTCCCC------------------------
------------------------------------------------------------
------------------TCATCCAGTAGTTCATCAAGTAGTAGTGATTCGTCTGATGAT
GAATGGAGGCACTTACCCAAGCATGAAAAGAAAATGCGCAAAAAATGGAAGAAGAGTATG
AGAACGGGAAAGGTTCCACATGGACAAATGCCACCATGGAGTGGAGGCCCCCCGATGAAA
GGTCTCTACGTGTTCTTCGATGAGCTGTATCGCCGCAACACGCGCATTGTCGTCATTGAT
TTCGTCATCTCGTGTGTGCTAACCCTGTTCTGGATCATCGCCTCATCTGCCTGGGCTGCC
GGCCTGGATGACGTCAAACTCTACACCGACCCTTCAGACGGAGGAATCTTTGGCTCCGTA
CAGGAATGCGAGAACGCATGCTTCACGGCTAATGGGGGCAACTTCGCCAGCCTCAACGTC
TCCATCATCTTTGGCTTCCTCAACTTCGTCGTGTGGATCGGAAACCTTTGGTTCCTGTTC
AAGGAGACCCCTTGGTTCAAGGTTCAAGCCAAGCCTCCCAGTATAGCAAAGTTACAGACT
GAACTGGCCAAGACAGGAGTGACTGAA---------------------------------
------------------------------------------------------------
------------------------------------------------------------
------------------------------------------------------------
------------------------------------------------------------
------------------CGGAAGACCTGCATTAGGAAGGGAGAGCTTGCAACATCCAGT
CCTTGTCCAGTTTGTAGAGATGAATACCTTGTTCTAGGTGCTAAGAATACAAAACTGTTG
GATCAGTTCATTTCTCCCCACACTGGGGAGATCTTTGACTCAATGGACACCGGCCTGTGC
CAAATACAGCAGAGGAAGTTGATGGTGGAAGTAATGAAAGCTTGGGACCAAGGGTACCTG
GAAATGAAGGTTCCATTCAGGACATACAATTATGATGACTATAAAACATTCAAAAGCGAT
GTGAGCCTTGATAAACTGTATCCCAATTCTAATCCTGATTACCTGAGACCCAAGAAAGAT
CCTAATGCTGAATTATTCTCAGGTCACATACCAGTGGAGCAGCTTGACGTAAGTCACAGT
AGGAGTTGTGGCCCAGGTGGACAGAATGTCAATAAAGTTAATAGCAAAGTAGACATGCGC
TTTCATCTTGGTTCCGCTTCATGGATACCAGAGTGGATTAAACCAAAACTTGCTGATCAG
GAACAGAATAGGATAAATAAAGATGGCTTTCTTATAGTGAAATCTGACATGACTCGTAAA
CAGATGCTTAACCAGGCAGATTGTCTGAACAAATTACGGAATATGATCTACAAGGCATCT
GTTGTACCCGAGGAACCATCTAAGGAGGACATAGCAAAGAGGGAAAAAAGGATAATGAAG
GCCAAATCTGAAGCTTTGAAGGGGAAAAAAAGAAAATCATTATTAAAAAGATCCAGACGC
TGCTATGGCAATGATCCTGACCCCATTCCAGGTCAACCTTATGCCGATACAGATTGGAAT
AGCTGGAGTGATACATGGGTCAACGAGGAAGATCAGTGGACCGGCACAGAAACCAAGGTG
TTCACTCCTTCTCACGTTAAGATACCAGAGCCTGAACCCATCAACAATGAACCTCCAAGT
TCCCTTGGTCAGAGACTTGATGTTGGCAGCTTATTTGAGAATGCTAAGTTTACCAAAGCT
CCTGACTACAGTAAACCTAGTGGTGATTCATATATCACCCAGTTTAACCAGGCTGCCACA
GAATCCATCAAGAATACTATTGGGATTGGAAGTACGTCTCGTCCCCAGAATTCATCCAGC
TCTCTAGGCTTATCCAATCTGGGTCAGAGCCCTGCAGTGTTATTGCCATTGTCAAGCTCT
CAAAACTCAATGCCTCATGCCATTGCTCAGCTGACGCAGATCTCACAGATTCCTACTGTC
ATAAATAGCATGCAGCAACGACCCAAGCCTCAGCGTTCAAAGCTTCCTCCTCCATCAAAG
ATTCCATCAACAGCTGTGGAGATGCCAGGTCACATTCCTCGCAATCCTCAATTAGATGTT
CAGTTTGGTCTGGACTTTGGGTCTGAGCCTTCGGTGTTTGGATTTGGCAGTGCTGTAACA
AGCTCTTACACCACTTCTAATGGAACATCAAATCATCTGAACCAAGGCCATGTGAGTCAG
TCTGCTGGGGATGGTAATCCCATGCCTTCGCCATCGGCAGGATCTGCCAAGGTGCCATCG
GGGATGGAACCCCAGGTCTCTAACAGAGGTTTTCACAACTCTGTGTACTCTTCACCTTAC
TCTTCGGCCAATGGTTATACATCCTCTTACCAAAGTCATCCCAAAGGGCACACAGCCAAT
TCACAGCCATCACAGTCCTCATTCCCAGGGCAATATCCGGTGTCCTACCCAGGCCAGACT
CAGTTTCCAGCCCCTCCCAACACCACCCCTTTCTCAGCACAATATAACTCAAATTCTTTT
TCTGGACAAAACCAGTATTCTGTTGGTACTTCAACTCACCAGAACCAGTATCCTCCAGGA
CAGAATAGTGGTCCATCTCAATATTCAGCTTATCAGAACAATACCTCATTTCAGACTCAG
TCAAACTATCCCTCCAACCAAGCTGTGTTATACCCTACATCAACTCAGTCGGGTGTTCCT
TCATACACAGCTCAGTCAAATTCATATCAATCCCCATCAGCCGGATCTTATCACTCTAGA
GACGGCCCCACCAATGTGGCAGTTAGCACACAATCCAATAGTGGTATTTCATTCCCCAGT
CAACCTCAGAATTCTAATCTGAAGCCTGTAGTCACACAAAGTAACTCTAGCTTTAACTCA
CAGAGTTATCCCACACCAATGCAGCCATCGTCTTTGGCAAACAAATTAGGGGAAGGTCTC
TCTAAAATATCTATTAAGGATTCTTTGGACAGCCATCAATCACAGTACGAGCATGAATTT
TGCATCCTCTCAGCTGGAACTAATGATACTTGCGATTTGGTACATGACCTCGGCCGATTA
GACATGCCGATGGCAGCCAATGTCAGCAAGCGTAACAAAGTATCTCCTTGTTCCGTGGTG
ATGTCCATGCTGTATGCCAAACGGTTGAGACAGCGCAATAAAGAATACCTTCAGTCCATG
TCTTCTACTGATGTCTTCTTCATATCTATGATGATGGCCAGTAAGTACATGTACGATGAG
GGGATTGATGAGGAGGTCTACAACGATGAATGGGCTGATAGTGTCGGACAAGAAGTGGAG
GATGTGAACCAAATGGAGATGGACTTTTTAAAGGAAATGGATTGGCATCTCTTTGTGAAA
CCAGAGGAATTTGATCAAGCCTTGACTGCTATAGAGAGAAGATTAGCGCTAAAGGAGGGA
GTAAAGAGAGGCTGGTTTACCTACACGGAGCTGGCGGTTCTTTTGGACTGGGATCCTGTT
TTCAATTTGTGGAACCAAGTGGGTCTGGATTGCACCAAGGTGGTTTCGCTCTTCTCTGCG
GTGTATGTCGCCAGTTTGGTTAGTATGATGGGGTCTGCTGCCATCGCTCTCCAACTGTCC
GGACCAATGGCCACTATGGTGTGTGTTCCCTGTTTTCTCATTCCCTTAATTTTGTGGGTA
TTTCACAAATTTATACAACCATGGCTTTCAAAGATATGGGGCAATTCTGAGTATGTGACA
AGTAACTTGACATGTCCCTTGCCAAAGAAAAAAAAGCACCCAGATGGTAAGGAAATGCAG
ATTAATCTGACTGGCTTTCTCAATGGAAAGAATGCAAGAATCTTTGTGGCAGAACTATGG
GAGCATCTGTGCAGCGCACAAGAAAACATTACTGGCATTCCAAATGAATTTCTGGAACAG
AAGAAAAATGAAATAAAACAAAGACAGGAAGAGCAAGAGCGTCTTCAGGAACATCTGAAA
AAGAAGGAAGAACAAATAAAGGAACAGCTGTCAAGGGAGAGAAGGGAACTAGAGAAACCA
AAAAGTGTCAAACCATTG------GATGGGGGAGACGCT------------AAGACAGAA
ACTGAAGCTGGGGAGAAGAGAGAAAAGAGAGACAGGAGGCATTCCAAAACACCAGAGAGA
CATAGA------CAAAGTCCTGACAGAAGGCGTGGCAGATACCCCCGACGAAGATCTCCC
CCTCCCAAGAAAGATGCCAAAAGGTCAAGCTCTGGGAGTAGTTCTAGTGGATCAGAATCA
TCTCCTGATAAGGGAGGAATCCAACAGAGGAGAAATTACAGGAAACATGATGAAAGTGGG
AAGGAGTCCAGTTCTGGTAAGCAGAGGAAGAGGCGCAGGAGTCCGCGACCTCAGAGTCCA
CCAAGGAGGTTTCAATCACCTCCTAGAAGAATGAGCCCGATGCATCGATGGAGTCCATCC
CCTCGTCGGAGATCTCCTCCCAGGCGTCCACCACCT------------------------
------------------------------------------------------------
------------------------------------------------------------
------------------------------------------------------------
------------------------------------------------------------
------------------------------------------------------------
------------------------------------------------------------
------------------------------------------------------------
------------------------------------------------------------
---GTCAAAGAAGAGAGTAAAAAGGTCAAGGAAGCAGAATCTGCTGGCAAAGCATTTGCG
ACTCTGGATGTTAATGGCGATGGAAAGGTGGATTATCCAGAGTTGATGAAACACAAGGAG
TTTGACATTGATTCTGATGGAACTGTCAGTGACGAGGAAGCCAAGGAATATCTGGAAGAA
TATGAGGAAGTTGACTTAGCTACATTTACAGAAAAAATCTGGCCAAATATAAAGGAAATC
TACAAGGCTCCTCCAGAAGATCCTGATAGAGTTGAAGATGACAAAGAACCGGATTATAAT
GATGAGACAAAAGCCCTCATAGCTGCTGCCGATGTGGAAAGGAATAAATTTAATGAGGCT
GAAAGGAAATTGCAGGACAATGAAAGAGAAATAAGTGACATCAAGAAATACCTGGAGCTT
GATTTTGGTCCGAATCAAGAGTTTTCCGCCTTGAAAGGCCAGTGTTTTGAATACACGGAC
AGGGAATACACCTATCGCTTGTGTCCCTTTGACAAAAGCACACAGAAGAGTAAAAATGGA
GGCATGGAAACGTCTTTAGGCAACTGGGGCAAGTGGCATGGGCCTGATGAGGACAAATAT
GACACAATGAAGTACGAGAATGGTCAAGGGTGTTGGAATGGACCCGCCAGATCTACACAT
GTAAATCTACATTGTGGTTCCATCAATGCTGTAACCAGTGCCTCAGAGCCAAGTCGCTGT
GAATACCAATTTGAATTCACCACTCCTGCCCGGTGTGATTCGCCAAGAGACAAGATTAAG
ACTTGTCTCGATGATATCAAAGAGCACATACCCTCTCTTCAAGAGAAGGGTAAACTCAGC
GAATCTACTATTTTGNNNAAAGCTCCCGCCTATGCTACACCCCCCGCGTGCCTTCACAGA
GTCGGACTAGAGTCAAGCTCAACAGGGTCTTCTTTCCCCGCTGATTTCACCAAGCCCGTT
CCCTTGGCTGTGGTTTCGCCGGACGGTAGA------------------------------
------------------------------------------------------------
------------------------------------------------------------
---------------------------ATCAAGATTTACAAGACATCAATCCTGATTTTC
AAAAACAGAGATCGCTATGTGACAGGAGAGTACAGATTCCGACATGGTTACTGTAAATCA
AACCCAAGGAAAATGATACGGGTGTGGGCAGAAAAAGAAATGAGAAATTTATCAAGATTG
CACAAAGCACAGATTCCTTGTCCTGAGCCAATTCTTCTAAAAAGTAATGTCTTGCTCATG
ACTTTTATTGGTGAGGACCTTGCTGCTCCTTTGCTAAAAGATGTGGATTTACTGGAATCT
AAAGCTCGAGAATTGTATTTGGATGTTATTCTTATGGTTCGTAGAATTTATCATGACTGC
CGACTGATTCATGGAGATCTCAGTGAATTTAACATGTTATATTTTCATGGGCAAGTTTAT
ATTATTGATGTGCAGTCCACAAGTGTCGTTGGGGACGCTGTAAGCAGAGTCCTGAATGAA
CTGGGTACCAATTTTATCGAGACGCTTCTCCTTGCAATCTGTCCCAATGGAGGGGATGAC
CAAGACACTGAAGTTGTGAGTCTGTCCACCATACAAAAGTACTGGCAGGCCATGGAGGAG
------------------------------------------------------------
------------------------------------CCTGAGCCTATTTATAACAATGAA
GGAAAACGGTTGAACACTCGTGAATATCGGACACGAAAGAAGCTGGAAGAAGAAAGGCAC
AAACTAATTCAGGAA---------------------------------------------
------------------------------------------------------------
---TGTCAGTATGTCAAGTGCAAAGACAAGTACGATTATGATAACCTGGGTGACTGTGGC
GATGGTCAGTACTGTGTGAAATACAAAACCATTGCTTGGATACATGACTCTGGAGAAATC
ACTGGCTCTTTGCGAGAATCCCATGTTGTGACAAGAACTTGTGAGCCTAAAAAGGGCCGA
AAAGAAGGCTGTACTGGTTGGCAAAACAATGGTGGGATAACTTTGAAGTGCTGGTGTGGA
TCGGATGGTTGCAACGGGGAGATCACACTTCATAGCATGGGGGAGATTGTCACAGACAGA
ACCGGCTTCCATTGTGCCGAGGCCATCTTCCCAGCTGGCTACTGTATCACTCGAGTCTAT
GTCAGCCTGTCCGAA---------------------------------------------
------------------------------------------------------------
------------------------------------------------------------
---------------------------------ATGAACTTCAACATTGAATTAGCCCTT
GCCTCAGGGGGGCGCATTGGAAAAATCACCCCAATAGCACATGGGCGAACGGTATCTCTG
CCTACCCCAATGTGTACATTGTTCACGAAAGGAGGAAGTNNNCCTTATTTGAGCCTTAGT
ATGCTTGACAAGATTAAACGTGTGCCACAACTTGCCACCATGAGCGTTAATTCATTCGTG
GACCATTTTGATAGTATAAAAGAAAATGGCAAAGGTCTCGCCAGCTTCACATCCATGAAG
GATAAGCTGGTTTTCTCCACACTTCACGATGCCAGCCTGCCTGTCCAATCAGGGAAAAAT
GACAGGTCTGGGGTGGCTGTGTGGGGCAAAGGGGGCAAAACCAAGTTGGATCCGAGTCAG
TACATGAAGATACAGGAGGCGCTGAAAGCCGACTGGATCCTGGCCCTCAATGACGGAGAC
ACTGACCAAGAGAGTGGGGAGAAACGGTCCGGAAAGGCAGTTGACAGGACGCTTGATTTC
CTGGATGAGATGGTCGCTCAATGGAAGAAGAGTGAAGAGTTGAAGAATTCCAGCCTGATA
GGGGTGATAGTTGGGGGATACAGTGGGAGGCAGAGGGAAAGGAGTGCCAAGGAGACGTCA
GCCAGGCCAGTCCATGGGTTCATGCTCGGAGGGTTTCAGAAAGGAAACACGCAGGAAAAT
ATTCTTGATAATGAGTCATTCACAAAAATTCTAACGGAAACACTGACTCATCTACCAGAG
AACAAGCCCAGGATAATGGAAAACCCATGGTCTCCCCTACAAGTTGTCAAAGCATTCAGA
CTTGGTGTGGATGTCTTCTCCAGCGCCTATCCACATACTCTTGCAGAAAAAAAGGCACAG
TCAGAAAGTCAGGAGTTTTCCAAGAAGACGGAAGAGAAACTCAAACGTTCTATGGAAACT
AGACGAGAGAACAGGGAAGCCCAGATCCGAGCCCTGCAGGAACGATTGAGGATAGATTTG
CCACCAAATATTCGGCATCAATTTGGCAGTCGTGTTTGTGACACTTTACTTTCAGACCAA
AATCTTGTGTCTTTAGCTCTTGAAAGACAGAAATCAAAAATGGGACCTCTAAGACCTTCA
AAAAAAGAAAATGTCCAAGGTCTACCTGTAAATTTAAACAATAACTATGAGCTCAGCNNN
TGGGTCACCATCCTTATCATGGCTGTTCCAGTCTCCATGATTGTCATGGGTTCCATTCAC
CTGGATGACTGCGATGCCGAGCGGATGATTCCAATTTACCTCATCGTGGCTGGAACTTTT
GGTTGTGCTAAAAATTTGTTTAGCTTGATTCAGCGCTGTCGAGTTTATCGTGCCGACGCC
ATTATTGCGGATGCCTGGCGAACTGCACGACTTGAA------------------------
TACAAGGGAAAATCATCTGGTTTCCCATTGGATGCTATTTCAACTGCTTATGCCACTGTC
CTCCATACATTCATGAAGAAATTCTCAAAGCAAACTTTAGACAGCATCTATTATTATGGA
ATTCAAACAATGTTGCAGGAGTTAGCTAAAGGAAACCCTGTACATGGATTCAAGCTATAT
CTACAATTGCTGGCTTTCACCAAACCGGACATTGTTGTGGACAAACTTCCCCAGTACTTA
GAATTGCTCAAGATGCACCAAAATAACCCAGCACAATGTTTGTCTGTCTTGTGGGCTCTT
GGTCAGTGTGGATTCAAAAACTTTAACTGTGGACTGAAAGTGTGGCTAGATCTAATGTTG
CCCGCTCTTGAAGTCCGCCAAGTTGCTCATTATCCTGTTGAGTACTTAGAGGCTCTTAAC
AAGAAGACTACGAAAAGCTTTGGTTTGGTGACATTGAGGGAGTACTTTCAAGTTTTGGAT
GTTTTCTTCTGCCCCAAGTTCACTTTGGCAACTGATTTGAAAAAACGTTTGACTGCAATG
TATCCATTCATTAAAACACTTGCCTATGGAGAAGAACCATCACACAATCTGAGAACTTTT
TTTCCTTCTTACTTGGCTCGTTTTTCATCAACTAATTCCCAGTTGAAGAATGAGTTATTG
CAGTGTTTGACACACTGTCTCATCACAGACAAACAATCCTTCAGTGTGTGGTGTCAGCTC
TACACCAAACACCTTTCTGCCTCCAGCCACCTATTGAATCATATCAACGGTGAATGGCCA
AAATTGTCTTCCAAATTTGACAAGAAAATCTTGAATGAAACATTGAGGTCATTTTCCGTG
ACAAACGAAGAACTGGAAATCCAGAGCAAAGGAAAACAAGATGGTCTGAAATTGTGTCAA
GCTACTAAGGATCTGATGGTGAAGTTGCACTTTCCTTGGAGTTTTCTCGTCGCTTTTCTA
GTCACTGTGTTTGCTGCCATTGTCGTCTATGACATCATGTCAAGCCCAAGTTTTCGTTCA
TCTAAATCAATGCAGTTTTTGGAGCATTATGGCATTTTGTCACTACTTGGGAAAACATAC
CAGTTTATTAATAATGCTTTCACTTTATCGATCAATTGGCTCAAAGTAAATTTCCCCATT
TTTTATGCCTCCGTCCGTGACACGGTGGGACCATTTTTGATTCTAGTGTGGCGCAAACGA
CGCCACAGTGATGTGGATCCTTATAAAGGGCCACAGGAGTTCATGGAAGCAGGTGTTAGA
GGATTTTTGATCAATTCTGTCCCAGATAGAGAGGAACATTCCCTTGATGAAGCAGTGAAA
TGCTTGCGTAAAGCATGTGTCAAGCTGTATGGTGGCATCAGGCCATTGAAAAAAGAGGAT
GCTTCCAAGGGCTATGTTATGATTGATTTCATGGAGCCTGATGATGTTGTTCCCCTGCCA
CATCCAGATGCTGCTGCAAAAACAAAAGAGGAGGAAGGTAAGCCTCCACTGATGCTGGCA
CCTCACAAATTCAAAAGTTTCCGCACAGAATTGCGCAATATCATGTTTATCAAGTCTGAT
GTTGTGGACCCAGTTGCAGTGATAAACGCTGCTTTTGATCTCATCATGGAGAAGAAACCA
CTGTTTACGGACAGCATTAACCGGATTCTTCCTGTCCAGGGTGTTTGTGACAATGATTAC
AAACAGCTGGAGATTATGTGTCGTAGGGTTCTGGCCCCATATGTTGGAGAACACCTGGAA
CCCCCAAGCTTTGGTGTCATGCTGATTGACAAGATGTGTGAGCCGGGTGCTGAAGTCCTG
CTGGAAGTTGTTCGGAGTGTCATCTGGTGCCTTAATCCTATGGCCTGGCAAAGCTCTCCT
TGGTGTGAGCCAGATGTTACTATTCACCTAGAGATCATCGGCAGCAAGATCATACTGAGT
GCCATGCCTCAGTATATGAAATACAGACAATACAGTCCATTCTTTGGGATCAAAAAGTTT
TGCCTCAAATTTCAGAGCAATGGGTTTTTCATTGAGTTGCCAGCTCTCATCCTGACAGGT
CTATTCTCCATGCCTCTAGGCGTCCTGCAGTTTATCCCTGTGTACCACTCCTTGCATGAT
CTCTTGAAGATTCACTCGGAAGTCAGTGTTCTTCTTTTCTTGGCTTTCTATGCATTGGTT
GTATGGAGTTCTGATAGACGTGTAATCAAGTTTGGAGATAAGGTCATTAAGCCAGGGGCT
AGTTTTGGAAGGCCGTCATCCTCAAAACCTCTGACTTTCAAGGAAAAAATGAGACAACAG
TTGATCAAGGCAGGCAAAGTTCCGGCCTACATGCAGGTTCCAGATATACCATCACATAAA
AGTCTTAATCTTTGCGTGGGCCCCACCTACGACCAGGAATGTGCCCTGCATTTCAACCCC
CGACTGGATGACAACAAAGTAGTGAGGAACAGCCTGCAGAATGGATCATGGGGGAGCGAA
GAGACTGCTGGGGGGTGCCCGTTCCGAAGGGGGCACGGATTTGAAATCCACATGAAAGTC
CAACATCATGGATACAATGTAACAATAAACCACCGTCATTTCTGTGATTTCAACCACCGC
ATGCCMAAAGAAAGCGTCCAATATATYTACATTGAAGGAGATGTTGCCATAAACTTCATT
CAATTTAGAGGAGGTGCCCCAGCAGTCCCACCTGCCCCTTCTTATCCCGCTGGCGGACCC
GTTTATAATCCACCAGTACCTTTTACCTCACCCATCGCAGGGGGGTTGTATCCAGGCAAG
ATTATTTACATCACAGGAGTCCCCAATCCAAACCCAAGCAGATTCACTGTCAACTTACAA
TGTGGTCCCTACGATTCCGGGGACTTTGCCATGCACTTTGATGTCCGATTCAATTATGGG
AGTGACCGTAATCAGGTGATCAGGACTCATAAACAGGGAGGCAACTACGGAGGCGAAGAG
AAAGGCATCACTCACTTCCCCTTCTACCCTAATGCTAACTTTGAGATGATGATTCTCACT
GAACCCTCTGGATTCAAAATTGCTGTCAACAATCAACACTTTGTTGAGTTCAACCACCGC
TTACCTTTCAACTGTGCTGACCACATCAACATTGTGGGAGACGTCAGATTGTCCCAAGTT
CGATTCCAGGACCAAACTCTTGGTGATGTGACCAAGAAAATTAATGATGCAAATCGCCTC
ATTGAAACAATGACTGCTTTAGAGAAACTGCGATTGATTCGACAAGATGCTGCCAAAAAG
AGAGGAGACAATGATATCGGTGAATCACGTCAAAGTTTTGAGCAGAAGATAGCTGACATG
ACTCGTCTTGTTCGATCCCAGCTTGAGGTCTATAAGGAGGAAGAGCAGCAGTTGAGAGGA
AAAGCGGCCATTAGAAGGAAAATATGGGACAATTTGGAAGACAACAATTTGGTCTCTGCT
CCTCGACCCTGCCACTACAGGATTCCAAACTTTGAAGGAGCATCAGCAGCTGCTGACCAT
CTGAAATCTTTGGATGAGTTCAAGAATGCTCGTACCATCAAAGTCAATCCTGACAAGGCA
CAGGAACATGCTCGCTTCCTCGTCTTGGAGGATGAAAAGGAGCTCGTTCTTCTCAACCAG
AATCAGAAAGATTTGATGGTGCCAACACCTGAACTGAAATCTGGCTTGTTGAATCGTGTG
GTGCCTCCAGAGGGGGCTAACAAAGAGGAGTTGAGGCATTGCTGCACAACCCAGGGAGTG
AAGGAAAACAGCAAGGAGATTGCACTGGAGGACAAGATTAGTTTGGACTTGATTATTGTG
GGGAGTGTGGCCGTTTCCAGAAATGGCTCTCGCATTGGCAAAGGCAAAGGTTATGCCGAC
CTGGAATATGCCATGATGCGTACCATGGGGGCTGCCAATGCAAACACTGTGGTCGTGACT
TCTGTGCATGATTCTCAAGTTGTTGAGATCCCAGATGATTTGGTGGATGAGCATGATATA
ACAGTGGATTACGAGATAGGAGAAGGATGTACTGGCAAGGTGATGGACGTTTTCTTCATC
ATGGACTCTTCCTCCTCCATCTACATCAACGACTACATGTCTCAGCACAGTTTTGTCCGT
GACGTCATCAGTCGGTTTGACGTCAGCCCGGAAAGTACTCGTGTCGGAATGCTCACCTAC
AGTGATGATTTGGAACGCCCAGTGATCTCATTGAACAGATACACTGACAAGAACGAACTT
CTGAACGCCATCTCCATCAGTAATCTTCCTTACAGAACTGGTATCACCAATACCGACTTG
GCCATTAGATACGCGAGACAAATCTCCGAGTTTAGACAGGACATCACCAAGGTTCTCGTG
GTGATGACTGACGGTGGCTCCAATTCACCCGCATCAACTGCCCGCGAGGCCGAGCTGGCT
CGCAACGCTGGTTTCTACCTGTTCGTGGTGGGCATCGGGCAATACAGAGAGGAGAGGGAG
TGGAGGTCCATCGCTAGCGACCCCGATTCAAGCTTCGTCTACAACATCACCACCCCACGT
TTCATGGAGGATGTCAAGTTCACTCTGCCTCCTCAGGCTTGCTCCCTGCCGCCTATCATC
ATTGGTGGATCTTGCAATGTGAACCAGCTGTCCGAGGTGTACTTCGTGGCTTCGCGGAGC
GCCAGTAACAAGGCCATTGACCTGATCGAGAACTTCAAGAGACGAACCAGGGACCAGCGG
GACAGTCTCCGACTCAACTACATGATTGAGGCCTGTGGATCCGTCACCAACGCTGCTCTG
GACGATGAAGACGTCATCTGTGACCGATTTGGCAGGAGTGGCGACACCAAGGAGTCTGTA
GACGCCCTCTTCGTCCGTGCCAGGGCCACAGAATCCAGGAATGATGGAGGCCAGGTCATC
GTGCTCTTCGCTGACGATCCTACCATGCTCAGCAGGTTTTCGTGGTCCGATAACGCTCGT
AGCTCTGATGTGACAGTCATCATTGTGGACCTTGGCATGAGGACGTACGGGGATTTTGTC
CAGAGAATGCTGGTGGACGATTTTATGCCGTCTTTGATTGATCTGATCTACTGGCGAGAT
GTCAAAACGACTGGAGTGGTATTTGGGGCTATGCTGGTGGTGCTTCTCTCCTTGGCCATT
TTCTCCCTGCTCAGTGTGCTGGCTTACCTCTCTTTGGCCGTCCTGACAGTCACCTTCAGC
TTCACCGTCTACAAGAAAATCATGGGAGCAGTGCAGAAATCCAATGATGGACATCCTTTC
AGTCAACTTATCAACATGGACCTTACCTTGAGTGAGGACAAACTGAAGAGTATTATCCAA
AGCTTCTTGAAGAATGTGAATTGCACTGTCAGTGAACTGAGGCGACTGTTTCTCATTGAG
GACATGGTTGACTCCATCAAATTTGGACTT------------------------------
------------------------------------------------------------
------------------------------------------------------------
------------------------------AAAGATTCTGAGTGGGAAGCTGTAACCATT
GCCTTCAAAGAGCGAGAAATTGCTGTGAATAGAGCCAGTGAGCTGGTGGATGAAGCAAGG
AAGAGCATAGAAAAGATGAAGAGGGTCGTGGATGAGGCCAAAAGTAACAAGGTCACCATG
AAGAACTCGGCCATCTACCCAGCCACTAAAAAACTGTCAGATTTCAACAAGGAGATGTCT
ACTGCTGCTGCTCAGGTTCGTCAAGCTGAATCTGATGCGAAAGTAATGCTTAAATACAAA
GATTTAATAGACAAAGGCAAGAGACAATTTCAACTGGAGGTGGAGAGTCTTATGCCAGAC
AGTAAAGGAGGAAAGGCTGGTCGGAAAATGACTGACGAGGAGTTGAATGCTTTGATTGCT
CATGCACATCGTAGAATTGAACAGCTGCAGAAGCAAATAGCTGAGCACCTGGCAATGGAA
CAAAAGAGACTGGCTCAGTCATTGGAGGCACAAAAACAGGAAGATAGATGCATTACAGAA
TCAGCTGTTAAAGATGAACACGATCGATTAAACCAAGAATTTGATTTAGAAAAACAAAAG
ATGGAACTTGAATTTTATGCACGAATGGAAACAGATGTAAGGAAACAGTTGAGCAGACAA
GCCGCTGCTCACAGCGACCACCTCAAAGATGTCCTTGCTATTCAAGAAAAGGAGTTGAAT
GTAGATTTTGAGCGCCAGATGAATGTAAAACTATTAGAGGAGAGAGAAAAATTTCAAACT
GAAACCTCTAGCTGGATTTCCCGACTGAAAGGAATAGAAGCGGCTGTTGATGCACGAGCA
GCAAGTGAAAAATTGGCTCGCACGGCCCAAGACTTGTGGCTGGCTTGCATTGCATTGAAC
TCTACTATCTTATTTGGAAATGAAAGTCAGTCACTGACACCCCTTCAACATCAAGTCGAG
GCTGTTGTGAATTCAGCCAATAAGCATCCTTTCGTAGAAACCGTGGCAAACTCAATATCC
CCAGTTGCTTTAGATCGAGGAATCTACACAGAAAGTGATCTCAGAGACCGTTTTGTTCGT
GTGGCCCAAGTCAGTCGCCGTCTTGGGTTAATTTTGGAGTCCAATGCCTCGTTGTATAAG
TACCTCGTCTCCTTTTTGCACTCTTTTATGCACATGAATACCGTGGCTGCCTACTCGGAG
AAAGACCTCATCTCATTGGACGAAATGGACAACTTTGAACTGGTGGCAAATGCACAGTAC
TGGATGGAGAAAGGAAATCTGGAGATGGCTGTGAGGTTTATGTGTCAGCTGAGTGGGGAA
TCACAGGTTGCAGCAAAAGATTGGATAACAGAGGCCATGTTGTTGTTGGAAACGAGGCAG
GCAGCAAACACTATCATAGCTTTCGCATCGGCTCGAGATGAGAAGAGAGCTCAGGAGTTG
AAGATTCCGTTTACCGTTGAACAAATTGTGGAATCGCCTGTGGAGACATTCAACGACATC
CTCACCAAATACAATCTAAACGAAGAACAGCTATCCCTTGTCCGGGACATTCGTCGCAGA
GGCAAGAACAAACTAGCCGCCCAGAATTGCCGCAAACGTAAGGTGGGTGCCATTGTCACA
CTATCAGATGAGATGACCGATCTGCAAAAGGCCAGGGACAGACTGAAAGCGGAGAGGGCA
AAAGTAACACCTCTTCTCCGCATTGTACCTCGTGTGAGAAATGTCCGTGATGTTCCTGCT
CACTTCAAAACAATTCGTCAAATATGTGAAGAAAACAAAAGTCATATGAACTTCATGCCA
GTACCAGCCGGCTCATGGCAAGAAGCTCACAATGCAACACATGCAAAGAATAATAAATTG
CTCATTGCCAGTGTTGTTGCTGTAGTAGGCACCTTTACCATGCTTTACTCAACAGGTTGC
TTCTATTTGCATGGAGCTCCATGTTCGTGTCTAGTTGTGGAAAATAATAAAATTGGTTAT
GCTATTTATTTTCCTGCATACTCTACCTGGGAGAGAACGATTCTCCATCTTGAAGATCTC
TACGTCAAACCTGAATTCCGAAGCAAAGGCATCGGAAAAAGGCTATACCAAGCTGTTACA
CAGATTGGGATTGACATGGGAGTGGCAAGACTTGAACTTGATGTCTTACAGTGGAACAAA
AAGGCCAAAGACTTTTATGAAAAAATTGGAAATGTGGATATAACAAAAGAGTCATGGCAT
GAAATGAAGGTCAACTGGGCAGCGTCACCAAGCACAGCACCGAAACAAGACACAAGCAAA
CACTTCCACGTATTTGTAGGGGACCTCAGTTCGGACATTGAACAGCACCAACTCAGAGAC
GCATTCGCCGCATATGGAGAAATTTCAGATTGCAAAATCATCCGTGACCCTGCCACCATG
AAATCCAGAGGGTATGGTTTTGTCTCATTTGTAAATAAACAGGAAGCGGAGTTTGCCATC
AGCAGCATGAACAATCAGTGGTTAGGTACCAGGCCTATACGAACCAATTGGGCCACACGG
AAACCTTTGGCGCCGGTGGCCAAGGAAAATGCCAAACCTCTAGCCTACGACGAAGTCTTC
AGCCAGTCCAGCTCTACCAACTGTACTGTCTACTGTGGTGGTGTCGCCAACGGCCTCACA
GAGGAAGTGATGCGTAAAACATTTGCGCAGTTTGGCACTATTCAAGAGGTCAGAGTGTTT
AAAGACAAAGGTTACGCCTTCATCAGGTTCAGTACCAAGGAAGCAGCCACACAGGCCATC
TGTGGAGTCCACGGGTCAGCGGTCAATGACCAGGTGGTGAAATGTTCCTGGGGGAAAGAG
TCCAATGAGTCCAGCCAGACAAGCCAACAGTCCAATAGTCCTCCAGTGGTCATGGTGCCG
TCCCAGCAACAGCAGCCTATAGCTGCAAGCCCTGCTGCTGCGGGCCAGTTCTACAACTAC
TATCACGGCGCCCCCTATGCAGCTGGCACCCCTGCCTACCAGAGCACTGTGCCTACTCAA
GGACAGTTCATACCTGCCGGACAGTGGCCAAGCTATTCCACATACCAGGCCTACGGAAGT
ATGAATGTACCAGTAGGAGGTTACGCTGGCCTCCAAATGCAGCCAAGTCAACAGCAACAG
TTCACAGGCACGCAGGGCATGGTGGGATACCCAATGCAGCAGATGTCGAGATCAAATGTT
CGATATGAGGTGCTCCCATCAGAGGAACAAAGTGTAGCAGCAGAACCAGTTGAGATGGCC
ATGGTTGTCCCCCCTCCCGGGTACTCAGAGACTGCTGTCATGGAGCAAAATGGAGATGAT
CCTGCTTTTGGACCAGCCAAACTCCCAAACTATGAGGAAGCAACCACATTACCAACGTAT
GAGGAAGCTGAGCGTACCAAACTTGAGCAATCTGGTGGTAATGCCAATGATTGTGAATCA
GGCAGACTTACTTCCCTTGATGGGATCAACGAAACAAACATTGGAACTGATGGCATGTTC
ATTTGCACTTTCTTCATTTCCTTTTTGTTTAACTGGCTGGGATTCCTTCTGTCCCTTTGC
CTGTCTAATACGATTGCTGGCCGATGTGGAGCTCTGTCAGGTCTTGGCCTCTCCATTGTG
AAATGGGTAGTTATTGCCAAGCTTGATATGTCCAACAGGGACCCAAACAACCTCAACGAC
CACGTAAAGGTGGCTTTCGATGAGGTGATTGGAGAGCCCGATGGCGCCCATTCCATTGAC
TGTGTCTGGACCAACTCGTACAAATGCTTCAGCTGCTGGAAGTCCTGCTGCTACAACCTT
CTGACCATCTTCTGTGCCATCCCTATCTCTATGTGCTGGGGTTGCGAATTCGCCTACATC
ACCTTTACTCACGTGTGGCAGATCACACCTTGCATGAGGGCCTACATGATCCAGTGCGGA
TGT---------------------------ATTCGTGGGGGAGGAGAGGCGTTCAAATTT
CCATGGACAGCTTATTCTAAAGCTCAACAGTTTCCTTTCAAATTTTACTGGAAATATGGA
CGTCTGTTTAGATACTTCTTTTACACCTCTGCCATCATGTTCCCTCTCATGGTCAAGCTT
ACCAAA
>frydis
GAGAAGAGACAACTTGTGGCCCTCCACCAACAACACATCCAGGCTATCCTGAATGAGAGA
AAGAGGGAAGCCATGGACAACTACATGNNNGCATTGGAGACGGGAGAAGTTGACAAGATC
ACCAAGTATCTTCACAACTACATCAAGGCAGAGGAGAAAGATCGCATGCACACCGTCAAC
CATTTCGAACACATCAGGTATGCTGCACCTAAGGAGGCCCTCCGTATCCACCGCCACATC
ATCAACCACCTCAAACTGTCCGAGCTAAGGATTGACCAGGCCTTGGACATGTTGACACAT
TACCCAGCCGTCGAAGCTCAAGTCAGACCAGAAATTGAGGAATTCATGAAGAGTTTCAAT
GCTATTGCCACTAGCATTAAGAATGTGGTCCTTCCTGTTCCTGTTGTGGAAGACGATAGC
ACTGGCAAGGATAAGTTGTACAAACAGATTACAGTTGAAGTTAAGGGCCATGATCCTGCC
GTCCTCAACAGTTACCAAAAGTTCACTACAACAGCTGCTGAACACTTGGGTGTGCAGATT
GCAAACATCTCCACACCTCCCAAAGTGATAACACGAAAAAGTCTGCTCAAGTCGGTTTTC
ATCTTCAAAAAGCATCAACATCAGTATGAAACCCGCACATTGTTCAGAATTTTTGAGTTA
AAACACCTTACCGAGTCCACAGCCCTGACGTTTCTTGAATACATT---------------
------------------------------------------------------------
------GAGGCCTGGATTCCAAGTGATCTGTATTACACTAAGCAGACAATTGGCAATGCC
TGTGGCACAATCGCAATTGTTCATGCTTTA------------------------------
---------AAAATCAGATTCATACCTGTTGCAGACCAATTGGAGTGGGTGAAATCGGCC
TTGAACTTGAGGAAAAAGTTCCCTAACCTCATTAAAGGGTTTGATCTTGTCGGCCAAGAA
GACACGGGCGGGACACTCCTATACTATATTGAAGCACTGCTGTACCCGACGGAACATCTG
CCTTTCTTCCTCAATGCTGGAGAAACAGATTGGACCCACGCCACAGACATGAACCTGATT
GACGCCATCCTTCCAACAAGGGCCGACGATATTTTACAGGATTCCTCGGGCCTAGTGTTA
GACAAAAGACCAAAGTACATGGACACACGCCGAGACTTGGACGTCTTCAAAGACCTTGTA
TTGATGAGTATTCAAGAGCTGGTGGACGAGGGACGTCTGGACTCTGTCGTACTGTCGGAG
GATGATTCCGGTAAAACCGTGGAGAAGAGACGTTACATGGGACTGTGTATGCATCGACAG
GCCAATCAATTTATTCCTTTCCCTTGTCTCAGGGCTGGTCGC------------------
------------------------------------------------------------
------------------------------------------------------------
------------------------------------------------------------
------------------------------------------------------------
------------------------------------------------------------
------------------------------------------------------------
------------------------------------------------------------
------------------------------------------------------------
------------------------------------------------------------
------------------------------------------------------------
------------------------------------------------------------
------------------------------CGCAAACGCACTAGTCTGTATGAAATCCCT
GCTGTGGAACTTGATCACGACTACCAGGGCTTAACACCTAGTGCTTCTGACAATGAATCC
ATGGACAGGCAGACAACTCGAAGGATTAAAAATAACCATGCATCGAAACGCTCAAGAGAA
CAGCGCAAGCAGAAATTTGTAGATATGGTTGCTGAGGCAGAGGAACTAGTTGTTAAAAAC
CAGGAATTAAGGGAAAAGATTGTTAGATTAGAACAGCTTGCGAAAGAAATGAAACAAGTT
TTGGTAGCTAAAATGGCTGGCCCAGATATTAATAAAAACAACAGGTTGAAAGATTCATCA
GGGGTGTCGAGTAGTTCACAGTCTTTTGTCTTTGGCAGAAATCTCTCTCAGCGAGTCACA
GGCATTTCATCATCAGAAGCATCTGCCTCATCAGGCTTTGTATTTGGGGAATCTATGAGT
TCGAGGGCCACCGTGGAGACAAATGGATCTTCTCAATCCCATAAAGATGAAAGCGATTCA
GATTCTGGCAAGCTGAACCAGACGTTAGAAGAGTCTGCCAGGGAATATCAAGCAAAACAT
GAAACCAAAACAGAATTGAAGGAGGTGGAAACCATTACCGGGGAGGAGGAGGAGTCAAAT
GTCTTACAGGCGAACGCCAAGCTTTTTTTCTTTGAAACAAGTAATGAGACTTGGATTGAA
AGGGGTAGAGGGACAATTCGACTCAATGACATGTCTGCAAGAGATAATACCAACTTTCAG
TCTAGACTGGTCATG---------------------------------------------
------------------------------------------------------------
------------------------------------------------------------
------------------------------------------------------------
------------------------------------------------------------
------------------------------------------------------------
ATGGCTTCATCACTATCTCGCACAGTATTGAAGTCATTGAAGGGTCGCCCCTTCTCAGCT
GCTGCTGCCCAGGCAGAAAAAGCACATTGTACTGTGAAGAAGTTGAACAATGGGTTGTTG
GTAGGGACGGTTCCTTCGGCGTCTCCAATTGCACGTCTCGCTGTTGTCGCCCATGCTGGA
TCACGATTTGAAGATGGAGACAACTTGGGAGTCTCTCATTTCCTACGGTTGTCCTCTAGG
CTTAGAACTGAGAATATGTCCAGCCTTGCAGTCACAAGAACAGCTCAACAATTTGGTAGC
GACATCACGATTACAGGAACAAGAGAGTATATCTATTTTAAAAGTAATGTGACAAGAGAC
TGGGCAGACCAGATGGTTAAAGTACTACAGGAGTTGACAACCAATCAGATGTGTGAACCA
TGGGAAGTATCTGATGTTCAAAGTGATGAAGATGGCATGCTTTTGGACTTAGCTCTCTAT
GACACACGCCCTCATATCCGTGCTGTGGAACTGCTTCACTCGGCTGCATACAGGACAGGC
CTGGGCAATTCCCTGTATGCCCCTAGTCACATAGTGGGCCAAATCTCTCCACAACAGGTG
ATGCAATATGTAAAGGCCAATTTCACAGCTGGTCGCATGGCTCTGATTGGTGTTGGTGTA
GACCAAGCCCAGCTAGAAGAGTATGCATCAGATTTCAAACTTCATGATGGTCAAGGTGCT
CCTGTTGAAAAGGCCACTTACTTTGGAGGTGAAATACGTAAAAATATTGGAGGCGAAGTT
TCTTACGTGGCTGTTGGTTTTGAAGGACCAAGTTTGACCAGCAAAGACCTGTTAGCATCT
GAAGTATTACGGCATATAATGGGCACTGGTCCTCATATTAAGTACAGCAATGGTACAGCT
ACAGCTCAGCTAACTAAAGCAGTAGCTGAAGCCACTAGTGGCCCTTTCTTTGTATCTGCC
CAAAATCTTACCTACACAGATAGTGGTTTGTTTGGCTTCAATGCAGTGGCACATACATCT
CAGGTTGAACAGGTTGTACAAGCAGCTGCCAACAAACTTAAGAGTGGCTCAGGTAATATT
TCGGATGAGGATGTTAACAGGGGAAAGCAGCAGTTGAAAGCGGAGATCTGTATGCAGTTT
GAGAACCCTGATGTTCTTTTGAACTGGCTTGGAGAACAGGCTCTCAATGGATCAGAGATT
GTAACTCCCGAAGATGTTTGCAAAATGGTGGACAGTATCAAGACAAATGATGTGAAAACA
GTTGCCAAGACCATTGTCAGCTCTCGGCCCTCAATAGCTTCAGTAGGAAACACAGCTAAC
GTTCCTTATTTAGACAAGCTA---------------------------------------
---GACTTGGAAGAACAGAAAAGTGCCTTGAGTATTCAGGTCAAAGAACTGAGTGAAAAC
TTCCAGGATGAAAAGGAAGCTAACAGTCGTCTGAAAGAAAAAAATAAGCTTATGAAAGAA
GAATTGAGGCAAGCAAGGGTGGCTCTAAAACAACAAGAAGAGCTTCTTCAACAGGTAGCT
ACAACCTCTGAAAAAGCTGCCAAGGAATATGAGGATATGGAACAAACATATAGAAAGGAA
ATTGTTGTCAGAAATGAAGCAGAAAGAGTTGCACAAAGACTTTTTACTGAGAGAGACCAG
GCACGCCGTGAAAGTGCATTGGCTCTTAGCAAAGTGGCAGACAATAAAAAGCTTATGGAT
GCCATGCTAGAAATTCAAGAGCTCAACACTAAAATAGCTCAAAACAAAGAGGATTATGAT
AGAAAGATTGGAGAGCTGGAAATTCAGCTTAATGCTGCGAAAGAGGTCTTCAATCCTGAG
ACTTTGGAATCAGAAAATGAAGAACTCATAGAGGAAAAGAATTCCCTACAAGTGAAACTT
GAAAAGAGTGAATCAGAAATCAAGGAATTGCTATCAAAATACACAGCTTTGATGGAATCA
TACAACAAGCTAGAAACCAAATATGAAAGTGCTACTAGGCCACCTCCTCCACCACCACCT
CCAGTAATGAAAAGATCAGAAAGGCACATGATGCGATTGAAAAGTATTATCTGCAATGTT
TTGAAAGAGAAGGGTGTGAAGAAAGGCGATTCTATATACGAAGCTTGTTCCAAGAATCTT
CTTAACGTCAGCATCATTTTGCTCAAGACACTTCCGAACTCGAAAAACTTGACATCATCC
TCCAGAAGAAGCAGGAGATCAAGAAGCAGGAGCAGGGAGAGGAGGAGGAGAGAAAGACGC
AGGAGCAGAAGTAGGAGTCGTGATAGGAAAAGGAGGAGTAAGTCGCCTGGAAAACGCTAC
GAGAGGCTGCCAGAATTAACAGTGGAAGAACGGGATGTGAGGACTATATTCTGCATGCAA
CTTTCAGCAAGAATCCGCCCTAGAGATTTAGAAGAGTTCTTTTCTTCAGTTGGAAAGGTA
CGAGACGTCCGTCTAATCACAGATAACAAGACTCGGAGATCAAAAGGAATTGCGTATGTT
GAATTTGCAGACCCTGAGTCTGTGACACTTGCCATGGGACTGACGGGCCAAAGGCTGCTA
GGCGTCCCCATCATGGTGCAGCCGTCACAAGCAGAAAAGAACAGAGCACAGCCAGCGGCC
[truncated: 584,947 more chars]
