# Supplementary material for: Relationships within Cladobranchia (Gastropoda: Nudibranchia) based on RNA-Seq data: an initial investigation
Source: R Soc Open Sci. 2015 Sep 23;2(9):150196. doi: 10.1098/rsos.150196 (PMC4593679; doi:10.1098/rsos.150196)
Supplement: nt123_unfiltered_data_matrix.nex [file rsos150196supp16.nex]

#NEXUS
BEGIN DATA;
dimensions ntax=20 nchar=1702782;
format missing=?
interleave datatype=DNA gap= -;

matrix
albocrusta      --------------------------------------------------
auritulus       ---------CTGATCATCGCCCCTCTCCTGTTGGGCGTTGCCCTAGCCGG
barbarensis     ---------CTGATTCTTTCCCCGCTCTTGGTGGGCGTGGCCTTTGCCGG
californica     --------------------------------------------------
clavigera       --------------------------------------------------
columbiana      --------------------------------------------------
crassicornis    ---------CTCCTCATTGCCCCATTGCTGCTCGGCGTAGCCTCCGCTGG
festiva         --------------------------------------------------
frydis          CTGAACTACTTTCTCATCGCCCCTTTGATTGTGGGTGTGGTTTTTGGCCG
iodinea         ATGGCCTACCTTCTAATCACGCCCTTGTTTCTGGGCGTAGCTCTAGCGGG
kerguelenensis  --------------------------------------------------
lancei          ---------TTGTTAATCGCCCCATTATTACTGGGCGTGGTCATGGCCGG
leonina         ---------CTTATCATCGCCCCCTTGTTGGTGGGCGTGGCTTTGGGCGG
occidentalis    ---------CTCCTCATTGCCCCTCTACTCCTTGGGGTGGCGCTCGCCAG
papillata       ---------CTCGTCATTGCACCCCTACTGCTCAGCGTTGCCCTTGCCGG
picta           ---------CTTCTTATCGCCCCTTTGCTGGCGGGTGTGGCTTCCGCCGG
pinnata         ---------TTAATCCTCGCACCCTTCTTGCTTGGCTTTGCAATGGCCGG
stearnsi        ---------CTCGTCATTGCACCCCTATTGCTGGGCGTTGCCCTTGCCGG
stephanieae     ---------CTCTTTATAGCACCGTTATTACTGGGCGTGGCCTTTGCCAG
venustus        --------------------------------------------------

albocrusta      --------------------------------------------------
auritulus       GTACGACCCTTACTCCGATCTAGCGCAGCTGTACAGAATGCAACTTCTCG
barbarensis     ATATGACCCCTACTCCGACCTGGCCCAGCTGTACCGGATGCAGCTGTTGG
californica     --------------------------------------------------
clavigera       --------------------------------------------------
columbiana      --------------------------------------------------
crassicornis    CTACGATCCTTACACGGACATTGCCCAGCTGTACAAGATGCAGCTCCTCG
festiva         --------------------------------------------------
frydis          ATATGACCCTTACAATGACATGGCACAATACTACCAGATGCAACTGTTAG
iodinea         ATACGACCCATACAATGACCTGGCCCAATACTACCGGATGCAACTCTTGG
kerguelenensis  ----------------------------CTCTACCGCATGGAGCTGCTCA
lancei          ATATGACCCCTACTCCAATTTGGCGCAGCTTTACCGGATGCAGCTCTTGG
leonina         ATATGACGCCTACGGTGACCTGGCCCAACTGTACCGGATGCAGCTTCTAG
occidentalis    CTATGACCCTTACACCGACATAGCCCAGCTGTACAGAATGCAGCTCCTCG
papillata       GTACGATCCATACACAGACCTAGCACAACTTTACAGGATGCAGCTGCTCG
picta           ATATGACCCTTACACAGACCTCACACAGTTGTACCGGATGCAGCTTTTAG
pinnata         ATATGATCCTTATTCGGACTTGGCACAACTTTACAGGTATCAGCTCCTCG
stearnsi        GTACGATCCATACACAGACCTAGCACAACTTTACAGGATGCAGCTGCTCG
stephanieae     CTACGACCCTTACACCGACCTGGCACAGCTGTACAGGATGCAACTTCTCG
venustus        --------------------------------------------------

albocrusta      --------------------------------------------------
auritulus       CTGACGCATTC---GGAGACTACATCCCTGAG---------------GAC
barbarensis     CGGACACTTTC---GACGGCTACGTCCCCGAA---------------AAC
californica     --------------------------------------------------
clavigera       --------------------------------------------------
columbiana      --------------------------------------------------
crassicornis    CAGACGCTTTC---GGCGACTACCTCCCCGAG---------------AAC
festiva         --------------------------------------------------
frydis          CAGATGTTCTAGGCGACGAATACCTACCAGAA---------------AAC
iodinea         CTGACGCATTC---GGAGACTACATTCCGGAA---------------AAC
kerguelenensis  CCGACGCCCTC---CAGGACTACCTGCCCGAGCAGGGTGACCAGCAGCAG
lancei          CGGAAGCGTAC---GGAGACTACAACCCGGAG---------------ACA
leonina         CCGAAGCTTTT---GGGGACTACAGCCCGAAT---------------ACT
occidentalis    CCGATGCTTTC---GGTGACTACCTCCCAGAG---------------AAC
papillata       CCGATGCTTTC---GGAGACTACATCCCCGAG---------------AAT
picta           CAGACGCCTTC---GATGGCTACATTCCAGAG---------------GAC
pinnata         CCAATGCCTTC---AGCGATCCTGGTCAAGAC---------------ACC
stearnsi        CCGATGCTTTC---GGAGACTACATCCCCGAG---------------AAT
stephanieae     CCGACGCATTT---GGAGACTACATCCCAGAG---------------AAC
venustus        --------------------------------------------------

albocrusta      --------------------------------------------------
auritulus       GGTCCTCTCCCCGTCGTCGCTGACAATAGTAACCACGACATCGAAATCCG
barbarensis     CTCCAGCTGGAAGACAACGACAAC------------------------GA
californica     --------------------------------------------------
clavigera       --------------------------------------------------
columbiana      --------------------------------------------------
crassicornis    CTCCCCGTAGACAACAACGACGTG------------------------GA
festiva         --------------------------------------------------
frydis          TTCCAACTAGATAACAATGACAAT------------------------GA
iodinea         CTCCAGCTAGACAACAATGACGTA------------------------GA
kerguelenensis  CAGCTTCTGGACAGCCGCAGCGTG------------------------GA
lancei          TTGGGTCTTGACCAGAACGACGTG------------------------GA
leonina         TTAGGTTTGGATCAATCTGATGTC------------------------GA
occidentalis    CTTCCGGTGGACAACAGTGACGTT------------------------GA
papillata       CTTCCCATCGACAACAACGACATC------------------------GA
picta           CTCCAGTTAGACAACAACGACGTC------------------------GA
pinnata         ATGCCCCTAACTGATGATGCCAGC------------------------GA
stearnsi        CTTCCCATCGACAACAACGACATC------------------------GA
stephanieae     CTTCCTCTGGAAAACACCAATGAC---------------ATCGAACTGCG
venustus        --------------------------------------------------

albocrusta      --------------------------------------------------
auritulus       T------------------------TCGTACTGGCCGGAG----------
barbarensis     C------------ATCGCCATCCGCTCCTACTGGCCAGAGCTGGCCGCCT
californica     --------------------------------------------------
clavigera       --------------------------------------------------
columbiana      --------------------------------------------------
crassicornis    G------------------ATTCGTTCCTACTGGCCCGAG----------
festiva         --------------------------------------------------
frydis          C------------ATAGCGATACGATCCTACTGGCCAGAA----------
iodinea         G------------------ATCCGTTCCTACTGGCCGGAA----------
kerguelenensis  CATCAGCGATGCCGCCGGT------GACTACTGG----------------
lancei          C------------------CTACGATCCTACTGGCCCGAC----------
leonina         G------------------ATCAGGTCCCAGTGGCCGGAC----------
occidentalis    G------------------ATCCGTTCTTACTGGCCGGAATTCGCCGCCT
papillata       G------------------ATCCGTTCCTACTGGCCGGAA----------
picta           G------------------ATCCGTTCCTACTGGCCAGAATTCGCCGCCT
pinnata         T------------ATCGGTATTCGATCATACTGGCCTGAG----------
stearnsi        G------------------ATCCGTTCTTACTGGCCGGAA----------
stephanieae     G------------------------TCCTACTGGCCAGAA----------
venustus        --------------------------------------------------

albocrusta      --------------------------------------------------
auritulus       --TTCGCGGCGTCGTTAGACGACGAA---GAAGCCGCAGCCGGC------
barbarensis     CCCTG------------------------CAGGACGAAGAAGAA------
californica     --------------------------------------------------
clavigera       --------------------------------------------------
columbiana      --------------------------------------------------
crassicornis    --TTC------------------------GCCGACTCCCTGGAA------
festiva         --------------------------------------------------
frydis          --CTGGCCGCGTCTTTGGAGGAT------GACGACAGTGCCAAA------
iodinea         --TTC------------------------GCTGCTTCCCTCGAA------
kerguelenensis  --------------------------------------------------
lancei          --TTCTCCAACTCCCTGAATGAGGCGGAGGAAGAGGAGGCGGAA------
leonina         --TTTGCAGCCAGTCTGGAC---------GAAGCGGCTGCGGCT------
occidentalis    CCCTG------------------------GAAGAAGACGCTGGT------
papillata       --TTC------------------------GCGGCCTCTCTTGACGATACG
picta           CTCTT------------------------GATGACAACGCCAAG------
pinnata         --CTGGCTGCCAGTCTCGAG---------GAGAGGGATGCTAAG------
stearnsi        --TTC------------------------GCGGCCTCTCTTGACGATACG
stephanieae     --TTC------------------------GCTGCTTCCTTAGAGGATAGT
venustus        --------------------------------------------------

albocrusta      --------------------------------------------------
auritulus       CCGCAGCCCAAGTCTTCCGAC---------------------GACATTTC
barbarensis     GAAGGC------------GAC---------------------GACAAAGT
californica     --------------------------------------------------
clavigera       --------------------------------------------------
columbiana      --------------------------------------------------
crassicornis    GACGAG------------GACAGCCCTCCTCCCTCCAAGTTGTCGGATGA
festiva         --------------------------------------------------
frydis          TCACCT------------GAT---------------------GAT-----
iodinea         GACGGT------------GCC---------------------AAATCCGA
kerguelenensis  CCCAGT------------GAC---------------------GTGCAGGA
lancei          GACAAA------------TCT---------------------CCCAGCGA
leonina         AAAGCG------------CCC---------------------GTGGAGGA
occidentalis    CCTGTC------------AAG---------------------TCGTCCGA
papillata       CCCACC------------AAG---------------------TCGTCGGA
picta           GCGCCC------------AGT---------------------GAC-----
pinnata         CCTTTA------------GAC---------------------GAC---TC
stearnsi        CCCACC------------AAG---------------------GCGTCGGA
stephanieae     CCTTCG------------AAA---------------------TCTTCCAA
venustus        --------------------------------------------------

albocrusta      --------------------------------------------------
auritulus       CCCG---------TACGCGTCGGCTCCCATGTACAGCGGTGCGCATATTC
barbarensis     GACCGACGCTGACGTGTACGCCGCCCAGAGGTACAGTGGCGCCCACATCC
californica     --------------------------------------------------
clavigera       ----------------------GACCCTCTGTACAGCGGCGCGCACGAGC
columbiana      --------------------------------------------------
crassicornis    TGAC---------ATGTACGGATCACCCTTGTACAGCGGGGCCCATATAC
festiva         --------------------------------------------------
frydis          -------------ATGTACGGCAATGAAATGTACAGTGGGGCCCATATTC
iodinea         TAAT---------GTTTACGGTTCTCAGGCGTACAGCGGTGCTCATATAC
kerguelenensis  GGCT---------ATTTACAACGACCCTTTCTACAGTGGCGCCCACCAGA
lancei          CGCT------GACATGTACGGGTCGCCAATTTACACAGGCGCCCAGATCA
leonina         CGAA---------CTGTACGGTGCTCAGGCATACAGTGGCGCTCAGATCC
occidentalis    TGAC---------ATGTATGCTTCACCCATGTACAGCGGGGCACACATTC
papillata       CGAT---------ATGTACGGATCCCAGATGTATAGTGGCGCACATATAC
picta           -------------ATGTACGGGTCTCAGATCTACAGTGGCGCCCATATAC
pinnata         AGCT---------TTGTATGATTCCCAGATCTACAGTGGAGCTCATATAC
stearnsi        CGAT---------ATGTACGGGTCTCAGATGTATAGTGGCGCCCATATAC
stephanieae     TGAT---------ATGTACGGGTCTCAGATGTACAGTGGAGCACACATAC
venustus        --------------------------------------------------

albocrusta      --------------------------------------------------
auritulus       GTGACCAAGAACACATCGAGCACAGCGCCCTCCACGGTTATCAGTCCGTG
barbarensis     GGGACCAGGAGCACATCGAGCACAGCGCCCTCCACGGGTACCAGTCCGTC
californica     --------------------------------------------------
clavigera       GAGACCAAGAGCATATAGAGCACAGCGCCCTCCACGGCTTCCAGTCTGTG
columbiana      --------------------------------------------------
crassicornis    GTGACCAGGAACACATCGAGCACAGCGCTCTCCACGGCTACCAGTCCGTG
festiva         --------------------------------------------------
frydis          GGGACCAGGAACACATTGAACACAGCGCTCTCCACGGATACCAGTCAGTT
iodinea         GAGACCAGGAGCACATTGAACACAGCGCTCTACATGGCTACCAATCGGTT
kerguelenensis  GAGACGAGGAGCATTTGGAGCACAGCGACCTTCACGGTTTCCAGTCAGTT
lancei          GAGACCCAGAACATATCGAACACAGCTCTCTTCACGGATTTCAGTCTGTG
leonina         GGGACCCCGAGCAAATAGAACATAGCGCCTTGCATGGCTACCAGTCGGTG
occidentalis    GTGACCAGGAACATATCGAACACAGCGCTCTACACGGTTATCAATCAGTA
papillata       GTGATCAGGAACACATCGAACATAGCGCTCTCCACGGGTACCAGTCAGTG
picta           GAGATCAGGAACACATCGAGCACAGCGCCCTCCATGGATACCAATCAGTT
pinnata         GTGACCAAGAACACATAGAACACAGTGCGTTGCATGGCTACCAATCTGTA
stearnsi        GTGATCAGGAACACATCGAACATAGCGCTCTCCACGGGTACCAGTCAGTG
stephanieae     GTGATCAGGAGCACATTGAACACAGCGCTTTACACGGTTATCAATCAGTG
venustus        --------------------------------------------------

albocrusta      --------------------------------------------------
auritulus       GCCGGAGGTACCGCTGAAGGACCAGCCAACAATAAGATTCAAAAGAGTGA
barbarensis     TCAGGTGGCACGGTGGAAGGACCCGACCACACCAAGCAGCCCAAGAGCGA
californica     ---------------------------------------------AGCGA
clavigera       TCAGGAGGTACTTCCCAGGGCGCCCCGAACAACAAACAGCCCAAGAGCGA
columbiana      --------------------------------------------------
crassicornis    TCAGGTGGTACCGTCGAAGGGCCAGCCAACAACAAAATGCAGAAAAGTGA
festiva         --------------------------------------------------
frydis          GCTGGAGGTACAGCCGAGGGTCCCAAAAAC---AAATTTCAGAAAAGTGA
iodinea         TCTGGAGGTACCGCTGAAGGCCCAGCCAACAACAAAATGCAGAAAAGTGA
kerguelenensis  CAAGGAGGCACGGCCGAGGTGAAGCCCAACCAGAAGCAGGTGAAGTCCGA
lancei          TCTGGAGGAAACCCAGAAGGACCCAGCAACACAAAGCAACAGAAGTCAGA
leonina         TCTGGAGGCAATCCCGAGGGCCCATCTAACACGAAGCAACAGAAGACAGA
occidentalis    GCTGGTGGCACTGCCGAAGGACCGGCCAATAATAAAATTCAGAAAAGTGA
papillata       GCCGGAGGTACCGCCGAGGGACCCGCCAACAACAAAATGCAGAAAAGTGA
picta           GCTGGAGGCACAGCTGAAGGTCCCGCCAACAACAAAATACAGAAGAGTGA
pinnata         GCAGGGGGCACTGCAGAAGGACCAGACAACAAGATACAG---AAGAGTGA
stearnsi        GCCGGAGGTACCGCCGAGGGACCAGCCAACAACAAAATGCAGAAAAGTGA
stephanieae     GCCGGAGGTACAGCTGAAGGACCTGCCAACAACAAAATGACAAAGAGTGA
venustus        --------------------------------------------------

albocrusta      --------------------------------------------------
auritulus       CAAGCCGTTGCCTGCTTATTGCAACCCTCCCAATCCCTGCCCTGTTGGAA
barbarensis     CAAGCCCCTCCCCGCCTACTGCAACCCCCCCAACCCCTGCCCCGTGGGAA
californica     CAAGCAACTCCCTGCCTACTGCAACCCACCCAACCCTTGCCCATTCGGCA
clavigera       TAAGCAACTTCCCGCCTACTGCAACCCCCCGAATCCTTGCCCCCTGGGAA
columbiana      --------------------------------------------------
crassicornis    CAAACCATTGCCCGCTTATTGCAATCCCCCTAACCCCTGCCCCATCGGAA
festiva         --------------------------------------------------
frydis          CAAACCATTGCCTGCCTACTGTAACCCCCCTAATCCTTGTCCTCTGGGCA
iodinea         CAAGCCTCTACCTGCCTACTGTAACCCACCCAACCCTTGTCCTCTTGGGA
kerguelenensis  CAAGCAACTTCCGGCCTATTGCAACCCGCCCAATCCCTGCCCTCTCGGGA
lancei          CAAGCCCCTGCCCGCATATTGTAACCCTCCAAACCCCTGCCCCATTGGGA
leonina         CAAGCCACTGCCGGCCTACTGCAATCCCCCAAACCCCTGCCCCGTGGGCA
occidentalis    CAAACCATTGCCCGCTTACTGCAACCCTCCTAATCCCTGCCCAATTGGGA
papillata       CAAACCACTGCCTGCTTACTGCAACCCTCCCAATCCTTGCCCCATCGGAA
picta           CAAGCCCTTGCCCGCCTACTGTAACCCGCCTAACCCTTGCCCTGTCGGCA
pinnata         CAAGCCTTTGCCTGCCTACTGCAACCCGCCCAATCCTTGTCCTATTGGAA
stearnsi        CAAACCATTGCCTGCTTACTGCAATCCTCCCAACCCTTGCCCCATCGGAA
stephanieae     CAAACCATTGCCTGCTTACTGTAACCCACCCAACCCTTGTCCTGTTGGGA
venustus        -AAGCCTCTCCCCGCCTACTGCAACCCTCCCAACCCCTGCCCTATTGGAA

albocrusta      --------------------------------------------------
auritulus       AGACT---GCCAAG---GACGACTGTGTGGAGGACTTTGAGAATTCCGCC
barbarensis     AGACA---GCCAAG---GACAACTGCGTGGAAGACTTCGAGAACTCCGCG
californica     AGACA---GCCGAA---GAAAACTGCGTCGAGAACTTCGAGAATTCAGCA
clavigera       AGACT---GCTAAA---GACAATTGTGTTGAAGAGTTTGAAAACAGCGCT
columbiana      --------------------------------------------------
crassicornis    AGACA---GCTAAA---GATAACTGTGTGGAGAATTTCGAGAACTCTGCC
festiva         --------------------------------------------------
frydis          AAACA------------GAAAATTGCGTTGAAGACTTCGAAAATTCTGCC
iodinea         AAACA---GCAAAG---GACAACTGCGTCGAAGATTTCGAGAACTCCGCT
kerguelenensis  AGAAC---GAAAAGGACGATAACTGCGTGGAGAACTTCGACAACTCGGCC
lancei          AAACA---GCCAAA---GACAACTGCGTGGAGAACTTCGAGAACTCGGCA
leonina         AGACT---GCCAAG---GACAACTGTGTGGAGAATTTTGAGAACTCTGCC
occidentalis    AAACA---GCAAAA---GACAATTGTGTGGAGAATTTCGAGAACTCTGCC
papillata       AAACG---GCCAAA---GATAACTGTGTCGAGGACTTCGAGAATTCTGCC
picta           AAACAGCTGCAAAG---GACAACTGCGTTGAAGATTTCGAGAATTCGGCC
pinnata         AAACA---GCAAAG---GACAACTGTGTGGAGGATTTTGACAACAGCGCC
stearnsi        AAACA---GCCAAG---GATAACTGTGTCGAGAACTTCGAGAACTCTGCC
stephanieae     AGACT---GCTAAA---GACAACTGTGTAGAGAATTTCGAGAATTCCGCC
venustus        AAACT---GCCAAA---GACAACTGCGTGGAGGATTTCGAGAACTCTGCC

albocrusta      --------------------------------------------------
auritulus       GAGAACAACAAGAAGCTGCTCAGCGAGCAGGACTGCCCATGCGACACAGA
barbarensis     GAGAACAACAAGAAATTGCTGAGTGAGCAGGATTGTCCGTGTGACACCGA
californica     GAGAACAACAAGAAGCTCCTGAGCGAACAGGAATGCCCGTGCGACAGAGA
clavigera       GATAACAACAAGAAGCTGTTGAGCGAGCAGGAATGCCCCTGCGATACCGA
columbiana      --------------------------------------------------
crassicornis    GACAACAACAAGAAGCTTCTCAGCGAACAAGACTGTCCCTGCGACACCGA
festiva         --------------------------------------------------
frydis          GAGAATAACAAGAAACTCCTGAGTGAACAAGATTGCCCTTGCGATACAGA
iodinea         GAGAACAACAAGAAGCTGTTGAGTGAACAAGACTGCCCATGCGACACCGA
kerguelenensis  GAGAACAACAAGCGGCTGCTGCTGCAGCAGGACTGTCCGTGCGACACAGA
lancei          GAGAACAACAAAAATCTGCTCAGTGAACAAGACTGCCCCTGCGACACGGA
leonina         GAGAACAACAAGAAGCTTCTATCTGAGCAGGACTGTCCCTGCGACACAGA
occidentalis    GAAAATAACAAGAAGCTTCTTAGCGAACAAGACTGTCCCTGTGACACGGA
papillata       GACAATAACAAGAAGCTTCTAAGCGAACAAGACTGCCCATGCGACACAGA
picta           GAGAACAACAAACAGCTTTTGAGTGAACAAGATTGTCCTTGCGACACCGA
pinnata         GAGAATAACAAGAAGCTTCTCAGTGAGCAGGACTGTCCTTGTGACACCGA
stearnsi        GAAAATAACAAGAAGCTTCTAAGTGAACAAGACTGCCCATGCGACACAGA
stephanieae     GAAAACAACAATAAGCTTCTAAGCGAACAAGACTGCCCCTGTGACACAGA
venustus        GAAAACAATAAGAAACTTCTGAGCGAGCAAGAATGCCCCTGCGACACGGA

albocrusta      --------------------------------------------------
auritulus       GCACATGTTCAGCTGTCCCGCCGGGAGGGAGACTGTCTCCTCCAAAGGAA
barbarensis     GCACATGTTTAGCTGCCCGGCCGGCAGGGAGACGGTGTCCAGTAAGGGTC
californica     GCACATGTTCCGGTGCCCCTTGGGCCAGGAGACAGTTTCCTCCAAGGGCC
clavigera       ACATATGTTCAGTTGCCCTGCCGGAAGTGAAACGGTGTCTTCGAAAGGTC
columbiana      --------------------------------------------------
crassicornis    GCACATGTTTAGCTGCCCAGCCGGAAGGGAGACGGTGTCCTCCAAAGGAA
festiva         --------------------------------------------------
frydis          ACACATGTTTAGCTGTCCTGCAGGAAGGGAGACGGTGTCTTCAAAGGGAC
iodinea         ACATATGTTCAGCTGCCCTGCAGGGAAGGAAACCGTATCATCCAAGGGCC
kerguelenensis  ACACATGTTCACGTGTCCGGCCGGCAGTGAGACGGTGAGCTCCAAGAGCC
lancei          GCACATGTTCAGCTGTCCCGCTGGTCAAGAGACCGTCTCCTCCAAGGGTC
leonina         GCACATGTTCAGCTGCCCAGCGGGCAAAGAGACAGTGTCCTCCAAAGGAC
occidentalis    GCACATGTTTAGCTGCCCTGCTGGGCGGGAAACCGTGTCGTCTAAAGGCA
papillata       GCACATGTTCAGTTGCCCAGCTGGAAAAGAGACGGTTTCATCTAAAGGCA
picta           GCACATGTTCAGCTGTCCAGCTGGAAGGGAGACTGTGTCCTCTAAGGGTC
pinnata         GCATATGTTCAGTTGTCCAGCCGGCAAGGACACAGTCTCCTCAAAAGGTC
stearnsi        GCACATGTTCAGTTGCCCAGCTGGCAAAGAGACAGTTTCATCTAAAGGCA
stephanieae     ACACATGTTTAGCTGCCCGGCAGGACAAGAGACCGTGTCGTCCAAAGGCA
venustus        GCACATGTTCAGCTGCCCCGCCGGCAAGGAGACGGTGTCCTCCAAGGGCC

albocrusta      --------------------------------------------------
auritulus       ATTCCGGGTATCAGCAA------ACCCTCAATAAAGTCATTGATCAACTC
barbarensis     AGTCCGGATACCAGCAG------ACGCTCAACAAAGTCATTGACCAGCTC
californica     AG------------------------------------------------
clavigera       AA---AGTGGCAGTCAACAGATGGCATTAAACAAAGTCATTGATCAACTG
columbiana      --------------------------------------------------
crassicornis    ACTCCGGATATCAACAA------ACCCTCAACAAGGTCATCGACCAGCTG
festiva         --------------------------------------------------
frydis          AGACGGGCTACCAGCAA------ACCCTCAACAAAGTACTCAACCAGCTC
iodinea         AGTCCGGGTATCAACAA------ACACTCAACAAAGTTATTGACCAGCTG
kerguelenensis  AAGGC---------GACCAGGCCACCCTCAGCAAGGTCATTGACGAGCTG
lancei          AAGCCGGCTACCAGCAG------ACCCTCAACAAGGTCATTGACCAACTC
leonina         AGTCAGGCTACCAGCAA------ACCCTCAACAAAGTCATTGACCAGCTC
occidentalis    ACGCCGGATATCAACAA------ACACTCAACAAAGTCATCGATCAACTG
papillata       ATTCTGGATACCAACAA------ACTCTTAACAAAGTCATTGACCAGCTC
picta           AGTCAGGATACCAACAA------ACTCTCAACAAAGTCATTGACCAACTG
pinnata         AAGCAGGGTACCAACAA------ACACTCAACAAAGTGATTGACCAGCTC
stearnsi        ATTCTGGATACCAACAA------ACTCTTAACAAAGTCATTGACCAGCTC
stephanieae     ACTCCGGATATCAACAA------ACCCTGAATAAGGTCATGGATCAAATC
venustus        AATCTGGCTACCAACAG------ACCCTCAACAAGGTCATTGACCAGCTG

albocrusta      --------------------------------------------------
auritulus       AGCAAGATGAAGCCCGGAGATTCTGCTAGCCAGGAGAAC-----------
barbarensis     TCCAAAATGGGCGCA---GACGACAAGGTGAGAGACAGT------TTCGT
californica     --------------------------------------------------
clavigera       TCTAAGATGGAACAC---AGCGTCGGCACTATGGAGAGCCAGCCTGCCTT
columbiana      ------------------------------------------------GT
crassicornis    AGCAAGATGGGAGCT---GAAGAAGAG------GAGAACAGCGGTCTATT
festiva         --------------------------------------------------
frydis          TCCAAGTCTGGGGTT---GATATGGAG------GAGGGAGACGGTGCAAT
iodinea         AGTAAAATGGGAGCC---GTAGACGAG------GAGAACGGTGGTCTCTT
kerguelenensis  GAGAAGATGGGAAAC---GGTGACTTCGGCATGGGCAACAATCCATACCT
lancei          GCTCACATGGGACCT---GAAGGACAGGAG---AAGGGCGACAGTGTGTT
leonina         AATAAAATT---------------GGATCCCAAGACGATCAGGAGAATGG
occidentalis    AGTAAAATAGGAGCT---GGAGAGGAG------GAGAACAGCGGTCTATT
papillata       AGCAAGATGGGAGCC---GGAGATGAC------GAGAACGGCGGTATCTT
picta           ACCAAGATGGGTGCT---GAAGATGAG------GAGAGCGACGGTCTTAT
pinnata         AGCAAGATGGGTGCC---GAGGATGAG------GAGGGTGACAGTCTTAT
stearnsi        AGCAAGATGGGAGCC---GGAGATGAC------GAGAACAGCGGTATCTT
stephanieae     TCCAAAATCAAA---------GCTTCGAGTCAGGAGAACAGCGCTCTCTT
venustus        TCCAAGATGGACACT---GACGACGAGGAGGAGAAGGCTGAC--------

albocrusta      --------------------------------------------------
auritulus       -GGTGCTCTTCGGAAAAGAATTGCATTGGTGGCTAAAAAATCGCCGCATA
barbarensis     GTCTCCCGCGAGAAAGAGAGTCACTTTGGTGGCCAAAAAATCTCCCCATA
californica     --------------------------------------------------
clavigera       GTCT---TCACGGAAACGGCTTACTGTGGTGGCTAAAAAATCACCCTATA
columbiana      CAACGAAGCCAAGAAAAGAATTTCGTTAGTGGCCAAAAAGTCACCCCATA
crassicornis    GAACCCCACCCAGAAGAGAATCCCTATGGTGGCTAAAAAATCACCTCATA
festiva         --------------------------------------------------
frydis          AAGTCCTGCGAGGAAGAGAGTCACACTGGTGGCCAAAAAATCTCCTCACA
iodinea         GAACCCCGAGATGAAGCGAGTCAAATTGGTGGCTAAAAAATCACCGCATA
kerguelenensis  GACCACTAATAAAAGACGACTCAAGGTCGTGGCCAAGAAGTCGCCTCACA
lancei          GAATCCCGCTAGGAAGCGAATCACTCTGGTGGCCAAAAAGTCCCCACATA
leonina         AAGCCCCCCCAAGACACAAATCAGCCTGGTGGCCAAAAAATCCCCTCATA
occidentalis    GACCCCGACCAGGAAAAGAATCTCCTTGGTGGCTAAAAAATCACCCCATA
papillata       GAACCCCACGCAGCAGAGATTCTCTACGGTGGCTAAAAAATCACCGCATA
picta           GGCTCCTACCAGAAAGCGAATCACTATGGTGGCCAAAAAATCACCTCATA
pinnata         GAGCCAAGCCAAGAGAAGAATTTCTTTGGTGGCCAAAAAGTCTCCTCATA
stearnsi        GAACCCCACGCAGGAGAGATTCTCTACGGTGGCTAAAAAATCACCGCATA
stephanieae     GAACCCAACCCGGAAGAGAATCACTTTGGTGGCTAAAAAGTCCCCACACA
venustus        -TCTGTGGACTGGAAACAAGTCAGTCTGGTGGCCAAAAAATCACCACACA

albocrusta      --------------------------------------------------
auritulus       TT---ATTCATAAACGAGATGAAGCTTCT------TTGAACCCTTACATT
barbarensis     TT---ATCCACAAAAGAATGGAG---AGCGTGTACAACAATCCGTTCCTG
californica     --------------------------------------------------
clavigera       TT---ATACACAAACGATCAGAACAGATCGTCCGT---AACCCCTACTTT
columbiana      TC---ATACATAAGCGATCGGAGAGTGGTGAT---GTCAATCCTTACCTC
crassicornis    TT---ATTCATAAACGATCTGAGAGGGCCAATGACGAGAACCCCTACCTC
festiva         --------------------------------------------------
frydis          TT---ATTCATAAAAGAGCGGAGAAG------ATAATGAATCCCTATTTT
iodinea         TCACTATTCATAAACGATTTGAGAAGCCAGACACCGTCAACCCATACCTG
kerguelenensis  TG---ATAAGGAAGCGATCTGAAAACTCCGACCACGGCAACCCCTATTTG
lancei          TC---ATTCACAAGCGATCGGAGAAAGCGGAA------AACCCGTACTTG
leonina         TA---ATTCACAAACGATCTGAGTGGATGGAAAGCGCCAACCCTTACCTC
occidentalis    TA---ATTCATAAACGATCGGAGAGAGTCAATGAGGAGAATCCATACCTC
papillata       TT---ATTCATAAACGAAACGAGCGA------GTGATGAACCCATACTTC
picta           TT---ATACATAAACGATCCGAGAAGATGGATGACGTCAACCCATACTTT
pinnata         TC---ATTCACAAGCGATCTGAGAATGCGGAG---GACAACCCTTACCTC
stearnsi        TT---ATTCATAAACGAAACGAGCAA------GTGATGAACCCATACTTC
stephanieae     TA---ATTCATAAACGAGCTGAGAACGCC------CCTAACCCTTACCTC
venustus        TT---ATACACAAACGAGCCGAGGCTGCAGACACCCCCAACCCATACCTG

albocrusta      --------------------------------------------------
auritulus       ACTGGTCCTCACAAAAGCATCGCCGCCAAGAAGTCCGGTCAGATGTCCCA
barbarensis     GTGGGAGAGAAGAAAGACATTGCAGCCAAGAAAGAT--------------
californica     --------------------------------------------------
clavigera       AAAGGGCCGAGAATGGACATCGCTGCGAAGAAAAACCACAAACTGGCGCA
columbiana      CAGGGCATCAAAATGAGAAGAGCTGCCAAAAAGAACCACGAGATGGCCCA
crassicornis    CAGGGAACTCCCATGGACATTGCCGCTAAGAAGGACAGCGTCTCGTCACA
festiva         --------------------------------------------------
frydis          GCTGGCACCAAGATGGACATTGCTGCCAAGAAGAACCACCAACTGGCCCA
iodinea         GTTGGAACCCCAATGGGCATCGCCGCCAAAAAGAACCACGAGAATTCCCA
kerguelenensis  ATTGGAGAACGCATGAGTCGCGCTGCCAAGAAAGATCATTTGGAGGCACT
lancei          GGTGGAAACCACATGCCCATCGCAGCCAAGAAGAACCATGAATCGGCACA
leonina         AAGGGCGCCAAAATGAAGATTGCCGCCAAAAAG-----------------
occidentalis    CAGGGCACCCCCATGGACATCGCAGCCAAGAAAGACTCAGTGTCCTCCCA
papillata       AAGGGTACTACTAAAGACATCGCTGCCAAGAAGAACAGCAAGCTTTCACA
picta           GCAGGCACCCGGATGGACATTGCCGCCAAGAAGAATCACGAACTGGCCCA
pinnata         CGGGGTGCCAGAATGGAAATCGCTGCTAAAAAGAACCACGAAATGGCGCA
stearnsi        AAGGGTACTACCAAAGACATCGCTGCCAAGAAGAACAGCAAGCTTTCACA
stephanieae     CAGGGAAAACCCATGGACATAGCCGCCAAGAAAGACATGCAGTCATCGCA
venustus        ATGGGCACACGCATGGACATCGCCGCCAAGAAGAACCAGCAGATGTCCCA

albocrusta      --------------------------------------------------
auritulus       G-------------------------------------------------
barbarensis     --------------------------------------------------
californica     --------------------------------------------------
clavigera       G-------------------------------------------------
columbiana      G-------------------------------------------------
crassicornis    G-------------------------------------------------
festiva         --------------------------------------------------
frydis          A-------------------------------------------------
iodinea         A-------------------------------------------------
kerguelenensis  G------------AACCCCATGTATCAATGG-------------------
lancei          G-------------------------------------------------
leonina         --------------------------------------------------
occidentalis    G-------------------------------------------------
papillata       GAGCTCCATGACCAACCTTCTGGCCCAGTGGATGAGG-------------
picta           G-------------------------------------------------
pinnata         A-------------------------------------------------
stearnsi        GAGCTCCATGACCAACCTTCTGGCCCAGTGGATGAGG-------------
stephanieae     G-------------------------------------------------
venustus        G-------------------------------------------------

albocrusta      --------------------------------------------------
auritulus       --------------------------------------------------
barbarensis     --------------------------------------------------
californica     --------------------------------------------------
clavigera       --------------------------------------------------
columbiana      --------------------------------------------------
crassicornis    --------------------------------------------------
festiva         --------------------------------------------------
frydis          --------------------------------------------------
iodinea         --------------------------------------------------
kerguelenensis  --------------------------------------------------
lancei          --------------------------------------------------
leonina         --------------------------------------------------
occidentalis    --------------------------------------------------
papillata       --------------------------------------------------
picta           --------------------------------------------------
pinnata         --------------------------------------------------
stearnsi        --------------------------------------------------
stephanieae     --------------------------------------------------
venustus        --------------------------------------------------

albocrusta      --------------------------------------------------
auritulus       --------------------------------------------------
barbarensis     --------------------------------------------------
californica     --------------------------------------------------
clavigera       --------------------------------------------------
columbiana      --------------------------------------------------
crassicornis    --------------------------------------------------
festiva         --------------------------------------------------
frydis          --------------------------------------------------
iodinea         --------------------------------------------------
kerguelenensis  --------------------------------------------------
lancei          --------------------------------------------------
leonina         --------------------------------------------------
occidentalis    --------------------------------------------------
papillata       --------------------------------------------------
picta           --------------------------------------------------
pinnata         --------------------------------------------------
stearnsi        --------------------------------------------------
stephanieae     --------------------------------------------------
venustus        --------------------------------------------------

albocrusta      --------------------------------------------------
auritulus       --------------------------------------------------
barbarensis     --------------------------------------------------
californica     --------------------------------------------------
clavigera       --------------------------------------------------
columbiana      --------------------------------------------------
crassicornis    --------------------------------------------------
festiva         --------------------------------------------------
frydis          --------------------------------------------------
iodinea         --------------------------------------------------
kerguelenensis  --------------------------------------------------
lancei          --------------------------------------------------
leonina         --------------------------------------------------
occidentalis    -------------------GATATCAACTCTACATCAGCACAAGCAGATC
papillata       --------------------------------------------------
picta           --------------------------------------------------
pinnata         --------------------------------------------------
stearnsi        --------------------------------------------------
stephanieae     --------------------------------------------------
venustus        --------------------------------------------------

albocrusta      --------------------------------------------------
auritulus       --------------------------------------------------
barbarensis     --------------------------------------------------
californica     --------------------------------------------------
clavigera       --------------------------------------------------
columbiana      --------------------------------------------------
crassicornis    --------------------------------------------------
festiva         --------------------------------------------------
frydis          --------------------------------------------------
iodinea         --------------------------------------------------
kerguelenensis  --------------------------------------------------
lancei          --------------------------------------------------
leonina         --------------------------------------------------
occidentalis    AAGTCATCACA---CCAGTAATCAGC------CAAGAGATTTTCTCCTAC
papillata       --------------------------------------------------
picta           --------------------------------------------------
pinnata         --------------------------------------------------
stearnsi        --------------------------------------------------
stephanieae     --------------------------------------------------
venustus        --------------------------------------------------

albocrusta      --------------------------------------------------
auritulus       --------------------------------------------------
barbarensis     --------------------------------------------------
californica     --------------------------------------------------
clavigera       --------------------------------------------------
columbiana      --------------------------------------------------
crassicornis    --------------------------------------------------
festiva         --------------------------------------------------
frydis          --------------------------------------------------
iodinea         --------------------------------------------------
kerguelenensis  --------------------------------------------------
lancei          --------------------------------------------------
leonina         --------------------------------------------------
occidentalis    ---------------------GTT------------------ACAGGAAT
papillata       --------------------------------------------------
picta           --------------------------------------------------
pinnata         --------------------------------------------------
stearnsi        --------------------------------------------------
stephanieae     --------------------------------------------------
venustus        --------------------------------------------------

albocrusta      --------------------------------------------------
auritulus       --------------------------------------------------
barbarensis     --------------------------------------------------
californica     --------------------------------------------------
clavigera       --------------------------------------------------
columbiana      --------------------------------------------------
crassicornis    --------------------------------------------------
festiva         --------------------------------------------------
frydis          -------------------------------------------TCGAACG
iodinea         --------------------------------------------------
kerguelenensis  -------GTACTTTGCGGTGGTTTTGGACTTCTGGGATGTGCCACCAATG
lancei          --------------------------------------------------
leonina         --------------------------------------------------
occidentalis    CGGAACTATTATCATTCTCACTTTGAGTTTTTTGGGAATTTTTGCCAACA
papillata       --------------------------------------------------
picta           --------------------------------------------------
pinnata         --------------------------------------------------
stearnsi        --------------------------------------------------
stephanieae     --------------------------------------------------
venustus        --------------------------------------------------

albocrusta      --------------------------------------------------
auritulus       --------------------------------------------------
barbarensis     --------------------------------------------------
californica     --------------------------------------------------
clavigera       --------------------------------------------------
columbiana      --------------------------------------------------
crassicornis    --------------------------------------------------
festiva         --------------------------------------------------
frydis          TCATCAACATCGTGGTGTTCGTGAAACAAGGTCTGATGTCAGACAGCAGT
iodinea         --------------------------------------------------
kerguelenensis  TTATGAACATGGTGGTGTTTGCCCGCCAAGGGCTG---ACCGACAGCTTC
lancei          --------------------------------------------------
leonina         --------------------------------------------------
occidentalis    TATTCAACATGACAGTTTTCTCAACAATGGGATTC---CAAGACTCCATC
papillata       --------------------------------------------------
picta           --------------------------------------------------
pinnata         --------------------------------------------------
stearnsi        --------------------------------------------------
stephanieae     --------------------------------------------------
venustus        --------------------------------------------------

albocrusta      --------------------------------------------------
auritulus       --------------------------------------------------
barbarensis     --------------------------------------------------
californica     --------------------------------------------------
clavigera       --------------------------------------------------
columbiana      --------------------------------------------------
crassicornis    --------------------------------------------------
festiva         --------------------------------------------------
frydis          AACGTCAGTCTATGC-----------------------------------
iodinea         --------------------------------------------------
kerguelenensis  ACAATCAGCCTCTTT-----------------------------------
lancei          --------------------------------------------------
leonina         --------------------------------------------------
occidentalis    AACGTGAGTCTGTTC-----------------------------------
papillata       --------------------------------------------------
picta           --------------------------------------------------
pinnata         --------------------------------------------------
stearnsi        --------------------------------------------------
stephanieae     --------------------------------------------------
venustus        --------------------------------------------------

albocrusta      --------------------------------------------------
auritulus       --------------------------------------------------
barbarensis     --------------------------------------------------
californica     --------------------------------------------------
clavigera       --------------------------------------------------
columbiana      --------------------------------------------------
crassicornis    --------------------------------------------------
festiva         --------------------------------------------------
frydis          ----------------------GGCCTGGCTGTGGCAGATCTCCTGTGTT
iodinea         --------------------------------------------------
kerguelenensis  ----------------------GGCCTCGCGACCTCAGACTTCCTCTTCG
lancei          --------------------------------------------------
leonina         --------------------------------------------------
occidentalis    ----------------------GGAATTGCCCTGTCGGATTTCTGCAACA
papillata       --------------------------------------------------
picta           --------------------------------------------------
pinnata         --------------------------------------------------
stearnsi        --------------------------------------------------
stephanieae     --------------------------------------------------
venustus        --------------------------------------------------

albocrusta      --------------------------------------------------
auritulus       --------------------------------------------------
barbarensis     --------------------------------------------------
californica     --------------------------------------------------
clavigera       --------------------------------------------------
columbiana      --------------------------------------------------
crassicornis    --------------------------------------------------
festiva         --------------------------------------------------
frydis          CCCTAAGTCTGGTTTGGATGAGTGTACTGTGGGCAGTGATTTTAACAGAA
iodinea         --------------------------------------------------
kerguelenensis  GGTTGACGAACATTGCGATGGGCGCCATCATGTTC---CTGAAGGCAACC
lancei          --------------------------------------------------
leonina         --------------------------------------------------
occidentalis    ACATCACGTCTCTTGGTTACGGCGTGTTCTACAATTCATGGATTGCACAA
papillata       --------------------------------------------------
picta           --------------------------------------------------
pinnata         --------------------------------------------------
stearnsi        --------------------------------------------------
stephanieae     --------------------------------------------------
venustus        --------------------------------------------------

albocrusta      --------------------------------------------------
auritulus       --------------------------------------------------
barbarensis     --------------------------------------------------
californica     --------------------------------------------------
clavigera       --------------------------------------------------
columbiana      --------------------------------------------------
crassicornis    --------------------------------------------------
festiva         --------------------------------------------------
frydis          CCTTCCAATCTTGATTGGGACCCTCACAGTGTCATGTATCTGACCACAGG
iodinea         --------------------------------------------------
kerguelenensis  TTACCCCACCTGCCTGTCAAATTTGATGATCTTCTGTCTATAGGCGCAGC
lancei          --------------------------------------------------
leonina         --------------------------------------------------
occidentalis    GGTTTGGGAATCCCTGTCAGTCTTATCCGAGCCGCCATGCCACTCATCGT
papillata       --------------------------------------------------
picta           --------------------------------------------------
pinnata         --------------------------------------------------
stearnsi        --------------------------------------------------
stephanieae     ---------------------------GACTTCTACTACCAAACCGCTAT
venustus        --------------------------------------------------

albocrusta      ----------------TTCAAT----------------------------
auritulus       --------------------------------------------------
barbarensis     --------------------------------------------------
californica     --------------------------------------------------
clavigera       --------------------------------------------------
columbiana      --------------------------------------------------
crassicornis    --------------------------------------------------
festiva         --------------------------------------------------
frydis          TCACCCGTACGTCATGTTCAAC----------------------------
iodinea         --------------------------------------------------
kerguelenensis  CTTGCAACACCACATGCTCTAT----------------------------
lancei          --------------------------------------------------
leonina         --------------------------------------------------
occidentalis    ATACCCCCATTTATTCTTCATT----------------------------
papillata       --------------------------------------------------
picta           --------------------------------------------------
pinnata         --------------------------------------------------
stearnsi        --------------------------------------------------
stephanieae     CCGTCCACGGTCAATTTTCACC----------------------------
venustus        --------------------------------------------------

albocrusta      -----------AAGGTCACCGTTCTTCTCACAGCTTTCATTACCATTGAG
auritulus       --------------------------------------------------
barbarensis     --------------------------------------------------
californica     --------------------------------------------------
clavigera       --------------------------------------------------
columbiana      --------------------------------------------------
crassicornis    --------------------------------------------------
festiva         --------------------------------------------------
frydis          -----------AGTGTGACGTGTGCAATTTCAGCCTATATCGCTATTGAA
iodinea         --------------------------------------------------
kerguelenensis  -----------TACGTCTCCACCCTCATCACCGTCCTCATTTCCTTGGAG
lancei          --------------------------------------------------
leonina         --------------------------------------------------
occidentalis    -----------AAAACAACCATCATGATCACGACTTTCGTTGCTTTAGAA
papillata       --------------------------------------------------
picta           --------------------------------------------------
pinnata         --------------------------------------------------
stearnsi        --------------------------------------------------
stephanieae     -----------CAAATCACCAGCTGGATCACCGCCTTCATCGCCATTGAG
venustus        --------------------------------------------------

albocrusta      AGATGTATTTGTGTCGTGACGCCACTCAAAGTCAAATCAATTCTAACCCC
auritulus       --------------------------------------------------
barbarensis     --------------------------------------------------
californica     --------------------------------------------------
clavigera       --------------------------------------------------
columbiana      --------------------------------------------------
crassicornis    --------------------------------------------------
festiva         --------------------------------------------------
frydis          AGATGCATCTGTGTTGTCTTCCCATTTAAAGTGAAAACTCTTTTCTCCCC
iodinea         --------------------------------------------------
kerguelenensis  CGATCGTTGTGTATCGTCATACCTCTCAAAGTGAAGCATGTTATGACTCC
lancei          --------------------------------------------------
leonina         --------------------------------------------------
occidentalis    CGATGTCTGTGCGTGGCGATGCCGATGAAGGTAAAACTCGTATTCACATC
papillata       --------------------------------------------------
picta           --------------------------------------------------
pinnata         --------------------------------------------------
stearnsi        --------------------------------------------------
stephanieae     AGATTCATCAGCGTGGTTTTTCCTTTCAAGGTCAAACAAATCGTCACTCC
venustus        --------------------------------------------------

albocrusta      GACGAGAGTTAAATCTATCGTTATAATGTGTTACATCGCTGTTGGAATTA
auritulus       --------------------------------------------------
barbarensis     --------------------------------------------------
californica     --------------------------------------------------
clavigera       --------------------------------------------------
columbiana      --------------------------------------------------
crassicornis    --------------------------------------------------
festiva         --------------------------------------------------
frydis          CGGACGTTCCTTGATCATCGTTTGTGGTATTTTCCTATACTATGCCTTGT
iodinea         --------------------------------------------------
kerguelenensis  CTTTCGATCAAAATGCATCATCGCTGCTATCTTTGTTCCAAACATATCTT
lancei          --------------------------------------------------
leonina         --------------------------------------------------
occidentalis    AGCTCGTGCCAAGCAAGTCATGACGTTCGCCTTCATTTTCAACCCTTTTA
papillata       --------------------------------------------------
picta           --------------------------------------------------
pinnata         --------------------------------------------------
stearnsi        --------------------------------------------------
stephanieae     CAAGCGGTGTTGCTTTATCGTGGCCAGCATTTTTCTGGTGACAACCGCTC
venustus        --------------------------------------------------

albocrusta      CAATGGGACATGCGTACTATCTTCAAAACTTAAGATGGATGTTTATTCCT
auritulus       --------------------------------------------------
barbarensis     --------------------------------------------------
californica     --------------------------------------------------
clavigera       --------------------------------------------------
columbiana      --------------------------------------------------
crassicornis    --------------------------------------------------
festiva         --------------------------------------------------
frydis          GCAGGCTCCCTGTGTTTCTAACGCTTCGGCTGGGGTGG------------
iodinea         --------------------------------------------------
kerguelenensis  GCTGTTTGCCCCTGTTCGCCACACATCGTCTGAGCTGGCACTTCGTACCA
lancei          --------------------------------------------------
leonina         --------------------------------------------------
occidentalis    TCACAGCTCTTCTGGCACTGGGATACAATTTCGGATATAAGATAGACCCT
papillata       --------------------------------------------------
picta           --------------------------------------------------
pinnata         --------------------------------------------------
stearnsi        --------------------------------------------------
stephanieae     TCTACTACCCGCAGTATATCAATAAGAAATTGATGAAAATTCGATTCTTT
venustus        --------------------------------------------------

albocrusta      AGTTTAAACGACACATATTTATCAATGTATGTAGACCCTTCATTTCAGAA
auritulus       --------------------------------------------------
barbarensis     --------------------------------------------------
californica     --------------------------------------------------
clavigera       --------------------------------------------------
columbiana      --------------------------------------------------
crassicornis    --------------------------------------------------
festiva         --------------------------------------------------
frydis          --------------------------------------------------
iodinea         --------------------------------------------------
kerguelenensis  GAACGCAACAGAACGATGCTAGTGGCCACGTTCATGATGTATAGAGAA--
lancei          --------------------------------------------------
leonina         --------------------------------------------------
occidentalis    TCCACAAATCAATCAATTTTTTACATCTCTAATATACCAGAAAGGGTCGC
papillata       --------------------------------------------------
picta           --------------------------------------------------
pinnata         --------------------------------------------------
stearnsi        --------------------------------------------------
stephanieae     ------------TTCATGGTCCAATATCGGTATATAAGCACTCGTTTGAT
venustus        --------------------------------------------------

albocrusta      AGTGTCGAAA---------TGGCGAGGACCTATTGATAAGGCTTTGTTCT
auritulus       --------------------------------------------------
barbarensis     --------------------------------------------------
californica     --------------------------------------------------
clavigera       --------------------------------------------------
columbiana      --------------------------------------------------
crassicornis    --------------------------------------------------
festiva         --------------------------------------------------
frydis          --------------------------------------------------
iodinea         --------------------------------------------------
kerguelenensis  --------------------------------------------------
lancei          --------------------------------------------------
leonina         --------------------------------------------------
occidentalis    GTTTTTCAGC---------AATCTACTCACATTTCAAATCTTTTTCAATT
papillata       --------------------------------------------------
picta           --------------------------------------------------
pinnata         --------------------------------------------------
stearnsi        --------------------------------------------------
stephanieae     ATCTGATGCGCATTACAAAATATTTCTCACTGTTCATCCTGTAAGTCTTC
venustus        --------------------------------------------------

albocrusta      TTTTCATTCCATTTATTCTTATAATATTTGCGACTTTGTTTTTAGCCAAA
auritulus       --------------------------------------------------
barbarensis     --------------------------------------------------
californica     --------------------------------------------------
clavigera       --------------------------------------------------
columbiana      --------------------------------------------------
crassicornis    -----------TTCATCGTTATAGTCATCGCCACATCCATTCTCATCATC
festiva         --------------------------------------------------
frydis          --------------------------------------------------
iodinea         --------------------------------------------------
kerguelenensis  --------------------------------------------------
lancei          --------------------------------------------------
leonina         --------------------------------------------------
occidentalis    TCGTCGGACCCTACATTTTTGTAAGCGCGTGTACAATCATACTTCTGACA
papillata       --------------------------------------------------
picta           --------------------------------------------------
pinnata         --------------------------------------------------
stearnsi        --------------------------------------------------
stephanieae     GACTCGCTTCTATCATAATTGTATTCTTGTGTAATGTGGTCATCATATGG
venustus        --------------------------------------------------

albocrusta      AGTCTTACGAAATCCGTCAAGTGGAAA---AAG------------AAAAT
auritulus       ------------------------------------ACACTAGCAAAAAC
barbarensis     --------------------------------------------------
californica     --------------------------------------------------
clavigera       --------------------------------------------------
columbiana      --------------------------------------------------
crassicornis    ACCCTCCAGAAAAAATCCAGCTGGCGCCAAAAGGCAACATCTGCTGGAAA
festiva         --------------------------------------------------
frydis          --------------------------------------------------
iodinea         --------------------------------------------------
kerguelenensis  --------------------------------------------------
lancei          --------------------------------------------------
leonina         --------------------------------------------------
occidentalis    AACCTAATCTCTAAATCGAATTGGCGG---AAAGACAATGCTAAATCTAG
papillata       --------------------------------------------------
picta           --------------------------------------------------
pinnata         --------------------------------------------------
stearnsi        --------------------------------------------------
stephanieae     AAGGTTGTCATAGCAACCAAATTCAGAAGTAAATCATCGAAAGCGACCTC
venustus        --------------------------------------------------

albocrusta      GAACGATTCTTCTTCATCGTCAATT------------------ACCAAAG
auritulus       GAAACAGAAAAATAATTCAAAACTT------------------CAAAAAG
barbarensis     --------------------------------------------------
californica     --------------------------------------------------
clavigera       --------------------------------------------------
columbiana      --------------------------------------------------
crassicornis    AGAATCATCCTCATCATCATCGGGTGATAATAATAATATTTCCTCCAAGG
festiva         --------------------------------------------------
frydis          --------------------------------------------------
iodinea         --------------------------------------------------
kerguelenensis  --------------------------------------------------
lancei          --------------------------------------------------
leonina         --------------------------------------------------
occidentalis    CGCGACAACGGCTAGCAACAGCTCG------------------AATAAGG
papillata       --------------------------------------------------
picta           --------------------------------------------------
pinnata         --------------------------------------------------
stearnsi        --------------------------------------------------
stephanieae     TGACTCAAAAGAAGATAATAAAGGC------------------GGCAAAG
venustus        --------------------------------------------------

albocrusta      AG---------AGAAAAGTAGTGCGTCTAGTTTTTGCGATTGCCGTGGTG
auritulus       AG---------AGAAAAGTAGTGAGAATGGTGGTTTTGATATCCGTTGTG
barbarensis     --------------------------------------------------
californica     --------------------------------------------------
clavigera       --------------------------------------------------
columbiana      --------------------------------------------------
crassicornis    AG---------ACAAAAATATCCAAAATGTTGACCATGGTGGCTTCCTTG
festiva         --------------------------------------------------
frydis          --------------------------------------------------
iodinea         --------------------------------------------------
kerguelenensis  --------------------------------------------------
lancei          --------------------------------------------------
leonina         --------------------------------------------------
occidentalis    AT---------ATGAAAGCCGCTAAAATGATTGTGTCCGTTTTAATTTTG
papillata       --------------------------------------------------
picta           --------------------------------------------------
pinnata         --------------------------------------------------
stearnsi        --------------------------------------------------
stephanieae     ATACGAAAGAACAAAAACTTGTGCGTATGATGGTTGTGATTTGTGTTGTC
venustus        --------------------------------------------------

albocrusta      TTTTGCCTTTTCTCTCTTCCG---------ACTGCAATGGTTTCATTGAT
auritulus       TTTTTGATA---TCTTACATT---------CCAAACCTGATTTTCTTGAT
barbarensis     --------------------------------------------------
californica     --------------------------------------------------
clavigera       --------------------------------------------------
columbiana      --------------------------------------------------
crassicornis    TTCATCGGATGTAACATTCCC---------TGCACCGCCATCTTTCTCCT
festiva         --------------------------------------------------
frydis          --------------------------------------------------
iodinea         --------------------------------------------------
kerguelenensis  --------------------------------------------------
lancei          --------------------------------------------------
leonina         --------------------------------------------------
occidentalis    TTCATCATTTGTACATTGCCT---------GGGATGTTGTTGAAGTTTAT
papillata       --------------------------------------------------
picta           --------------------------------------------------
pinnata         --------------------------------------------------
stearnsi        --------------------------------------------------
stephanieae     TTCTTGGTCTGCGTCGTTCCGGACATATGCTATACGTTCTTGGCGTTTGT
venustus        --------------------------------------------------

albocrusta      GTAT---GCACTA---GTTGATAGTTTTAAGTTTGGTGGGAAAGACGAAA
auritulus       CATGAAGACCTTC---CTCTCCAACATGAGACTGATGGGAAATTTCCACA
barbarensis     --------------------------------------------------
californica     --------------------------------------------------
clavigera       --------------------------------------------------
columbiana      --------------------------------------------------
crassicornis    ATTT---TACCTT---GACCCCAGCTTCCGGATCCATGGAGCCAACGCCC
festiva         --------------------------------------------------
frydis          --------------------------------------------------
iodinea         --------------------------------------------------
kerguelenensis  --------------------------------------------------
lancei          --------------------------------------------------
leonina         --------------------------------------------------
occidentalis    ACTA---GTCTACGTGGGGAAAAACCTGAGAGCCACAGGACCTTTGTATA
papillata       --------------------------------------------------
picta           --------------------------------------------------
pinnata         --------------------------------------------------
stearnsi        --------------------------------------------------
stephanieae     CTTA---CAGGTG---AAATCTCATTTCTACATCGATGAA----------
venustus        --------------------------------------------------

albocrusta      CAGTATTTGGTGTATTTGCACAAATGGCAACAATTGCTATGGGGCTGAAT
auritulus       ACCTGAGTTTGTTAATGATGGCCTTGACATTTCTGTTTGAAGGGATCAAT
barbarensis     --------------------------------------------------
californica     --------------------------------------------------
clavigera       --------------------------------------------------
columbiana      --------------------------------------------------
crassicornis    ACTTCTATCTAATGATGACCTACATTTCCTTTTTGTTCGTGGGAATCAAC
festiva         --------------------------------------------------
frydis          --------------------------------------------------
iodinea         --------------------------------------------------
kerguelenensis  --------------------------------------------------
lancei          --------------------------------------------------
leonina         --------------------------------------------------
occidentalis    GAATGTCTTTCGTTATCCATACAGTGGTCTACATATTCAATGGGATTAAT
papillata       --------------------------------------------------
picta           --------------------------------------------------
pinnata         --------------------------------------------------
stearnsi        --------------------------------------------------
stephanieae     -----------TGCGTGTTTGCGACCAGTATGTTCTTTGAGACTCTCAGT
venustus        --------------------------------------------------

albocrusta      TCCGGTATAAATCTATTTATT-----------------------------
auritulus       TCCAGTATAAATCTGATCGTG-----------------------------
barbarensis     --------------------------------------------------
californica     --------------------------------------------------
clavigera       --------------------------------------------------
columbiana      --------------------------------------------------
crassicornis    TCGAGTTTCAATGCTTTGATC-----------------------------
festiva         --------------------------------------------------
frydis          --------------------------------------------------
iodinea         --------------------------------------------------
kerguelenensis  --------------------------------------------------
lancei          --------------------------------------------------
leonina         --------------------------------------------------
occidentalis    GCTACGTGTAACATACTTATC-----------------------------
papillata       --------------------------------------------------
picta           --------------------------------------------------
pinnata         --------------------------------------------------
stearnsi        --------------------------------------------------
stephanieae     GCCGCAAGCAACATCTTCATC-----------------------------
venustus        --------------------------------------------------

albocrusta      ----------------------TATTACCAGAACAGTTCAAGTTTTAAAC
auritulus       ----------------------TATCTTTCCATGAGCTCAAAGTTT----
barbarensis     --------------------------------------------------
californica     --------------------------------------------------
clavigera       --------------------------------------------------
columbiana      --------------------------------------------------
crassicornis    ----------------------TATTACAAGAATAGCTACAACTATAGGG
festiva         --------------------------------------------------
frydis          --------------------------------------------------
iodinea         --------------------------------------------------
kerguelenensis  --------------------------------------------------
lancei          --------------------------------------------------
leonina         --------------------------------------------------
occidentalis    ----------------------TACTATAATTCCAGCTCGAAGTACAAGG
papillata       --------------------------------------------------
picta           --------------------------------------------------
pinnata         --------------------------------------------------
stearnsi        --------------------------------------------------
stephanieae     ----------------------TACTTCACTTTGAGTACTCGCTATAGAA
venustus        --------------------------------------------------

albocrusta      GAGCT------------------------------------TTTGATCAG
auritulus       --------------------------------------------------
barbarensis     --------------------------------------------------
californica     --------------------------------------------------
clavigera       --------------------------------------------------
columbiana      --------------------------------------------------
crassicornis    AAGCG------------------------------------TTTGACAAA
festiva         --------------------------------------------------
frydis          --------------------------------------------------
iodinea         --------------------------------------------------
kerguelenensis  --------------------------------------------------
lancei          --------------------------------------------------
leonina         --------------------------------------------------
occidentalis    AGACC------------------------------------TTTCAGAAA
papillata       --------------------------------------------------
picta           --------------------------------------------------
pinnata         --------------------------------------------------
stearnsi        --------------------------------------------------
stephanieae     AAGAA------------------------------------TTCAGCAAA
venustus        --------------------------------------------------

albocrusta      ACATTT--------------------------------------------
auritulus       --------------------------------------------------
barbarensis     --------------------------------------------------
californica     --------------------------------------------------
clavigera       --------------------------------------------------
columbiana      --------------------------------------------------
crassicornis    ACGTTCGCGTGTATCCAAAGACAAGAGAAA--------------------
festiva         --------------------------------------------------
frydis          --------------------------------------------------
iodinea         --------------------------------------------------
kerguelenensis  --------------------------------------------------
lancei          --------------------------------------------------
leonina         --------------------------------------------------
occidentalis    ATATAC------TTTAAAAAG-----------------------------
papillata       --------------------------------------------------
picta           --------------------------------------------------
pinnata         --------------------------------------------------
stearnsi        --------------------------------------------------
stephanieae     TGCTTC--------------------------------------------
venustus        --------------------------------------------------

albocrusta      --------------------------------------------------
auritulus       --------------------------------------------------
barbarensis     --------------------------------------------------
californica     --------------------------------------------------
clavigera       --------------------------------------------------
columbiana      --------------------------------------------------
crassicornis    --------------------------------------------------
festiva         --------------------------------------------------
frydis          --------------------------------------------------
iodinea         --------------------------------------------------
kerguelenensis  --------------------------------------------------
lancei          --------------------------------------------------
leonina         --------------------------------------------------
occidentalis    --------------------------------------------------
papillata       --------------------------------------------------
picta           --------------------------------------------------
pinnata         --------------------------------------------------
stearnsi        --------------------------------------------------
stephanieae     --------------------------------------------------
venustus        --------------------------------------------------

albocrusta      --------------------------------------------------
auritulus       --------------------------------------------------
barbarensis     --------------------------------------------------
californica     --------------------------------------------------
clavigera       --------------------------------------------------
columbiana      --------------------------------------GTGGTTAAGACC
crassicornis    --------------------------------------------------
festiva         --------------------------------------------------
frydis          --------------------------------------------------
iodinea         --------------------------------------------------
kerguelenensis  --------------------------------------------------
lancei          --------------------------------------------------
leonina         --------------------------------------------------
occidentalis    --------------------------------------------------
papillata       --------------------------------------------------
picta           --------------------------------------------------
pinnata         --------------------------------------------------
stearnsi        --------------------------------------------------
stephanieae     --------------------------------------------------
venustus        --------------------------------------------------

albocrusta      --------------------------------------------------
auritulus       --------------------------------------------------
barbarensis     --------------------------------------------------
californica     --------------------------------------------------
clavigera       --------------------------------------------------
columbiana      ACACGATATGTTGACGACGCCGACCTTCTTCACTACAAATGGATGGTGCT
crassicornis    --------------------------------------------------
festiva         --------------------------------------------------
frydis          --------------------------------------------------
iodinea         --------------------------------------------------
kerguelenensis  --------------------------------------------------
lancei          --------------------------------------------------
leonina         --------------------------------------------------
occidentalis    ---TTGTCCAACGACTCGTCAGACAGACTTAACCATAAATGGGTGTTACT
papillata       --------------------------------------------------
picta           ---TTGTCAAGTGATTCTCTTGACCAATACAGTCACAAATGGATGGTGCT
pinnata         --------------------------------------------------
stearnsi        --------------------------------------------------
stephanieae     --------------------------------------------------
venustus        --------------------------------------------------

albocrusta      --------------------------------------------------
auritulus       --------------------------------------------------
barbarensis     --------------------------------------------------
californica     --------------------------------------------------
clavigera       --------------------------------------------------
columbiana      GCTGATGCTGTTGTTGTCGCTGGTTGCCTTCATCGTACCCCTACACCCGG
crassicornis    --------------------------------------------------
festiva         --------------------------------------------------
frydis          --------------------------------------------------
iodinea         --------------------------------------------------
kerguelenensis  --------------------------------------------------
lancei          --------------------------------------------------
leonina         --------------------------------------------------
occidentalis    CTTGATGCTGCTTCTGGCTCTGGTCACCTTTATTGTGCCACTCCACCCAG
papillata       --------------------------------------------------
picta           TCTGTTGCTGGTCCTGTCATTGACATCATTCATCATTCCTCTTCACCCAA
pinnata         --------------------------------------------------
stearnsi        --------------------------------------------------
stephanieae     --------------------------------------------------
venustus        --------------------------------------------------

albocrusta      --------------------------------------------------
auritulus       --------------------------------------------------
barbarensis     --------------------------------------------------
californica     --------------------------------------------------
clavigera       --------------------------------------------------
columbiana      TGATTACTGACAACAACAACAATCCACCACGTCATCAA------------
crassicornis    --------------------------------------------------
festiva         --------------------------------------------------
frydis          --------------------------------------------------
iodinea         --------------------------------------------------
kerguelenensis  --------------------------------------------------
lancei          --------------------------------------------------
leonina         --------------------------------------------------
occidentalis    ACTACAACAAGCACAGCCAGCACAACTACCACAACCAGCACAACAACCAC
papillata       --------------------------------------------------
picta           GTTATCAAGAC---------------------------------------
pinnata         --------------------------------------------------
stearnsi        --------------------------------------------------
stephanieae     --------------------------------------------------
venustus        --------------------------------------------------

albocrusta      --------------------------------------------------
auritulus       --------------------------------------------------
barbarensis     --------------------------------------------------
californica     --------------------------------------------------
clavigera       --------------------------------------------------
columbiana      ------ACAGATACCTCT---ATCACCGATCCCCAACAACATTCGAAACA
crassicornis    --------------------------------------------------
festiva         --------------------------------------------------
frydis          --------------------------------------------------
iodinea         --------------------------------------------------
kerguelenensis  --------------------------------------------------
lancei          --------------------------------------------------
leonina         --------------------------------------------------
occidentalis    AACACTAACCCCTCCTCATCCAATTTCATCGTTCAATCTGAACCCATTGA
papillata       --------------------------------------------------
picta           ------------CAGAGTGAGAAACTGATGTACACAACGCCACGACAAAC
pinnata         --------------------------------------------------
stearnsi        --------------------------------------------------
stephanieae     --------------------------------------------------
venustus        --------------------------------------------------

albocrusta      --------------------------------------------------
auritulus       --------------------------------------------------
barbarensis     --------------------------------------------------
californica     --------------------------------------------------
clavigera       --------------------------------------------------
columbiana      ACCAAATCCTACGAGCGTCCGAGTAGAGTGCTGGTGCCCAGCTCAGTTCT
crassicornis    --------------------------------------------------
festiva         --------------------------------------------------
frydis          --------------------------------------------------
iodinea         --------------------------------------------------
kerguelenensis  --------------------------------------------------
lancei          --------------------------------------------------
leonina         --------------------------------------------------
occidentalis    AGAAAGGGTCCCTACCTACACCGCTGTATGCTGGACACCGCAGGAATTCA
papillata       --------------------------------------------------
picta           TGTAAAACCTCTTAGAGTGGAAGTCTTTTGCTGGACTCCAGCTCAGTTTA
pinnata         --------------------------------------------------
stearnsi        --------------------------------------------------
stephanieae     --------------------------------------------------
venustus        --------------------------------------------------

albocrusta      --------------------------------------------------
auritulus       --------------------------------------------------
barbarensis     --------------------------------------------------
californica     --------------------------------------------------
clavigera       --------------------------------------------------
columbiana      CTGATAATCACGTTAGATATGCCACCGCTTTCTGCAAGGGTGCCTATATT
crassicornis    --------------------------------------------------
festiva         --------------------------------------------------
frydis          --------------------------------------------------
iodinea         --------------------------------------------------
kerguelenensis  --------------------------------------------------
lancei          --------------------------------------------------
leonina         --------------------------------------------------
occidentalis    CCTCAGAACAAGTGCTGTATGCGTCTAGCTATTGTAGCAGACAGTATAAC
papillata       --------------------------------------------------
picta           CTCGTGCTCAAATTGTTTATGCATATGCCTTTTGTGGGAATCTCTTCAAT
pinnata         --------------------------------------------------
stearnsi        --------------------------------------------------
stephanieae     --------------------------------------------------
venustus        --------------------------------------------------

albocrusta      --------------------------------------------------
auritulus       --------------------------------------------------
barbarensis     --------------------------------------------------
californica     --------------------------------------------------
clavigera       --------------------------------------------------
columbiana      AAAGCTTTAAGTGGT------------------------AGAGACCCTGG
crassicornis    --------------------------------------------------
festiva         --------------------------------------------------
frydis          --------------------------------------------------
iodinea         --------------------------------------------------
kerguelenensis  --------------------------------------------------
lancei          --------------------------------------------------
leonina         --------------------------------------------------
occidentalis    GCGGCCATCCATGGACGAAATGATTCT---AAAGTGTATCGACTTCTGAA
papillata       --------------------------------------------------
picta           GCTGCCCTCAGAGGAGACAAGAATGTAACTTCAGTTTATGACGTAATAGA
pinnata         --------------------------------------------------
stearnsi        --------------------------------------------------
stephanieae     --------------------------------------------------
venustus        --------------------------------------------------

albocrusta      --------------------------------------------------
auritulus       --------------------------------------------------
barbarensis     --------------------------------------------------
californica     --------------------------------------------------
clavigera       --------------------------------------------------
columbiana      G---------------GCAATCTACCTTCCTACAGACAATCCT-------
crassicornis    --------------------------------------------------
festiva         --------------------------------------------------
frydis          --------------------------------------------------
iodinea         --------------------------------------------------
kerguelenensis  --------------------------------------------------
lancei          --------------------------------------------------
leonina         --------------------------------------------------
occidentalis    AGGGAACATGGGCCTCGACCCTGAAGCCCAAATAAAGCCAATC-------
papillata       --------------------------------------------------
picta           AGGTAAT---------GATCCAGGCGACACTATTGCAGTTCCTTTACCTG
pinnata         --------------------------------------------------
stearnsi        --------------------------------------------------
stephanieae     --------------------------------------------------
venustus        --------------------------------------------------

albocrusta      --------------------------------------------------
auritulus       --------------------------------------------------
barbarensis     --------------------------------------------------
californica     --------------------------------------------------
clavigera       --------------------------------------------------
columbiana      -----------ATTCCACTTGACCCCAAGGACCGTAAATCGCTAGCCATT
crassicornis    --------------------------------------------------
festiva         --------------------------------------------------
frydis          --------------------------------------------------
iodinea         --------------------------------------------------
kerguelenensis  --------------------------------------------------
lancei          --------------------------------------------------
leonina         --------------------------------------------------
occidentalis    --CAA---------CCGTTTGTTCAGAAT---CGTCGGGAACAA------
papillata       --------------------------------------------------
picta           AGTCTCGAAAAATACAATTTGAGAAGAAA---CGAGAAGAGAAA------
pinnata         --------------------------------------------------
stearnsi        --------------------------------------------------
stephanieae     --------------------------------------------------
venustus        --------------------------------------------------

albocrusta      --------------------------------------------------
auritulus       --------------------------------------------------
barbarensis     --------------------------------------------------
californica     --------------------------------------------------
clavigera       --------------------------------------------------
columbiana      GCAGAACTGATCGAATCACGTGACGACGATAGGCGTACAAGAAGACTCCA
crassicornis    --------------------------------------------------
festiva         --------------------------------------------------
frydis          --------------------------------------------------
iodinea         --------------------------------------------------
kerguelenensis  --------------------------------------------------
lancei          --------------------------------------------------
leonina         --------------------------------------------------
occidentalis    --------------------------------------------------
papillata       --------------------------------------------------
picta           ------CGGAGACTCAACAAAGAGGAAGAGATAGAGAAACGTCAAGATCA
pinnata         --------------------------------------------------
stearnsi        --------------------------------------------------
stephanieae     --------------------------------------------------
venustus        --------------------------------------------------

albocrusta      --------------------------------------------------
auritulus       --------------------------------------------------
barbarensis     --------------------------------------------------
californica     --------------------------------------------------
clavigera       --------------------------------------------------
columbiana      AAAACTTAGTCTGGTTGATAATGACGTCAGAAAACGTGTACAAAAACTGG
crassicornis    --------------------------------------------------
festiva         --------------------------------------------------
frydis          --------------------------------------------------
iodinea         --------------------------------------------------
kerguelenensis  --------------------------------------------------
lancei          --------------------------------------------------
leonina         --------------------------------------------------
occidentalis    --------------------------------------------------
papillata       --------------------------------------------------
picta           GAGG---------GAGATACAAAGAGAACAGCTCAAGGTCCGCTTTCAAA
pinnata         --------------------------------------------------
stearnsi        --------------------------------------------------
stephanieae     --------------------------------------------------
venustus        --------------------------------------------------

albocrusta      --------------------------------------------------
auritulus       --------------------------------------------------
barbarensis     --------------------------------------------------
californica     --------------------------------------------------
clavigera       --------------------------------------------------
columbiana      TGACGTATCAA------ATTCCATTGATGTTTGTGTTATTGGCATTGCTA
crassicornis    --------------------------------------------------
festiva         --------------------------------------------------
frydis          --------------------------------------------------
iodinea         --------------------------------------------------
kerguelenensis  --------------------------------------------------
lancei          --------------------------------------------------
leonina         --------------------------------------------------
occidentalis    --------------------------------------------------
papillata       --------------------------------------------------
picta           AGTTGGTAACATTCCAGGTACCGATTATGTTGTTGGTTTTGGCCATTTGT
pinnata         --------------------------------------------------
stearnsi        --------------------------------------------------
stephanieae     --------------------------------------------------
venustus        --------------------------------------------------

albocrusta      --------------------------------------------------
auritulus       --------------------------------------------------
barbarensis     --------------------------------------------------
californica     --------------------------------------------------
clavigera       CTGAAGGTACCATACGTCATTTGGTCTTTCCTGAGC---AGTTGCTGTGG
columbiana      CTGATGGTTCCACGCTTGGTCTGGGCTGGGCTGCAT---GAT---TGTTT
crassicornis    --------------------------------------------------
festiva         --------------------------------------------------
frydis          --------------------------------------------------
iodinea         --------------------------------------------------
kerguelenensis  --------------------------------------------------
lancei          --------------------------------------------------
leonina         --------------------------------------------------
occidentalis    --------------------------------------------------
papillata       --------------------------------------------------
picta           CTGCTCATACCTCAGGCAATTTGGTCGTTTCTGTCCCAGTGC---TGCAG
pinnata         --------------------------------------------------
stearnsi        --------------------------------------------------
stephanieae     --------------------------------------------------
venustus        --------------------------------------------------

albocrusta      --------------------------------------------------
auritulus       --------------------------------------------------
barbarensis     --------------------------------------------------
californica     --------------------------------------------------
clavigera       CAACCTCAATGTGGACCAGACACTGGAAGTAGCCAAGGTCAGCCAGTCCC
columbiana      TGGTGTCTCCAAACCTGAAGAAATTGTTGAAACTGTCAAAGAGATGGAGT
crassicornis    --------------------------------------------------
festiva         --------------------------------------------------
frydis          --------------------------------------------------
iodinea         --------------------------------------------------
kerguelenensis  --------------------------------------------------
lancei          --------------------------------------------------
leonina         --------------------------------------------------
occidentalis    --------------------------------------------------
papillata       --------------------------------------------------
picta           CCCTTTCAATGTGGATGAAACCTTGGAATCCGCCAAACAAGCCCACACCA
pinnata         --------------------------------------------------
stearnsi        --------------------------------------------------
stephanieae     --------------------------------------------------
venustus        --------------------------------------------------

albocrusta      --------------------------------------------------
auritulus       --------------------------------------------------
barbarensis     --------------------------------------------------
californica     --------------------------------------------------
clavigera       TGGACACTGATAGTCGGCAGCGGCTTCAGTCAGATATATGCCACAGCATA
columbiana      TGAAGAATTTGTCGGAGGGAAGATCGCATCAAACTAAATCGCCGGTCTTG
crassicornis    --------------------------------------------------
festiva         --------------------------------------------------
frydis          --------------------------------------------------
iodinea         --------------------------------------------------
kerguelenensis  --------------------------------------------------
lancei          --------------------------------------------------
leonina         --------------------------------------------------
occidentalis    --------------------------------------------------
papillata       --------------------------------------------------
picta           TGGATGCCTCCAGTCGGAAACAGATTTGTCAGGAGCTGTCTGTTTCAATA
pinnata         --------------------------------------------------
stearnsi        --------------------------------------------------
stephanieae     --------------------------------------------------
venustus        --------------------------------------------------

albocrusta      --------------------------------------------------
auritulus       --------------------------------------------------
barbarensis     --------------------------------------------------
californica     --------------------------------------------------
clavigera       CACAAATATGGCAGCTCC---TCC---AAG--------------------
columbiana      TCCCAAATACTGAGGTCAGCCTCC---AAGTCACAGAGTCTTCTACTTGT
crassicornis    --------------------------------------------------
festiva         --------------------------------------------------
frydis          --------------------------------------------------
iodinea         --------------------------------------------------
kerguelenensis  --------------------------------------------------
lancei          --------------------------------------------------
leonina         --------------------------------------------------
occidentalis    --------------------------------------------------
papillata       --------------------------------------------------
picta           ACCAGTTCTGTTCGATCT---TCAACGAAGACAGCAAGTGTTTTGTACCT
pinnata         --------------------------------------------------
stearnsi        --------------------------------------------------
stephanieae     --------------------------------------------------
venustus        --------------------------------------------------

albocrusta      --------------------------------------------------
auritulus       --------------------------------------------------
barbarensis     --------------------------------------------------
californica     --------------------------------------------------
clavigera       --------------------------------------------------
columbiana      GGTCAAGAAAGTATTGTCCATTTTGATTGCAGCCATTCTTCTTGCATTCG
crassicornis    --------------------------------------------------
festiva         --------------------------------------------------
frydis          --------------------------------------------------
iodinea         --------------------------------------------------
kerguelenensis  --------------------------------------------------
lancei          --------------------------------------------------
leonina         --------------------------------------------------
occidentalis    --------------------------------------------------
papillata       --------------------------------------------------
picta           AGTCAAGAAGATTATGACCATTCTGGTGCTCCTTGCCGTAATACTTGTGG
pinnata         --------------------------------------------------
stearnsi        --------------------------------------------------
stephanieae     --------------------------------------------------
venustus        --------------------------------------------------

albocrusta      --------------------------------------------------
auritulus       --------------------------------------------------
barbarensis     --------------------------------------------------
californica     --------------------------------------------------
clavigera       --------------------------------------------------
columbiana      TAGCACAGCACGTGGTTCCAAAAGTTGACAAACTGACCACTGATCAGTCT
crassicornis    --------------------------------------------------
festiva         --------------------------------------------------
frydis          --------------------------------------------------
iodinea         --------------------------------------------------
kerguelenensis  --------------------------------------------------
lancei          --------------------------------------------------
leonina         --------------------------------------------------
occidentalis    --------------------------------------------------
papillata       --------------------------------------------------
picta           TCACTCAGCATGCTCTATTGGAGGTTGAAAAACTGGACAATGATTTTGAC
pinnata         --------------------------------------------------
stearnsi        --------------------------------------------------
stephanieae     --------------------------------------------------
venustus        --------------------------------------------------

albocrusta      --------------------------------------------------
auritulus       --------------------------------------------------
barbarensis     --------------------------------------------------
californica     --------------------------------------------------
clavigera       --------------------------------------------------
columbiana      ACAGCCGTCAAACAATTGAACGACTTCCACCAAAACATGGATGGCCCACA
crassicornis    --------------------------------------------------
festiva         --------------------------------------------------
frydis          --------------------------------------------------
iodinea         --------------------------------------------------
kerguelenensis  --------------------------------------------------
lancei          --------------------------------------------------
leonina         --------------------------------------------------
occidentalis    --------------------------------------------------
papillata       --------------------------------------------------
picta           AGAATCCCT---TCGACTACTTTGGATACCGGACTACCTAGAAAGGTC--
pinnata         --------------------------------------------------
stearnsi        --------------------------------------------------
stephanieae     --------------------------------------------------
venustus        --------------------------------------------------

albocrusta      --------------------------------------------------
auritulus       --------------------------------------------------
barbarensis     --------------------------------------------------
californica     --------------------------------------------------
clavigera       --------------------------------------------------
columbiana      GGACAAGTCTCAATCAGATACAGTGGCGGATGTCACTAACAACACCGACA
crassicornis    --------------------------------------------------
festiva         --------------------------------------------------
frydis          --------------------------------------------------
iodinea         --------------------------------------------------
kerguelenensis  --------------------------------------------------
lancei          --------------------------------------------------
leonina         --------------------------------------------------
occidentalis    --------------------------------------------------
papillata       --------------------------------------------------
picta           ----AATGCAACCTCTCAACGTCACACAGACTTTGCCAATGAA-------
pinnata         --------------------------------------------------
stearnsi        --------------------------------------------------
stephanieae     --------------------------------------------------
venustus        --------------------------------------------------

albocrusta      --------------------------------------------------
auritulus       --------------------------------------------------
barbarensis     --------------------------------------------------
californica     --------------------------------GTCGTTCTTTGTGCTTTT
clavigera       --------------------------------------------------
columbiana      CTAAGAAGAATAGTATCGATGGGGGCGGGTTGATCTTCTTGTGTGAGTTT
crassicornis    --------------------------------------------------
festiva         --------------------------------------------------
frydis          --------------------------------------------------
iodinea         --------------------------------------------------
kerguelenensis  --------------------------------------------------
lancei          --------------------------------------------------
leonina         --------------------------------------------------
occidentalis    --------------------------------------------------
papillata       --------------------------------------------------
picta           -----------CCTATCAAT---------ACTGTGTTCTTTTGTGATTTT
pinnata         --------------------------------------------------
stearnsi        --------------------------------------------------
stephanieae     --------------------------------------------------
venustus        --------------------------------------------------

albocrusta      --------------------------------------------------
auritulus       --------------------------------------------------
barbarensis     --------------------------------------------------
californica     AAGATAAGGCAATTGCAA---AATGTGGCTAACTTCGTAGTGCAGTGCGC
clavigera       --------------------------------------------------
columbiana      AGTATTAGGAAGCTTCAA---AATATGCAAAGTTGGACAGTTCAGTGTTT
crassicornis    --------------------------------------------------
festiva         --------------------------------------------------
frydis          --------------------------------------------------
iodinea         --------------------------------------------------
kerguelenensis  --------------------------------------------------
lancei          --------------------------------------------------
leonina         --------------------------------------------------
occidentalis    --------------------------------------------------
papillata       --------------------------------------------------
picta           GAAATTCTACAACTAGGTATGAAA--------------------------
pinnata         --------------------------------------------------
stearnsi        --------------------------------------------------
stephanieae     --------------------------------------------------
venustus        --------------------------------------------------

albocrusta      --------------------------------------------------
auritulus       --------------------------------------------------
barbarensis     --------------------------------------------------
californica     T---------------ATCCGCCAAGGGCAGATTATGCCCCTTGCACCGG
clavigera       --------------------------------------------------
columbiana      AGCGTCTGAGGGCGTAAATCATGTCGAATCAACGCCG------AGTCCGT
crassicornis    --------------------------------------------------
festiva         --------------------------------------------------
frydis          --------------------------------------------------
iodinea         --------------------------------------------------
kerguelenensis  --------------------------------------------------
lancei          --------------------------------------------------
leonina         --------------------------------------------------
occidentalis    --------------------------------------------------
papillata       --------------------------------------------------
picta           -------------------------GATAAGTATGCC------ATGCAAT
pinnata         --------------------------------------------------
stearnsi        --------------------------------------------------
stephanieae     --------------------------------------------------
venustus        --------------------------------------------------

albocrusta      --------------------------------------------------
auritulus       --------------------------------------------------
barbarensis     --------------------------------------------------
californica     AA------GCC------------TCACAGGGCCAAGCACTTCCAGCCCGT
clavigera       --------------------------------------------------
columbiana      CCACACCGTCTCCCGTGGACCGATACTCAAACAAGGATGATGCGACT---
crassicornis    --------------------------------------------------
festiva         --------------------------------------------------
frydis          --------------------------------------------------
iodinea         --------------------------------------------------
kerguelenensis  --------------------------------------------------
lancei          --------------------------------------------------
leonina         --------------------------------------------------
occidentalis    --------------------------------------------------
papillata       --------------------------------------------------
picta           GC------ACGACAGTGGAGGACAAAGATAATGATGGCCCCAAATCAATG
pinnata         --------------------------------------------------
stearnsi        --------------------------------------------------
stephanieae     --------------------------------------------------
venustus        --------------------------------------------------

albocrusta      --------------------------------------------------
auritulus       --------------------------------------------------
barbarensis     --------------------------------------------------
californica     CCCAGCGGCCTGGCGAAGAGG---------------------AGCCTGCT
clavigera       --------------------------------------------------
columbiana      ---------------------------------------------GTTCT
crassicornis    --------------------------------------------------
festiva         --------------------------------------------------
frydis          --------------------------------------------------
iodinea         --------------------------------------------------
kerguelenensis  --------------------------------------------------
lancei          --------------------------------------------------
leonina         --------------------------------------------------
occidentalis    --------------------------------------------------
papillata       --------------------------------------------------
picta           CCATTAAAATCTCAGTCAAATAAATCGACGACAAATGAAAGAAATCTTTT
pinnata         --------------------------------------------------
stearnsi        --------------------------------------------------
stephanieae     --------------------------------------------------
venustus        --------------------------------------------------

albocrusta      --------------------------------------------------
auritulus       --------------------------------------------------
barbarensis     --------------------------------------------------
californica     ATTGACGTACAAAGCGTTGTACACCGCTGCCTTGGCCTTGCTGGTTGTCC
clavigera       --------------------------------------------------
columbiana      AGAATTTGAATCCACGATGCTTGAAGTGGCCATGGCTTTGTTGACGGTGT
crassicornis    --------------------------------------------------
festiva         --------------------------------------------------
frydis          --------------------------------------------------
iodinea         --------------------------------------------------
kerguelenensis  --------------------------------------------------
lancei          --------------------------------------------------
leonina         --------------------------------------------------
occidentalis    --------------------------------------------------
papillata       --------------------------------------------------
picta           AGAGTTTGAATACATCATGTTGACAATAGTCACAGCCCTTCTGGCTATTC
pinnata         --------------------------------------------------
stearnsi        --------------------------------------------------
stephanieae     --------------------------------------------------
venustus        --------------------------------------------------

albocrusta      --------------------------------------------------
auritulus       --------------------------------------------------
barbarensis     --------------------------------------------------
californica     TGCTGGTCACGAATGTCTTGAGCACGCTCAGCTGG---------------
clavigera       --------------------------------------------------
columbiana      TGTTGGTGTCGAACGTGTTGAACACGACAGGCTGG---------------
crassicornis    --------------------------------------------------
festiva         --------------------------------------------------
frydis          --------------------------------------------------
iodinea         --------------------------------------------------
kerguelenensis  --------------------------------------------------
lancei          --------------------------------------------------
leonina         --------------------------------------------------
occidentalis    --------------------------------------------------
papillata       --------------------------------------------------
picta           TGACTGTTGACAATGTGATCATTCTTTGTTTATGGGTCATTAAGCTTATG
pinnata         --------------------------------------------------
stearnsi        --------------------------------------------------
stephanieae     --------------------------------------------------
venustus        --------------------------------------------------

albocrusta      --------------------------------------------------
auritulus       --------------------------------------------------
barbarensis     --------------------------------------------------
californica     ------CTGTGCAAGCTGTGCTCTACCTGCTGCACCAGCCGACTGCAGGT
clavigera       --------------------------------------------------
columbiana      ------TTGTACCGACTC--------------------------------
crassicornis    --------------------------------------------------
festiva         --------------------------------------------------
frydis          --------------------------------------------------
iodinea         --------------------------------------------------
kerguelenensis  --------------------------------------------------
lancei          --------------------------------------------------
leonina         --------------------------------------------------
occidentalis    --------------------------------------------------
papillata       --------------------------------------------------
picta           ACCACTTCTTCCAAAATGTCCATTGGTTTGACCTCTGACACT--------
pinnata         --------------------------------------------------
stearnsi        --------------------------------------------------
stephanieae     --------------------------------------------------
venustus        --------------------------------------------------

albocrusta      --------------------------------------------------
auritulus       --------------------------------------------------
barbarensis     --------------------------------------------------
californica     GTCAGGA---ACAGTCTCGATGGACGGCCTCTTGCTGTTGTACTTGGCAC
clavigera       --------------------------------------------------
columbiana      --------------------------------------------------
crassicornis    --------------------------------------------------
festiva         --------------------------------------------------
frydis          --------------------------------------------------
iodinea         --------------------------------------------------
kerguelenensis  --------------------------------------------------
lancei          --------------------------------------------------
leonina         --------------------------------------------------
occidentalis    --------------------------------------------------
papillata       --------------------------------------------------
picta           ----------------GCCATGGACATTGTATTCCTGGTCCAAATGGCCC
pinnata         --------------------------------------------------
stearnsi        --------------------------------------------------
stephanieae     --------------------------------------------------
venustus        --------------------------------------------------

albocrusta      --------------------------------------------------
auritulus       --------------------------------------------------
barbarensis     --------------------------------------------------
californica     AAGAGAACGCTGGGATCCCTGTGGCCAGTGGGCTGGCGTCTGCTTTGGTC
clavigera       --------------------------------------------------
columbiana      --------------------------------------------------
crassicornis    --------------------------------------------------
festiva         --------------------------------------------------
frydis          --------------------------------------------------
iodinea         --------------------------------------------------
kerguelenensis  --------------------------------------------------
lancei          --------------------------------------------------
leonina         --------------------------------------------------
occidentalis    --------------------------------------------------
papillata       --------------------------------------------------
picta           GCCTCAACACTGGCGCTGACGTCGCCTACAGCTTG---------------
pinnata         --------------------------------------------------
stearnsi        --------------------------------------------------
stephanieae     --------------------------------------------------
venustus        --------------------------------------------------

albocrusta      --------------------------------------------------
auritulus       --------------------------------------------------
barbarensis     --------------------------------------------------
californica     GGGCACAGCGTGCAGGGCAATGAAGAAGGC--------------------
clavigera       --------------------------------------------------
columbiana      --------------------------------------------------
crassicornis    --------------------------------------------------
festiva         --------------------------------------------------
frydis          --------------------------------------------------
iodinea         --------------------------------------------------
kerguelenensis  --------------------------------------------------
lancei          --------------------------------------------------
leonina         --------------------------------------------------
occidentalis    --------------------------------------------------
papillata       --------------------------------------------------
picta           --------------------------------------------------
pinnata         --------------------------------------------------
stearnsi        --------------------------------------------------
stephanieae     --------------------------------------------------
venustus        --------------------------------------------------

albocrusta      --------------------------------------------------
auritulus       --------------------------------------------------
barbarensis     --------------------------------------------------
californica     --------------------------------------------------
clavigera       --------------------------------------------------
columbiana      --------------------------------------------------
crassicornis    ----------------------------------------------TTAT
festiva         --------------------------------------------------
frydis          --------------------------------------------------
iodinea         --------------------------------------------------
kerguelenensis  --------------------------------------------------
lancei          --------------------------------------------------
leonina         --------------------------------------------------
occidentalis    --------------------------------------------------
papillata       --------------------------------------------------
picta           --------------------------------------------------
pinnata         --------------------------------------------------
stearnsi        --------------------------------------------------
stephanieae     --------------------------------------------------
venustus        --------------------------------------------------

albocrusta      --------------------------------------------------
auritulus       --------------------------------------------------
barbarensis     --------------------------------------------------
californica     -----------------------------------------------GGT
clavigera       --------------------------------------------------
columbiana      --------------------------------------------------
crassicornis    ATTTTACACTCGAAATTCTTGGATATATTGCCAAGATGAATCATTTCGGC
festiva         --------------------------------------------------
frydis          --------------------------------------------------
iodinea         --------------------------------------------------
kerguelenensis  --------------------------------------------------
lancei          --------------------------------------------------
leonina         --------------------------------------------------
occidentalis    --------ATTCTTGGATTA---TACAGTGCCAAGATGAAACATTTCGGC
papillata       -----------------------TACACAGCCAAGATGAAATATTTCGGC
picta           --------------------------------------------------
pinnata         --------------------------------------------------
stearnsi        --------------------------------------------------
stephanieae     --------------------------------------------------
venustus        --------------------------------------------------

albocrusta      --------------------------------------------------
auritulus       --------------------------------------------------
barbarensis     --------------------------------------------------
californica     GGTTTAACGATACTTTCCATACTTATTGGATTGTTTCAGACACCGTTCGC
clavigera       ------------------------------TTGGTTCAGAGCCTGTCAGG
columbiana      --------------------------------------------------
crassicornis    TACATTAGTAGCATCTGCTTCCTTGCAGGATTGATACAGGTGTTGTATGG
festiva         ------------------ATTCTATTTGGATTAGTGCAGTTGTTGTCTGG
frydis          --------------------------------------------------
iodinea         --------------------------------------------------
kerguelenensis  --------------------------------------------------
lancei          ---------------------------GGATTCCTACAGATCCTGTCTGC
leonina         ------------------ATTGTGTCTGGATTATTGCAGTTGATAGCTGC
occidentalis    TACATCAGTAGCATCTGCATCCTTGCAGGATTGATACAGGTGTTGTGTGG
papillata       TACGTTAGTAGC---ATCTGCTTCTTTGGATTGATCCAGGCATTGTCTGC
picta           ------------TGTAGCATTTGCTTTCTTATTGGATTAATACAGCTTGG
pinnata         TTGAGTAGCGTTTGCTTTATCTTT---GGAGTATTGCAGCTGTCTTCTGG
stearnsi        --------------------------------------------------
stephanieae     --------------------------------------------------
venustus        ------------------GTTCTTTTTGGACTGTCACAGTTGCTGTCTGC

albocrusta      --------------------------------------------------
auritulus       --------------------------------------------------
barbarensis     --------------------------------------------------
californica     GGCGACTATTGAAGACAAATATGAGCCCATGGTTGCTTTCATCTGTGACA
clavigera       AGCCAGTATTGAGGACAAGTATGAGCCGATGGTGGCTTTCATCTGCGGAC
columbiana      --------------------------------------------------
crassicornis    TGCTAGCATTGAAGACAAATATGAGCCCATGGTGGCTTTCATCTGTGACA
festiva         TGCCAGTGTTGAGGACAAGTATGAGCCCATGGTTGCATTCATCTGTGAAC
frydis          --------------------------------------------------
iodinea         --------------------------------------------------
kerguelenensis  --------------------------------------------------
lancei          GGCCAGTGTGGAGGATAAATATGAGCCGATGGTCGCCTTCATCTGTGACA
leonina         TGCATCCGTTGAAGACAAATATGAGCCAATGGTGGCATTCATTTGCAAAC
occidentalis    TGCAAGCATTGAAGACAAATATGAGCCTATGGTGGCTTTCATTTGTGACA
papillata       TGCAAGCCTTGAAGACAAATATGAGCCTATGGTAGCATTTATTTGTGAGA
picta           CGCCAGTGTGGAAGACAAGTATGAGCCAATGGTGGCTTTCATCTGTGAAC
pinnata         AGCTAGTTTGGAGAACAAGTATGAGCCGATGGTGGCTTTTATCTGTGACA
stearnsi        --------------------------------------------------
stephanieae     --------------------------------------------------
venustus        GTCTTCAATTGAAGACAAATATGAGCCAATGGTTGCATTCATTTGTGGCC

albocrusta      --------------------------------------------------
auritulus       --------------------------------------------------
barbarensis     --CCCGCTATGCACCAAGGTGAGAACGGCTGGATCCCTGACAAGACACAA
californica     GGCCCGCCATGCACCGAGGTGTGAATGGCTGGGAAGCTGACAAAAATATG
clavigera       GTCCCGCCATGCATCGCGGCGTGAACAACTGGGTGCCGGACAAGACCAAG
columbiana      --------------------------------------------------
crassicornis    GACCCGCCATGCACAGGGGAATCAATGGATGGATTGCAGACAAATCACAA
festiva         GTCCTGCCATGCATCGTGGTGTAAATGGCTGGCTTTCTGACAAAACCCAA
frydis          --------------------------------------------------
iodinea         --------------------------------------------------
kerguelenensis  --------------------------------------------------
lancei          GACCCGCCATGTACCGTGGTGTCAACAGCTGGATTGCTGACAAGACCCAG
leonina         GCCCTGCTATGCATCGTGGCGTAAACGGATGGATTGCTGACAAATCTCAA
occidentalis    GGCCTGCCATGCACAGGGGTATCAATGGATGGATTGCAGACAAAACACAG
papillata       GGCCTGCCATGCACAGGGGTGTCAATGGATGGATCTCAGACAAAACACAG
picta           GTCCTGCTATGCATCGAGGTGTCAATGGCTGGATTGCCGACAAATCTCAA
pinnata         GACCAGCCATGCATCGAGGCATCAATGGCTGGGTCGCCGACAAAACCCAG
stearnsi        --------------------------------------------------
stephanieae     --------------------------------------------------
venustus        GCCCTGCTATGCATCGCGGAGTGAACGGCTGGATTGCAGACAAATCTCAG

albocrusta      --------------------------------------------------
auritulus       --------------------------------------------------
barbarensis     GACTGTCCTGACACTTTGGATGAAGTGCTCGCTTACTGTAAAAAGGTTTA
californica     GACTGCCCCTCCAACCTGCAGCAGATTTTGGAATACTGCCAGTCGGTGTA
clavigera       GAGTGTCCCGACACTCTGGAAGATGTTCTGGCATATTGTAAAAAGGTGTA
columbiana      --------------------------------------------------
crassicornis    GACTGTCCCGACACCCTCGAAGATGTGCTGGCCTACTGTAAAAAGGTATA
festiva         GGATGTCCTGACACTCTGGAAGATGTTCTGACATACTGCAAAAAGGTATA
frydis          --------------------------------------------------
iodinea         --------------------------------------------------
kerguelenensis  --------------------------------------------------
lancei          AATTGCCCTGACTCCCTGACTGAGGTTCTTTCCTACTGTAAAAAGGTCTA
leonina         AACTGCCCAGACACTTTGGAAGATGTCCTCGCTTACTGCAAAAAGATATA
occidentalis    GACTGTCCCGACACTCTTGAAGATGTGCTCGCCTACTGCAAAAAGGTCTA
papillata       GACTGCCCCGACACTCTTGAAGATGTTCTGGCTTATTGTAAAAAGGTATA
picta           GACTGCCCAGACACTCTGCAAGATGTGCTGAACTACTGCAAAAAGGTATA
pinnata         GATTGCCCCGATACCTTGGATGATGTGCTAGCTTACTGTAAAAAGATTTA
stearnsi        --------------------------------------------------
stephanieae     --------------------------------------------------
venustus        AACTGTCCCGACACTCTGGAAGATGTCCTCTCCTTCTGTCAAAAGAGCTA

albocrusta      --------------------------------------------------
auritulus       --------------------------------------------------
barbarensis     CCCCGGTCTGAACATCACCAATGTTGTCGAGTCATCTCGTTTCTACGACA
californica     CCCCGACCACAACATCACCAACGTCGTGGAAGCCTCCTACCTGGTGGACA
clavigera       CCCGGATCACAACATCACCAACGTAGTGGAAGCTTCTTACCTGGTGGACA
columbiana      --------------------------------------------------
crassicornis    CCCCGATCACAACATCAGCAACGTTGTGGAATCCTCCACTTTCTACAATA
festiva         CCCAGACCACAACATCACTAATGTGGTGGAGTCATCACGTTTTTACGACA
frydis          --------------------------------------------------
iodinea         --------------------------------------------------
kerguelenensis  --------------------------------------------------
lancei          CCCCAACCACAACATCACCAACGTTGTGGAATCGTCCCACCTCTACGACA
leonina         CCCTGACCACAACATCACCAATGTAGTGGAATCTTCTCGTCTCTACGACA
occidentalis    CCCTGACCACAACATCAGCAACGTGGTGGAGTCTTCCAGCTTCTACAATA
papillata       CCCTGACCACAATATCACCAATGTGGTGGAATCCTCTCGTTTTTACAACA
picta           CCCAGATCACAACATCACCAATGTGGTGGAGTCATCTAGCTTCTTCAACA
pinnata         CCCTGACCACAACATCACCAATGTAGTGGAGTCCTCCAGCTTCTATGACA
stearnsi        --------------------------------------------------
stephanieae     --------------------------------------------------
venustus        CCCAGACCACAACATCACCAACGTAGTTGAGTCGTCGCGTCTGTACGACA

albocrusta      --------------------------------------------------
auritulus       --------------------------------------------------
barbarensis     TTCCCAACTGGCCAATGGGTAATGCTGGGCGTCAACATAAACACCATGTC
californica     TCCCAGACTGGCCCATGGGCACCGCCAGGCGGGAGCACCCACACCGTGTC
clavigera       TTCCCAACTGGCCGATGGGCACCGCTAACCGCACTCACCCCCACCATGTC
columbiana      --------------------------------------------------
crassicornis    TTTCCAACTGGCCCATGGGCAATGCAGGCCGCCAACACACTCACCATGTC
festiva         TTCCAAACTGGCCTATGGGCAATGCTGGACGCAAACACACCCATCACGTC
frydis          --------------------------------------------------
iodinea         --------------------------------------------------
kerguelenensis  --------------------------------------------------
lancei          TTCCCAACTGGCCCATGGGCAGCACAGGTCGCCAGCACACCCACCACGTC
leonina         TTCCCAACTGGCCCATGGGCGATGCACAGCGCAGCCTCACACACCATGTC
occidentalis    TCTCCAACTGGCCCATGGGCAATGCCGGTCGTCAACACACCCACCATGTC
papillata       TCTCCAACTGGCCCATGGGCAATGCTGGACGCCAACACACACACCATGTC
picta           TTACCAACTGGCCAATGGGCAACGCTGGACGCAAACACACGCATCATGTT
pinnata         TTGAGAACTGGCCAATGGGCAAGGCTGGACGCAGACACACCCACCATGTC
stearnsi        --------------------------------------------------
stephanieae     --------------------------------------------------
venustus        TCCCCAACTGGCCAATGGGCAACGCTGAGCGCCAACACACCCACCACATC

albocrusta      ------------------------GGATTCCAATCAGATGCCCTATTGGT
auritulus       --------------------------------------------------
barbarensis     AGGCCCTTCAGGTGTTTAGTGGGAGGCTTCCAATCGGATGCCCTGTTGGT
californica     CGACCTTTCAGGTGTCTGGTCGGGGGATTCCAGTCCGACGCTCTCCTGGT
clavigera       CGTCCCTTCCGTTGTCTCGTGGGAGGTTTCCAATCAGACGCTCTCCTGGT
columbiana      --------------------------------------------------
crassicornis    AGACCTTTCAGGTGTTTAGTCGGAGGATTCCAATCGGACGCCCTGCTCGT
festiva         AGACCTTTCAGGTGTTTAGTTGGAGATTTCCAGTCCGACGCTTTATTGGT
frydis          --------------------------------------------------
iodinea         --------------------------------------------------
kerguelenensis  --------------------------------------------------
lancei          AGGCCGTTCCGATGCTTAGTTGGAGGATTCCAGTCGGACGCCCTCCTTGT
leonina         CGACCATTCCGGTGTTTAGTTGGAGGATTCCAGTCTGACGCCCTGCTTGT
occidentalis    AGACCTTTCAGGTGTTTAGTTGGAGGATTCCAATCTGACGCCCTTCTCGT
papillata       AGGCCTTTCAGGTGTCTAGTTGGAGGTTTCCAGTCGGATGCTCTCCTTGT
picta           AGACCCTTCAGGTGTTTAGTTGGAGGCTTCCAGTCCGATGCCCTGCTGGT
pinnata         AGGCCATTCAGATGTTTAGTCGGAGGATTCCAATCCGATGCCCTGTTGGT
stearnsi        --------------------------------------------------
stephanieae     --------------------------------------------------
venustus        CGGCCCTTCCGCTGTCTAGTGGGCAAGTTCCAGTCGGATGCCCTGCTAGT

albocrusta      TCCCAAACACTGTGAGTTTGACCACAGTGCCGACATTAGTCAGTGTCGGG
auritulus       --------------------------------------------------
barbarensis     GCCCCAGCACTGTGAGTTTGACCACCGCCACGACATCACCCAGTGCAAGG
californica     GCCCCAGCACTGCGAGTTTGACCACCGCCACGACGTGGCTCTCTGCGAGA
clavigera       GCCCCAGCATTGCGAGTTCGACCACCGTCATGACATCGCCAAGTGCGAAG
columbiana      --------------------------------------------------
crassicornis    CCCCCAACACTGCGAGTTTGACCACCGTCACGACATCACCCAATGCAAGG
festiva         TCCCCAACACTGTGAGTTTGACCACCGCCACGACATCACCCTTTGCAAGG
frydis          --------------------------------------------------
iodinea         --------------------------------------------------
kerguelenensis  --------------------------------------------------
lancei          GCCGCAGCACTGCGTGTTCGACCACCGTCACGACGTGAGCCAGTGCGAGG
leonina         ACCTCAGCACTGTGAGTTTGACCACCGCCACGACATCACCCAGTGCAAGG
occidentalis    GCCACAACACTGTGAATTTGACCACCGTCACGACATCACCCAATGCAAGG
papillata       CCCCCAGCACTGTGAATTTGATCACCGTCATGACATCACTCAATGCAAGG
picta           CCCCCAGCACTGCGAGTTTGACCACCGCCACGACATCACCCAGTGTAAGG
pinnata         GCCTCAGCACTGTGAGTTTGATCACCGTGCTGACATCTCTCAGTGCAAGG
stearnsi        --------------------------------------------------
stephanieae     --------------------------------------------------
venustus        GCCCCAGCACTGCGAGTTTGACCACCGCCACGACATCACCCAATGCAAGG

albocrusta      AATTCTCTCATTGGAATAGCGTGGCCGAGGACAAGTGTCTTAAGAAAGGA
auritulus       --------------------------------------------------
barbarensis     AGTTCTCTCACTGGAACCGTGTGGCCGAGGATGCCTGTGTCAAGAAAGGA
californica     AGTTTTCGCACTGGAACGAGGTGGCCGACGTGGCCTGCACCAAGAAGGGC
clavigera       GGTTCTCCCACTGGAATGAGGTGGCCGAGGAGGCCTGTGTCAAGAAGGGC
columbiana      --------------------------------------------------
crassicornis    AGTTCTCTCACTGGAACCGCGTGGCAGATGATGCCTGTGTCGACAAGGGC
festiva         AGTTTTCTCACTGGAACCGCATTGCCGATACAGCCTGCACGGCTAAGCAA
frydis          --------------------------------------------------
iodinea         --------------------------------------------------
kerguelenensis  --------------------------------------------------
lancei          AGTTTGCTCACTGGAACAGCGTGGCGGAGCAGGAGTGCCGTGCCAAGGAC
leonina         AGTTCTCCCACTGGAATCGCGTTGCCGAGGATGCCTGCGACAACAAAGGA
occidentalis    AGTTCTCTCACTGGAACCGCGTGGCTGATGATGCCTGCATCGACAAGGGC
papillata       AATTCTCTCACTGGAACCGCGTGGCCGATGATGCCTGTGTGGACAAAGGC
picta           AGTTCTCTCACTGGAACCGCGTGGCAGAAGAGGCCTGCGACAAGAAGGCT
pinnata         AGTTCTCGCACTGGAACACTGTTGCAGATGATGAGTGCTTAAAGAAAGGA
stearnsi        --------------------------------------------------
stephanieae     --------------------------------------------------
venustus        CCTTCTCACACTGGAACCGCGTGGCGGACGAGGCGTGCGATAAGAAGGGC

albocrusta      ---ATGCACTTGGAATCGTTTGGGATGCTATTATACTGT---AAA---CC
auritulus       --------------------------------------------------
barbarensis     ---ATGCACCTGGAGTCCTTTGGCATGCTGCTTTACTGTTACACC-----
californica     ---ATGCATCTGGAGAGCCTGGGCATGCTGCTCTACTGC---AAG-----
clavigera       ---ATGCACCTGGAATCCCTGGGCATGCTGCTCAACTGC---AAG-----
columbiana      --------------------------------------------------
crassicornis    ---ATGCACCTCGAGTCCTTCGGCATGCTCCTCTACTGT---AAC---AC
festiva         ---ATGCATCTGGAATCCTTTGGCATGCTGCTGTACTGT---AAA---AC
frydis          --------------------------------------------------
iodinea         --------------------------------------------------
kerguelenensis  --------------------------------------------------
lancei          AACATGCGCCTGGAGTCTTTCGGAATGCTCCTCTACTGC---CGCAACGC
leonina         ---ATGCACCTGGAGTCCTTTGGCATGCTGCTCTACTGC---AAC---AC
occidentalis    ---ATGCACCTGGAGTCGTTTGGCATGCTCCTCTACTGT---AAT---AC
papillata       ---ATGCACCTGGAGTCTTTTGGCATGCTTCTCTACTGTCACACT-----
picta           ---ATGCACCTGGAATCGTTTGGAATGCTGCTCTACTGT---AAC---AC
pinnata         ---ATGCATTTGGAATCTTTTGGAATGTTGCTGTACTGT---AACATC--
stearnsi        --------------------------------------------------
stephanieae     --------------------------------------------------
venustus        ---ATGCACCTCGAGTCGTTTGGCATGCTGCTCTACTGC---CGCATG--

albocrusta      TTTAGGACACTTCAACGGAGTGGAATATGTTTGCTGCCCCAAC---CCAT
auritulus       ----GGACATTTCAATGGTGTGGAGTATGTCTGCTGTCCTCAC---AAAT
barbarensis     -CTTGGACATTTCAACGGAGTGGAATACGTCTGCTGCCCCAAC---CCAA
californica     -CTGGGACACTTCAGCGGTGTGGAGTACGTCTGCTGCCCCAAC---GAAA
clavigera       -CTGGGACACTTCAACGGAGTGGAATATGTCTGCTGCCCCAAT---GAGA
columbiana      --------------------------------------------------
crassicornis    TCTTGGACATTTCAATGGTGTGGAATACGTCTGCTGCCCTCAC---AAGA
festiva         CCTCGGGCACTTCAATGGAGTGGAATACGTGTGCTGTCCCAACCCCAGTA
frydis          --------------------------------------------------
iodinea         --------------------------------------------------
kerguelenensis  --------------------------------------------------
lancei          GCTGGGACACTTTAGCGGAGTGGAGTACGTCTGCTGCCCCGTG---GATA
leonina         CCTGGGTCACTTCAACGGAGTGGAGTACGTCTGCTGCCCTAAC---CCTT
occidentalis    ACTCGGACATTTCAATGGTGTGGAGTACGTCTGCTGCCCTCAC---AAGA
papillata       -CTTGGACATTTCAATGGTGTGGAGTATGTCTGCTGCCCCGAC---AAAT
picta           CCTCGGACACTTCAACGGAGTGGAGTATGTTTGCTGCCCCAAC-------
pinnata         -CTGGGACATTTCAACGGAGTGGAGTACGTGTGCTGCCCCAAC---CCAT
stearnsi        --------------------------------------------------
stephanieae     --------------------------------------------------
venustus        -CTGGGACACTTCAACGGAGTGGAGTACGTCTGCTGCCCCAAC---CCTT

albocrusta      CTGACACCCGAATCCAC------------------------------CCA
auritulus       CCAGCACACGTGTCCAC------------------------CCAGAACCC
barbarensis     GCAACACCACCGTCCAG------------------------CCAGAACCC
californica     CTGAGCCCCGAGAGCAC------------------------------CCA
clavigera       CCGACACGCGCATCCAT------------------------------CCT
columbiana      --------------------------------------------------
crassicornis    CCGATCCTCGTGTCCAC------------------------CCAGAACCC
festiva         CAACCCCCCGTATCCAT------------------------------CCC
frydis          --------------------------------------------------
iodinea         --------------------------------------------------
kerguelenensis  --------------------------------------------------
lancei          CGGCTGACTCCGGACACGACCACCCAGACACCCGAGTCCACCCCGAGCCC
leonina         CGGAGACCCGAGTCCAC------------------------------CCA
occidentalis    CCGACCCTCGTGTCCAC------------------------------CCA
papillata       CTGGCCCTCGTGTTCAC------------------------CCTGAACCA
picta           -----CCAACTACAACT------------------------------CGC
pinnata         CCAACACCCGAGTTCAC------------------------------CCA
stearnsi        --------------------------------------------------
stephanieae     --------------------------------------------------
venustus        CGGAGACCCATGTGCAC------------------------------CCA

albocrusta      GAACCCAAA---GAC------------GATGACAAACCAGACAGCTGG--
auritulus       ---AAAGAC---TCT------------GATGACAAACCCCACAGCTGG--
barbarensis     ---AAGAAT---AAT------------GATGATGTCCCAGACAAATGG--
californica     TCTCCAAAA---GTA------------GATGACAAGCCAGATGCTTGG--
clavigera       ---GCCACA---GAA------------GATGACAACCCTGACCAATGG--
columbiana      --------------------------------------------------
crassicornis    ---AAAAAC---GCC------------GACGACAAGCCCGACAACTGG--
festiva         GGACCCCAAGACAGC------------GATGACAAGCCAGACAGCTGG--
frydis          --------------------------------------------------
iodinea         --------------------------------------------------
kerguelenensis  --------------------------------------------------
lancei          ---CAGCCT---GGA------------GACGACCGTCCCGAT--------
leonina         GAGCCCGAC---ACC------------GACGACAAGCCAGACCTGTGG--
occidentalis    GAACCCCAGGGCGCC------------GACGACAAGCCTGATAACTGG--
papillata       ---GAGAGC---CAC------------GATGACAAACCCGACAAATGG--
picta           ---GTCCAA---ACCGAGTCCAAAGGTGACGACAAACCAGACAAATGG--
pinnata         GAACCCAAG---GGA------------GACGATAAGCCGGATGACTGG--
stearnsi        --------------------------------------------------
stephanieae     --------------------------------------------------
venustus        GAGCCCGCG---GGT------------GACGACAAGCCAGACCAGTGGAT

albocrusta      -------------------------------------------GAAGATG
auritulus       -------------GACTCTGACGAGGATGACAGCGAAGAAGACGAGGACG
barbarensis     ----------------------CACACCACTGATGCCAGCCCGGAGGAGG
californica     ----------------------CCAGAAGACTCCGACGACGATGTTGAAG
clavigera       ----------------------GACAGCTCTTCCAAGGAGGAGGAGGAGA
columbiana      --------------------------------------------------
crassicornis    -------------------------GACAGCACCGAGGAAGATGAGGATG
festiva         ----------------------ACC---AGCTCCGAGGAAGACGATGACG
frydis          --------------------------------------------------
iodinea         --------------------------------------------------
kerguelenensis  --------------------------------------------------
lancei          --------------------------------------------------
leonina         ----------------------TCCAAACCC-------------------
occidentalis    -------------------------GACAGCGATGAAGATGAAGATGACG
papillata       -------------------------GACAGCCCCGAGGAAGACAACCACG
picta           ----------------------AGCAGCTCAGAGGAAGATCATGAAGACA
pinnata         ----------------------GAAAGCGAGGAGAAAGATGAAGATGACG
stearnsi        --------------------------------------------------
stephanieae     --------------------------------------------------
venustus        GAAGGAGCCCACGGAGGGA---GGCGACAGCAGCACCCACACACAGGAAG

albocrusta      ATGAAGAAGATGATGAAGATGAAGACAGCGAT------------------
auritulus       AGTACGACAGTGACGAAGATGACGATGATGACGAATATGACTACTACTCC
barbarensis     AAGAGGAAGAGAGTGACGAAACTGAC------------------------
californica     ATGAGACCGAAGAAGATGAGGAGGACTCTGATGATGCA------CACAAC
clavigera       AGGACCAAGAAGAGCAGGATAAAGAGAGC------------------GCT
columbiana      --------------------------------------------------
crassicornis    AAGATGAATACGACGACAGCGACGAGGAATACGACTACTACTCCACCTCC
festiva         ACAGCGACGAGACCGAAGACGAGGAT------------------------
frydis          --------------------------------------------------
iodinea         --------------------------------------------------
kerguelenensis  --------------------------------------------------
lancei          -----GAGATCCGTGAAGGCGGAGAGGCAGTTCCT---------------
leonina         -----------GTGGAGGGGGGAGACTCTTCAGCTTCCCAGGAGCAGCGG
occidentalis    AATATGAAGATGACAGCCAGGATGATGATGACTACGACTACTACACCTCT
papillata       ACCACGAGGAATACGACCAGGATGACGACGACGACTACGAGTACTATTCC
picta           TCGAGGAAGCTACCGAAGGCGGCGAGCAGAAG------------------
pinnata         ACAGTGAAGAAAAGAGTACAGAA------------------------TCT
stearnsi        --------------------------------------------------
stephanieae     --------------------------------------------------
venustus        ACAACGATGCGGAGGAGAAGGAGGAAGTATCCCCCGTCGCT---------

albocrusta      ---GAAAGTGATGAAGATAAGGATTCTGAGGCTGTTGATGATGAAGACAG
auritulus       ACCTCCACTTCCTCCTCCTCC---------------TCCAACAGC-----
barbarensis     ------AGTGAGGAAAAGAAGGAGGCAGGAACCAGTCAG-----------
californica     AGCAGCTCTGAGGAGACAGTAGATGATGGC--------------------
clavigera       GAGGCGGAGGAAGACGACAACGACAGCGCCAGCATCAGCGCCAGC-----
columbiana      --------------------------------------------------
crassicornis    ACCTCTTCCTCCTCCAGCAGC-----------------------------
festiva         ---------GAGGACGAGGACGATTCAAGCATC-----------------
frydis          --------------------------------------------------
iodinea         --------------------------------------------------
kerguelenensis  --------------------------------------------------
lancei          --------------------------------------------------
leonina         TCGGAGCAGTCGGAGGAGGATAGCAGCAGTGTGCCTTCCATGCCAGACCT
occidentalis    ACCTCTTCCTCCTCTTCCTCCAGCAGT-----------------------
papillata       ACCTCCACTTCCTCCAGCAGC-----------------------------
picta           ---------------------------------ACCAAAGACGCCAGCGC
pinnata         GCCAAATCGTCTGAAAGTGTTGAT--------------------------
stearnsi        --------------------------------------------------
stephanieae     --------------------------------------------------
venustus        ------------------------------GCCGCTAAGGTCAAGGACAC

albocrusta      TGCC---------------------------------------GACGTGT
auritulus       ----------------GAAGAGTTCCCCGAAGAGAACGTTGTGGACCTGT
barbarensis     -------ACAGCCTCTGAAAAAGTTGTAGATGAGAACACCATCGATGCGT
californica     ----------------------------------AACGTTGCCAACCTGT
clavigera       -------------------CAGGAGCAGGAGGAGAAGGTGGCCGACCTGT
columbiana      --------------------------------------------------
crassicornis    ----------------GAAGAGTTCCCCGAGGAGAACGTCGTGGACCTGT
festiva         -CCAGTATCCTCCTCGGACGAGCTGCCCGATGAGAGCATCGTTGATTTGT
frydis          --------------------------------------------------
iodinea         --------------------------------------------------
kerguelenensis  --------------------------------------------------
lancei          -------------------------------------------GACCTGG
leonina         CCCCCAGCTGCCCCAGCAGCAGCTGCCCCAAGAGGAAGTGGCCGACCTGT
occidentalis    ----------------GAAGAGTACCCCGATGAGAATGTCGCCGACTTGT
papillata       ----------------GAAGAGTACTCTGAGGAGAACGTGGTGGACCTGT
picta           CCCGGCCTCTAACAACGATTTCAACCCCGACGAGAACGTGGCCGACCTTT
pinnata         ----------------------------GACGAGAACAGCCCTGATGTCT
stearnsi        --------------------------------------------------
stephanieae     -------------------GAAGAGCCCAACGAAAATGTGGCCGATTTGT
venustus        CGCTGCCTCCGCCGCACTGCCGGAT------GAAGAGGTGGCCGATCTGT

albocrusta      ACGAGGCTTATCTCCGAGGCCTTCCTCTCCCCGACATCTACATCAATGAA
auritulus       ACGAAGCGTACCTGCGAGGACAGCCCTTCCCTTCCAAGTACAACAACGAA
barbarensis     ACGAGGCGTATCTCCGAGGCATGCCCCTCCCATCCACCTACAACAACGAA
californica     ACGAGGCTTACCTCAGGAGCAAGCAGTTCCCAAGCAAGTACAACAACGAG
clavigera       ACGAGGCCTACCTCAGGGACAAGGATTTCCCCACCGCCTACAACAACGAG
columbiana      --------------------------------------------------
crassicornis    ACGAGGCCTACCTCCGTGGCCAAACCTTCCCCGCCCAGTACAACAACGAG
festiva         ACGAAGCCTACCTCAGAGACCAGCCTTTCCCAATGGAGTACAACAACGAA
frydis          --------------------------------------------------
iodinea         --------------------------------------------------
kerguelenensis  --------------------CAGGTCTTCCCCAGCCGCTTCAACAACGAG
lancei          AAGAGGCTTACCTCCGAGGCCTGCCCTTCCCCAAGCAGTACGACAACGAA
leonina         ACGAGGCTTACCTGCGAGGCATGCCCTTCCCGTCCCAGTTCAACAACGAG
occidentalis    ATGAGGCTTACCTCCGTGGCCAGGCTTTCCCTGCCCAGTACAACAACGAG
papillata       ACGAGGCCTACCTGCGCGGCCAGACCTTCCCTCCCCAGTACAACAACGAG
picta           ACGAGGCTTATCTGAGAGGACAGGCCTTCCCCTCGACCTACGACAACGAG
pinnata         ACGAGGCGTATCTGAGGGGTCTTACCCTTCCTTCCGTTTACACCAACGAA
stearnsi        -----------------GGCCAGGCCTTCCCTCCCCAGTACAACAACGAG
stephanieae     ACGAGGCCTACCTCCGTGGCCAGGCCTTCCCCAGCCAGTACAACAACGAG
venustus        ACGAGGCGTACCTCCGGGGTCTGCCCTTCCCCATCAAGTACGACAACGAA

albocrusta      CACCAGCAATACTTGGCTGCAAAGGCCCGTATGATTGTGGTACAGAAGAA
auritulus       CACAAGAAGTTCCTGGCAGCCAAGGAGAGGATGAAGATGAACCAAAAGAA
barbarensis     CACAAGAGGTATCTGGCTGCCAAAGCCCAGATGATCAAGAACCATAGGAT
californica     CACAAGAGATTCTTGGCTGCCAAGAGACAGATGCTCAAGGACCAGAAGCA
clavigera       CACAAGAAGTTCCTGGCCGCTAAGGGCCGCATGAAGAAGAACCAGAAGCA
columbiana      --------------------------------------------------
crassicornis    CACAAGAAGTTCCTGGCTGCCAAGGAGAGGATGAAGATGAACCAGAAGAA
festiva         CACACGAGATACCTGGCTGCCAAGGACCGAATGAAGAAGAACCAGAAGAA
frydis          --------------------------------------------------
iodinea         --------------------------------------------------
kerguelenensis  CACAAGAAGTACATCGCTGCTCGCGACCAGATGAGGCGCAACCAGCAGAT
lancei          CACAAGCGCTACCTGGCCGCCAAGGAACGTATGAAGCAGAACGAGAAGAT
leonina         CACAAGATGTTTCTGGCCGCCAAGCTTCGTATGAAGCAGAACCAGAAGAA
occidentalis    CACAAGAGGTACCTGGCGGCCAAGGAGAGGATGAAGATGAACCAGAAGAA
papillata       CACAAGAGGTACCTGGCTGCCAAGCAGAGGATGAAGCAGAACCAGAAGAA
picta           CACAAGAGGTACCTGGCCGCCAAGGAACGCATGAAGAAGAACCAGAAGAA
pinnata         CATGAACAGTATTTGGCTGCTAAAGCTCGCATGCTTGTAGTGCAGAAGAA
stearnsi        CACAAGAGGTACCTGGCTGCCAAGGAGAGGATGAAGCAGAACCAGAAGAA
stephanieae     CACAAGAAGTACCTGGCTGCCAAGCAGAGGATGAAGATGAACCAGAAGAA
venustus        CACAAGAAGTTCTTGGCTGCCAAGGACCGCATGAGGAAGAACCAGAAGAA

albocrusta      GAAAGAATCCAAGTTGTTGGATCAATTTGAGGAATCCCAGAAAGAGATGG
auritulus       GAAGGTGGCCAAGCTGCTCCAAGAGTGGGAGGAAGCCAGGGAACACGTGA
barbarensis     GAAGGAAGCTACTCTGTTGCAAGAGTGGGAAAAGTCCAGGGAGAACATGG
californica     CAAGGTGGCTCAGCTATTGCAACAGTGGCAGAAGGCCAGAGACCATGTGA
clavigera       CAAGGTGGCCAAGCTCCTCCAAGACTGGCAGAAGGCTCGTGAACACGTCA
columbiana      --------------------------------------------------
crassicornis    AAAGGTGGCCAAGCTCCTCCAAGAGTGGGAAAAGGCAAGAGAACACGTCA
festiva         GAGAGTGGCCAAGTTGCTCCAAGAGTGGGAGAAGGCAAGAGAGAAGGTTA
frydis          --------------------------------------------------
iodinea         --------------------------------------------------
kerguelenensis  GAAGATCACCGAGCTGATGCAAGAGTGGCAGGCAGCACGCGACCGGGTGG
lancei          CCGATACTCCAAGATTCTTGAGGACTGGGAAGCAGCTCGTGAGAATGTCA
leonina         GAAAGAGGCCAAGCTTCTGCAGGAATGGGAGAAGGCCAGAGAACGCGTCA
occidentalis    GAAGGTAGCCAAGCTCCTCCAAGAATGGGAGAAGGCAAGAGAACACGTCA
papillata       GAAGGTGGCCAAGCTGCTCCAAGAGTGGGAGAAGGCACGAGGACATGTCA
picta           GAAGGAGGCTAAGCTGCTCCAAGAGTGGGAGAAAGCAAGAGAACGCGTGG
pinnata         GAAAGAAGCTAAGCTTCTGGATGAGTTTGAGAAAACTCAAGAGAATGTCG
stearnsi        GAAGGTGGCCAAGCTGCTCCAAGAGTGGGAGAAGGCACGAGGACATGTCA
stephanieae     GAAGGTGGCCAAGCTGCTCCAAGAGTGGGAGAAGGCAAGACAACATGTCA
venustus        GAGGGTCTCCAAGCTGCTGCAACAGTGGGAGAAGGAAAGGGAACGCGTCA

albocrusta      ACAAAGTTCGTAAGACTGACCCAAAGGCTGCCAACAAGATGAATGACGAG
auritulus       ACGTGGTGAGGAAGACAGATCCCAAGACTGCAGACAGGATGAACGACGAG
barbarensis     ACGAGGTCAGAAAGACTGACCCCAAGACTGCCAACAAGATGAATGAGGAG
californica     AACAGGTCAACCAGTCCGACCCCAAGACTGCAGAAGCAATGAACAAAGAA
clavigera       GCGAAGTGAGGAAGACCGACCCCAAGACTGCCGACAACATGAACAAGGAA
columbiana      --------------------------------------------------
crassicornis    ACGAAGTCAGGAAGACAGACCCCAAAACTGCCGACAGGATGAACGACGAA
festiva         GCATTGTCAGGAAGACAGATCCCAAGAAAGCCAACAGGATGAACGCCGAT
frydis          --------------------------------------------------
iodinea         --------------------------------------------------
kerguelenensis  AAGAGGTGAGGAAGAACGATGAGAAGGCAGCCGACAAGCTGAGCAAGGAG
lancei          ACAAGTTGAGGAAAACAGACCCCAAGGCAGCCGACAAGCAGAACCAGGAG
leonina         ACGAGGTCAGGAAGACCGATGCCAAGACTGCAGACAGGATGAATGAGGAA
occidentalis    ACGAAGTCAGAAAGACTGACCCCAAAGCTGCCGACAGGATGAACGATGAA
papillata       ACGAGGTGAGGAAGACTGACGCCAAGACAGCCGACAGGATGAACGCTGAG
picta           ACGAGGTCAGGACAACTGACCCCAAGACTGCCGACAAGATGAACGATGAA
pinnata         ACAAGGTCAGGAAGACTGACCCTAAAGCTGCCAACAAGATGAACGAGGAA
stearnsi        ACGAGGTGAGGAAAACTGACGCCAAGACAGCCGACAGGATGAACGCTGAG
stephanieae     ACGAGGTCAGGAAGACCGATCCCAAGACTGCCGACAGGATGAATGACGAA
venustus        ACGAGATCAAGAAGACAGACCCCAAGGCTGCCGACAAGATGAACCAAGAG

albocrusta      ATTGCCACACGTTTCAAACACCTTTATGAATCGTTCAAACAAGAAGACGC
auritulus       ATTGCCCAGCGTTTCAAGCACCTGTACGCCTCGTTCAAGCTGGAGGATGC
barbarensis     ATTGCCATGCGCTTCAAGAACCTGTATGCCTCCTTCAAGCAAGAAGACTT
californica     ATTGGCGAGAGGTTCCAGAGACTGTATGCCGCTTATGAGCAAGAAGACGC
clavigera       ATTGCTGATCGCTTCCAGAAACTGTACGCCTCATTCGAGCAGGAAGATGC
columbiana      --------------------------------------------------
crassicornis    ATTGCACAACGCTTCAAGCACCTGTACGCTTCCTTCAAGCAAGAAGATGC
festiva         ATTGCAAAGAGATTCCAGGACTTGTATGGCTCATTCAAGCAAGAGGACGT
frydis          --------------------------------------------------
iodinea         --------------------------------------------------
kerguelenensis  ATCGCTGAGCGATTCCAGCGCCTGTATGCCTCCTACGAGCAAGAGGATGC
lancei          ATTACCGAGCGCTACAAGAAGCTGTACGCCTCTTACAAGAAGGAGAGCAG
leonina         ATTGCTGCTAGGTTCAAGCACCTGTACAACTCATTCCAGCAAGAAGACGA
occidentalis    ATTGCCCAGCGCTTCAAGCACTTGTATGCTTCCTTCAAGCAAGAGGATGA
papillata       ATTGCGGAGCGTTTCAAGCACTTGTACGCCTCTTTCAAGCAAGAAGACGC
picta           ATTGCAATGCGATTCAAGCACCTGTACGCCTCTTTCAAACAAGAGGACGC
pinnata         ATTGCAGACCGCTTCAAGCACCTATATGCATCATTTAAACAGGAAGATGC
stearnsi        ATTGCAGAGCGTTTCAAGCACTTGTACGCCTCCTTCAAGCAAGAAGACGC
stephanieae     ATTGCTCAGCGTTTCAAGCACCTGTATGCTTCCTTCAAGCAAGAAGATGC
venustus        ATTGCTGCCCGTTTCAAGCAGCTGTACAACTCGTTCAAGCAGGAAGATGA

albocrusta      TGCAGAAAGACTCCAATTGGCAGCCCTTCATCAACGCCGTGTGTTGGCTA
auritulus       GAGTGAGAACAAGCAGCTGGCGGCCCTTCATCAACAACACATCCAGGCCA
barbarensis     GGCTGAGAAGCAGCAGCTTCTGGCCCTGCACCAGCAACACATCCAGGCCA
californica     AGCAGAGAAGCAACAGCTTGTGGCACTGCACCAACAGCATGTGCAGGCTA
clavigera       CGCCGAGAAGCAACAGCTGATTGCTCTACACCAACAGCACATCCAGGCGA
columbiana      --------------------------------------------------
crassicornis    CTCTGAGAATATGCAGCTTGCCGCCCTCCACCAGCAACACATCCAAGCTT
festiva         AGCCGAGAGGAGGCAGTTGTTAGCCCTCCACCAACAACACATCCAGGCCA
frydis          ----GAGAAGAGACAACTTGTGGCCCTCCACCAACAACACATCCAGGCTA
iodinea         --------------------------------------------------
kerguelenensis  GGCGGAGAAGCAGCAGCTGGTGGCCCTTCACCAGCAGCACGTGCAGGCCA
lancei          GGAAGAGGCTGACCTACTTATGGCTCTTCACCAACAACACATCCAGGCGT
leonina         TGCAGAGAAGCAGCAGTTACTGGCACTTCACCAGCAGCACATTCAGGCCT
occidentalis    CTCTGAGAACATGCAGCTCGCCGCCCTTCACCAGCAACACATTCAGGCTT
papillata       CTCGGAGAACATGCAGCTTGCCGCCCTCCACCAGCAACGTGTCCAGGCCT
picta           TGCAGAGAAGCAACAGCTGATGGCACTCCACCAACAACACATCCAGGCAT
pinnata         CGCAGAGAAGCTTCAACTGGCCGCCCTTCACCAACGCCGTGTGCAGGCTG
stearnsi        CTCGGAGAACATGCAGCTTGCCGCCCTCCACCAGCAACGCGTCCAGGCCT
stephanieae     CTCAGAGAAGATGCAGCTTGCAGCCCTTCACCAGCAACACATCCAAGCTC
venustus        GGCCGAGACCCAGCAACTGTTGGCCCTCCACCAGCAACACATCCAGGCCT

albocrusta      ACTTGAATGAAAGGAAGAGAGAAGCCATGGATAAATACTTACAGTCTTTG
auritulus       TGCTCAACGAGAGGAAGAGGGAGGCCATGGACCGATACATGAACGCTCTG
barbarensis     ACCTGAACGAAAGGAAGAGGACTGCCATGGACAAATACCTCAGGGCCCTT
californica     ACTTGAATGAGAGGAAGAGAGACGCCATGGAGAAATACATGAAAGCTTTG
clavigera       CCTTGAACGAGAAGAAGAGGGAGGCCATGGACAAGTACATGGAGGCGTTG
columbiana      --------------------------------------------------
crassicornis    TCTTGAACGAGAAGAAGAGGGAAAACATGGACAGATACATGAACGCTTTG
festiva         TACTGAACGAGAGGAAGAGGGAGGCTATGGACCAATACATGCAGGCGCTG
frydis          TCCTGAATGAGAGAAAGAGGGAAGCCATGGACAACTACATGNNNGCATTG
iodinea         --CTCAACGAGAGGAAGAGGATTGCCATGGACAGATACATGCAAGCTTTG
kerguelenensis  TGCTCAACGAGCACAAGCGCAACGCCATGGACAAGTACATGAAGTCACTG
lancei          CCCTCAACCAGCACGAACGCGACTCCATGCAGAAATACATGAACGCCCTG
leonina         CCCTCAACGAGAAGAAACGGGAAGCCATGGACAAATACATGCAGGCCCTC
occidentalis    TCTTGAATGAGAAGAAGAGGGAAGCCATGGACCGGTACATGAACGCCTTG
papillata       ACCTGAATGAGAAGAAGAGGGAGGCCATGGACCGATACATGAACGCTTTG
picta           ACCTGAACGAGAGGAAGAGGGAGGCTATGGACAAGTACATGCAGGCGTTG
pinnata         CTCTCAACGAGAGGAAGAGAGAAGCCATGGATAAGTTCATGCAGGCCTTG
stearnsi        ACCTGAATGAGAAGAAGAGGGAGGCCATGGACCGATACATGAACGCTTTG
stephanieae     TGTTGAACGCTAAGAAGAGGGAGGCCATGGACAGATACATGAATGCCCTG
venustus        CGCTCAACGAGCACAAACGGGAAGCCATGGACAAATACATGAGGGCCCTC

albocrusta      GAAGATGAAAATGTTCCTCATGTGATGAAATACTTGAACAACTACATCAA
auritulus       GAGAATGGAAACGTTGCCATGGTGAAGAAGTACCTGCACAGCTACATCAA
barbarensis     GAGTCTGGAGAGGAGGAGAAGGTTGCCAAGTACTTGCACAGCTACATCAA
californica     ACCAAAGGAGATGTTGACCTCATCATCAAGTACCTGCACTCCTACATCAA
clavigera       GAGAATGGAGAGACGGACAAGATTGCCCGCTACCTGCGCAACTACATCAA
columbiana      --------------------------------------------------
crassicornis    GAGAGCGGAAATACTGCTATGGTGAAGAAATACCTCCACAGCTACATCAA
festiva         GAGACTGGAGATGTGGAAAAGATCATCAAGTACCTTCACAGCTATATCAA
frydis          GAGACGGGAGAAGTTGACAAGATCACCAAGTATCTTCACAACTACATCAA
iodinea         GAGAGTGGAGATGTTGCCATGGTAAACAAGTACCTTCACAACTATATCAA
kerguelenensis  CAGAAAGGAGACGTGAGTCGTATCGGCAAGTACCTCCGCACCTACATCAA
lancei          GAGGAAGGCAATGTGGACCACACCACCCGCTATCTACGCAACTACATCAA
leonina         GAGTCTGGAGACGTTGAGAAGATCACCCACTACCTGCACAACTACATCAA
occidentalis    GAAAGTGGAAACACTGCCATGGTAAAGAAATACCTCCACAGCTACATCAA
papillata       GAGAACGGAAACATTCCCATGGTGAAGAAATACCTCCACAGCTACGTCAG
picta           GAGACTGGAGATATCTACAAGGTGATCAAATACCTTCACAGTTACATCAA
pinnata         GAAGATCAAAACATTGCCAAAGTGTCCAAGTACCTCCACAACTACATTAA
stearnsi        GAGAACGGAAACATTCCCATGGTAAAGAAATACCTCCACAGCTACATCAA
stephanieae     GAGAGTGAGAATATTCCCATGGTCAAGAAATACCTCCACAACTACATCAA
venustus        GAGGCTGGCGAGAGTGCCAAGATCACCCACTACCTCCACAACTACATCAA

albocrusta      GGCTGTTGAGAAAGATCGTCTCCATACCGTCAACCATTTTGAACATCTCA
auritulus       GGCTGAGGAGAAGGACCGTATGCACACCGTCAACCACTTTGAACACATCA
barbarensis     GGCAGAGGAGAAGGACCGTATGCACACCGTCAACCACTTCCAACATCTCA
californica     AGCAGAGGAAAAAGACAGAATGCACACCATCAACCACTTTGAGCACATCA
clavigera       GACGGAGGAGAAGGACCGCATGCACACCGTCAATCACTTTGAGCACATCA
columbiana      --------------------------------------------------
crassicornis    GGCAGAAGAGAAGGACCGCATGCACACCGTCAACCACTTTGAACACATAA
festiva         GGCAGAGGAGAAAGATCGTATGCACACTGTCAACCATTTTGAGCACATCA
frydis          GGCAGAGGAGAAAGATCGCATGCACACCGTCAACCATTTCGAACACATCA
iodinea         GGCAGAGGAGAAGGACCGCATGCACACCGTCAACCATTTCAACCACATCA
kerguelenensis  GGCGGAGGAGAAGGACCGCATGCACACAGTGAACCACTTCCAGCACGTCA
lancei          AGCCGAGGAGAAGGATCGCATGCGAACAGTCAACTATTTTGAGCACCTGA
leonina         GGCAGAGGAGAAGGACCGTATGCACACCGTCAATCACTTCGAGCACATCA
occidentalis    GGCTGAAGAGAAGGACCGTATGCACACCGTTAACCATTTTGAACACATCA
papillata       GGCTGAAGAGAAGGATAGAATGCACACTGTCAACCATTTTGAACACATCA
picta           GGCTGAGGAGAAGGACCGCATGCACACCGTCAACCACTTTGAACACATCA
pinnata         GGTGGAAGAGAAAGATCGCACGCACACTGTCAACCATTTCGAACATCTCA
stearnsi        GGCTGAAGAGAAGGATAGAATGCACACTGTCAACCATTTTAAACACATCA
stephanieae     GGCTGAAGAGAAGGACAGAATGCACACCGTCAACCATTTTGAACACCTCA
venustus        GGCAGAGGAGAAGGACAGGATGCACACAGTCAACCACTTCGAACATCTCA

albocrusta      AAATTTCCGACCCCAAAGAAGCTCTTCGTGTCCATCCTCATCTTATTCGC
auritulus       GGAACTCTAACGCAAAAGAAGCCCTCCGCATCCACCGTCACATCATCAAC
barbarensis     GATACTCCAACCCTAAGGAGGCCCTGCGTGTGCACCCCTTCATCATCAAC
californica     AGTACACCAATGCCCGTGAAGCTTTGCGTATCCATCCTCACATTGTCAAC
clavigera       AGTACTCGTCCCCGCATGAGGCGGTGCGCATCCGCCCGCACATCATCAAC
columbiana      --------------------------------------------------
crassicornis    GGAACTCCAACCCCAAGGAGGCCCTTCGCGTCCACCGCCACATCATCAAC
festiva         GGTATTCTGCCCCCAAGGAGGCCCTCCGTATCCACCGTCACATCATTAAC
frydis          GGTATGCTGCACCTAAGGAGGCCCTCCGTATCCACCGCCACATCATCAAC
iodinea         GGAACTCTAACCCGAAAGAGGCCCTTCGCATTCACCGCCACATCATTCGG
kerguelenensis  AGTACAGCAACCCCCGCGAGGCGCTGCGCATCCACCCCCACATCGTCAAC
lancei          GGTACTCCAACCCAGAAGAGGCGCTGCGCACACACCAGCACGTCATCGAC
leonina         GATACTCCGCACCGAAGGAAGCCCTTCGCATCCACCGCCACATCATCAAC
occidentalis    AGAATTCCAACCCCAAGGAAGCCCTCCGTGTCCACCGCCACATTATCAAC
papillata       GGAACTCCAACCCCAAGGAAGCTCTGCGTGTCCACCGCCACATCATCAAC
picta           GGTATTCTGCCCCCAAGGAGGCCCTGCGTATTCACCGCCACATCATCAAC
pinnata         AACTGTCTGACGCCAAGGAAGCCTTGCGCGTTCACCCTCACATCATCAGA
stearnsi        GGAACTCCAACCCCAAGGAAGCTCTGCGTGTCCACCGCCACATCATCAAC
stephanieae     GAAATTCCAACCCCAAAGAAGCTCTTCGTGTCCACCCCCACATCATCACC
venustus        GGTACTCTGCCCCTAAGGAAGCCCTGCGTATCCACCAACACATCATCAAC

albocrusta      CATTTGAAACTGACAGAGATGAGAATAGACCAGGCTATGGAGATGTTGAC
auritulus       CACCTCAAGCTGTCTGAGATGAGGATTGACCAGGCCATGGAGATGCTCAC
barbarensis     CACCTGAAGATGTCCGAGATGAGGATTGACCAGGCAATGGACATGCTCAA
californica     CACCTGAAACTTTCAGAGGAGCGCATTGATCAGGCCCTAGGCATGCTGAA
clavigera       CACCTCAAGCTGTCCGAGCAGAGGATTGACCAGGCCTTGGAAATGCTCAC
columbiana      --------------------------------------------------
crassicornis    CACCTCAAACTGTCTGAGATGAGAATCGACCAGGCCATGGAGATGCTCAC
festiva         CACCTGAAACTCTCCGAGCTAAGGATTGACCAGGCCTTGGAGATGCTGAC
frydis          CACCTCAAACTGTCCGAGCTAAGGATTGACCAGGCCTTGGACATGTTGAC
iodinea         CATTTGCAGACGTCTGAGTTGAGAATTGACCAGGCCATGGAAATGTTGAC
kerguelenensis  CACCTCCAGCTCAGCGAGCAGCGCATTGACCAGGCTCTCGACATGCTCAC
lancei          CACCTGAAAGCCTCGGAGGCCAGGATTGAGCAGGCACTGGCCATGCTTAC
leonina         CACCTCAAACTGTCCGAGCTGAGAATCGACCAGGCACTGGACATGCTCAC
occidentalis    CACCTGAAACTGTCCGAGATGAGAATCGACCAGGCTTTGGAAATGCTGAC
papillata       CACCTCAAGCTGTCTGAGATGAGGATTGACCAGGCTCTGGAGATGCTGAC
picta           CACCTGAAACTGTCCGAGATGAGAATTGACCAGGCCATGGACATGCTGAC
pinnata         CACCTCAAACTGTCCGAAATGAGAATCGACCAGGCTTTGGAAATGATGAC
stearnsi        CACCTCAAGCTGTCTGAGATGAGGATTGACCAGGCTCTGGAGATGCTGAC
stephanieae     CACCTCAAACTGTCCGAGATGAGAATCGACCAGGCCCTGGAGATGCTGAC
venustus        CACCTCAAGCTGTCCGAGCTCCGCATCGACCAGGCCATGGAGATGCTCAC

albocrusta      TCATTACCCAGAAGTAGAGAGATCTGTCAGACCTGAAATTGAGGACTTCT
auritulus       CCACTACCCGTCCATCGAGTTTGAAGTCAGACCAGAGATTGAGAACTTCC
barbarensis     ACACTACCCAGAGGTGGAGAGGACCATCAGGCCGGAAATTGAGGAGTTCA
californica     CCGTTTCCCTGAGATTGAGGAGAAAGTCAAGCCAGAGATCCAAGAGTTCC
clavigera       CCGCTTCCCAAGCATCGAGACCAAGATCAGGCCAGAGATCGAGGAATTCA
columbiana      --------------------------------------------------
crassicornis    CCACTATCCTGCTGTGGAGAATGAAGTCAGGCCAGAAATTGAGGAATTCT
festiva         CCACTACCCATCAGTGGAGACACAAGTCAGACCAGAAATTGAGGAATTCA
frydis          ACATTACCCAGCCGTCGAAGCTCAAGTCAGACCAGAAATTGAGGAATTCA
iodinea         ACACTACCCCCAGCTGGAAGCCACGGTCAGGCCAGAGATTGAGGAGTTCT
kerguelenensis  CCGCTTCCCCGACATCAACAGCAAGATCAGGCCCGACATCGAGTACTTCA
lancei          CCGCATGCCCGACATGGAGAGGCAGATCCGGCCTGGGATTGAGGATGATC
leonina         ACACTACCCCGACATTGAGGTCAAGGTCAGGCCTGAAATTGAGGAGTTTA
occidentalis    ACACTATCCTTCTATTGAAATGGAAGTCAGGCCTGAAATTGAGGAATTCT
papillata       CCACTACCCAACGGTCGAGAGGGAAGTCCGACCAGAAATGGAGGAATTCC
picta           CCATTACCCAGAGGTGGAACGTCAAGTCAGGCCAGAAATTGAGGAGTTCA
pinnata         ACATTACCCTAATGTTGAGAAAGCTGTCCGACCAGAAATTGAGGAGTTCA
stearnsi        ACACTACCCAATGGTGGAGAGGGAAGTCCGACCAGAAATGGAGGAATTCC
stephanieae     CCACTATCCGTCTGTCGAGATGGCAGTCAGGCCAGAAATTGAGGAATTCT
venustus        ACACTACCCAGAGATTGAGGTCAAGGTCAGGCCCGAAGTTGAGGAGTTTT

albocrusta      TGAAGAGTTTCAATGACATTGCAGACCGTATCAAGAAGGTTGTGTTACCA
auritulus       TGAAAAGGTTCAACGAGATTGCGAACAGCATCAAGAACGTGGTTCTGCCC
barbarensis     TGAAAAGGTTCAATGACATCGCCACTAGGATCAAGAAGGTTGTACTCCCT
californica     TCAAGAGGTTTGCTGCCATCGCAGACAGCATCAGGAATGTGGTCCTGCCA
clavigera       TGAGGAGGTTCAATGCTATTGCCACCAGCATCAAGAATGTCGTCCTGCCA
columbiana      --------------------------------------------------
crassicornis    TGAAGAGGTTCAATGAGATTGCCACCAGCATCAAGAACGTTGTGTTGCCT
festiva         TGAAGAGGTTCAACGCCATCGCAACCAGCATCAAGAACGTGGTCCTTCCA
frydis          TGAAGAGTTTCAATGCTATTGCCACTAGCATTAAGAATGTGGTCCTTCCT
iodinea         TGAAAAGATTCAACGAGATTGCTACCAGCATCAAGAATGTTGTCCTGCCC
kerguelenensis  TGAAGAGGTTTGACGCTGTTGCTGCCAGCATCCGCAACGTGGTGTTGCCG
lancei          TAAAGGGCTTTGATGCCATCGCCACTCGCATCAAGAACGTGGTGTTGCCT
leonina         TGAAGAGGTTTGACGCCATTGCCACCAGCATCAAGAATGTGGTGCTGCCG
occidentalis    TGAAGAGGTTCAATGAGATAGCCACAAGCATCAAGAACATTGTCTTGCCT
papillata       TGAAGAGGTTCAATGAAATTGCCACCAGCATCAAGAATGTTGTTTTGCCT
picta           TGAAGAGATTCAACGCCATCGCCACCAGCATCAAGAATGTTGTACTTCCT
pinnata         TGAAAGGCTTCAACAACATTGCTGACCGCATCAAGAAGGTTGTGGTTCCT
stearnsi        TGAAGAGGTTCAATGAAATTGCCACCAGCATCAAGAATGTTGTTCTGCCT
stephanieae     TGAAGAGTTTCAATGAGATTGCCACCAACATTAAAAATCTTGTTTTGCCT
venustus        TGAAGCGCTTCAACGCCATCGCCACCAGCATCAAGGACGTGGTTCTGCCC

albocrusta      GTTCCCGTGGTACCT------------GAATCTAGCAGCTATGAAGATTC
auritulus       GTACCAGAAGTTGAC------------AGC--------------------
barbarensis     GTCCCCGTTGTGGAG------------GAA--------------------
californica     GTACCAGAGGTTGAA-----------------------------------
clavigera       GTACCCACTATT--------------------------------------
columbiana      --------------------------------------------------
crassicornis    GTTCCAGAAGTCGAC------------AGC--------------------
festiva         GTCCCCGTCATTGAA------------GAT--------------------
frydis          GTTCCTGTTGTGGAA------------GAA--------------------
iodinea         GTCCCCGTAGTGGAA------------GAA--------------------
kerguelenensis  GTCCCCCAGCTGGAG------------GAA--------------------
lancei          GTGCCCAAAGTGGAGGTGGATTCTAGCGAG--------------------
leonina         GAACCCCAGGTAGAG------------GAG--------------------
occidentalis    GTTCCAGAAGTCGAT------------AGC--------------------
papillata       GTACCTGAAGTCAAC------------AGC--------------------
picta           GTCCCCGTCGTGGAG------------GAT--------------------
pinnata         GTTCCAGAGGTCAAG------------GAA--------------------
stearnsi        GTACCTGAAGTCAAC------------AGC--------------------
stephanieae     GTACCTGAAGTGGAT------------AGT--------------------
venustus        GTGCCCCAAGTCGAG------------GAG--------------------

albocrusta      TGATGAAAGCACCACAGACACCAGTGATAGTGACGATACATTTGACTCTT
auritulus       -------------------------------------------CAGGAAG
barbarensis     -------------------------------------------GAC----
californica     --------------------------------------------------
clavigera       --------------------------------------------------
columbiana      --------------------------------------------------
crassicornis    -------------------------------------------CAGGAAG
festiva         -------------------------------------------GACAGTC
frydis          -------------------------------------------GACAGCG
iodinea         -------------------------------------------GAT----
kerguelenensis  -------------------------------------------GAGTCGA
lancei          -------------------------------------------GAGGCAG
leonina         -------------------------------------------GACAGCC
occidentalis    -------------------------------------------CAGGAAG
papillata       -------------------------------------------CAGGAAG
picta           -------------------------------------------GACACTG
pinnata         --------------------------------------------------
stearnsi        -------------------------------------------CAGGAAG
stephanieae     -------------------------------------------GAAGAAG
venustus        -------------------------------------------GAGTCTG

albocrusta      ACAGCCAAGAC---------------------CAGTCTCAAAGTCAATCG
auritulus       AATCGAGCTCC---------------------AGCAAGGATGAG------
barbarensis     -----------------------------------AGCGAAGAAGAGACG
californica     --------------------------------------------------
clavigera       --------------------------------------------GCTCCT
columbiana      --------------------------------------------------
crassicornis    ACACCAGTGCC---------------------AGCAGT------------
festiva         AGGAGGAAGAA---------------------AGCAGTGAT---------
frydis          AG---GAAGAT---------------------GAAAGCAGTGATAGTGAT
iodinea         -----------------------------------GATGAAGACAGCGAA
kerguelenensis  CAACCGAGGAG---------------------CAGGACAGCAGCAAG---
lancei          GAACCAGCGAC---------------------AGCAGTGACGAGGACGTC
leonina         AGGAAGACTCTGACATCAGCGATTCCACCGCCGTCAGCACCGAGAGTGAC
occidentalis    ACACCAGTGTG---------------------AGCAGCAGCGACTCT---
papillata       AAACCAGTGCC---------------------AGCAGCGATTCCGACAGC
picta           AGGCCGAGACC---------------------AGC---------------
pinnata         --------ACC---------------------AGCAGTTACGACTTTGAA
stearnsi        AAACCAGTGCC---------------------AGCAGCGATTCCGACAGC
stephanieae     AAACCAGCTCG---------------------AGCAGTGACTCGGACAGC
venustus        AGGAAGGCAGC---------GAC---------AGCAGCCACGAGTCATAT

albocrusta      GCATCGGAATCCGAGTCA--------------------------------
auritulus       ------TCTGACGATGGC--------------------------------
barbarensis     AGTGAC---AGTGATTCA--------------------------------
californica     --------------------------------------------------
clavigera       CTCAGAGACTCCAACTCT--------------------------------
columbiana      --------------------------------------------------
crassicornis    ---GACTCAGACAGCAGC--------------------------------
festiva         AGTGATGACAGTGATAGC--------------------------------
frydis          GAAGACATTGACGATAGC--------------------------------
iodinea         GAGGAATCCAGTGACAGC--------------------------------
kerguelenensis  CTGGACCTGAGTAACGAG--------------------------------
lancei          TCGGTGGACACAGACGAC--------------------------------
leonina         GACCAGACCCCCGAGATG--------------------------------
occidentalis    ---GACAGTAGCTACACC--------------------------------
papillata       TTCACGGCCTCCAACGAC--------------------------------
picta           ---GACAGCAGCAACACT--------------------------------
pinnata         GAAAGCACCAGCAACACC--------------------------------
stearnsi        TTCACGGCCTCCAACGAC--------------------------------
stephanieae     TACACGGCCTCCAATGAC--------------------------------
venustus        GATGACTCTTCGGACGAAGACACAAGCACCACCCCCGAGTTTGCCTCATC

albocrusta      ----------GCTTCAACATCC------GAGGACAGA-------------
auritulus       ----------TACACCACATCC------AACGACATC-------------
barbarensis     ----------ACCACCACTGATAACATGGATGACATC-------------
californica     --------------------------------------------------
clavigera       ----------GAAAACACAGAC------GATGACATC-------------
columbiana      --------------------------------------------------
crassicornis    ----------TACACCACCTCC------AACGACATC-------------
festiva         ----------ACCAGT---------------GACATC-------------
frydis          ----------ACTGGC---------------AACATT-------------
iodinea         ----------AGTGACTCTGAC------GACAACTAC-------------
kerguelenensis  ----------ATCCTCCCCAAC------ATTGTGGAT-------------
lancei          ----------CACACGCAGGAC------GTGGACTCC-------------
leonina         ----------AGATCTCCCGTG------GAGGAGTTGGAACAGACTGTGG
occidentalis    ----------ACCTCCAACGAC------ATCAGCTTC-------------
papillata       ----------ATCAGCTACGAC------AAC-------------------
picta           ----------GCCAGCAGCGACAACATGGACGACATC-------------
pinnata         ----------AACAGCAACGAC------AATGAATAT-------------
stearnsi        ----------ATCAGC----------------------------------
stephanieae     ----------GCCAGCTATGAC------AAGGACAGC-------------
venustus        TAGACAGGTGGCCTCCTCCTCC------TCGGACCGC-------------

albocrusta      --ACCAGTGAA---GAC---------------------------------
auritulus       --AGCTACGAC---AGC---------CAG---GTG---------------
barbarensis     --AGCATTGCT---GAA---------GCC---TCC---------------
californica     --------------------------------------------------
clavigera       --AGCATTGAT---GAA------AACGAA---GAA---------------
columbiana      --------------------------------------------------
crassicornis    --AGCTTCGACAACGAC---------AAC---ACC---------------
festiva         --AACATCGAC---GAC------AGCACG---AGT---------------
frydis          --GACATTGAT---GAC---------AGCAACACA---------------
iodinea         --TCCTCCGAT---GAGTATGTAAACCCC---AAT---------------
kerguelenensis  --GAACTTAAC---AAC---------GGC---CTG---------------
lancei          --TCCAGCGAT---GAG---------CAG---CCA---------------
leonina         ACCGCACCCCA---GAC---------GTG---GTC---------------
occidentalis    --GACCATGAC---GAT---------GAC---AAT---------------
papillata       --------GAC---AAC---------ACT---GAT---------------
picta           --AGCATTGAC---GAT---------GGC---GCC---------CCCACC
pinnata         --CATTTTGAC---TCC---------AGC---AGT---------------
stearnsi        --------------------------------------------------
stephanieae     --AAATACGAC---ACC---------AGC---AGC---------------
venustus        --AGCAGCAGC---GAG---------GCA---GGCGTGTCTCAGGAGACC

albocrusta      ---------------------AGTAGC------TAC--------------
auritulus       ---------GAGAGTGAGGAACAGACA------GAA--------------
barbarensis     ---------CAGGACGAGAGTGCCCAT------AAG--------------
californica     --------------------------------------------------
clavigera       ---------GACGACGATGTGTCCAGC------GAAGCCGAGGACAGCGA
columbiana      --------------------------------------------------
crassicornis    ---------AAATACGACACCAGCAGCGAGGAGGAA--------------
festiva         ---------GACTTTGACTCTAGCAGT------GAA--------------
frydis          ---------GAGTTTGATTCCAGTAGC------GAG--------------
iodinea         ---------AAATACGACACCAGCAGC------GAG--------------
kerguelenensis  ---------AACATCGACGGCAGCGAC------GAG--------------
lancei          ---------AGCAGAGTGGAGCAGCCC------TAC--------------
leonina         ---------AGCAGCGACAGCAGCCGT------CGT--------------
occidentalis    ---------AAGTACGACACCAGCAGC------GAA--------------
papillata       ---------GGATACGACACCAGCAGT------GAG--------------
picta           ---------AAGTATGACTCCAGCAGC------GAA--------------
pinnata         ---------GAAGAGCAAAACAGCAGC------GAC--------------
stearnsi        --------------------------------------------------
stephanieae     ---------GAGGAGGAATCCGACAAG------GAG--------------
venustus        CAGGACGTCGGCTACGACAGCAACGAC------AGC--------------

albocrusta      ----------------------------------------AACTCT----
auritulus       ----------------------------------------GACGAT----
barbarensis     ----------------------------------------TCTGAG----
californica     --------------------------------------------------
clavigera       TGAGGAAGAGGACGATGAGCAGGAGGACTCCTACTCATCCAACGTG----
columbiana      --------------------------------------------------
crassicornis    ----------------------------------------CAACAG----
festiva         ----------------------------------------GAGGCG----
frydis          ----------------------------------------GAGGTAGCGG
iodinea         ----------------------------------------GAAAAG----
kerguelenensis  --------------------------------------------------
lancei          ----------------------------------------CCCCAG----
leonina         ----------------------------------------ATCATC----
occidentalis    ----------------------------------------GAAGAG----
papillata       ----------------------------------------GAGAAG----
picta           ----------------------------------------GAGGCC----
pinnata         ----------------------------------------AACTCT----
stearnsi        --------------------------------------------------
stephanieae     ----------------------------------------CACGAG----
venustus        ----------------------------------------CAGTAC----

albocrusta      --------------GGTATTATT---------------------------
auritulus       --------------GTGGATGAG------------------------TAC
barbarensis     --------------CCAGAGCAG---------------------------
californica     --------------------------------------------------
clavigera       --------------GACAAGGAT---------------------------
columbiana      --------------------------------------------------
crassicornis    --------------GAGGAGACT---------------------------
festiva         --------------GACAGCACC---------------------------
frydis          CTGGTCCCTCACAGCAGACAGAA---------------------------
iodinea         --------------GAAGAAACG---------------------------
kerguelenensis  --------------------------------------------------
lancei          --------------CCAATCATT---------------------------
leonina         --------------GAT---------------------------------
occidentalis    --------------GAGAGTGAGGAGGCGACTGGAACCTCTTACTCCTAT
papillata       --------------AAGGCTGAA---------------------------
picta           --------------GACAGCACG---------------------------
pinnata         --------------GCCATGGTT---------------------------
stearnsi        --------------------------------------------------
stephanieae     --------------GAAGAGGAG------------ACGAAGACGACCTAC
venustus        --------------ATCACCGAC---------------------------

albocrusta      ------------------------------------------GAC-----
auritulus       CCGACCCCCAACTCCAGCATCGAAAGCGACTCTGCAATCATTGAT-----
barbarensis     ---------GAAGTGGACATGACTGCCAGCAACGCATTT---GAC-----
californica     --------------------------------------------------
clavigera       ------------------------------------------GGG-----
columbiana      --------------------------------------------------
crassicornis    ------------------------------------------GGAACTCC
festiva         ------------------------------------------TCT-----
frydis          ------------------------------------------GGC-----
iodinea         ------------------------------------------GGA-----
kerguelenensis  --------------------------------------------------
lancei          ------------------------------------------GAT-----
leonina         --------------------------------------------------
occidentalis    GAAGAGTCTGAAAGCAGAGAAGATTCTGAAATCATT------GAT-----
papillata       GAAACTTCCAGAAGCAGCGAAGATGCGTCCACCATCATC---GAT-----
picta           ------------------------------------------TCC-----
pinnata         ------------------------------------------GAC-----
stearnsi        --------------------------------------------------
stephanieae     CAAGAGCCCGACAGTTATGGAGCTTCCTCTACAGTCATT---GAT-----
venustus        --------------------------------------------------

albocrusta      --------------------------------------------------
auritulus       --------------------------------------------------
barbarensis     --------------------------------------------------
californica     --------------------------------------------------
clavigera       --------------------------------------------------
columbiana      --------------------------------------------------
crassicornis    TTTCTCTTACGAGGAATCTGACAGCAAAGAAGCC------GAATCTGACT
festiva         -------------------------CAGCAAACGGAAGGCCAGGCAAACA
frydis          ----------------------------------CATGCCGACACCAACA
iodinea         ----------------ACAGCTCCACAGGAAACCTATCATGAAGTTGACT
kerguelenensis  --------------------------------------------------
lancei          --------------------------------------------------
leonina         --------------------------------------------------
occidentalis    --------------------------------------------------
papillata       --------------------------------------------------
picta           -------------------------CAGCAGGCCACAGCCAACGACATCA
pinnata         --------------------------------------------------
stearnsi        --------------------------------------------------
stephanieae     --------------------------------------------------
venustus        --------------------------------------------------

albocrusta      -----------------GACGAGGTGCAGGAGAACGAGCACAGCTATGAG
auritulus       -----------------GACGAGGTTCAGGAGGATGAGCACAGCTACGAG
barbarensis     -----------------GACGAGGTGAAGGAGGACGAGCACAGCTATGAG
californica     --------------------------------------------------
clavigera       -----------------GATGACATCGCTGAGGACGAGCACGACTATGAG
columbiana      --------------------------------------------------
crassicornis    CTGGCATCATTGAT---GATGAGGTACAAGAAGATGAGCACAGCTATGAG
festiva         CCAACGTTGTTGTGGACGATGAGGTGAAGGAGGATGAGCACAGCTACGAG
frydis          ATGTTGTGATAGAT---GATGAGGTGGAGGAGAATGAACATAGCTACGAG
iodinea         CCACTGTGATTGAC---GATGAAGTCCAGGAAGATGAACACAGCTATGAG
kerguelenensis  --------------------GACTCACGGGAGGATGAGCACGACTACGAG
lancei          -----------------GACGAGGTGCAGGAGACGGAGCACCGCTACGAG
leonina         -----------------GACGAGGTGGAGGAGGACGAGCACAGCTTCAGC
occidentalis    -----------------GACGAGGTCCAAGAGGATGAGCACAGCTACGAG
papillata       -----------------GACGAGGTTCAGGAGGATGAGCACATTTATGAG
picta           CCAACGTGATTGAT---GATGAGGTTCAGGAGGACGAGCACAACTATGAC
pinnata         -----------------GATGAGGTCCAGGAGAACGAACACAGCTACGAG
stearnsi        --------------------------------------------------
stephanieae     -----------------GATGAAGTTCAGGAGAACGAGCACAGCTATGAA
venustus        -----------------GACGAGGTGCAAGAGGATGAACACAGCTACGAG

albocrusta      ---GAA---------CAT---CACTTT---GAAGCTAACGCAAGGGCTGA
auritulus       ---AGA---------GCGGACTCCCAG---TTTGTTGCCCAC---GCTCA
barbarensis     AGCCAG---------CAC---CACCAC---TTCTCTGCCAACGCCCAAGT
californica     --------------------------------------------------
clavigera       ---AGG---------AAA---GGTGTC---TATGTGGCTCATGCTCTCTC
columbiana      --------------------------------------------------
crassicornis    ---AGA---------GAC---GACCAGCACTTTGCTGCCAATGCCCAGTC
festiva         ---ACG---------AAT---CACCAC---TTTTCAGCCAATGCACAGTC
frydis          ---ATG---------AAT---CACCAC---TTCTCAGCTAATGCAAAGGC
iodinea         ---AGA---------AAG---CAGCCT---TATGCTGCCAATGCCATGTC
kerguelenensis  ---AGG---------AAC---AACAAG---TTCGTCGCTAACCAGATGGA
lancei          ---CAC---------CAC---CACTCG---TTCTCTGCCAACGCCATGAA
leonina         ---AAC---------AAT---GTCCCC---TTCTCTGCCCACGCCCAGGC
occidentalis    ---AGA---------GAC---AACAATGTGTTTGCTGCCAATGCTCAGTC
papillata       ---AGG---------GAC---GACCACCCCTTTGCTGCCAATGTCCAATC
picta           ---CAC------------------CAT---TTTTCGGCCAATGCAAGGGC
pinnata         ---------------GGA---CATCAC---TTTGCCGCCAACGCCATGGC
stearnsi        --------------------------------------------------
stephanieae     ---GAG---------AAT---CATCAC---TTTGCTGCCAATGCCCAATC
venustus        ---AGGAGGAAGCCGCAG---CACCAC---TTCGAGGCCAACGCCATGTC

albocrusta      TACCCACAGCGTT------CAACACAAC---TCTGTTAGCAGTAGCAGCT
auritulus       GCAAAGCATGCACAACATTGAGAGTAGC---GGCTTGAAGTCAGCAACTG
barbarensis     TGACACCCACAAT------GTCAACCATGGGGGACTACATGCGACAGCAG
californica     --------------------------------------------------
clavigera       TGGCACCCACTCT------GTCAACCAG---GGCCTGGACTCCAGCGGTG
columbiana      --------------------------------------------------
crassicornis    TGACACACAGAGT------GCCAACCAC---GGTCTCCATTCGGTGGCCA
festiva         CGACACGCACAGT------GTCAACCAT---GGCCTGCACAACACTGCTA
frydis          AGACACACACAAT------GTCCGACAT---GGTCTACAAAATTCTGCCA
iodinea         GGATACACACAGT------GCCAGCCAT---GGTTTGAAATCTGCAGCTA
kerguelenensis  CAACTCACACGGT------GTACAACAG---ACCCTGGCCAAGTCGCACA
lancei          CGACCAGCACAAT------GCCCGTCAG---GGA----------------
leonina         CGACACTCAGAAC------GCCAGACAT---GGCATTCAGTCAGGCGTAC
occidentalis    GGACACCATGAGT------GCCAACCAT---GGTCTCCGTTCCTCAGCCA
papillata       GGACACACACAGC------ATCAACCAC---GGCCTCCAGTCGTCAGCTA
picta           TGATACTCACAGT------GCCAAACAT---GGTCTGCAGTCGGTCGTTA
pinnata         TGACACCCACAGT------GCACAGCAC---AGTGTGATCCGATCCAGCG
stearnsi        --------------------------------------------------
stephanieae     CGATATGCAGAGT------GTGAACCAT---GGTCTGCGATCTGCCAGCA
venustus        CAACATGCAGAGT------GCTGACCAG---GGCCTGAAGTCAGTCGCCA

albocrusta      CATCGAGTGGG------GGT---CTTGGAAGTACCGTTGGTATTGTCCTT
auritulus       CCTCCGGCTCC------CAG---ATGGGCAGCACCATTGGCATTGCCCTG
barbarensis     CCACCAGTTCC------CAG---GTGGGCAGCACCGTGGGCATTGCCCTG
californica     --------------------------------------------------
clavigera       CCGTCTCCTCCACCGGTCAG---ATTGGAAGCACCATCGGCATTGCCCTG
columbiana      --------------------------------------------------
crassicornis    GCTCCGGTGCT------CAA---ATGGGCAGCACCATTGGCATTGCCCTG
festiva         CCGCTGGCACT------CAG---ATTGGCAGCACCGTTGGAATTGCCCTT
frydis          CTGCTAGTACG------GCC---ATCGGCAGCACAGTTGGAATTGCCCTG
iodinea         CCTCAGGTTCT------CAG---CTGGGCAGCACCGTGGGAATTGCCCTG
kerguelenensis  CATCCAACAGT------CAG---GTGGCCAGCACGGTGGGCATTGCCCTG
lancei          --------------------------------------------------
leonina         AGCATGGTAGC------CAG---ATTGGCAGCACAGTGGGCATCGCCCTG
occidentalis    CATCGGGCACC------CAG---ATGGGTAGCACTATTGGCATTGCCTTG
papillata       CATCAGGCAGT------CAG---ATGGGCAGCACCATTGGCATTGCCCTG
picta           CCTCTGGGTCC------CAG---ATCGGCAGCACCGTCGGGATTGCCCTG
pinnata         CTTCCTCCAGC------AGCGGTCTGGGCAGCACCATCGGCATCGTACTT
stearnsi        --------------------------------------------------
stephanieae     GCTCGGGCACC------CAA---ATGGGCAGC------------------
venustus        AGGCAGGCAGC------CAG---GTGGGCAGCAGTGTTGGCATTGCCCTA

albocrusta      GGTGCTATCAGTGTGATGGTGATTGTGGTGGTTGCCGTTGTCATGGTG--
auritulus       GGCAGCGTCAGCGTGTTCGTCATTGTCATCGTGGCCGTCATGATGGTC--
barbarensis     GGCAGCGTGTCCGTGTTTGTCATCATTGTGGTAGCTGTCATAATGGTG--
californica     --------------------------------------------------
clavigera       GGTAGCGTCAGCGTCTTCGTCATCATTGTGGTGGCCATCATCATGATC--
columbiana      --------------------------------------------------
crassicornis    GGCAGTGTCAGCGTGTTTGTCATCGTCATTGTGGCCGTCATGATGGTA--
festiva         GGCAGTGTCAGCGTGTTTGTCATCATTGTGGTCGCTGTCATGATGATT--
frydis          GGCAGTGTCAGTGTGTTTGTCATCATTGTGGTAGCAGTCATGATGATA--
iodinea         GGCAGCGTCAGCGTGTTTGTCATCATTGTGGTGGCCGTTATGATGATA--
kerguelenensis  GGCAGCGTTTCAGTTTTCGTCATCATCGTCGTCGCTGTGGTGATGCTG--
lancei          --------------------------------------------------
leonina         GGCAGTGTCAGCGTGTTTGTCATCATCGTGGTGGCCGTCATGATGATC--
occidentalis    GGCAGCGTTAGTGTGTTTGTCATTGTTATTGTGGCCGTCATGATGGTA--
papillata       GGCAGTGTCAGCGTGTTTGTCATCGTCATCGTAGCCGTCATGATGGTC--
picta           GGCAGTGTCAGCGTGTTTGTCATCATTGTTGTGGCCGTCATGATGGTA--
pinnata         GGTGCCATCAGTGTTATGGTGATTGTGGTGGTAGCCGTCGTGATGGTA--
stearnsi        --------------------------------------------------
stephanieae     --------------------------------------------------
venustus        GGCAGCGTGTCGGTGTTTGTCATCATTGTGGTGGCCGTCATGATGATCCA

albocrusta      ----AGACACAACAAAAACAGACAACCTGTA---TCACATGGATATGTAG
auritulus       ----AGACACAATCGACACAGGCAGCCCGTC---TCCCACGGATACGTAG
barbarensis     ----CACCGCAACCGCAATAGGCCCACCGTC---TCCCACGGATATGCTG
californica     --------------------------------------------------
clavigera       ----CGCCGCAACCACCCCAGGCCCACTGTG---GCCCACGGCTATGTGG
columbiana      --------------------------------------------------
crassicornis    ----CGGCACAACAAGAACAGACAGTCCGTC---TCACACGGATACGTTG
festiva         ----CACCGC---AATCGCAACAAAGTGCCGGTGGCTCATGGATATGTGG
frydis          ----CATCGTAACCGAAACAGACAGTCGGTT---GCGCATGGCTATGTGG
iodinea         ----CGACACAACAAGCACAGGCAGACCGTC---TCGCATGGATACGTGG
kerguelenensis  ----AGACGCAAGAACAACAGCCAGACTGTG---TCG---GGATATGTGG
lancei          --------------------------------------------------
leonina         ----CACCGTAACCGCAACAGGCAGACCGTG---TCGCACGGCTATGTGG
occidentalis    ----CGACACAACAAGAACAGGCAGTCCGTG---TCACATGGATACGTCG
papillata       ----CGGCACAACAAGAACAGGCAGTCTGTC---TCACACGGATACGTAG
picta           ----CACCGCAACCGCAACAGGCAGTCCGTT---GCCCACGGCTACGTGG
pinnata         ----CGACACAACAAGCACCGACAACCTGTG---TCTAGCGGATACGTCG
stearnsi        --------------------------------------------------
stephanieae     --------------------------------------------------
venustus        CCGTAACCGTAGCAACAACCGACAGTCCGTG---TCCCACGGCTATGTGG

albocrusta      AGGTTGACCCGTCGGCCTCTCCAGAAGACCGTTACTTGGCCAACATGCAG
auritulus       AGGTTGACCCCTCTGCCAGCCCAGAAGACCGTCATCTAGCCAACATGCAG
barbarensis     AGGTTGACCCATCGGCCACCCCAGAGGAGCGCCACCTGGCCAACATGCAA
californica     --------------------------------------------------
clavigera       AGGTTGACCCGTCCGCATCCCCCGAGGAGCGCCATCTGACCAACATGCAG
columbiana      --------------------------------------------------
crassicornis    AGGTCGATCCATCTGCCAGCCCCGAAGAGCGCCATCTGGCCAACATGCAA
festiva         AGGTGGACCCGTCCGCCACCCCAGAGGAGCGTCACCTGGCTAACATGCAA
frydis          AGGTTGACCCATCAGCCACCCCAGAGGAGCGTCACCTGGCCAACATGCAA
iodinea         AGGTTGATCCATCCGCCTCACCAGAAGAGCGCCACCTGGCCAACATGCAG
kerguelenensis  AGGTGGATCCCTCAGCTACCCCCGAAGAGCGCCACCTGGCCAACATGCAG
lancei          --------------------------------------------------
leonina         AGGTTGACCCCAGAGCCTCACCCGAGGAGCGCCACTTGGCCAACATGCAG
occidentalis    AGGTGGATCCATCTGCCAGCCCCGAGGAGCGCCACCTGGCCAACATGCAG
papillata       AGGTGGATCCCTCTGCCAGCCCAGAAGATCGCCACTTGGCCAACATGCAG
picta           AGGTTGATCCCTCGGCCACACCAGAGGAACGTCATCTAGCCAACATGCAA
pinnata         AGGTCGATCCATCTGCCTCCCCTGAGGATCGCTATTTAGCCAACATGCAG
stearnsi        --------------------------------------------------
stephanieae     --------------------------------------------------
venustus        AGGTCGACCCGTCTGCCTCGCCCGAGGAGCGCCACCTGGCCAACATGCAG

albocrusta      ATGAATGGGTATGAAAACCCGACATACAAGTACTTTGAG-----------
auritulus       ATGAATGGATATGAGAACCCTACGTACAAATACTTTGAG-----------
barbarensis     ATGAACGGATATGAAAACCCCACCTACAAGTACTTCGAG-----------
californica     --------------------------------------------------
clavigera       ATGAATGGATACGAGAACCCAACCTACAAGTACTTTGAG-----------
columbiana      --------------------------------------------------
crassicornis    ATGAATGGATATGAGAACCCTACATATAAATATTTTGAG-----------
festiva         ATGAACGGCTACGAGAACCCCACTTACAAATACTTTGAG-----------
frydis          ATGAACGGCTATGAGAATCCCACTTACAAATACTTTGAG-----------
iodinea         ATGAACGGATATGAGAACCCCACATACAAGTACTTTGAG-----------
kerguelenensis  ATGAATGGCTACGAGAACCCCACATACAAATACTTTGAG-----------
lancei          --------------------------------------------------
leonina         ATGAACGGCTACGAAAATCCCACCTACAAATACTTTGAGGTAGGGAACAA
occidentalis    ATGAATGGATACGAGAACCCCACATATAAATACTTTGAG-----------
papillata       ATGAATGGATACGAGAACCCCACATACAAATATTTTGAG-----------
picta           ATGAATGGATATGAGAACCCCACTTACAAATACTTTGAG-----------
pinnata         ATGAATGGCTACGAAAACCCAACATACAAGTACTTTGAG-----------
stearnsi        --------------------------------------------------
stephanieae     --------------------------------------------------
venustus        ATGAACGGCTACGAAAACCCCACCTACAAATACTTTGAG-----------

albocrusta      --------------------------------------------------
auritulus       --------------------------------------------------
barbarensis     --------------------------------------------------
californica     --------------------------------------------------
clavigera       --------------------------------------------------
columbiana      --------------------------------------------------
crassicornis    --------------------------------------------------
festiva         --------------------------------------------------
frydis          --------------------------------------------------
iodinea         --------------------------------------------------
kerguelenensis  --------------------------------------------------
lancei          --------------------------------------------------
leonina         GGTC----------------------------------------------
occidentalis    --------------------------------------------------
papillata       --------------------------------------------------
picta           --------------------------------------------------
pinnata         --------------------------------------------------
stearnsi        --------------------------------------------------
stephanieae     --------------------------------------------------
venustus        --------------------------------------------------

albocrusta      --------------------------------------------------
auritulus       --------------------------------------------------
barbarensis     --------------------------------------------------
californica     --------------------------------------------------
clavigera       --------------------------------------------------
columbiana      --------------------------------------------------
crassicornis    --------------------------------------------------
festiva         --------------------------------------------------
frydis          --------------------------------------------------
iodinea         --------------------------------------------------
kerguelenensis  --------------------------------------------------
lancei          --------------------------------------------------
leonina         --------------------------------------------------
occidentalis    --------------------------------------------------
papillata       --------------------------------------------------
picta           --------------------------------------------------
pinnata         --------------------------------------------------
stearnsi        --------------------------------------------------
stephanieae     --------------------------------------------------
venustus        --------------------------------------------------

albocrusta      ------------------------------------------------AC
auritulus       --------------------------------------------------
barbarensis     --------------------------------------------------
californica     --------------------------------------------------
clavigera       ------------------------CATACTCTTGTTGAAAGGAAATATAG
columbiana      ------------------------------------------------AC
crassicornis    --------------------------------------------------
festiva         --------------------------------------------------
frydis          --------------------------------------------------
iodinea         --------------------------------------------------
kerguelenensis  --------------------------------------------------
lancei          --------------------------------------------------
leonina         --------------------------------------------------
occidentalis    --------------------------------------------------
papillata       --------------------------------------------------
picta           --------------------------------------------------
pinnata         --------------------------------------------------
stearnsi        --------------------------------------------------
stephanieae     --------------------------------------------------
venustus        --------------------------------------------------

albocrusta      ATCAGATCCTCCTAAAGACAAACTGTACAGGCAAGTGACTGTAGAGGTCA
auritulus       ----GATCCTCCAAAAGACAAACTTTATAGACAAATCACTGTGGAGGTTA
barbarensis     ----------CAAAAGGATAAACTATACCGACAAATTACTGTAGAAGTTA
californica     --------------------------------------------------
clavigera       TTCTTCAGACACAAAGGATGAGTTATATCGACGAATTATTGTGGAAGTCA
columbiana      CACAGAACCACCAAAAGACAAACTTTACAGACAAGTCATCGTAGAGGTCA
crassicornis    -------------AAGGACAAGCTTTATAGACAGATCACTGTAGAGGTTA
festiva         ----GATAAACCAAAGGATAAGCTTTATAAACAGATTACAGTGGAAGTAA
frydis          ----GATACACCAAAGGATAAGTTGTACAAACAGATTACAGTTGAAGTTA
iodinea         -------------AAGGACAAACTTTACAGACAGCTTACTATTGAGATCA
kerguelenensis  --------------------------------------------------
lancei          -------------AAGGATAAACTTTACAGACAGATTACAGTTGAAGTCA
leonina         ----------CAAAAGGATAAATTGTACAAACAGATCACTGTGGAGGTGA
occidentalis    -------------AAGGACAAGCTTTATAGACAAATCACTGTGGAGGTCA
papillata       -------------AAGGATAAGCTTTACAAACAAATTACAGTGGAGGTCA
picta           ----------CAAAAGGATAAGTTATATCGACAGATTACAGTGGAAGTGA
pinnata         -------------AAGGACAAGTTATACAGACAAGTTACAGTGGAAGTGA
stearnsi        -------------AAGGATAAGCTTTACAAACAAATTACAGTGGAGGTCA
stephanieae     -------------AAGGACAAGCTGTACAGACAAATAACAGTGGAGGTCA
venustus        -------------AAGGATAAACTTTATCGCCAAATCACAGTGGAGGTCA

albocrusta      AAGGTCATGATCCTGCTGTCATCAACAGTTATCAGAAATTCACCACTATG
auritulus       AAGGTCATGACCCAGCAGTCCTCAACAGCTATCAGAAATTCACAACAACT
barbarensis     AGGCCCATGATCCGGCTGTTCTCAACAGTTATCAAAAATTCACCACCTTG
californica     --------------------------------------------------
clavigera       AAGGTCATGACCAGTCTGTTTTGAACAGCTATACAAAGTTTACAACAATG
columbiana      AAGGTCATGATCCTGCAGTCATCAACAGTTACCAGAAGTTCACCACCGCG
crassicornis    AAGGACACGACCCAGCTGTCCTCAACAGCTACCAGAAATTTACAACTTTG
festiva         CGGGACATGATCGTGCCGTCCTCAACAGTTACCAGAAGTTCACAACAACA
frydis          AGGGCCATGATCCTGCCGTCCTCAACAGTTACCAAAAGTTCACTACAACA
iodinea         AAGGTCATGACCCTGCTGTTATCAACAGTTACCAAAAGTTTACAACCCTG
kerguelenensis  --------------------------------------------------
lancei          AAGGTCATGACCTAGCTGTTCTCAACAGCTATCAGAAGTTTACAGCCATG
leonina         AGGGACATGATTTAGAAGTCATCAACAGTTATCAGAAGTTTACAACCATG
occidentalis    AAGGTCATGATCCCGCTGTGCTCAATAGCTACCAGAAGTTCACTACAATG
papillata       AGGGTCATGATCCAGCCGTTATTAACAGCTACCAGAAATTTACAACAACA
picta           AAGGTCATGACCCAGCAGTTATCAACAGTTACCAGAAATTTACAACCACT
pinnata         AAGGTCATGACCCCTCTGTTATCAACAGTTATCAAAAGTTTACGACTATG
stearnsi        AAGGTCATGATCCAGCCGTCCTTAACAGCTACCAGAAATTTACAACAACA
stephanieae     AGGGTCATGACCCTGCCGTCCTCAACAGCTACCAGAAATTTACAACATCA
venustus        AGGGTCATGATCCATCAGTCATCAACAGTTATCAGAAATTCACAACTATT

albocrusta      GCAGCGGAACAGTTGGGGATCACCATTGCCAGCATATCTGAGCCTCCAAA
auritulus       GCAGCAGAACATTTGGGTGTTAAAATTGCTAGCATATCTGAGCCTCCTAG
barbarensis     GCTGCTGAGCAACTTGGGGTCAAAATTGAAAGCATATCAGAACCTCCAAA
californica     ------------------------------AGAATATTTGAACCACCAAG
clavigera       GCAGCCGAATTACTTGGCGTCAACATTGCAAGCATAATGGAGCCACCAAG
columbiana      ACAGCAGAACAGTTAGGAGTTACTATTGCCAGCATAACCGAACCACCAAA
crassicornis    GCTGCAGAGAAACTAGGTGTTAACCTTGCAAATGTATCAGAACCTCCAAA
festiva         GCTGCTGAACAATTGGGGGTACAAATTGCAAGCATATCTGAACCTCCCAA
frydis          GCTGCTGAACACTTGGGTGTGCAGATTGCAAACATCTCCACACCTCCCAA
iodinea         GCTGCAGAACATCTAGGTGTCCAAATTGCAAACATATCGGAACCACCGAG
kerguelenensis  --------------------------------------------------
lancei          GCAGCTGATGAGTTGGGAGTTAATCTAGAAAGCATATCAGCACCACCTAA
leonina         GCAGCAGAACATTTAGGGGTCAAAATTTCAAAAATATCCACCCCTCCAAG
occidentalis    GCGGCCGAGAAATTGGGTGTTAATCTTGCAAATGTATCCGAGCCTCCAAG
papillata       GCAGCAGAACAATTAGGTGTTAAAATTGCCAGCATAACTGAACCTCCAAG
picta           GCTGCAGAACACCTTGGCATCAAAATTGAAAGCATATCTGAACCTCCGAA
pinnata         GCAGCGGAGCAGCTTGGAATAACAATTGGAAGCATATCTGAGCCACCAAG
stearnsi        GCAGCGGAACAATTAGGTGTTAAAATTGCCAGCATAACTGAACCTCCAAG
stephanieae     GCTGCAGAACAACTCGGTGTTAAAATTGCAAAAATATCGGAGCCTCCAAA
venustus        GCAGCAGAACAGTTGGGTGTGAAACTAGAAAGCATATCTGAACCTCCAAA

albocrusta      AGTGATCACACGCAAAAGTTTGTTAAAGTCTGTGTTTATATTTAAAAAAC
auritulus       AGTAATAACAAGAAAAAGTTTGCTCAAATCTGTCTTTATTTTCAAGAAAC
barbarensis     AGTGATCACAAGAAGAAGTTTGTTGAAATCTGTCTTCATTTTTAAGAAAC
californica     GGTCATAACAAGGAGAAGCTTGCTGAAATCTGTTTTCATTTACAAAAAGC
clavigera       GGTCATTGAACGAATAAGTTTACTAAAATCTGTATTCGTGCACAAGAAGC
columbiana      AGTAATCACCCGTAAAAGTTTGCTGAAGTCTGTATTTGTGTTCAAGAAGC
crassicornis    AGTTTTCACAAGAAGAAGTCTGCTCAAATCTGTCTTTATCTTTAAGAAGC
festiva         AGTGATAACACGAAAAAGTTTGCTGAAATCTGTTTTCATTTTCAAGAAAC
frydis          AGTGATAACACGAAAAAGTCTGCTCAAGTCGGTTTTCATCTTCAAAAAGC
iodinea         AGTGATTACAAGAAAAAGTTTGTTGAAATCAGTATTTATTTTCAAAAAGC
kerguelenensis  --------------------------------------------------
lancei          AGTTATAACTAGGAGAAGTTTACTCAAATCTGTGTTCATCTTCAAGAAAC
leonina         AGTGATAACAAGGCAAAGCTTATTGAAATCTGTGTTCGTCCATAAGAAGC
occidentalis    AGTTATAACAAGGAAGAGTTTGTTGAAATCTGTTTTTATTTTTAAGAAGC
papillata       GGTGATCACAAGAAAAAGTTTGCTAAAATCTGTCTTTATTTTTAAGAAGC
picta           AGTGATTACAAGGAGAAGTTTGCTGAAATCAGTGTTCATTTTTAAGAAAC
pinnata         GGTAATCACAAGGAAAAGCTTGCTGAAATCTGTTTTTATATTCAAGAAAC
stearnsi        GGTCATCACAAGAAAAAGTTTGCTAAAATCTGTCTTTATTTTTAAGAAGC
stephanieae     AGTGATTACAAGGAAAAGTCTGTTGAAATCTGTTTTTATTTTTAAGAAAC
venustus        AGTGATATCAAGAAGAAGTTTGTTGAAATCTGTTTTTATTTTCAAGAAAC

albocrusta      ATCAGCACCAATATGAACAGCGTACTTTATTCAGAGTGTTTGAGTTCAAA
auritulus       ATATGCATCAGTATGAAACGAGGACGCTCTTCAGAGTATTTGAGTTCAAA
barbarensis     ATCAACATCAATATGAAACTCGTACACTCTTCAGAGTATTTCAGTTCAAG
californica     ACCAACACCAGTATGAAACACGTACAAACTACAAAGTTTTTGAGTTCAAG
clavigera       ACATGCACCAATATGAAACTCGTACTCATTACAGAGTTTTTGAGTTGAAG
columbiana      ACCAGCACCAATATGAACAACGTACTTTGTTCAGAGTATTTGAATTGAAA
crassicornis    ACCAACATCAGTATGAAAATGTGACATTGTTCAGAGAATTTGAGTTCAAA
festiva         ATCAACATCAGTATGAAATTCGCACACTGTTCAGAGTTTTTGAGTTCAAA
frydis          ATCAACATCAGTATGAAACCCGCACATTGTTCAGAATTTTTGAGTTAAAA
iodinea         ATCAGCATCAGTATGAAACAAGGACATTGTTTCGGGTGTTCGAGTTCAAA
kerguelenensis  --------------------------------------------------
lancei          ATCAGCATCAGTATGAGACGCGAACACACTTCCGAGTATTTGAGTTCAAG
leonina         ATCAGCATCAGTATGAAACTCGAACAAATTACAGAGAATTTGAGTTCAAG
occidentalis    ACCAGCATCAATATGAAGCCAGGACTCTATTCAGAGTATTCGAGTTCAAA
papillata       ATATGCATCAATATGAAGCGAGGACACTGTTCAGAGTTTTTGAGTTCAAA
picta           ATCAGCATCAATATGAAACCCGTACACTTTTCAGAGTATTTGAGTTCAAA
pinnata         ACCAGCATCAATATGAACAACGCACATTGTTCAGAGTGTTTGAGTTCAAG
stearnsi        ATATGCATCAATATGAAGCGAGGACACTGTTCAGAGTGTTTGAGTTCAAA
stephanieae     ATCAACATCAGTATGAAACCAGAACTCTCTTCAGAGTATTTGAGTTCAAA
venustus        ATCAGCACCAGTATGAAACACGTACACATTTCAGAATATTTGAGTTCAAG

albocrusta      CATTTGACAGAATCAACAGCTCTCACTTTCCTTGAGTATATCCAAAGAAA
auritulus       CACCTGACAGAGTCTACTGCTCTCACCTTTCTTGAATACATTCAAAGAAA
barbarensis     CATTTGACAGAATCAACAGCGCTCACTTTCCTTGAGTACATCCAAAGAAA
californica     CACTTAACTGGATCCACAGCCAGCACATTCCTGGAATACATCCAAAGGAA
clavigera       CATTTGACAGGTTCAACAGCCAGCACCTTTCTAGAGTATATTCAGAGAAA
columbiana      CACTTGACAGAGTCGACAGCCCTCACCTTCCTGGAATACATACAAAGAAA
crassicornis    CACTTGACAGAGTCCACTGCCCTCACTTTCCTTGAATACATTCAAAGGAA
festiva         CATCTTACAGAGTCCACAGCCCTAACGTTTCTTGAATACATTCAAAGAAA
frydis          CACCTTACCGAGTCCACAGCCCTGACGTTTCTTGAATACATT--------
iodinea         CACCTTACAGAGTCTACCGCCAGTACTTTCCTAGAATACATTCAAAGAAA
kerguelenensis  --------------------------------------------------
lancei          CACCTGACAGAATCTACAGCTCTCACATTTTTGGAGTACATCCAGAGAAA
leonina         CACCTGACAGAATCAACAGCCCTCACCTTTCTTGAATACATCCAGAGGAG
occidentalis    CATTTGACAGAGTCAACTGCCCTCACATTCCTGGAATATATTCAAAGGAA
papillata       CACCTGACAGAGTCCACTGCCCTGACTTTCCTGGAATATATTCAGAGGAA
picta           CATCTGACAGAGTCAACAGCCCTTACTTTCCTTGAATACATTCAAAGAAA
pinnata         CATTTGACAGAGTCAACAGCTCTCACCTTTCTTGAGTACATTCAGAGAAA
stearnsi        CACCTGACAGAGTCCACTGCCCTGACTTTCCTGGAATATATTCAGAGGAA
stephanieae     CATCTGACAGAATCCACAGCCCTCACTTTTCTAGAATACATACAAAGGAA
venustus        CATCTCACAGAATCCACAGCCCTCACATTTCTTGAATACATTCAAAGGAA

albocrusta      TCTTCCCGAAGGAATGGCCATGAAAGTTACAAAGCGTGAGCTTCAGCCAA
auritulus       TCTTCCAGAGGGTATGGCCATGAAAGTGACAAAGCATGAACTCCAGCCAC
barbarensis     CCTTCCTGAGGGAATGGCGATGAAGGTGACCAAGCATGAGATCCAACCAA
californica     TCTCCCTGAAGGAGTGGCAATGAAAGTCACTAAGCATCAGCTTCATCCTT
clavigera       TTTACCAGAGGGTATAGCCATGAAAGTCACAAAGCACCAGCTTCATCTCT
columbiana      CTTACCCGAGGGAATGGCAATGAAAGTCACCAAACACGAGCTCCGGCCAA
crassicornis    TCTACCTGAAGGAATGGCTATGAAGGTTACAAAGCATGAGCTTCACTCAC
festiva         TCTTCCAGAAGGAATTGCTATGAAAGTGACAAAACATGAGCTTCAACCCT
frydis          --------------------------------------------------
iodinea         CCTACCAGAAGGAATGGCTATGAAGGTGACAAAGCATGAGCTTCAACAAA
kerguelenensis  --------------------------------------------------
lancei          TCTGCCTGAAGGAATTGCCATGAAAGTCACAAAGCATGAACTTCAACCTT
leonina         TTTACCTGAGGGATTGGCCATGAAAGTTACTAAACATGAGCTTCAACCCA
occidentalis    TTTGCCAGAAGGAATGGCTATGAAGGTTACAAAGCACGAGCTTCAGCCTA
papillata       TCTTCCTGAGGGAATGGCCATGAAGGTCACAAAACATGAGCTTAAACCGC
picta           TCTTCCAGAGGGAATGGCTATGAAAGTAACAAAACATGAACTCCATCCCA
pinnata         TCTTCCAGAAGGAATGGCCATGAAAGTCACTAAGCACGAGCTTCACCCTA
stearnsi        TCTTCCTGAGGGAATGGCCATGAAGGTCACAAAACATGAGCTCAAACCGA
stephanieae     TCTTCCAGAAGGAATGGCCATGAAAGTGACAAAGCATGAGTTACTTCCAA
venustus        TCTTCCAGAAGGAATGGCCATGAAAGTGACAAAGCACGAACTCCAGCCTT

albocrusta      TTCCTGACCATCTTAGACCGCCT---GAACAGTCTAGACTTGGAACTGAA
auritulus       TGCCAGACCACCTCAAACCTCCC---------------------------
barbarensis     AACCAGATCACCTTAAACCTCCA---GTTCAATCT---------------
californica     TCCCTGAACATGTGAAGTGCCCT---GAGACAGAAGCGCTCAGTGAAAAT
clavigera       TTCCTGATCACCTCAAGCCACCT---------------------------
columbiana      TCCCAGAACACCTGAAGCCTCCA---GAGAATGCCAGACTTGGTGAGGTA
crassicornis    TACCCGATCATCTGAAACCACCC---AAACAGTCACAACCTTCAGCA---
festiva         TGCCAGAACACCTCAAACCTCCA---GCACAATCA---------------
frydis          --------------------------------------------------
iodinea         TTCCAGACCACCTCAAACCTCCC---GAACAATCA---------------
kerguelenensis  --------------------------------------------------
lancei          TACCAGAGCACCTCAAGCCCCCG---TCCAGTAGTCAAGCATCAGTAGCA
leonina         TCCCAGAACACCTAAAGCCTCCA---ATGAAGTCCAAG------TCTTCA
occidentalis    TCCCAGACCACCTCAAGCCACCCAAACAGCCATCAAAATCATCAGCATCA
papillata       TTCCTGGCCATCTGAAACCTCCC---------------------------
picta           TCCCCGAGCACCTCAAACCTCCA---GCACAATCTCAGTCTTCAAAACCA
pinnata         TGCCAGAACATTTAAAACCCCCA---GAACTGTCAAGACTTGAGGCA---
stearnsi        TTCCTGACCATTTGAAACCTCCC---AAAAAGTCAGAGTCTGCAGCA---
stephanieae     TTCCTGACCACCTCAAACCTCCC---AAACAGCCACAGTCATCATCGTCG
venustus        TCCCTGAACACATGAAGCCTCCA---GCACAAGCTCGATCTGCAGCACCA

albocrusta      GCATCAAGT-----------------------------------------
auritulus       --------------------------------------------------
barbarensis     --------------------------------------------------
californica     GAGCCCAGTCCATCCAATCCTTCCCTCATTGAACAAGGGAAC--------
clavigera       --------------------------------------------------
columbiana      GAGCCGTCA-----------------------------------------
crassicornis    --------------------------------------------------
festiva         --------------------------------------------------
frydis          --------------------------------------------------
iodinea         --------------------------------------------------
kerguelenensis  --------------------------------------------------
lancei          GAACCTACA-----------------------------------------
leonina         ACACCTTCATCTTCA-----------------------------------
occidentalis    TCGGCATCATCCTCATCG--------------------------------
papillata       --------------------------------------------------
picta           TCACCCTCC-----------------------------------------
pinnata         --------------------------------------------------
stearnsi        --------------------------------------------------
stephanieae     TCACCTTCA-----------------------------------------
venustus        TCACCATCC-----------------------------------------

albocrusta      --------------------------------------------------
auritulus       --------------------------------------------------
barbarensis     --------------------------------------------------
californica     --------------------------------------------------
clavigera       --------------------------------------------------
columbiana      --------------------------------------------------
crassicornis    --------------------------------------------------
festiva         --------------------------------------------------
frydis          --------------------------------------------------
iodinea         --------------------------------------------------
kerguelenensis  --------------------------------------------------
lancei          --------------------------------------------------
leonina         --------------------------------------------------
occidentalis    --------------------------------------------------
papillata       --------------------------------------------------
picta           --------------------------------------------------
pinnata         --------------------------------------------------
stearnsi        --------------------------------------------------
stephanieae     --------------------------------------------------
venustus        --------------------------------------------------

albocrusta      --------------------------------------------------
auritulus       --------------------------------------------------
barbarensis     --------------------------------------------------
californica     --------------------------------------------------
clavigera       --------------------------------------------------
columbiana      --------------------------------------------------
crassicornis    --------------------------------------------------
festiva         --------------------------------------------------
frydis          --------------------------------------------------
iodinea         --------------------------------------------------
kerguelenensis  --------------------------------------------------
lancei          --------------------------------------------------
leonina         --------------------------------------------------
occidentalis    --------------------------------------------------
papillata       --------------------------------------------------
picta           --------------------------------------------------
pinnata         --------------------------------------------------
stearnsi        --------------------------------------------------
stephanieae     --------------------------------------------------
venustus        --------------------------------------------------

albocrusta      --------------------------------------------------
auritulus       --------------------------------------------------
barbarensis     --------------------------------------------------
californica     --------------------------------------------------
clavigera       --------------------------------------------------
columbiana      --------------------------------------------------
crassicornis    --------------------------------------------------
festiva         --------------------------------------------------
frydis          --------------------------------------------------
iodinea         --------------------------------------------------
kerguelenensis  --------------------------------------------------
lancei          --------------------------------------------------
leonina         --------------------------------------------------
occidentalis    --------------------------------------------------
papillata       --------------------------------------------------
picta           --------------------------------------------------
pinnata         --------------------------------------------------
stearnsi        --------------------------------------------------
stephanieae     --------------------------------------------------
venustus        --------------------------------------------------

albocrusta      --------------------------------------------------
auritulus       --------------------------------------------------
barbarensis     --------------------------------------------------
californica     --------------------------------------------------
clavigera       --------------------------------------------------
columbiana      --------------------------------------------------
crassicornis    --------------------------------------------------
festiva         --------------------------------------------------
frydis          --------------------------------------------------
iodinea         --------------------------------------------------
kerguelenensis  --------------------------------------------------
lancei          --------------------------------------------------
leonina         --------------------------------------------------
occidentalis    --------------------------------------------------
papillata       --------------------------------------------------
picta           --------------------------------------------------
pinnata         --------------------------------------------------
stearnsi        --------------------------------------------------
stephanieae     --------------------------------------------------
venustus        --------------------------------------------------

albocrusta      --------------------------------------------------
auritulus       --------------------------------------------------
barbarensis     --------------------------------------------------
californica     --------------------------------------------------
clavigera       --------------------------------------------------
columbiana      --------------------------------------------------
crassicornis    --------------------------------------------------
festiva         --------------------------------------------------
frydis          --------------------------------------------------
iodinea         --------------------------------------------------
kerguelenensis  --------------------------------------------------
lancei          --------------------------------------------------
leonina         --------------------------------------------------
occidentalis    --------------------------------------------------
papillata       --------------------------------------------------
picta           --------------------------------------------------
pinnata         --------------------------------------------------
stearnsi        --------------------------------------------------
stephanieae     --------------------------------------------------
venustus        --------------------------------------------------

albocrusta      --------------------------------------------------
auritulus       --------------------------------------------------
barbarensis     --------------------------------------------------
californica     --------------------------------------------------
clavigera       --------------------------------------------------
columbiana      --------------------------------------------------
crassicornis    --------------------------------------------------
festiva         --------------------------------------------------
frydis          --------------------------------------------------
iodinea         --------------------------------------------------
kerguelenensis  --------------------------------------------------
lancei          --------------------------------------------------
leonina         --------------------------------------------------
occidentalis    --------------------------------------------------
papillata       --------------------------------------------------
picta           --------------------------------------------------
pinnata         --------------------------------------------------
stearnsi        --------------------------------------------------
stephanieae     --------------------------------------------------
venustus        --------------------------------------------------

albocrusta      --------------------------------------------------
auritulus       --------------------------------------------------
barbarensis     --------------------------------------------------
californica     --------------------------------------------------
clavigera       --------------------------------------------------
columbiana      --------------------------------------------------
crassicornis    --------------------------------------------------
festiva         --------------------------------------------------
frydis          --------------------------------------------------
iodinea         --------------------------------------------------
kerguelenensis  --------------------------------------------------
lancei          --------------------------------------------------
leonina         --------------------------------------------------
occidentalis    --------------------------------------------------
papillata       --------------------------------------------------
picta           --------------------------------------------------
pinnata         --------------------------------------------------
stearnsi        --------------------------------------------------
stephanieae     --------------------------------------------------
venustus        --------------------------------------------------

albocrusta      --------------------------------------------------
auritulus       --------------------------------------------------
barbarensis     --------------------------------------------------
californica     --------------------------------------------------
clavigera       --------------------------------------------------
columbiana      --------------------------------------------------
crassicornis    --------------------------------------------------
festiva         --------------------------------------------------
frydis          --------------------------------------------------
iodinea         --------------------------------------------------
kerguelenensis  --------------------------------------------------
lancei          --------------------------------------------------
leonina         --------------------------------------------------
occidentalis    --------------------------------------------------
papillata       --------------------------------------------------
picta           --------------------------------------------------
pinnata         --------------------------------------------------
stearnsi        --------------------------------------------------
stephanieae     --------------------------------------------------
venustus        --------------------------------------------------

albocrusta      --------------------------------------------------
auritulus       --------------------------------------------------
barbarensis     --------------------------------------------------
californica     --------------------------------------------------
clavigera       --------------------------------------------------
columbiana      --------------------------------------------------
crassicornis    --------------------------------------------------
festiva         --------------------------------------------------
frydis          --------------------------------------------------
iodinea         --------------------------------------------------
kerguelenensis  --------------------------------------------------
lancei          --------------------------------------------------
leonina         --------------------------------------------------
occidentalis    --------------------------------------------------
papillata       --------------------------------------------------
picta           --------------------------------------------------
pinnata         --------------------------------------------------
stearnsi        --------------------------------------------------
stephanieae     --------------------------------------------------
venustus        --------------------------------------------------

albocrusta      --------------------------------------------------
auritulus       --------------------------------------------------
barbarensis     --------------------------------------------------
californica     --------------------------------------------------
clavigera       --------------------------------------------------
columbiana      --------------------------------------------------
crassicornis    --------------------------------------------------
festiva         --------------------------------------------------
frydis          --------------------------------------------------
iodinea         --------------------------------------------------
kerguelenensis  --------------------------------------------------
lancei          --------------------------------------------------
leonina         --------------------------------------------------
occidentalis    --------------------------------------------------
papillata       --------------------------------------------------
picta           --------------------------------------------------
pinnata         --------------------------------------------------
stearnsi        --------------------------------------------------
stephanieae     --------------------------------------------------
venustus        --------------------------------------------------

albocrusta      --------------------------------------------------
auritulus       --------------------------------------------------
barbarensis     --------------------------------------------------
californica     --------------------------------------------------
clavigera       --------------------------------------------------
columbiana      --------------------------------------------------
crassicornis    --------------------------------------------------
festiva         --------------------------------------------------
frydis          --------------------------------------------------
iodinea         --------------------------------------------------
kerguelenensis  --------------------------------------------------
lancei          --------------------------------------------------
leonina         --------------------------------------------------
occidentalis    --------------------------------------------------
papillata       --------------------------------------------------
picta           --------------------------------------------------
pinnata         --------------------------------------------------
stearnsi        --------------------------------------------------
stephanieae     --------------------------------------------------
venustus        --------------------------------------------------

albocrusta      --------------------------------------------------
auritulus       --------------------------------------------------
barbarensis     --------------------------------------------------
californica     --------------------------------------------------
clavigera       --------------------------------------------------
columbiana      --------------------------------------------------
crassicornis    --------------------------------------------------
festiva         --------------------------------------------------
frydis          --------------------------------------------------
iodinea         --------------------------------------------------
kerguelenensis  --------------------------------------------------
lancei          --------------------------------------------------
leonina         --------------------------------------------------
occidentalis    --------------------------------------------------
papillata       --------------------------------------------------
picta           --------------------------------------------------
pinnata         --------------------------------------------------
stearnsi        --------------------------------------------------
stephanieae     --------------------------------------------------
venustus        --------------------------------------------------

albocrusta      --------------------------------------------------
auritulus       --------------------------------------------------
barbarensis     --------------------------------------------------
californica     --------------------------------------------------
clavigera       --------------------------------------------------
columbiana      --------------------------------------------------
crassicornis    --------------------------------------------------
festiva         --------------------------------------------------
frydis          --------------------------------------------------
iodinea         --------------------------------------------------
kerguelenensis  --------------------------------------------------
lancei          --------------------------------------------------
leonina         --------------------------------------------------
occidentalis    --------------------------------------------------
papillata       --------------------------------------------------
picta           --------------------------------------------------
pinnata         --------------------------------------------------
stearnsi        --------------------------------------------------
stephanieae     --------------------------------------------------
venustus        --------------------------------------------------

albocrusta      --------------------------------------------------
auritulus       --------------------------------------------------
barbarensis     --------------------------------------------------
californica     --------------------------------------------------
clavigera       --------------------------------------------------
columbiana      --------------------------------------------------
crassicornis    --------------------------------------------------
festiva         --------------------------------------------------
frydis          --------------------------------------------------
iodinea         --------------------------------------------------
kerguelenensis  --------------------------------------------------
lancei          --------------------------------------------------
leonina         --------------------------------------------------
occidentalis    --------------------------------------------------
papillata       --------------------------------------------------
picta           --------------------------------------------------
pinnata         --------------------------------------------------
stearnsi        --------------------------------------------------
stephanieae     --------------------------------------------------
venustus        --------------------------------------------------

albocrusta      --------------------------------------------------
auritulus       --------------------------------------------------
barbarensis     --------------------------------------------------
californica     --------------------------------------------------
clavigera       --------------------------------------------------
columbiana      --------------------------------------------------
crassicornis    --------------------------------------------------
festiva         --------------------------------------------------
frydis          --------------------------------------------------
iodinea         --------------------------------------------------
kerguelenensis  --------------------------------------------------
lancei          --------------------------------------------------
leonina         --------------------------------------------------
occidentalis    --------------------------------------------------
papillata       --------------------------------------------------
picta           --------------------------------------------------
pinnata         --------------------------------------------------
stearnsi        --------------------------------------------------
stephanieae     --------------------------------------------------
venustus        --------------------------------------------------

albocrusta      --------------------------------------------------
auritulus       --------------------------------------------------
barbarensis     --------------------------------------------------
californica     --------------------------------------------------
clavigera       --------------------------------------------------
columbiana      --------------------------------------------------
crassicornis    --------------------------------------------------
festiva         --------------------------------------------------
frydis          --------------------------------------------------
iodinea         --------------------------------------------------
kerguelenensis  --------------------------------------------------
lancei          --------------------------------------------------
leonina         --------------------------------------------------
occidentalis    --------------------------------------------------
papillata       --------------------------------------------------
picta           --------------------------------------------------
pinnata         --------------------------------------------------
stearnsi        --------------------------------------------------
stephanieae     --------------------------------------------------
venustus        --------------------------------------------------

albocrusta      --------------------------------------------------
auritulus       --------------------------------------------------
barbarensis     --------------------------------------------------
californica     --------------------------------------------------
clavigera       --------------------------------------------------
columbiana      --------------------------------------------------
crassicornis    --------------------------------------------------
festiva         --------------------------------------------------
frydis          --------------------------------------------------
iodinea         --------------------------------------------------
kerguelenensis  --------------------------------------------------
lancei          --------------------------------------------------
leonina         --------------------------------------------------
occidentalis    --------------------------------------------------
papillata       --------------------------------------------------
picta           --------------------------------------------------
pinnata         --------------------------------------------------
stearnsi        --------------------------------------------------
stephanieae     --------------------------------------------------
venustus        --------------------------------------------------

albocrusta      --------------------------------------------------
auritulus       --------------------------------------------------
barbarensis     --------------------------------------------------
californica     --------------------------------------------------
clavigera       --------------------------------------------------
columbiana      --------------------------------------------------
crassicornis    --------------------------------------------------
festiva         --------------------------------------------------
frydis          --------------------------------------------------
iodinea         --------------------------------------------------
kerguelenensis  --------------------------------------------------
lancei          --------------------------------------------------
leonina         --------------------------------------------------
occidentalis    --------------------------------------------------
papillata       --------------------------------------------------
picta           --------------------------------------------------
pinnata         --------------------------------------------------
stearnsi        --------------------------------------------------
stephanieae     --------------------------------------------------
venustus        --------------------------------------------------

albocrusta      --------------------------------------------------
auritulus       --------------------------------------------------
barbarensis     --------------------------------------------------
californica     --------------------------------------------------
clavigera       --------------------------------------------------
columbiana      --------------------------------------------------
crassicornis    --------------------------------------------------
festiva         --------------------------------------------------
frydis          --------------------------------------------------
iodinea         --------------------------------------------------
kerguelenensis  --------------------------------------------------
lancei          --------------------------------------------------
leonina         --------------------------------------------------
occidentalis    --------------------------------------------------
papillata       --------------------------------------------------
picta           --------------------------------------------------
pinnata         --------------------------------------------------
stearnsi        --------------------------------------------------
stephanieae     --------------------------------------------------
venustus        --------------------------------------------------

albocrusta      --GACTACTTCAATGTCATGCTTGGTTCACAGCTGTTGTATAAGTTTGAA
auritulus       --GACTATTTCAACGTCATGCTCGGCTCTCAGCTTCTGTATAAATTTGAA
barbarensis     --GATTATTTTAATGTGATGTTGGGATCTCAGCTTTTGTACAAGTTTGAA
californica     --------------------------------------------------
clavigera       --GATTACTTCAACGTCATGTTGGGCTCCCAGCTTTTGTATAAATTTGAA
columbiana      --GACTATTTCAATGTCATGCTTGGTACACAACTTTTGTACAAGTTTGAA
crassicornis    --GACTATTTTAATGTTATGCTGGGAACTCAACTTCTATATAAATTTGAA
festiva         --GACTACTTTAATGTCATGTTGGGATCTCAACTGTTGTACAAATTTGAA
frydis          --------------------------------------------------
iodinea         --GATTATTTTAATGTTATGCTTGGATCTCAACTGCTTTATAAATTTGAA
kerguelenensis  --GACTACTTCAATGTCATGCTTGGAACTCAGTTGCTCTACAAATTTGAG
lancei          --GATTACTTCAACGTCATGCTGGGATCTCAACTGCTCTACAAGTTTGAG
leonina         --GACTACTTCAATGTGATGCTTGGGTCACAGCTCCTCTACAAGTTTGAA
occidentalis    --GATTATTTTAATGTTATGCTGGGATCTCAACTCCTTTACAAATTTGAA
papillata       --GACTATTTTAACGTCATGCTAGGAAGTCAACTACTTTATAAATTTGAA
picta           --GATTATTTTAATGTTATGCTGGGCTCTCAACTCTTGTACAAATTTGAA
pinnata         --------------------------------------------------
stearnsi        --GACTATTTTAACGTCATGCTAGGAAGTCAACTACTTTACAAATTTGAA
stephanieae     --GACTATTTTAATGTCATGTTGGGAACTCAATTACTATACAAATTTGAA
venustus        --GATTATTTCAATGTGATGCTGGGATCCCAACTTTTATACAAATTCGAA

albocrusta      AGACCACAGTATAGTGAGATTGTTCAAGAACACCCAGATAAGCCAATGTC
auritulus       AGACCACAGTATAGTGAGATTCTTGTTGAACACAAAGACAAGCCCATGTC
barbarensis     CGGCCTCAATATGGAGAAATCATGGCCGAGCATCCAGACAAACCTATGTC
californica     --------------------------------------------------
clavigera       CGCCCCCAGTACGGTGAGGTTCTTGCTGAATACCCCGACAAGCCCATGTC
columbiana      CGACCACAGTATAGTGAGATTCTGTCAGAAAACCCAGACAAGTGTATGTC
crassicornis    AGACCGCAGTATGGTGAGATTCTTGCTGAAAACAAAGACAAACCCATGTC
festiva         AGACCTCAATACAGTGAAATCCTCACTGAAAATACAGACAAACCCATGTC
frydis          --------------------------------------------------
iodinea         AGACCACAGTACGGGGAGATTCTGGCTGAATACCCAGACAAACCTGTGTC
kerguelenensis  CGGCCGCAGTATGGA-----------------------------------
lancei          CGGCCACAGTATGGAGAGATATTGGCAGAAAATCCTGACAAGACCATGTC
leonina         CGACCGCAGTATGGAGAGGTGTTGGCAGAGCATCCTGATAAACCCATGTC
occidentalis    AGACCTCAGTATGGTGAGATTTTAGCTGAACACAAAGACAAACCCATGTC
papillata       AGGCCGCAGTATGGGGAGATTTTAGCGGAGCACAAAGACAAACCCATGTC
picta           AGACCTCAATATAGCGAGATCCTCACTGAAAACACAGACAAACCAATGTC
pinnata         --------------------------------------------------
stearnsi        AGGCCGCAGTATGGAGAGATCTTAGCGGAGCACAAAGACAAACCCATGTC
stephanieae     CGACCACAGTATGGCGAGATCCTCGCAGAACACAAGGACAAGCCAATGTC
venustus        CGACCTCAATATGGAGAGATCCTTGCCGAGTACCCTGATAAACCCATGTC

albocrusta      CAGTATTTATGGAGCTACACATCTACTTAGACTCTTTGTTCGTCTTGGTG
auritulus       CAGTCTTTATGGTGCAACTCATCTGTTAAGACTCTTTGTGCGATTGGGTG
barbarensis     CAGCATTTATGGTGCTACCCATCTTTTAAGACTTTTTGTGCGTTTGGGAG
californica     --------------------------------------------------
clavigera       TTCCATATATGGAGCTACCCATTTTCTCAGGTTATTCGTGCGACTTGGTG
columbiana      CAGTATTTATGGCGCTACCCATTTCTTAAGGCTGTTTGTGCGTCTGGGTG
crassicornis    CAGTATTTATGGTGCTACACATTTGTTACGGCTCTTCGTGCGTCTGGGTG
festiva         CAGTATCTATGGTGCTAATCATTTACTTCGACTGTTTGTACGTCTGGGCG
frydis          --------------------------------------------------
iodinea         CAGTATTTACGGTGCTACTCATTTGTTGAGACTCTTTGTGCGACTGGGTG
kerguelenensis  --------------------------------------------------
lancei          TAGTATTTATGGAGCCACACACCTACTTCGTCTCTTTGTAAAACTGGGAG
leonina         CAGCATCTACGGTGCTACTCATTTCCTTCGGCTGTTTGTGCGACTGGGCG
occidentalis    CAGTATTTATGGTCCTACACATTTGTTACGACTCTTTGTACGTTTGGGTA
papillata       CAGTATTTATGGTGCAACACATCTACTAAGACTATTTGTGCGACTGGGTG
picta           CAGTATTTATGGTGCTACACATCTGTTAAGGCTTTTCGTTCGTCTGGGGA
pinnata         --------------------------------------------------
stearnsi        CAGTATTTATGGTGCAACACATCTACTAAGACTATTTGTGCGACTGGGTG
stephanieae     GAGTATTTATGGTGCTACACATCTATTGAGGCTCTTTGTTCGCCTTGGTG
venustus        CAGTATTTACGGCGCTACACATTTCCTCAGGCTATTTGTGCGACTTGGTG

albocrusta      CAATGCTTGCTTATACAACTCTAGATGAAAGAACAGTCCATATTTTACTC
auritulus       CAATGTTGGCTTTTACGTCTTTGGATGAAAGGACAGTCCATATCTTACTT
barbarensis     CAATGCTTGCCTTCACATCTTTAGATGAAAGAACAGTTCACATTCTCCTC
californica     --------------------------------------------------
clavigera       CTATGTTAGCATTCACATCCCTTGATGAACGTACAGTCCACATCCTGCTC
columbiana      CAATGCTCTCTTACTCGACGTTGGATGAGAGAACTGTTCATATTTTACTC
crassicornis    CAATGCTTGCTTTCACCTCATTAGATGAAAGAACAGTCCACATCTTACTT
festiva         CTATGCTTGCTTACACCTCCCTGGATGAAAGAACAGTTCACATTCTACTC
frydis          --------------------------------------------------
iodinea         CAATGCTTGCCTTCACTTCCTTGGATGAAAGAACAGTTCACATCTTACTC
kerguelenensis  --------------------------------------------------
lancei          CTATGCTCGCTTTCACCTCACTGGACGAGCGTACTGTCCACATCCTGTTG
leonina         CCATGCTTGCTTACACATCCCTGGACGAGAGAACTGTCCACATTCTGCTC
occidentalis    CAATGCTCGCCTTCACCTCCTTAGATGAGAGGACAGTCCACATCTTACTT
papillata       CAATGCTTGCCTTCACTTCTTTAGACGAAAGGACAGTTCATATTTTACTT
picta           CAATGCTTGCCTTCACGTCCCTGGATGAAAGAACAGTCCACATTCTACTC
pinnata         --------------------------------------------------
stearnsi        CAATGCTTGCCTTCACTTCTTTAGACGAAAGGACAGTTCACATTTTACTT
stephanieae     CAATGTTAGCCTTTACATCTTTGGATGAGAAAACAGTCCACATCTTACTT
venustus        CGATGCTTGCCTTTACTTCCCTTGATGAAAGAACAGTTCACATTCTACTC

albocrusta      AATCATGTCCATGACTTCCTTAAGTATATGTCGAAAAATGGCTCCAATTT
auritulus       AATCACGTGCATGATTTTCTCAAGTATATGTCCAAAAATGGTTCATCGCT
barbarensis     AATCATGTCCATGACTTTCTCAAATACTTGTCCAAAAATGGCCCGACCCT
californica     --------------------------------------------------
clavigera       AACCATATTCACGACTTCCTCAAGTATCTATCAAAAAACGGAGCCAGTTT
columbiana      AATCATGTCCATGACTTTCTCAAGTATATGTCAAAAAATGGTGCCAGTTT
crassicornis    AACCACGTTCATGATTTTCTCAAATATATCTCCAAAAATGGAGGAACTCT
festiva         AATCATGTCCATGATTTTCTCAAATATCTGTCCAAAAATGGGCCAAGCCT
frydis          --------------------------------------------------
iodinea         AACCATGTCCATGATTTTCTCAAATATATGTCAAAAAATGGTCCAAGCTT
kerguelenensis  --------------------------------------------------
lancei          AATCATGTCCAAGATTTTCTCAAATACATGTCCAAAAATGGAGCCAGCCT
leonina         AACCATGTCCACGATTTCCTCAAATACATGTCAAAAAATGCCTCGACACT
occidentalis    AACCACGTTCATGATTTTCTCAAATACATTTCCAAAAATGGATCGACTCT
papillata       AATCATGTTCATGATTTTCTCAAGTATATGTCCAAAAATGGTTCAACTCT
picta           AATCATGTCCATGACTTTCTCAAATACCTGTCCAAAAATGGGCCAAGCCT
pinnata         --------------------------------------------------
stearnsi        AATCATGTTCATGATTTTCTCAAATATATGTCCAAAAATGGTTCAACTCT
stephanieae     AATCATGTTCATGATTTTCTTAAATATATGTCTAAAAATGGTGCAACTTT
venustus        AATCACGTCCATGACTTTCTCAAATACATGTCCAAGAATGCACCCACCCT

albocrusta      TTTCAAGACATCAAACTACGAAATTGCCACCCCTGATTATCACAGAAAGG
auritulus       CTTCAAGACATCAAACTATGAAATTGCCACACCAGACTACCACCGGAAAG
barbarensis     TTTCAAAACATCAAACTATGAGATTGCAACTCCAGACTATCATCGAAAAG
californica     --------------------------------------------------
clavigera       ATTCAAGACCTCCAACTATGAAATAGCCACACCAGACTACCATCGAAAAG
columbiana      TTTCAAGACAGCCAACTACGAAATAGCTTCCCCAGACTATCATAGAAAGG
crassicornis    CTTCAAGACATCAAATTATGAGATTGCCACCCCAGACTACCATCGGAAAG
festiva         TTTCAAGACTTCAAACTATGAGATTGCCACCCCAGACTATCATCGAAAAG
frydis          --------------------------------------------------
iodinea         ATTCAAGACATCCAATTATGAAATTGCTACCCCTGATTACCATCGGAAAG
kerguelenensis  --------------------------------------------------
lancei          GTTCAAGACTTCCAACTATGAGATTGCCCCACCAGACTATCACAGGAAAG
leonina         GTTCAAGACTTCACACTATGAGATTGCCACCCCAGACTATCATAGAAAGG
occidentalis    TTTCAAGACTTCAAACTATGAAATTGCCACCCCTGATTATCACCGGAAGG
papillata       CTTCAAAACATCAAACTATGAGATAGCCACCCCTGACTACCACCGAAAGG
picta           TTTCAAGACTTCCAACTACGAGATTGCCACTCCAGACTATCATCGGAAGG
pinnata         --------------------------------------------------
stearnsi        CTTCAAAACATCAAACTATGAGATAGCCACCCCTGACTACCACCGAAAGG
stephanieae     ATTCAAGACCTCAAGCTATGAGATTGCAACCCCCGACTACCATCGGAAAG
venustus        TTTCAAGACTTCCAACTACGAAATCGCCACTCCAGACTATCATCGAAAAG

albocrusta      CGATA---------------------------------------------
auritulus       CCATC---------------------------------------------
barbarensis     CCATC---------------------------------------------
californica     --------------------------------------------------
clavigera       CCATT---------------------------------------------
columbiana      CAATT---------------------------------------------
crassicornis    CCATC---------------------------------------------
festiva         CCATC---------------------------------------------
frydis          --------------------------------------------------
iodinea         CTATC---------------------------------------------
kerguelenensis  --------------------------------------------------
lancei          CCATC---------------------------------------------
leonina         CCATT---------------------------------------------
occidentalis    CCATC---------------------------------------------
papillata       CCATC---------------------------------------------
picta           CTATC---------------------------------------------
pinnata         --------------------------------------------------
stearnsi        CCATC---------------------------------------------
stephanieae     CCATT---------------------------------------------
venustus        CCATT---------------------------------------------

albocrusta      --------------------------------------------------
auritulus       --------------------------------------------------
barbarensis     --------------------------------------------------
californica     --------------------------------------------------
clavigera       --------------------------------------------------
columbiana      --------------------------------------------------
crassicornis    --------------------------------------------------
festiva         --------------------------------------------------
frydis          --------------------------------------------------
iodinea         --------------------------------------------------
kerguelenensis  --------------------------------------------------
lancei          --------------------------------------------------
leonina         --------------------------------------------------
occidentalis    --------------------------------------------------
papillata       --------------------------------------------------
picta           --------------------------------------------------
pinnata         --------------------------------------------------
stearnsi        --------------------------------------------------
stephanieae     --------------------------------------------------
venustus        --------------------------------------------------

albocrusta      --------------------------------------------------
auritulus       --------------------------------------------------
barbarensis     --------------------------------------------------
californica     --------------------------------------------------
clavigera       --------------------------------------------------
columbiana      --------------------------------------------------
crassicornis    --------------------------------------------------
festiva         --------------------------------------------------
frydis          --------------------------------------------------
iodinea         --------------------------------------------------
kerguelenensis  --------------------------------------------------
lancei          --------------------------------------------------
leonina         --------------------------------------------------
occidentalis    --------------------------------------------------
papillata       --------------------------------------------------
picta           --------------------------------------------------
pinnata         --------------------------------------------------
stearnsi        --------------------------------------------------
stephanieae     --------------------------------------------------
venustus        --------------------------------------------------

albocrusta      --------------------------------------------------
auritulus       --------------------------------------------------
barbarensis     --------------------------------------------------
californica     --------------------------------------------------
clavigera       --------------------------------------------------
columbiana      --------------------------------------------------
crassicornis    --------------------------------------------------
festiva         --------------------------------------------------
frydis          --------------------------------------------------
iodinea         --------------------------------------------------
kerguelenensis  --------------------------------------------------
lancei          --------------------------------------------------
leonina         --------------------------------------------------
occidentalis    --------------------------------------------------
papillata       --------------------------------------------------
picta           --------------------------------------------------
pinnata         --------------------------------------------------
stearnsi        --------------------------------------------------
stephanieae     --------------------------------------------------
venustus        --------------------------------------------------

albocrusta      --------------------------------------------------
auritulus       --------------------------------------------------
barbarensis     --------------------------------------------------
californica     --------------------------------------------------
clavigera       --------------------------------------------------
columbiana      --------------------------------------------------
crassicornis    --------------------------------------------------
festiva         --------------------------------------------------
frydis          --------------------------------------------------
iodinea         --------------------------------------------------
kerguelenensis  --------------------------------------------------
lancei          --------------------------------------------------
leonina         --------------------------------------------------
occidentalis    --------------------------------------------------
papillata       --------------------------------------------------
picta           --------------------------------------------------
pinnata         --------------------------------------------------
stearnsi        --------------------------------------------------
stephanieae     --------------------------------------------------
venustus        --------------------------------------------------

albocrusta      --------------------------------------------------
auritulus       --------------------------------------------------
barbarensis     --------------------------------------------------
californica     --------------------------------------------------
clavigera       --------------------------------------------------
columbiana      --------------------------------------------------
crassicornis    --------------------------------------------------
festiva         --------------------------------------------------
frydis          --------------------------------------------------
iodinea         --------------------------------------------------
kerguelenensis  --------------------------------------------------
lancei          --------------------------------------------------
leonina         --------------------------------------------------
occidentalis    --------------------------------------------------
papillata       --------------------------------------------------
picta           --------------------------------------------------
pinnata         --------------------------------------------------
stearnsi        --------------------------------------------------
stephanieae     --------------------------------------------------
venustus        --------------------------------------------------

albocrusta      --------------------------------------------------
auritulus       --------------------------------------------------
barbarensis     --------------------------------------------------
californica     --------------------------------------------------
clavigera       --------------------------------------------------
columbiana      --------------------------------------------------
crassicornis    --------------------------------------------------
festiva         --------------------------------------------------
frydis          --------------------------------------------------
iodinea         --------------------------------------------------
kerguelenensis  --------------------------------------------------
lancei          --------------------------------------------------
leonina         --------------------------------------------------
occidentalis    --------------------------------------------------
papillata       --------------------------------------------------
picta           --------------------------------------------------
pinnata         --------------------------------------------------
stearnsi        --------------------------------------------------
stephanieae     --------------------------------------------------
venustus        --------------------------------------------------

albocrusta      --------------------------------------------------
auritulus       --------------------------------------------------
barbarensis     --------------------------------------------------
californica     --------------------------------------------------
clavigera       --------------------------------------------------
columbiana      --------------------------------------------------
crassicornis    --------------------------------------------------
festiva         --------------------------------------------------
frydis          --------------------------------------------------
iodinea         --------------------------------------------------
kerguelenensis  --------------------------------------------------
lancei          --------------------------------------------------
leonina         --------------------------------------------------
occidentalis    --------------------------------------------------
papillata       --------------------------------------------------
picta           --------------------------------------------------
pinnata         --------------------------------------------------
stearnsi        --------------------------------------------------
stephanieae     --------------------------------------------------
venustus        --------------------------------------------------

albocrusta      --------------------------------------------------
auritulus       --------------------------------------------------
barbarensis     --------------------------------------------------
californica     --------------------------------------------------
clavigera       --------------------------------------------------
columbiana      --------------------------------------------------
crassicornis    --------------------------------------------------
festiva         --------------------------------------------------
frydis          --------------------------------------------------
iodinea         --------------------------------------------------
kerguelenensis  --------------------------------------------------
lancei          --------------------------------------------------
leonina         --------------------------------------------------
occidentalis    --------------------------------------------------
papillata       --------------------------------------------------
picta           --------------------------------------------------
pinnata         --------------------------------------------------
stearnsi        --------------------------------------------------
stephanieae     --------------------------------------------------
venustus        --------------------------------------------------

albocrusta      --------------------------------------------------
auritulus       --------------------------------------------------
barbarensis     --------------------------------------------------
californica     --------------------------------------------------
clavigera       --------------------------------------------------
columbiana      --------------------------------------------------
crassicornis    --------------------------------------------------
festiva         --------------------------------------------------
frydis          --------------------------------------------------
iodinea         --------------------------------------------------
kerguelenensis  --------------------------------------------------
lancei          --------------------------------------------------
leonina         --------------------------------------------------
occidentalis    --------------------------------------------------
papillata       --------------------------------------------------
picta           --------------------------------------------------
pinnata         --------------------------------------------------
stearnsi        --------------------------------------------------
stephanieae     --------------------------------------------------
venustus        --------------------------------------------------

albocrusta      --------------------------------------------------
auritulus       --------------------------------------------------
barbarensis     --------------------------------------------------
californica     --------------------------------------------------
clavigera       --------------------------------------------------
columbiana      --------------------------------------------------
crassicornis    --------------------------------------------------
festiva         --------------------------------------------------
frydis          --------------------------------------------------
iodinea         --------------------------------------------------
kerguelenensis  --------------------------------------------------
lancei          --------------------------------------------------
leonina         --------------------------------------------------
occidentalis    --------------------------------------------------
papillata       --------------------------------------------------
picta           --------------------------------------------------
pinnata         --------------------------------------------------
stearnsi        --------------------------------------------------
stephanieae     --------------------------------------------------
venustus        --------------------------------------------------

albocrusta      --------------------------------------------------
auritulus       --------------------------------------------------
barbarensis     --------------------------------------------------
californica     --------------------------------------------------
clavigera       --------------------------------------------------
columbiana      --------------------------------------------------
crassicornis    --------------------------------------------------
festiva         --------------------------------------------------
frydis          --------------------------------------------------
iodinea         --------------------------------------------------
kerguelenensis  --------------------------------------------------
lancei          --------------------------------------------------
leonina         --------------------------------------------------
occidentalis    --------------------------------------------------
papillata       --------------------------------------------------
picta           --------------------------------------------------
pinnata         --------------------------------------------------
stearnsi        --------------------------------------------------
stephanieae     --------------------------------------------------
venustus        --------------------------------------------------

albocrusta      --------------------------------------------------
auritulus       --------------------------------------------------
barbarensis     --------------------------------------------------
californica     --------------------------------------------------
clavigera       --------------------------------------------------
columbiana      --------------------------------------------------
crassicornis    --------------------------------------------------
festiva         --------------------------------------------------
frydis          --------------------------------------------------
iodinea         --------------------------------------------------
kerguelenensis  --------------------------------------------------
lancei          --------------------------------------------------
leonina         --------------------------------------------------
occidentalis    --------------------------------------------------
papillata       --------------------------------------------------
picta           --------------------------------------------------
pinnata         --------------------------------------------------
stearnsi        --------------------------------------------------
stephanieae     --------------------------------------------------
venustus        --------------------------------------------------

albocrusta      --------------------------------------------------
auritulus       --------------------------------------------------
barbarensis     --------------------------------------------------
californica     --------------------------------------------------
clavigera       --------------------------------------------------
columbiana      --------------------------------------------------
crassicornis    --------------------------------------------------
festiva         --------------------------------------------------
frydis          --------------------------------------------------
iodinea         --------------------------------------------------
kerguelenensis  --------------------------------------------------
lancei          --------------------------------------------------
leonina         --------------------------------------------------
occidentalis    --------------------------------------------------
papillata       --------------------------------------------------
picta           --------------------------------------------------
pinnata         --------------------------------------------------
stearnsi        --------------------------------------------------
stephanieae     --------------------------------------------------
venustus        --------------------------------------------------

albocrusta      --------------------------------------------------
auritulus       --------------------------------------------------
barbarensis     --------------------------------------------------
californica     --------------------------------------------------
clavigera       --------------------------------------------------
columbiana      --------------------------------------------------
crassicornis    --------------------------------------------------
festiva         --------------------------------------------------
frydis          --------------------------------------------------
iodinea         --------------------------------------------------
kerguelenensis  -------------------TTGGCCAGCCTGTTCTGCCTCGTCTTCACAA
lancei          --------------------------------------------------
leonina         --------------------------------------------------
occidentalis    --------------------------------------------------
papillata       --------------------------------------------------
picta           --------------------------------------------------
pinnata         --------------------------------------------------
stearnsi        --------------------------------------------------
stephanieae     --------------------------------------------------
venustus        --------------------------------------------------

albocrusta      --------------------------------------------------
auritulus       --------------------------------------------------
barbarensis     --------------------------------------------------
californica     --------------------------------------------------
clavigera       --------------------------------------------------
columbiana      --------------------------------------------------
crassicornis    --------------------------------------------------
festiva         --------------------------------------------------
frydis          --------------------------------------------------
iodinea         --------------------------------------------------
kerguelenensis  CGATCTGTGGA---ATCCAGCATCTGCAGCGGGCGAGTGTGCAGACGCCC
lancei          --------------------------------------------------
leonina         --------------------------------------------------
occidentalis    --------------------------------------------------
papillata       --------------------------------------------------
picta           --------------------------------------------------
pinnata         --------------------------------------------------
stearnsi        --------------------------------------------------
stephanieae     --------------------------------------------------
venustus        --------------------------------------------------

albocrusta      --------------------------------------------------
auritulus       --------------------------------------------------
barbarensis     --------------------------------------------------
californica     --------------------------------------------------
clavigera       --------------------------------------------------
columbiana      --------------------------------------------------
crassicornis    --------------------------------------------------
festiva         --------------------------------------------------
frydis          --------------------------------------------------
iodinea         --------------------------------------------------
kerguelenensis  CTGTCGATGTTTGACGCC--------------------------------
lancei          --------------------------------------------------
leonina         --------------------------------------------------
occidentalis    --------------------------------------------------
papillata       --------------------------------------------------
picta           --------------------------------------------------
pinnata         --------------------------------------------------
stearnsi        --------------------------------------------------
stephanieae     --------------------------------------------------
venustus        --------------------------------------------------

albocrusta      --------------------------------------------------
auritulus       --------------------------------------------------
barbarensis     --------------------------------------------------
californica     --------------------------------------------------
clavigera       --------------------------------------------------
columbiana      --------------------------------------------------
crassicornis    --------------------------------------------------
festiva         --------------------------------------------------
frydis          --------------------------------------------------
iodinea         --------------------------------------------------
kerguelenensis  -CTTTACTTCGTCATCGTGACATTCTCCACCGTGGGCTACGGCGACATCT
lancei          --------------------------------------------------
leonina         --------------------------------------------------
occidentalis    --------------------------------------------------
papillata       --------------------------------------------------
picta           --------------------------------------------------
pinnata         --------------------------------------------------
stearnsi        --------------------------------------------------
stephanieae     --------------------------------------------------
venustus        --------------------------------------------------

albocrusta      --------------------------------------------------
auritulus       --------------------------------------------------
barbarensis     --------------------------------------------------
californica     --------------------------------------------------
clavigera       --------------------------------------------------
columbiana      --------------------------------------------------
crassicornis    --------------------------------------------------
festiva         --------------------------------------------------
frydis          --------------------------------------------------
iodinea         --------------------------------------------------
kerguelenensis  CCCCTGACATCTGGCTCAGCCAGCTCTTCATGGTGCTCATGATCTGCGTC
lancei          --------------------------------------------------
leonina         --------------------------------------------------
occidentalis    --------------------------------------------------
papillata       --------------------------------------------------
picta           --------------------------------------------------
pinnata         --------------------------------------------------
stearnsi        --------------------------------------------------
stephanieae     --------------------------------------------------
venustus        --------------------------------------------------

albocrusta      --------------------------------------------------
auritulus       --------------------------------------------------
barbarensis     --------------------------------------------------
californica     --------------------------------------------------
clavigera       --------------------------------------------------
columbiana      --------------------------------------------------
crassicornis    --------------------------------------------------
festiva         --------------------------------------------------
frydis          --------------------------------------------------
iodinea         --------------------------------------------------
kerguelenensis  GCTCTGTCGTTCATTCCCCGTCAGATTGAAGGCCTGGCCTCCACCTGGAT
lancei          --------------------------------------------------
leonina         --------------------------------------------------
occidentalis    --------------------------------------------------
papillata       --------------------------------------------------
picta           --------------------------------------------------
pinnata         --------------------------------------------------
stearnsi        --------------------------------------------------
stephanieae     --------------------------------------------------
venustus        --------------------------------------------------

albocrusta      --------------------------------------------------
auritulus       --------------------------------------------------
barbarensis     --------------------------------------------------
californica     --------------------------------------------------
clavigera       --------------------------------------------------
columbiana      --------------------------------------------------
crassicornis    --------------------------------------------------
festiva         --------------------------------------------------
frydis          --------------------------------------------------
iodinea         --------------------------------------------------
kerguelenensis  GGAGCGACAGAAGGTCGGAGGGGAGTACAGCCCCAGGTCGGCGCGGAGGA
lancei          --------------------------------------------------
leonina         --------------------------------------------------
occidentalis    --------------------------------------------------
papillata       --------------------------------------------------
picta           --------------------------------------------------
pinnata         --------------------------------------------------
stearnsi        --------------------------------------------------
stephanieae     --------------------------------------------------
venustus        --------------------------------------------------

albocrusta      --------------------------------------------------
auritulus       --------------------------------------------------
barbarensis     --------------------------------------------------
californica     --------------------------------------------------
clavigera       --------------------------------------------------
columbiana      --------------------------------------------------
crassicornis    --------------------------------------------------
festiva         --------------------------------------------------
frydis          --------------------------------------------------
iodinea         --------------------------------------------------
kerguelenensis  ACAAGCACGTCATCGTCATCAGCAGCGCCCTGTCCCAGGAGACCCTCATG
lancei          --------------------------------------------------
leonina         --------------------------------------------------
occidentalis    --------------------------------------------------
papillata       --------------------------------------------------
picta           --------------------------------------------------
pinnata         --------------------------------------------------
stearnsi        --------------------------------------------------
stephanieae     --------------------------------------------------
venustus        --------------------------------------------------

albocrusta      --------------------------------------------------
auritulus       --------------------------------------------------
barbarensis     --------------------------------------------------
californica     --------------------------------------------------
clavigera       ------------------------------------GAGGAGTACATAGT
columbiana      --------------------------------------------------
crassicornis    --------------------------------------------------
festiva         --------------------------------------------------
frydis          --------------------------------------------------
iodinea         --------------------------------------------------
kerguelenensis  GACTTCCTCAACGAGTTCTACGCCCACCCCAAACTGGAGGAGCACATGGT
lancei          --------------------------------------------------
leonina         --------------------------------------------------
occidentalis    --------------------------------------------------
papillata       --------------------------------------------------
picta           --------------------------------------------------
pinnata         --------------------------------------------------
stearnsi        --------------------------------------------------
stephanieae     --------------------------------------------------
venustus        --------------------------------------------------

albocrusta      --------------------------------------------------
auritulus       --------------------------------------------------
barbarensis     --------------------------------------------------
californica     --------------------------------------------------
clavigera       GATTCTGCTTTGCCCCCAGGAGCTAGACAGTGCCAAGCAGGTCATTCTCA
columbiana      --------------------------------------------------
crassicornis    --------------------------------------------------
festiva         --------------------------------------------------
frydis          --------------------------------------------------
iodinea         --------------------------------------------------
kerguelenensis  GATCTTGCTGTGCCCTGAGGAGCTGGACAGYGGCATGCAGGTCATCTTGA
lancei          --------------------------------------------------
leonina         --------------------------------------------------
occidentalis    --------------------------------------------------
papillata       --------------------------------------------------
picta           --------------------------------------------------
pinnata         --------------------------------------------------
stearnsi        --------------------------------------------------
stephanieae     --------------------------------------------------
venustus        --------------------------------------------------

albocrusta      --------------------------------------------------
auritulus       --------------------------------------------------
barbarensis     --------------------------------------------------
californica     --------------------------------------------------
clavigera       AGGACCCTAAGTGGTCACACAGGGTCATCTACATGAAGGGCTCGTCTCTC
columbiana      --------------------------------------------------
crassicornis    --------------------------------------------------
festiva         --------------------------------------------------
frydis          --------------------------------------------------
iodinea         --------------------------------------------------
kerguelenensis  AGGACCCCAAGTGGACCCACAGGGTCATTTACATGAAGGGGTCATCGCTC
lancei          --------------------------------------------------
leonina         --------------------------------------------------
occidentalis    --------------------------------------------------
papillata       --------------------------------------------------
picta           --------------------------------------------------
pinnata         --------------------------------------------------
stearnsi        --------------------------------------------------
stephanieae     --------------------------------------------------
venustus        --------------------------------------------------

albocrusta      --------------------------------------------------
auritulus       --------------------------------------------------
barbarensis     --------------------------------------------------
californica     --------------------------------------------------
clavigera       AGGGACTCCGACCTGGAGCGATGTCGCCTGGACCAGGCCGAAGCCTGTTT
columbiana      --------------------------------------------------
crassicornis    --------------------------------------------------
festiva         --------------------------------------------------
frydis          --------------------------------------------------
iodinea         --------------------------------------------------
kerguelenensis  AAGGACATTGACCTCACGCGATGCAGAATCCACCAGGCTGAAGCTTGCTT
lancei          --------------------------------------------------
leonina         --------------------------------------------------
occidentalis    --------------------------------------------------
papillata       --------------------------------------------------
picta           --------------------------------------------------
pinnata         --------------------------------------------------
stearnsi        --------------------------------------------------
stephanieae     --------------------------------------------------
venustus        --------------------------------------------------

albocrusta      --------------------------------------------------
auritulus       --------------------------------------------------
barbarensis     --------------------------------------------------
californica     --------------------------------------------------
clavigera       CCTACTGGCCTCA---------AGGTCCAGTAAGGACAAGGCAAAAGCGG
columbiana      --------------------------------------------------
crassicornis    --------------------------------------------------
festiva         --------------------------------------------------
frydis          --------------------------------------------------
iodinea         --------------------------------------------------
kerguelenensis  CTTCTTGGCGCCT---------CGCCCAGCGATCGACCGCAACAAAGCCG
lancei          --------------------------------------------------
leonina         --------------------------------------------------
occidentalis    --------------------------------------------------
papillata       --------------------------------------------------
picta           --------------------------------------------------
pinnata         --------------------------------------------------
stearnsi        --------------------------------------------------
stephanieae     --------------------------------------------------
venustus        --------------------------------------------------

albocrusta      --------------------------------------------------
auritulus       --------------------------------------------------
barbarensis     --------------------------------------------------
californica     --------------------------------------------------
clavigera       ATCGACACACCATCCTCAGGTCGTGGGCTGTCAAAGATTTTGCCCCAAGC
columbiana      --------------------------------------------------
crassicornis    --------------------------------------------------
festiva         --------------------------------------------------
frydis          --------------------------------------------------
iodinea         --------------------------------------------------
kerguelenensis  ACCAGCACACCATCCTCAGGTCGTGGGCTGTGAAGGACTTCGCCCCCTCC
lancei          --------------------------------------------------
leonina         --------------------------------------------------
occidentalis    --------------------------------------------------
papillata       --------------------------------------------------
picta           --------------------------------------------------
pinnata         --------------------------------------------------
stearnsi        --------------------------------------------------
stephanieae     --------------------------------------------------
venustus        --------------------------------------------------

albocrusta      --------------------------------------------------
auritulus       --------------------------------------------------
barbarensis     --------------------------------------------------
californica     --------------------------------------------------
clavigera       TGTAAACAGTACATTCAGCTCTTCAGCGTGGTCAATAAGATACATGTCAA
columbiana      --------------------------------------------------
crassicornis    --------------------------------------------------
festiva         --------------------------------------------------
frydis          --------------------------------------------------
iodinea         --------------------------------------------------
kerguelenensis  TGCAAGCAGTACATCCAGCTGTTCCGAGCTGTCAAC--------------
lancei          --------------------------------------------------
leonina         --------------------------------------------------
occidentalis    --------------------------------------------------
papillata       --------------------------------------------------
picta           --------------------------------------------------
pinnata         --------------------------------------------------
stearnsi        --------------------------------------------------
stephanieae     --------------------------------------------------
venustus        --------------------------------------------------

albocrusta      --------------------------------------------------
auritulus       --------------------------------------------------
barbarensis     --------------------------------------------------
californica     --------------------------------------------------
clavigera       ATTTGCAGAGCATGTGGTGTGTGAGGATGAATTCAAGTATGCCCTACTGG
columbiana      --------------------------------------------------
crassicornis    --------------------------------------------------
festiva         --------------------------------------------------
frydis          --------------------------------------------------
iodinea         --------------------------------------------------
kerguelenensis  --------------------------------------------------
lancei          --------------------------------------------------
leonina         --------------------------------------------------
occidentalis    --------------------------------------------------
papillata       --------------------------------------------------
picta           --------------------------------------------------
pinnata         --------------------------------------------------
stearnsi        --------------------------------------------------
stephanieae     --------------------------------------------------
venustus        --------------------------------------------------

albocrusta      --------------------------------------------------
auritulus       --------------------------------------------------
barbarensis     --------------------------------------------------
californica     --------------------------------------------------
clavigera       CCAACAACTGTCTCTATCCAGGGCTGTCCACCTTGGTCTCTCTGCTGGTG
columbiana      --------------------------------------------------
crassicornis    --------------------------------------------------
festiva         --------------------------------------------------
frydis          --------------------------------------------------
iodinea         --------------------------------------------------
kerguelenensis  --------------------------------------------------
lancei          --------------------------------------------------
leonina         --------------------------------------------------
occidentalis    --------------------------------------------------
papillata       --------------------------------------------------
picta           --------------------------------------------------
pinnata         --------------------------------------------------
stearnsi        --------------------------------------------------
stephanieae     --------------------------------------------------
venustus        --------------------------------------------------

albocrusta      --------------------------------------------------
auritulus       --------------------------------------------------
barbarensis     --------------------------------------------------
californica     --------------------------------------------------
clavigera       CATACGTCGTCAGGACATGAGGGAATGTTGGCTTCGGAGCCGTGGCAGCA
columbiana      --------------------------------------------------
crassicornis    --------------------------------------------------
festiva         --------------------------------------------------
frydis          --------------------------------------------------
iodinea         --------------------------------------------------
kerguelenensis  --------------------------------------------------
lancei          --------------------------------------------------
leonina         --------------------------------------------------
occidentalis    --------------------------------------------------
papillata       --------------------------------------------------
picta           --------------------------------------------------
pinnata         --------------------------------------------------
stearnsi        --------------------------------------------------
stephanieae     --------------------------------------------------
venustus        --------------------------------------------------

albocrusta      --------------------------------------------------
auritulus       --------------------------------------------------
barbarensis     --------------------------------------------------
californica     --------------------------------------------------
clavigera       AATTTAC-------------------------------------------
columbiana      --------------------------------------------------
crassicornis    --------------------------------------------------
festiva         --------------------------------------------------
frydis          --------------------------------------------------
iodinea         --------------------------------------------------
kerguelenensis  --------------------------------------------------
lancei          --------------------------------------------------
leonina         --------------------------------------------------
occidentalis    --------------------------------------------------
papillata       --------------------------------------------------
picta           --------------------------------------------------
pinnata         --------------------------------------------------
stearnsi        --------------------------------------------------
stephanieae     --------------------------------------------------
venustus        --------------------------------------------------

albocrusta      --------------------------------------------------
auritulus       --------------------------------------------------
barbarensis     --------------------------------------------------
californica     --------------------------------------------------
clavigera       --------------------------------------------------
columbiana      --------------------------------------------------
crassicornis    --------------------------------------------------
festiva         --------------------------------------------------
frydis          --------------------------------------------------
iodinea         --------------------------------------------------
kerguelenensis  --------------------------------------------------
lancei          --------------------------------------------------
leonina         --------------------------------------------------
occidentalis    --------------------------------------------------
papillata       --------------------------------------------------
picta           --------------------------------------------------
pinnata         --------------------------------------------------
stearnsi        --------------------------------------------------
stephanieae     --------------------------------------------------
venustus        --------------------------------------------------

albocrusta      --------------------------------------------------
auritulus       --------------------------------------------------
barbarensis     --------------------------------------------------
californica     --------------------------------------------------
clavigera       --------------------------------------------------
columbiana      --------------------------------------------------
crassicornis    --------------------------------------------------
festiva         --------------------------------------------------
frydis          --------------------------------------------------
iodinea         --------------------------------------------------
kerguelenensis  --------------------------------------------------
lancei          --------------------------------------------------
leonina         --------------------------------------------------
occidentalis    --------------------------------------------------
papillata       --------------------------------------------------
picta           --------------------------------------------------
pinnata         --------------------------------------------------
stearnsi        --------------------------------------------------
stephanieae     --------------------------------------------------
venustus        --------------------------------------------------

albocrusta      --------------------------------------------------
auritulus       --------------------------------------------------
barbarensis     --------------------------------------------------
californica     --------------------------------------------------
clavigera       --------------------------------------------------
columbiana      --------------------------------------------------
crassicornis    --------------------------------------------------
festiva         --------------------------------------------------
frydis          --------------------------------------------------
iodinea         --------------------------------------------------
kerguelenensis  --------------------------------------------------
lancei          --------------------------------------------------
leonina         --------------------------------------------------
occidentalis    --------------------------------------------------
papillata       --------------------------------------------------
picta           --------------------------------------------------
pinnata         --------------------------------------------------
stearnsi        --------------------------------------------------
stephanieae     --------------------------------------------------
venustus        --------------------------------------------------

albocrusta      --------------------------------------------------
auritulus       --------------------------------------------------
barbarensis     --------------------------------------------------
californica     --------------------------------------------------
clavigera       --------------------------------------------------
columbiana      --------------------------------------------------
crassicornis    --------------------------------------------------
festiva         --------------------------------------------------
frydis          --------------------------------------------------
iodinea         --------------------------------------------------
kerguelenensis  --------------------------------------------------
lancei          --------------------------------------------------
leonina         --------------------------------------------------
occidentalis    --------------------------------------------------
papillata       --------------------------------------------------
picta           --------------------------------------------------
pinnata         --------------------------------------------------
stearnsi        --------------------------------------------------
stephanieae     --------------------------------------------------
venustus        --------------------------------------------------

albocrusta      --------------------------------------------------
auritulus       --------------------------------------------------
barbarensis     --------------------------------------------------
californica     --------------------------------------------------
clavigera       --------------------------------------------------
columbiana      --------------------------------------------------
crassicornis    --------------------------------------------------
festiva         --------------------------------------------------
frydis          --------------------------------------------------
iodinea         --------------------------------------------------
kerguelenensis  --------------------------------------------------
lancei          --------------------------------------------------
leonina         --------------------------------------------------
occidentalis    --------------------------------------------------
papillata       --------------------------------------------------
picta           --------------------------------------------------
pinnata         --------------------------------------------------
stearnsi        --------------------------------------------------
stephanieae     --------------------------------------------------
venustus        --------------------------------------------------

albocrusta      --------------------------------------------------
auritulus       --------------------------------------------------
barbarensis     --------------------------------------------------
californica     --------------------------------------------------
clavigera       --------------------------------------------------
columbiana      --------------------------------------------------
crassicornis    --------------------------------------------------
festiva         --------------------------------------------------
frydis          --------------------------------------------------
iodinea         --------------------------------------------------
kerguelenensis  --------------------------------------------------
lancei          --------------------------------------------------
leonina         --------------------------------------------------
occidentalis    --------------------------------------------------
papillata       --------------------------------------------------
picta           --------------------------------------------------
pinnata         --------------------------------------------------
stearnsi        --------------------------------------------------
stephanieae     --------------------------------------------------
venustus        --------------------------------------------------

albocrusta      --------------------------------------------------
auritulus       --------------------------------------------------
barbarensis     --------------------------------------------------
californica     --------------------------------------------------
clavigera       --------------------------------------------------
columbiana      --------------------------------------------------
crassicornis    --------------------------------------------------
festiva         --------------------------------------------------
frydis          --------------------------------------------------
iodinea         --------------------------------------------------
kerguelenensis  --------------------------------------------------
lancei          --------------------------------------------------
leonina         --------------------------------------------------
occidentalis    --------------------------------------------------
papillata       --------------------------------------------------
picta           --------------------------------------------------
pinnata         --------------------------------------------------
stearnsi        --------------------------------------------------
stephanieae     --------------------------------------------------
venustus        --------------------------------------------------

albocrusta      --------------------------------------------------
auritulus       --------------------------------------------------
barbarensis     --------------------------------------------------
californica     --------------------------------------------------
clavigera       --------------------------------------------------
columbiana      --------------------------------------------------
crassicornis    --------------------------------------------------
festiva         --------------------------------------------------
frydis          --------------------------------------------------
iodinea         --------------------------------------------------
kerguelenensis  --------------------------------------------------
lancei          --------------------------------------------------
leonina         --------------------------------------------------
occidentalis    --------------------------------------------------
papillata       --------------------------------------------------
picta           --------------------------------------------------
pinnata         --------------------------------------------------
stearnsi        --------------------------------------------------
stephanieae     --------------------------------------------------
venustus        --------------------------------------------------

albocrusta      --------------------------------------------------
auritulus       --------------------------------------------------
barbarensis     --------------------------------------------------
californica     --------------------------------------------------
clavigera       --------------------------------------------------
columbiana      --------------------------------------------------
crassicornis    --------------------------------------------------
festiva         --------------------------------------------------
frydis          --------------------------------------------------
iodinea         --------------------------------------------------
kerguelenensis  --------------------------------------------------
lancei          --------------------------------------------------
leonina         --------------------------------------------------
occidentalis    --------------------------------------------------
papillata       --------------------------------------------------
picta           --------------------------------------------------
pinnata         --------------------------------------------------
stearnsi        --------------------------------------------------
stephanieae     --------------------------------------------------
venustus        --------------------------------------------------

albocrusta      --------------------------------------------------
auritulus       --------------------------------------------------
barbarensis     --------------------------------------------------
californica     --------------------------------------------------
clavigera       --------------------------------------------------
columbiana      --------------------------------------------------
crassicornis    --------------------------------------------------
festiva         --------------------------------------------------
frydis          --------------------------------------------------
iodinea         --------------------------------------------------
kerguelenensis  --------------------------------------------------
lancei          --------------------------------------------------
leonina         --------------------------------------------------
occidentalis    --------------------------------------------------
papillata       --------------------------------------------------
picta           --------------------------------------------------
pinnata         --------------------------------------------------
stearnsi        --------------------------------------------------
stephanieae     --------------------------------------------------
venustus        --------------------------------------------------

albocrusta      --------------------------------------------------
auritulus       --------------------------------------------------
barbarensis     --------------------------------------------------
californica     --------------------------------------------------
clavigera       --------------------------------------------------
columbiana      --------------------------------------------------
crassicornis    --------------------------------------------------
festiva         --------------------------------------------------
frydis          --------------------------------------------------
iodinea         --------------------------------------------------
kerguelenensis  --------------------------------------------------
lancei          --------------------------------------------------
leonina         --------------------------------------------------
occidentalis    --------------------------------------------------
papillata       --------------------------------------------------
picta           --------------------------------------------------
pinnata         --------------------------------------------------
stearnsi        --------------------------------------------------
stephanieae     --------------------------------------------------
venustus        --------------------------------------------------

albocrusta      --------------------------------------------------
auritulus       ----GATGCTCACCCAGAATACGTCCGAGGTTTCCCTCCCATCACTCCCT
barbarensis     --------------------------------------------------
californica     --------------------------------------------------
clavigera       --------------------------------------------------
columbiana      --------------------------------------------------
crassicornis    --------------------------------------------------
festiva         --------------------------------------------------
frydis          --------------------------------------------------
iodinea         ----------------GAATATGTCCGAGGCTTTCCCCCCATCACCCCAT
kerguelenensis  --------------------------------------------------
lancei          --------------------------------------------------
leonina         --------------------------------------------------
occidentalis    --------------------------------------------------
papillata       --------------------------------------------------
picta           --------------------------------------------------
pinnata         --------------------------------------------------
stearnsi        --------------------------------------------------
stephanieae     --------------------------------------------------
venustus        --------------------------------------------------

albocrusta      --------------------------------------------------
auritulus       ACGTGGGCACCAGCCCTACACTGTGTCACCTGATGAGAGAAAAACGCCCT
barbarensis     --------------------------------------------------
californica     --------------------------------------------------
clavigera       --------------------------------------------------
columbiana      --------------------------------------------------
crassicornis    --------------------------------------------------
festiva         --------------------------------------------------
frydis          --------------------------------------------------
iodinea         ACGTAGGGACCAGCCCCACCCTGTGTCACCTCATGAGAGAAAAACGGGCT
kerguelenensis  --------------------------------------------------
lancei          --------------------------------------------------
leonina         --------------------------------------------------
occidentalis    --------------------------------------------------
papillata       --------------------------------------------------
picta           --------------------------------------------------
pinnata         --------------------------------------------------
stearnsi        --------------------------------------------------
stephanieae     --------------------------------------------------
venustus        --------------------------------------------------

albocrusta      --------------------------------------------------
auritulus       TTTTGCTGTTTGAGGCTGGACCAAGAGTGCAGCCATTGCTCGTCCAAGAA
barbarensis     --------------------------------------------------
californica     --------------------------------------------------
clavigera       --------------------------------------------------
columbiana      --------------------------------------------------
crassicornis    --------------------------------------------------
festiva         --------------------------------------------------
frydis          --------------------------------------------------
iodinea         CTGTGTTGTCTTCGCCTTGATCAGGAGTGTTCCCACTGTTCCTTCAAGAA
kerguelenensis  --------------------------------------------------
lancei          --------------------------------------------------
leonina         --------------------------------------------------
occidentalis    --------------------------------------------------
papillata       --------------------------------------------------
picta           --------------------------------------------------
pinnata         --------------------------------------------------
stearnsi        --------------------------------------------------
stephanieae     --------------------------------------------------
venustus        --------------------------------------------------

albocrusta      --------------------------------------------------
auritulus       CGCCCGCGACTACAACTGGGCCAATCCAGCCATCTTGGTGGCCGCAGACT
barbarensis     --------------------------------------------------
californica     --------------------------------------------------
clavigera       --------------------------------------------------
columbiana      --------------------------------------------------
crassicornis    --------------------------------------------------
festiva         --------------------------------------------------
frydis          --------------------------------------------------
iodinea         TGCCAGGGACTACAACTGGTCCAACCCCGCCATCTTGGTCGCTGCTGACT
kerguelenensis  --------------------------------------------------
lancei          --------------------------------------------------
leonina         --------------------------------------------------
occidentalis    --------------------------------------------------
papillata       --------------------------------------------------
picta           --------------------------------------------------
pinnata         --------------------------------------------------
stearnsi        --------------------------------------------------
stephanieae     ----------TACAACTGGTCAAACCCCGCCATCCTCGTCGCTGCTGATT
venustus        --------------------------------------------------

albocrusta      --------------------------------------------------
auritulus       ACGCGGCGTCCGGCCTTCACAACTTCATCGTGCCTTTACGCTCACACGCC
barbarensis     --------------------------------------------------
californica     --------------------------------------------------
clavigera       --------------------------------------------------
columbiana      --------------------------------------------------
crassicornis    --------------------------------------------------
festiva         --------------------------------------------------
frydis          --------------------------------------------------
iodinea         ATGCCGCCTCCGGCCTTCACAACTTCATC---------------------
kerguelenensis  --------------------------------------------------
lancei          --------------------------------------------------
leonina         --------------------------------------------------
occidentalis    --------------------------------------------------
papillata       --------------------------------------------------
picta           --------------------------------------------------
pinnata         --------------------------------------------------
stearnsi        --------------------------------------------------
stephanieae     ACGCCGCCTCTGGCCTTCATAACTTTATCGTGCCTTTACGTTCCCACGCC
venustus        --------------------------------------------------

albocrusta      --------------------------------------------------
auritulus       CGTCCCAAGAAGTCCCTCAACCCCATCATACTCCTACTCACCTGCCCGCC
barbarensis     --------------------------------------------------
californica     --------------------------------------------------
clavigera       --------------------------------------------------
columbiana      --------------------------------------------------
crassicornis    --------------------------------------------------
festiva         --------------------------------------------------
frydis          --------------------------------------------------
iodinea         --------------------------------------------------
kerguelenensis  --------------------------------------------------
lancei          --------------------------------------------------
leonina         --------------------------------------------------
occidentalis    --------------------------------------------------
papillata       --------------------------------------------------
picta           --------------------------------------------------
pinnata         --------------------------------------------------
stearnsi        --------------------------------------------------
stephanieae     AGACCCAAAAAGTCTCTCAACCCCATTATTTTACTCCTTACTTGCCCCCC
venustus        --------------------------------------------------

albocrusta      --------------------------------------------------
auritulus       TGAGATCGGATTCCAGAATATGCTGAGTTATTTCCCTTTGGTATACTGGA
barbarensis     --------------------------------------------------
californica     --------------------------------------------------
clavigera       --------------------------------------------------
columbiana      --------------------------------------------------
crassicornis    --------------------------------------------------
festiva         --------------------------------------------------
frydis          --------------------------------------------------
iodinea         --------------------------------------------------
kerguelenensis  --------------------------------------------------
lancei          --------------------------------------------------
leonina         --------------------------------------------------
occidentalis    --------------------------------------------------
papillata       --------------------------------------------------
picta           --------------------------------------------------
pinnata         --------------------------------------------------
stearnsi        --------------------------------------------------
stephanieae     CGAGATTGGATTCCAGAACATGTTGAGTTATTTCCCTTTAGTTTATTGGA
venustus        --------------------------------------------------

albocrusta      --------------------------------------------------
auritulus       TGGTTGGTTCTATAGACAGCATCGAGGACCTGTTGCGAGCAGGCATCACC
barbarensis     --------------------------------------------------
californica     --------------------------------------------------
clavigera       --------------------------------------------------
columbiana      --------------------------------------------------
crassicornis    --------------------------------------------------
festiva         --------------------------------------------------
frydis          --------------------------------------------------
iodinea         --------------------------------------------------
kerguelenensis  --------------------------------------------------
lancei          --------------------------------------------------
leonina         --------------------------------------------------
occidentalis    --------------------------------------------------
papillata       --------------------------------------------------
picta           --------------------------------------------------
pinnata         --------------------------------------------------
stearnsi        --------------------------------------------------
stephanieae     TGGTTGGCTCCATCGACAGTATAGAGGACCTGTTGAGAGCGGGAATTACC
venustus        --------------------------------------------------

albocrusta      --------------------------------------------------
auritulus       CTGACAGAGAATGTCGTGGTGGTCAACAAGGAGTCGTCCAAC--------
barbarensis     --------------------------------------------------
californica     --------------------------------------------------
clavigera       --------------------------------------------------
columbiana      --------------------------------------------------
crassicornis    --------------------------------------------------
festiva         --------------------------------------------------
frydis          --------------------------------------------------
iodinea         --------------------------------------------------
kerguelenensis  --------------------------------------------------
lancei          --------------------------------------------------
leonina         --------------------------------------------------
occidentalis    --------------------------------------------------
papillata       --------------------------------------------------
picta           ------------------------AACAAAGAGTCGTCCAATTCCAAAGA
pinnata         --------------------------------------------------
stearnsi        --------------------------------------------------
stephanieae     TTGACTGAAAACGTAGTTGTTGTCAACAAGGAATCGTCCAATTCAAAG--
venustus        --------------------------------------------------

albocrusta      --------------------------------------------------
auritulus       --------------------------------------------------
barbarensis     --------------------------------------------------
californica     --------------------------------------------------
clavigera       --------------------------------------------------
columbiana      --------------------------------------------------
crassicornis    --------------------------------------------------
festiva         --------------------------------------------------
frydis          --------------------------------------------------
iodinea         --------------------------------------------------
kerguelenensis  --------------------------------------------------
lancei          --------------------------------------------------
leonina         --------------------------------------------------
occidentalis    --------------------------------------------------
papillata       --------------------------------------------------
picta           GGAGGATGCCTTGGCTGATTGCAATACTATCGTTTCCATCCAAAGTATTT
pinnata         --------------------------------------------------
stearnsi        --------------------------------------------------
stephanieae     --------------------------------------------------
venustus        --------------------------------------------------

albocrusta      --------------------------------------------------
auritulus       --------------------------------------------------
barbarensis     --------------------------------------------------
californica     --------------------------------------------------
clavigera       --------------------------------------------------
columbiana      --------------------------------------------------
crassicornis    --------------------------------------------------
festiva         --------------------------------------------------
frydis          --------------------------------------------------
iodinea         --------------------------------------------------
kerguelenensis  --------------------------------------------------
lancei          --------------------------------------------------
leonina         --------------------------------------------------
occidentalis    --------------------------------------------------
papillata       --------------------------------------------------
picta           TCAGACTGTTTCCCAAAGCCAACATCATCACAGAGATCTCCCATTCCCCC
pinnata         --------------------------------------------------
stearnsi        --------------------------------------------------
stephanieae     --------------------------------------------------
venustus        --------------------------------------------------

albocrusta      --------------------------------------------------
auritulus       --------------------------------------------------
barbarensis     --------------------------------------------------
californica     --------------------------------------------------
clavigera       --------------------------------------------------
columbiana      --------------------------------------------------
crassicornis    --------------------------------------------------
festiva         --------------------------------------------------
frydis          --------------------------------------------------
iodinea         --------------------------------------------------
kerguelenensis  --------------------------------------------------
lancei          --------------------------------------------------
leonina         --------------------------------------------------
occidentalis    --------------------------------------------------
papillata       --------------------------------------------------
picta           AACATGAGATTCATGCAGTTCCGTCCGGACGACCTTTATGCCTTGTCTAT
pinnata         --------------------------------------------------
stearnsi        --------------------------------------------------
stephanieae     --------------------------------------------------
venustus        --------------------------------------------------

albocrusta      --------------------------------------------------
auritulus       --------------------------------------------------
barbarensis     --------------------------------------------------
californica     --------------------------------------------------
clavigera       --------------------------------------------------
columbiana      --------------------------------------------------
crassicornis    --------------------------------------------------
festiva         --------------------------------------------------
frydis          --------------------------------------------------
iodinea         --------------------------------------------------
kerguelenensis  --------------------------------------------------
lancei          --------------------------------------------------
leonina         --------------------------------------------------
occidentalis    --------------------------------------------------
papillata       --------------------------------------------------
picta           CTCTAAACAAGAAAAGAAAGAGAGAGAACGAGGCTCAAACATTTACTACA
pinnata         --------------------------------------------------
stearnsi        -------------------------------------AACATCTACTACA
stephanieae     --------------------------------------------------
venustus        --------------------------------------------------

albocrusta      --------------------------------------------------
auritulus       --------------------------------------------------
barbarensis     --------------------------------------------------
californica     --------------------------------------------------
clavigera       --------------------------------------------------
columbiana      --------------------------------------------------
crassicornis    --------------------------------------------------
festiva         --------------------------------------------------
frydis          --------------------------------------------------
iodinea         --------------------------------------------------
kerguelenensis  --------------------------------------------------
lancei          --------------------------------------------------
leonina         --------------------------------------------------
occidentalis    --------------------------------------------------
papillata       --------------------------------------------------
picta           TGTTCCGTCTCCCGTTTGCAGCAGGCAATGTGTTTAGTGCC---------
pinnata         --------------------------------------------------
stearnsi        TGTTCCGACTGCCGTTTGCAGCAGGGAATGTCTTCAGTGCCAGCATGCTG
stephanieae     --------------------------------------------------
venustus        --------------------------------------------------

albocrusta      --------------------------------------------------
auritulus       --------------------------------------------------
barbarensis     --------------------------------------------------
californica     --------------------------------------------------
clavigera       --------------------------------------------------
columbiana      --------------------------------------------------
crassicornis    --------------------------------------------------
festiva         --------------------------------------------------
frydis          --------------------------------------------------
iodinea         --------------------------------------------------
kerguelenensis  --------------------------------------------------
lancei          --------------------------------------------------
leonina         --------------------------------------------------
occidentalis    --------------------------------------------------
papillata       ------TTGTCTGGGCAGGCTTTCGTCAAAGACTACTTGATAACCTTTGT
picta           --------------------------------------------------
pinnata         --------------------------------------------------
stearnsi        GACGCCCTACTCTACCAGGCTTTCGTCAAAGACTACTTGATAACGTTTGT
stephanieae     --------------------------------------------------
venustus        --------------------------------------------------

albocrusta      --------------------------------------------------
auritulus       --------------------------------------------------
barbarensis     --------------------------------------------------
californica     --------------------------------------------------
clavigera       --------------------------------------------------
columbiana      --------------------------------------------------
crassicornis    --------------------------------------------------
festiva         --------------------------------------------------
frydis          --------------------------------------------------
iodinea         --------------------------------------------------
kerguelenensis  --------------------------------------------------
lancei          --------------------------------------------------
leonina         --------------------------------------------------
occidentalis    --------------------------------------------------
papillata       CAGGTTGTTGCTGGGCATTGACATGGCAGTGGGGTCAGGACATCTCTCGT
picta           --------------------------------------------------
pinnata         --------------------------------------------------
stearnsi        GAGGTTGTTGCTGGGCATCGACATGGCAGTCGGATCAGGACATCTCTCGT
stephanieae     --------------------------------------------------
venustus        --------------------------------------------------

albocrusta      --------------------------------------------------
auritulus       --------------------------------------------------
barbarensis     --------------------------------------------------
californica     --------------------------------------------------
clavigera       --------------------------------------------------
columbiana      --------------------------------------------------
crassicornis    --------------------------------------------------
festiva         --------------------------------------------------
frydis          --------------------------------------------------
iodinea         --------------------------------------------------
kerguelenensis  --------------------------------------------------
lancei          --------------------------------------------------
leonina         --------------------------------------------------
occidentalis    --------------------------------------------------
papillata       CTGTTAAGATTGGCAAAGAAGATCTGTGGATCCGAACCTACGGGCGTCTG
picta           --------------------------------------------------
pinnata         --------------------------------------------------
stearnsi        CTGTTAAGATTGGAAAGGAAGATCTGTGGATCCGAACCTACGGTCGCCTG
stephanieae     --------------------------------------------------
venustus        --------------------------------------------------

albocrusta      --------------------------------------------------
auritulus       --------------------------------------------------
barbarensis     --------------------------------------------------
californica     --------------------------------------------------
clavigera       --------------------------------------------------
columbiana      --------------------------------------------------
crassicornis    --------------------------------------------------
festiva         --------------------------------------------------
frydis          --------------------------------------------------
iodinea         --------------------------------------------------
kerguelenensis  --------------------------------------------------
lancei          --------------------------------------------------
leonina         --------------------------------------------------
occidentalis    --------------------------------------------------
papillata       TACCAGAAGCTGTGCTCTACCGCCTGTGAGATTCCGATTGGCATTTATCG
picta           --------------------------------------------------
pinnata         --------------------------------------------------
stearnsi        TATCAAAAGCTGTGCTCTACCGCC--------------------------
stephanieae     --------------------------------------------------
venustus        --------------------------------------------------

albocrusta      --------------------------------------------------
auritulus       --------------------------------------------------
barbarensis     --------------------------------------------------
californica     --------------------------------------------------
clavigera       --------------------------------------------------
columbiana      --------------------------------------------------
crassicornis    --------------------------------------------------
festiva         --------------------------------------------------
frydis          --------------------------------------------------
iodinea         --------------------------------------------------
kerguelenensis  --------------------------------------------------
lancei          --------------------------------------------------
leonina         --------------------------------------------------
occidentalis    --------------------------------------------------
papillata       CACCCAGCAACACTCCGGGTCCGAAGCTGTGTCG----------------
picta           --------------------------------------------------
pinnata         --------------------------------------------------
stearnsi        --------------------------------------------------
stephanieae     --------------------------------------------------
venustus        --------------------------------------------------

albocrusta      --------------------------------------------------
auritulus       --------------------------------------------------
barbarensis     --------------------------------------------------
californica     --------------------------------------------------
clavigera       --------------------------------------------------
columbiana      --------------------------------------------------
crassicornis    --------------------------------------------------
festiva         --------------------------------------------------
frydis          --------------------------------------------------
iodinea         --------------------------------------------------
kerguelenensis  --------------------------------------------------
lancei          --------------------------------------------------
leonina         --------------------------------------------------
occidentalis    --------------------------------------------------
papillata       --------------------------------------------------
picta           --------------------------------------------------
pinnata         --------------------------------------------------
stearnsi        --------------------------------------------------
stephanieae     --------------------------------------------------
venustus        --------------------------------------------------

albocrusta      --------------------------------------------------
auritulus       --------------------------------------------------
barbarensis     --------------------------------------------------
californica     --------------------------------------------------
clavigera       --------------------------------------------------
columbiana      --------------------------------------------------
crassicornis    --------------------------------------------------
festiva         --------------------------------------------------
frydis          --------------------------------------------------
iodinea         --------------------------------------------------
kerguelenensis  --------------------------------------------------
lancei          --------------------------------------------------
leonina         --------------------------------------------------
occidentalis    --------------------------------------------------
papillata       --------------------------------------------------
picta           --------------------------------------------------
pinnata         --------------------------------------------------
stearnsi        --------------------------------------------------
stephanieae     --------------------------------------------------
venustus        --------------------------------------------------

albocrusta      --------------------------------------------------
auritulus       --------------------------------------------------
barbarensis     --------------------------------------------------
californica     --------------------------------------------------
clavigera       --------------------------------------------------
columbiana      --------------------------------------------------
crassicornis    --------------------------------------------------
festiva         --------------------------------------------------
frydis          --------------------------------------------------
iodinea         --------------------------------------------------
kerguelenensis  --------------------------------------------------
lancei          --------------------------------------------------
leonina         --------------------------------------------------
occidentalis    --------------------------------------------------
papillata       --------------------------------------------------
picta           --------------------------------------------------
pinnata         --------------------------------------------------
stearnsi        --------------------------------------------------
stephanieae     --------------------------------------------------
venustus        --------------------------------------------------

albocrusta      --------------------------------------------------
auritulus       --------------------------------------------------
barbarensis     --------------------------------------------------
californica     --------------------------------------------------
clavigera       --------------------------------------------------
columbiana      --------------------------------------------------
crassicornis    --------------------------------------------------
festiva         --------------------------------------------------
frydis          --------------------------------------------------
iodinea         --------------------------------------------------
kerguelenensis  --------------------------------------------------
lancei          --------------------------------------------------
leonina         --------------------------------------------------
occidentalis    --------------------------------------------------
papillata       --------------------------------------------------
picta           --------------------------------------------------
pinnata         --------------------------------------------------
stearnsi        --------------------------------------------------
stephanieae     --------------------------------------------------
venustus        --------------------------------------------------

albocrusta      --------------------------------------------------
auritulus       --------------------------------------------------
barbarensis     --------------------------------------------------
californica     --------------------------------------------------
clavigera       --------------------------------------------------
columbiana      --------------------------------------------------
crassicornis    --------------------------------------------------
festiva         --------------------------------------------------
frydis          --------------------------------------------------
iodinea         --------------------------------------------------
kerguelenensis  --------------------------------------------------
lancei          --------------------------------------------------
leonina         --------------------------------------------------
occidentalis    --------------------------------------------------
papillata       --------------------------------------------------
picta           --------------------------------------------------
pinnata         --------------------------------------------------
stearnsi        --------------------------------------------------
stephanieae     --------------------------------------------------
venustus        --------------------------------------------------

albocrusta      --------------------------------------------------
auritulus       --------------------------------------------------
barbarensis     --------------------------------------------------
californica     --------------------------------------------------
clavigera       --------------------------------------------------
columbiana      --------------------------------------------------
crassicornis    --------------------------------------------------
festiva         --------------------------------------------------
frydis          --------------------------------------------------
iodinea         --------------------------------------------------
kerguelenensis  --------------------------------------------------
lancei          --------------------------------------------------
leonina         --------------------------------------------------
occidentalis    --------------------------------------------------
papillata       --------------------------------------------------
picta           --------------------------------------------------
pinnata         --------------------------------------------------
stearnsi        --------------------------------------------------
stephanieae     --------------------------------------------------
venustus        --------------------------------------------------

albocrusta      --------------------------------------------------
auritulus       --------------------------------------------------
barbarensis     --------------------------------------------------
californica     --------------------------------------------------
clavigera       --------------------------------------------------
columbiana      --------------------------------------------------
crassicornis    --------------------------------------------------
festiva         --------------------------------------------------
frydis          --------------------------------------------------
iodinea         --------------------------------------------------
kerguelenensis  --------------------------------------------------
lancei          --------------------------------------------------
leonina         --------------------------------------------------
occidentalis    --------------------------------------------------
papillata       --------------------------------------------------
picta           --------------------------------------------------
pinnata         --------------------------------------------------
stearnsi        --------------------------------------------------
stephanieae     --------------------------------------------------
venustus        --------------------------------------------------

albocrusta      --------------------------------------------------
auritulus       --------------------------------------------------
barbarensis     --------------------------------------------------
californica     --------------------------------------------------
clavigera       --------------------------------------------------
columbiana      --------------------------------------------------
crassicornis    --------------------------------------------------
festiva         --------------------------------------------------
frydis          --------------------------------------------------
iodinea         --------------------------------------------------
kerguelenensis  --------------------------------------------------
lancei          --------------------------------------------------
leonina         --------------------------------------------------
occidentalis    --------------------------------------------------
papillata       --------------------------------------------------
picta           --------------------------------------------------
pinnata         --------------------------------------------------
stearnsi        --------------------------------------------------
stephanieae     --------------------------------------------------
venustus        --------------------------------------------------

albocrusta      --------------------------------------------------
auritulus       --------------------------------------------------
barbarensis     --------------------------------------------------
californica     --------------------------------------------------
clavigera       --------------------------------------------------
columbiana      --------------------------------------------------
crassicornis    --------------------------------------------------
festiva         --------------------------------------------------
frydis          --------------------------------------------------
iodinea         --------------------------------------------------
kerguelenensis  --------------------------------------------------
lancei          --------------------------------------------------
leonina         --------------------------------------------------
occidentalis    --------------------------------------------------
papillata       --------------------------------------------------
picta           --------------------------------------------------
pinnata         --------------------------------------------------
stearnsi        --------------------------------------------------
stephanieae     --------------------------------------------------
venustus        --------------------------------------------------

albocrusta      --------------------------------------------------
auritulus       --------------------------------------------------
barbarensis     --------------------------------------------------
californica     --------------------------------------------------
clavigera       --------------------------------------------------
columbiana      --------------------------------------------------
crassicornis    --------------------------------------------------
festiva         --------------------------------------------------
frydis          --------------------------------------------------
iodinea         --------------------------------------------------
kerguelenensis  --------------------------------------------------
lancei          --------------------------------------------------
leonina         --------------------------------------------------
occidentalis    --------------------------------------------------
papillata       --------------------------------------------------
picta           --------------------------------------------------
pinnata         --------------------------------------------------
stearnsi        --------------------------------------------------
stephanieae     --------------------------------------------------
venustus        --------------------------------------------------

albocrusta      --------------------------------------------------
auritulus       --------------------------------------------------
barbarensis     --------------------------------------------------
californica     --------------------------------------------------
clavigera       --------------------------------------------------
columbiana      --------------------------------------------------
crassicornis    --------------------------------------------------
festiva         --------------------------------------------------
frydis          --------------------------------------------------
iodinea         --------------------------------------------------
kerguelenensis  --------------------------------------------------
lancei          --------------------------------------------------
leonina         --------------------------------------------------
occidentalis    --------------------------------------------------
papillata       --------------------------------------------------
picta           --------------------------------------------------
pinnata         --------------------------------------------------
stearnsi        --------------------------------------------------
stephanieae     --------------------------------------------------
venustus        --------------------------------------------------

albocrusta      --------------------------------------------------
auritulus       --------------------------------------------------
barbarensis     --------------------------------------------------
californica     --------------------------------------------------
clavigera       --------------------------------------------------
columbiana      --------------------------------------------------
crassicornis    --------------------------------------------------
festiva         --------------------------------------------------
frydis          --------------------------------------------------
iodinea         --------------------------------------------------
kerguelenensis  --------------------------------------------------
lancei          --------------------------------------------------
leonina         --------------------------------------------------
occidentalis    --------------------------------------------------
papillata       --------------------------------------------------
picta           --------------------------------------------------
pinnata         --------------------------------------------------
stearnsi        --------------------------------------------------
stephanieae     --------------------------------------------------
venustus        --------------------------------------------------

albocrusta      --------------------------------------------------
auritulus       --------------------------------------------------
barbarensis     --------------------------------------------------
californica     --------------------------------------------------
clavigera       --------------------------------------------------
columbiana      --------------------------------------------------
crassicornis    --------------------------------------------------
festiva         --------------------------------------------------
frydis          --------------------------------------------------
iodinea         --------------------------------------------------
kerguelenensis  --------------------------------------------------
lancei          --------------------------------------------------
leonina         --------------------------------------------------
occidentalis    --------------------------------------------------
papillata       --------------------------------------------------
picta           --------------------------------------------------
pinnata         --------------------------------------------------
stearnsi        --------------------------------------------------
stephanieae     --------------------------------------------------
venustus        --------------------------------------------------

albocrusta      --------------------------------------------------
auritulus       --------------------------------------------------
barbarensis     --------------------------------------------------
californica     --------------------------------------------------
clavigera       --------------------------------------------------
columbiana      --------------------------------------------------
crassicornis    --------------------------------------------------
festiva         --------------------------------------------------
frydis          --------------------------------------------------
iodinea         --------------------------------------------------
kerguelenensis  --------------------------------------------------
lancei          --------------------------------------------------
leonina         --------------------------------------------------
occidentalis    --------------------------------------------------
papillata       --------------------------------------------------
picta           --------------------------------------------------
pinnata         --------------------------------------------------
stearnsi        --------------------------------------------------
stephanieae     --------------------------------------------------
venustus        --------------------------------------------------

albocrusta      --------------------------------------------------
auritulus       --------------------------------------------------
barbarensis     --------------------------------------------------
californica     --------------------------------------------------
clavigera       --------------------------------------------------
columbiana      --------------------------------------------------
crassicornis    --------------------------------------------------
festiva         --------------------------------------------------
frydis          --------------------------------------------------
iodinea         --------------------------------------------------
kerguelenensis  --------------------------------------------------
lancei          --------------------------------------------------
leonina         --------------------------------------------------
occidentalis    --------------------------------------------------
papillata       --------------------------------------------------
picta           --------------------------------------------------
pinnata         --------------------------------------------------
stearnsi        --------------------------------------------------
stephanieae     --------------------------------------------------
venustus        --------------------------------------------------

albocrusta      --------------------------------------------------
auritulus       --------------------------------------------------
barbarensis     --------------------------------------------------
californica     --------------------------------------------------
clavigera       --------------------------------------------------
columbiana      --------------------------------------------------
crassicornis    --------------------------------------------------
festiva         --------------------------------------------------
frydis          --------------------------------------------------
iodinea         --------------------------------------------------
kerguelenensis  --------------------------------------------------
lancei          --------------------------------------------------
leonina         --------------------------------------------------
occidentalis    --------------------------------------------------
papillata       --------------------------------------------------
picta           --------------------------------------------------
pinnata         --------------------------------------------------
stearnsi        --------------------------------------------------
stephanieae     --------------------------------------------------
venustus        --------------------------------------------------

albocrusta      --------------------------------------------------
auritulus       --------------------------------------------------
barbarensis     --------------------------------------------------
californica     --------------------------------------------------
clavigera       --------------------------------------------------
columbiana      --------------------------------------------------
crassicornis    --------------------------------------------------
festiva         --------------------------------------------------
frydis          --------------------------------------------------
iodinea         --------------------------------------------------
kerguelenensis  --------------------------------------------------
lancei          --------------------------------------------------
leonina         --------------------------------------------------
occidentalis    --------------------------------------------------
papillata       --------------------------------------------------
picta           --------------------------------------------------
pinnata         --------------------------------------------------
stearnsi        --------------------------------------------------
stephanieae     --------------------------------------------------
venustus        --------------------------------------------------

albocrusta      --------------------------------------------------
auritulus       --------------------------------------------------
barbarensis     --------------------------------------------------
californica     --------------------------------------------------
clavigera       ----------------------------------------GATGAGCACA
columbiana      --------------------------------------------------
crassicornis    --------------------------------------------------
festiva         -------------------------------------------------C
frydis          --------------------------------------------------
iodinea         ----------------------------------------------ACGA
kerguelenensis  ----------------------------------------GACGAGCTAA
lancei          --------------------------------------------------
leonina         --------------------------------------------------
occidentalis    --------------------------------------------------
papillata       --------------------------------------------------
picta           --------------------------------------------------
pinnata         --------------------------------------------------
stearnsi        --------------------------------------------------
stephanieae     --------------------------------------------------
venustus        --------------------------------------------------

albocrusta      --------------------------------------------------
auritulus       --------------------------------------------------
barbarensis     --------------------------------------------------
californica     --------------------------------------------------
clavigera       TGTTGCTGGACAGGTTACTGGAGAATTATCACAAATACTCCAGGCCGGTG
columbiana      --------------------------------------------------
crassicornis    --------------------------------------------------
festiva         GATTGGTCGAGTACATGGAACGCGAATCCAATCCAGACGTCATCCCACAG
frydis          --------------------------------------------------
iodinea         GACTCATCGATGCCATCATGCAGGATTACAACCCTGCTTCCAGGCCTGTT
kerguelenensis  GGCTACTGAGGAAACTATTCATCAACTATGACCCCAACGTGAGACCTGTG
lancei          --------------------------------------------------
leonina         -----------------------GAATATCACAAATATTCCAGACCGGTG
occidentalis    --------------------------------------------------
papillata       --CTGGTCAATTTCATCAAGGAAAATTCCGATCCAGCTGTGATCCCTCAG
picta           --CTGGTTGACTACATCCGGTCCAATTCGGACCCTGACGTCATCCCACGA
pinnata         --------------------------------------------------
stearnsi        --------------------------------------------------
stephanieae     --------------------------------------------------
venustus        --------------------------------------------------

albocrusta      --------------------------------------------------
auritulus       --------------------------------------------------
barbarensis     --------------------------------------------------
californica     --------------------------------------------------
clavigera       ATCAACGCTTCTTTGTCGGTCACAGTCAAGTTTGGATTGACCTTGGTTCA
columbiana      --------------------------------------------------
crassicornis    --------------------------------------------------
festiva         AAGTCCCTTGACACGCCAGTCAAACTCGGGCTCTCAATGACACTTATCGA
frydis          --------------------------------------------------
iodinea         TACAACGCCTCCAAAACAGTCACCGTCAAATTTGGAATCACTCTCACTCA
kerguelenensis  CACAACTCGTCTCAGACTGTGGACGTTTTCTTCGGGTTTTCGCTCATTCA
lancei          --------------------------------------------------
leonina         GTTAATGCCTCACAAATTGTCACTGTTAAATTTGGACTTACTCTCGTTCA
occidentalis    --------------------------------------------------
papillata       ACCTCCCTGGACAAACCTGTCGAGTTGTCCATCCGTTTGGGATTGATTAA
picta           GCATCACATGACTCACCAGTGAAGGTCAAGGGCGGATTGGATCTTTTGAA
pinnata         --------------------------------------------------
stearnsi        --------------------------------------------------
stephanieae     --------------------------------------------------
venustus        --------------------------------------------------

albocrusta      --------------------------------------------------
auritulus       --------------------------------------------------
barbarensis     --------------------------------------------------
californica     --------------------------------------------------
clavigera       AATCTCGGACATGGATGAGGTAAACCAGGTACTCACCCTCAACGTGTGGC
columbiana      --------------------------------------------------
crassicornis    --------------------------------------------------
festiva         TATCAAGGACGTAGACCAGAGAAAAAACGAAGTTGAAATCGATGCCTGGT
frydis          --------------------------------------------------
iodinea         GATTTCGGATATGGATGAGGTCAACCAGGTGCTCACTCTCAACGTGTGGT
kerguelenensis  AATCATGGACATGGATGAGAAGAACCAAATTCTAACCATCAACGCTTGGC
lancei          --------------------------------------------------
leonina         AATTTCAGACATGGATGAAGTGAATCAGGTGCTGACTTTGAATGTGTGGC
occidentalis    --------------------------------------------------
papillata       CATCCGAAATGTGGACTTCACCACTAAAGACGTGGAACTCGATGCCTGGA
picta           TATCATAGATGTGGACCAGGCAAACAATCAGTTAGTAATGGAGGCCTGGG
pinnata         --------------------------------------------------
stearnsi        --------------------------------------------------
stephanieae     --------------------------------------------------
venustus        --------------------------------------------------

albocrusta      --------------------------------------------------
auritulus       --------------------------------------------------
barbarensis     --------------------------------------------------
californica     --------------------------------------------------
clavigera       TGGAACAGGAATGGGTGGACGAGCGGCTGACATGGGATCCGAAGGACTAC
columbiana      --------------------------------------------------
crassicornis    --------------------------------------------------
festiva         TGCAAATGAGCTGG---AACTGCGGAATAACCTTTGACCCGACAGAGTTC
frydis          --------------------------------------------------
iodinea         TAGAGCAGGAATGGGTTGATGAGAGGCTAACGTGGGACCCCAAAGACTAC
kerguelenensis  TAGAATCCGAATGGCAAGATGAGCGGATTCGCTGGAATCCTGATGACTAC
lancei          --------------------------------------------------
leonina         TGGAACAGGAATGGTTTGATGAAAGGCTAACATGGGACCCAAAAGATTAC
occidentalis    --------------------------------------------------
papillata       TACTCCTGAAGTGG---AATGCTGGCCTGACATTTGACCCTTCAGATTTT
picta           TTCAATTTCAATGG---AACTCACTGATAACCTTTGACCCCGAATACTTC
pinnata         --------------------------------------------------
stearnsi        --------------------------------------------------
stephanieae     --------------------------------------------------
venustus        --------------------------------------------------

albocrusta      --------------------------------------------------
auritulus       ---------------------------------AAACTGTGGTTGCCCGA
barbarensis     --------------------------------------------------
californica     --------------------------------------------------
clavigera       AACAACTTGAACATCCTGAGGATTCCGTGTGAGAAACTGTGGCTGCCAGA
columbiana      --------------------------------------------------
crassicornis    --------------------------------------------------
festiva         AACAATCTCCAGGATGTCCGACTCCCACCGTCCAAGGTGTGGCTGCCGGA
frydis          --------------------------------------------------
iodinea         AACAACTTGCACAAGCTGAGAATTCCGTGCGAGAAACTTTGGTTGCCCGA
kerguelenensis  AACGGTCTTCAGGTCTTCAGGATAAGCTCTACCAAAGTATGGCGTCCGGA
lancei          --------------------------------------------------
leonina         AATAATCTACACATTCTTCGTATCCCATGCGAAAAGCTGTGGCTGCCTGA
occidentalis    --------------------------------------------------
papillata       AACAATCTTCAAGACGTGAGACTTCCCGCTTCCTTCATCTGGCGTCCCGA
picta           AACAACATGAGCCTGGTCAGAATCCCTGTGTCCGAGCTCTGGGTACCGGA
pinnata         --------------------------------------------------
stearnsi        --------------------------------------------------
stephanieae     --------------------------------------------------
venustus        --------------------------------------------------

albocrusta      --------------------------------------------------
auritulus       CATCGTGCTTTACAACAGCGCGGACGACTTCACAGCTGGTTACATGAACA
barbarensis     --------------------------------------------------
californica     --------------------------------------------------
clavigera       CATCGTGCTTTATAACAGCGCCGACGATTTCACCAATGGTTACATGAACA
columbiana      --------------------------------------------------
crassicornis    --------------------------------------------------
festiva         TCTAGCAGTGTATAACGGTGACATCGACCTACTTGACTACATCGGACATC
frydis          --------------------------------------------------
iodinea         CATTGTACTTTACAACAGCGCTGATGACTTCACGGCCGGCTACATGAACA
kerguelenensis  CATCGTGCTTTACAACAACGCTGACGACTACACGTCGGGATTCATGCCAT
lancei          --------------------------------------------------
leonina         TATCGTATTGTACAACAGCGCGGATGACTTTACAGCAGGCTACATGAACA
occidentalis    --------------------------------------------------
papillata       TGTTGCACTCTACAACGGGAAGATCGATTTTCCAGAAAACGACAACATAG
picta           TATAACTGTTTTCAACGGCGACTTTGTCATGGCCGACGCTGGCATGAAAC
pinnata         --------------------------------------------------
stearnsi        --------------------------------------------------
stephanieae     --------------------------------------------------
venustus        --------------------------------------------------

albocrusta      --------------------------------------------------
auritulus       GCAAGGCTATGGTC---AGACATGACGGTAATGTGTTCTGGCCTCCACCC
barbarensis     --------------------------------------------------
californica     --------------------------------------------------
clavigera       GCAAGGCGATGGTC---CGATCGAACGGCACGGTCTTTTGGCCACCCCCC
columbiana      --------------------------------------------------
crassicornis    --------------------------------------------------
festiva         AGAACGTTCTACTC---CAGTATAATGGAAATGCCCTGTGGATACCGCCG
frydis          --------------------------------------------------
iodinea         GCAAGGCCATGGTC---GGCTACGACGGCAACGTATTCTGGCCACCACCG
kerguelenensis  GTAACGCGATGCTG---CACTATGACGGCACTGTCTTCTGGTCCCCGCCA
lancei          --------------------------------------------------
leonina         GCAAGGCAATGGTG---GAATACAATGGTAAAGTCTTCTGGCCGCCCCCC
occidentalis    --------------------------------------------------
papillata       CCAATTATGTGGTTTATGATGCCAACGGCGATGTGCTATGGGTCCCGCAA
picta           AATTTGCAGTCGTG---TCACAAGATGGCGGAGTGTTCTGGGTCCCCAAG
pinnata         --------------------------------------------------
stearnsi        --------------------------------------------------
stephanieae     --------------------------------------------------
venustus        --------------------------------------------------

albocrusta      --------------------------------------------------
auritulus       GCCAAGTTCCGGAGTTCCTGCACCATCGACATCACGTACTTCCCCTTCGA
barbarensis     --------------------------------------------------
californica     --------------------------------------------------
clavigera       GCCAAATTCAGA--------------------------------------
columbiana      --------------------------------------------------
crassicornis    ------------------------ATCGATATCACCTACTTTCCGTTCGA
festiva         TCTAAAATCCGGGTATCCTGC------GACCTTACC------------GA
frydis          --------------------------------------------------
iodinea         GCCAAATTCAGGAGCTCCTGTACCATCGACATCACCTACTTCCCCTTCGA
kerguelenensis  GTCAAGCTGAGAAGCTCGTGCAAAGTGGACATTACGTACTTCCCGTACGA
lancei          --------------------------------------------------
leonina         GCCAAATTCCGAAGTTCCTGCACCATAGACATCACTTACTTCCCTTTCGA
occidentalis    --------------------------------------------------
papillata       GTGACACTTCGAGCCACATGTGATGTCAAC---AGACATCAGATCTTCTT
picta           ACCAAAATTCGTATCGGTTGTGACCTG---GCCGAAGACCTGGTCAGCAC
pinnata         --------------------------------------------------
stearnsi        --------------------------------------------------
stephanieae     --------------------------------------------------
venustus        --------------------------------------------------

albocrusta      --------------------------------------------------
auritulus       CGATCAG---------------ATCTGTGAGCTCAAGTTTGGGTCCTGGA
barbarensis     --------------------------------------------------
californica     --------------------------------------------------
clavigera       --------------------------------------------------
columbiana      --------------------------------------------------
crassicornis    CGACCAG---------------ATATGTGAGCTGAAGTTTGGGTCTTGGA
festiva         CGACAAACTTCTCACCAATGCCACATGTCGGATGAAAATTGGCTCGTGGA
frydis          --------------------------------------------------
iodinea         TGACCAG---------------ATCTGTGAACTCAAGTTCGGATCTTGGA
kerguelenensis  CAGTCAG---------------GAGTGCCGCCTGAAATTCGGGTCTTGGA
lancei          --------------------------------------------------
leonina         TGACCAA---------------ATTTGCGAGCTCAAGTTTGGGTCCTGGA
occidentalis    --------------------------------------------------
papillata       CAACACA---------------ACGTGTAACCTGAAAATAGGTTCGTGGA
picta           CAACGCC---------------ACCTGCACCGTCAAAATGGGATCCTGGA
pinnata         --------------------------------------------------
stearnsi        --------------------------------------------------
stephanieae     --------------------------------------------------
venustus        --------------------------------------------------

albocrusta      --------------------------------------------------
auritulus       CTTACGACGGCTTTCAAGTGGACATTACCAACAGAGCGGCAACTGTGGAC
barbarensis     --------------------------------------------------
californica     --------------------------------------------------
clavigera       --------------------------------------------------
columbiana      --------------------------------------------------
crassicornis    CTTACGACGGTTTTCAGGTCGACATCACAAACAGATCAGCTACAGTTGAC
festiva         CGTATAGTGCTCACCACGTCTATCTGAATGATGAGACA---AGTGTGGAC
frydis          --------------------------------------------------
iodinea         CCTACGACGGGTTTCAAGTTGATATTACCAACAGATCAGCTAAAGTTGAC
kerguelenensis  CATACGACAAGGCACAAGTAGACCTAATAAACAAGACAGCAGTGGCTGAC
lancei          --------------------------------------------------
leonina         CCTACGATGGTTTCCAGGTCGATATCACTAACAGATCTGCAACAGTTGAC
occidentalis    --------------------------------------------------
papillata       CCTACAGCGGACAATACATCAACCTGAAGGAT---GACCCCACTTGGGAT
picta           CCCACAGCGCC---CAAGAACTCCTCGTAGATGGAACACCTGTCTTTGAC
pinnata         --------------------------------------------------
stearnsi        --------------------------------------------------
stephanieae     --------------------------------------------------
venustus        --------------------------------------------------

albocrusta      --------------------------------------------------
auritulus       CTTCAGAATTAT---GTCCTCAGTGGTGAATGGGAATTGGTCAAGGTCGG
barbarensis     --------------------------------------------------
californica     --------------------------------------------------
clavigera       --------------------------------------------------
columbiana      --------------------------------------------------
crassicornis    CTCCAGAATTAT---GTCTTGAGTGGCGAATGGGAATTGGTAAAGGTCGG
festiva         ATCAGTTCGTAT---AACCAAGACTCAAAATACAACGTGACAAACGTCTC
frydis          --------------------------------------------------
iodinea         CTCCAGAATTAC---GTCCTGAGTGGGGAATGGGAGCTAATAAAAGTTGG
kerguelenensis  GTCAGCAATTTC---TTGACCAATGGCGAATGGACTATAACAAAGCATGA
lancei          --------------------------------------------------
leonina         CTCCAAAACTAT---GTGTTGAGCGGAGAATGGGAGCTGATAAAAGTTGG
occidentalis    --------------------------------------------------
papillata       CTCGCCAACTACTTTGTGTACGGTTCCAGTTTCGAACTCGTCAACACCTC
picta           ACCCTGAATTTT---GAAGAGGACTCCAAGTACGAACTCCTGGGAACGTC
pinnata         --------------------------------------------------
stearnsi        --------------------------------------------------
stephanieae     --------------------------------------------------
venustus        --------------------------------------------------

albocrusta      --------------------------------------------------
auritulus       CCTCAAAAGAACGGAAGTGACGTATGCTTGTTGCAAAGAGCCATATCCAG
barbarensis     --------------------------------------------------
californica     --------------------------------------------------
clavigera       --------------------------------------------------
columbiana      --------------------------------------------------
crassicornis    CCTAAAGAGAACGGAAGTGACGTATGCCTGTTGTAAGGAGCCTTATCCTG
festiva         TGCTAAAAAAGTGGCCAGGACATACAGCTGCTGTCCTGAGGAGTATCACC
frydis          --------------------------------------------------
iodinea         TCTAAAGAGAACGGAAGTGACGTATGCGTGCTGCAAGGAGCCATAYCCGG
kerguelenensis  CATCGTCCGACACGAAGTGGTCTACCCAATCAGCGACGCTGTTTATCCCG
lancei          --------------------------------------------------
leonina         TCTCAAGAGGACGGAAGTGACGTATGCATGTTGCAAGGAACCGTACCCGG
occidentalis    --------------------------------------------------
papillata       TGCAGAGAAACACACATCGCATTACTCATGTTGCCCTGAATCATACCAGG
picta           CAGCAAGAAATTGGTCAAGAAATACTCGTGCTGCCCCAAAGACTATGAAA
pinnata         --------------------------------------------------
stearnsi        --------------------------------------------------
stephanieae     --------------------------------------------------
venustus        --------------------------------------------------

albocrusta      --------------------------------------------------
auritulus       ATGTGAGATTCACCATTGTCATCAGGCGCAAGACGCTATTTTATCTATTC
barbarensis     --------------------------------------------------
californica     --------------------------------------------------
clavigera       --------------------------------------------------
columbiana      --------------------------------------------------
crassicornis    ACGTGCGGTTCACCATCGTCATTAGGCGGAAGACATTGTTTTACCTCTTC
festiva         ATATCCTCTTCACGTTCTCGTTCGTCAAGAAG------------------
frydis          --------------------------------------------------
iodinea         ATGTTAGGTTTACTATTGTCATCAGAAGGAAGACCTTGTTTTATCTCTTC
kerguelenensis  ACGTTACAATCAAAATTCAGATCCACCGTCGAATTCTGTACTACGTGCTG
lancei          --------------------GTCAGGAGGAAGACTCTCTTCTACCTCTTC
leonina         ATGTCAGATTCACTATTGTTATCAGGCGAAAGACGCTCTTTTATCTCTTC
occidentalis    --------------------------------------------------
papillata       ATATTGGGTTTTCCTTCTCTTTTAAGAAAAGA------------------
picta           GCGTTCTTTTCACATTCTCTTTCCGTAGAAAG------------------
pinnata         --------------------------------------------------
stearnsi        --------------------------------------------------
stephanieae     --------------------------------------------------
venustus        --------------------------------------------------

albocrusta      --------------------------------------------------
auritulus       AACATCATATTTCCTTGTCTTTGGTTGACAATTCTCAGTCTTCTCGGATT
barbarensis     --------------------------------------------------
californica     --------------------------------------------------
clavigera       --------------------------------------------------
columbiana      --------------------------------------------------
crassicornis    AACATTATTTTCCCCTGCCTATGGTTGACTATACTCAGTCTTCTTGGTTT
festiva         --------------------------------------------------
frydis          --------------------------------------------------
iodinea         AACATTATCTTCCCTTGTCTTTGGTTGACTATACTCAGTTTGCTAGGTTT
kerguelenensis  AACATCTTGTTCCCCTGCTTCTGGCTGAACMTCCTGAGCGTGCTGAMGTT
lancei          AACATCATCTTCCCCTGTCTGTGGCTCACGATTCTCAGTCTGTTGGGCTT
leonina         AACATTATATTCCCTTGTCTATGGTTGACAATTCTCAGTCTCCTGGGCTT
occidentalis    --------------------------------------------------
papillata       --------------------------------------------------
picta           --------------------------------------------------
pinnata         --------------------------------------------------
stearnsi        --------------------------------------------------
stephanieae     --------------------------------------------------
venustus        --------------------------------------------------

albocrusta      --------------------------------------------------
auritulus       CTGGCTTCCACCAGACTCAGGGGAGAAAATCACTCTGGGCATCACGGTGT
barbarensis     --------------------------------------------------
californica     --------------------------------------------------
clavigera       --------------------------------------------------
columbiana      --------------------------------------------------
crassicornis    CTGGCTACCTCCAGACTCGGGAGAGAAAATCACTCTAGGCATCACTGTGT
festiva         --------------------------------------------------
frydis          --------------------------------------------------
iodinea         CTGGCTTCCACCGGATTCAGGAGAGAAAATCACACTCGGCATCACTGTGC
kerguelenensis  CTGCCTGCCGGTGGAAGCGGGCGAGAAGATCACGCTGAGCATCACTGTGC
lancei          TTGGCTTCCTCCTGACTCAGGGGAGAAAATCACTCTGGGAATCACCGTTC
leonina         CTGGCTGCCTCCTGACTCCGGCGAGAAGATCACCCTAGGCATCACAGTCC
occidentalis    --------------------------------------------------
papillata       --------------------------------------------------
picta           --------------------------------------------------
pinnata         ----------CCAGACTCGGGCGAAAAGATAACGCTTGGTATTACAGTCC
stearnsi        --------------------------------------------------
stephanieae     --------------------------------------------------
venustus        --------------------------------------------------

albocrusta      --------------------------------------------------
auritulus       TGCTGGCCTTCTCCGTGTTCATGTTGTTGATTGCAGAAAGCATGCCCGCC
barbarensis     --------------------------------------------------
californica     --------------------------------------------------
clavigera       --------------------------------------------------
columbiana      --------------------------------------------------
crassicornis    TACTGGCCTTCTCTGTCTTCATGTTGTTGATCGCCGAAAGCATGCCAGCT
festiva         --------------------------------------------------
frydis          --------------------------------------------------
iodinea         TATTGGCCTTCTCCGTCTTCATGTTGCTGATCGCTGAAAGCATGCCAGCC
kerguelenensis  TGCTATCCTACTCCGTGTTCATGCTGCTGGTGGCCGAGAGCATGCCGCCC
lancei          TGCTGGCTTTCTCTGTCTTCATGCTGCTCATTGCCGAAAGCATGCCAGCC
leonina         TTCTCGCCTTCTCCGTCTTCATGCTCCTCATCGCGGAGAGTATGCCGGCA
occidentalis    --------------------------------------------------
papillata       --------------------------------------------------
picta           --------------------------------------------------
pinnata         TGCTGGCGTTCTCTGTGTTCATGTTGTTGATCGCTGAAAGCATGCCCGCA
stearnsi        --------------------------------------------------
stephanieae     --------------------------------------------------
venustus        --------------------------------------------------

albocrusta      --------------------------------------------------
auritulus       ACCTCAGACTTTGTCCCTCTTATTGGCATCTACCTGACAGTGACCATGGG
barbarensis     --------------------------------------------------
californica     --------------------------------------------------
clavigera       --------------------------------------------------
columbiana      --------------------------------------------------
crassicornis    ACATCAGACTTTGTGCCTCTAATTGGTATCTACCTCACCGTAACCATGGG
festiva         --------------------------------------------------
frydis          --------------------------------------------------
iodinea         ACCTCAGACTTCGTACCCCTCATAGGCATCTACCTGACAGTGACCATGGG
kerguelenensis  ACATCGGAGGCCGTACCGCTCATAGAAATCTATCTGACGTTATCCATGAG
lancei          ACCTCGGAGTTCGTGCCCCTCATAGGCATCTATTTAACGGTGACCATGGG
leonina         ACATCAGAGTTTGTCCCTTTGATAGGTATCTACCTTACAGTGACCATGGG
occidentalis    --------------------------------------------------
papillata       --------------------------------------------------
picta           --------------------------------------------------
pinnata         ACTTCTGACTTTGTGCCTCTTATCGGCATTTACCTGACCGTGACTATGGG
stearnsi        --------------------------------------------------
stephanieae     --------------------------------------------------
venustus        --------------------------------------------------

albocrusta      --------------------------------------------------
auritulus       CATGACGTCTTTATCCATCATCCTCACCGTGTTCGTGCTTCAACTTCACC
barbarensis     --------------------------------------------------
californica     --------------------------------------------------
clavigera       --------------------------------------------------
columbiana      --------------------------------------------------
crassicornis    CATGACGTCACTGTCCATCATACTAACGGTGTTCGTC-------------
festiva         --------------------------------------------------
frydis          --------------------------------------------------
iodinea         AATGACGTCACTGTCCATCATACTAACGGTGTTCGTCTTACAACTCCATC
kerguelenensis  CGTGGCGTCCATTTCTGTCATTCTGACGGTCCTGGTGGAGAAGCTGCATT
lancei          GATGATGTCACTCTCCATCATCCTGACG----------------------
leonina         CATGACGTCACTGTCCATCATCCTGACCGTGTTTGTGCTCCAACTCCACC
occidentalis    --------------------------------------------------
papillata       --------------------------------------------------
picta           --------------------------------------------------
pinnata         TATGACCTCTCTCTCCATCATACTCACCGTCCTGGTCCTTCAGCTGCATC
stearnsi        --------------------------------------------------
stephanieae     --------------------------------------------------
venustus        --------------------------------------------------

albocrusta      --------------------------------------------------
auritulus       ACATTGGCCCCCACCAAAAACCGGTTCCCAGGTGGTTGCGCACCATCGTC
barbarensis     --------------------------------------------------
californica     --------------------------------------------------
clavigera       --------------------------------------------------
columbiana      --------------------------------------------------
crassicornis    --------------------------------------------------
festiva         --------------------------------------------------
frydis          --------------------------------------------------
iodinea         ACATCGGACCACACCAAAAACCGGTACCAAGATGGCTACGGAGTCTGGTC
kerguelenensis  TCTGTGCTCCCGATCAGTCCCCCGTGCCGAGATGGGTCAAGTTTATCGTG
lancei          --------------------------------------------------
leonina         ATGTCGGTCCTCACCAAAAGCCCGTCCCAAAGTGGTTACGGACCCTCGTG
occidentalis    --------------------------------------------------
papillata       --------------------------------------------------
picta           --------------------------------------------------
pinnata         ACGTCGGCCCTCACCAAAAACCCGTTCCTCGTTGGCTCTGGTCACTCGTT
stearnsi        --------------------------------------------------
stephanieae     --------------------------------------------------
venustus        --------------------------------------------------

albocrusta      --------------------------------------------------
auritulus       TTCAATTTCCTCGCACGACTCGTC---TGTCTATGCTACGCGTCCAGAGC
barbarensis     --------------------------------------------------
californica     --------------------------------------------------
clavigera       --------------------------------------------------
columbiana      --------------------------------------------------
crassicornis    --------------------------------------------------
festiva         --------------------------------------------------
frydis          --------------------------------------------------
iodinea         TTCAACTTCCTGGCAAGACTCGTG---TGTCTATGCTACGCTTCCAGAAT
kerguelenensis  CTTGGCGTGTTAAGCCGCCTGGTCCGTTGTCGCTGT--------------
lancei          --------------------------------------------------
leonina         TTCCATTTCTTAGCCCGCCTTGTC---TGTATGTGCTACGCCTCAAGAGC
occidentalis    --------------------------------------------------
papillata       --------------------------------------------------
picta           --------------------------------------------------
pinnata         --------------------------------------------------
stearnsi        --------------------------------------------------
stephanieae     --------------------------------------------------
venustus        --------------------------------------------------

albocrusta      --------------------------------------------------
auritulus       GTTCAAACGA----------------------------------------
barbarensis     --------------------------------------------------
californica     --------------------------------------------------
clavigera       --------------------------------------------------
columbiana      --------------------------------------------------
crassicornis    --------------------------------------------------
festiva         --------------------------------------------------
frydis          --------------------------------------------------
iodinea         ATACCAAAGG----------------------------------------
kerguelenensis  --------------------------------------------------
lancei          --------------------------------------------------
leonina         TTTTAGGAGAAAGTCACGCTTA----------------------------
occidentalis    --------------------------------------------------
papillata       --------------------------------------------------
picta           --------------------------------------------------
pinnata         --------------------------------------------------
stearnsi        --------------------------------------------------
stephanieae     --------------------------------------------------
venustus        --------------------------------------------------

albocrusta      --------------------------------------------------
auritulus       --------------------------------------------------
barbarensis     --------------------------------------------------
californica     --------------------------------------------------
clavigera       --------------------------------------------------
columbiana      --------------------------------------------------
crassicornis    --------------------------------------------------
festiva         --------------------------------------------------
frydis          --------------------------------------------------
iodinea         --------------------------------------------------
kerguelenensis  --------------------------------------------------
lancei          --------------------------------------------------
leonina         --------------------------------------------------
occidentalis    --------------------------------------------------
papillata       --------------------------------------------------
picta           --------------------------------------------------
pinnata         --------------------------------------------------
stearnsi        --------------------------------------------------
stephanieae     --------------------------------------------------
venustus        --------------------------------------------------

albocrusta      --------------------------------------------------
auritulus       --------------------------------------------------
barbarensis     --------------------------------------------------
californica     --------------------------------------------------
clavigera       --------------------------------------------------
columbiana      --------------------------------------------------
crassicornis    --------------------------------------------------
festiva         --------------------------------------------------
frydis          --------------------------------------------------
iodinea         --------------------------------------------------
kerguelenensis  --------------------------------------------------
lancei          --------------------------------------------------
leonina         --------------------------------------------------
occidentalis    --------------------------------------------------
papillata       --------------------------------------------------
picta           --------------------------------------------------
pinnata         --------------------------------------------------
stearnsi        --------------------------------------------------
stephanieae     --------------------------------------------------
venustus        --------------------------------------------------

albocrusta      --------------------------------------------------
auritulus       --------------------------------------------------
barbarensis     --------------------------------------------------
californica     --------------------------------------------------
clavigera       --------------------------------------------------
columbiana      --------------------------------------------------
crassicornis    --------------------------------------------------
festiva         --------------------------------------------------
frydis          --------------------------------------------------
iodinea         --------------------------------------------------
kerguelenensis  --------------------------------------------------
lancei          --------------------------------------------------
leonina         --------------------------------------------------
occidentalis    --------------------------------------------------
papillata       --------------------------------------------------
picta           --------------------------------------------------
pinnata         --------------------------------------------------
stearnsi        --------------------------------------------------
stephanieae     --------------------------------------------------
venustus        --------------------------------------------------

albocrusta      --------------------------------------------------
auritulus       --------------------------------------------------
barbarensis     --------------------------------------------------
californica     --------------------------------------------------
clavigera       --------------------------------------------------
columbiana      --------------------------------------------------
crassicornis    --------------------------------------------------
festiva         --------------------------------------------------
frydis          --------------------------------------------------
iodinea         --------------------------------------------------
kerguelenensis  --------------------------------------------------
lancei          --------------------------------------------------
leonina         --------------------------------------------------
occidentalis    --------------------------------------------------
papillata       --------------------------------------------------
picta           --------------------------------------------------
pinnata         --------------------------------------------------
stearnsi        --------------------------------------------------
stephanieae     --------------------------------------------------
venustus        --------------------------------------------------

albocrusta      --------------------------------------------------
auritulus       --------------------------------------------------
barbarensis     --------------------------------------------------
californica     --------------------------------------------------
clavigera       --------------------------------------------------
columbiana      --------------------------------------------------
crassicornis    --------------------------------------------------
festiva         --------------------------------------------------
frydis          --------------------------------------------------
iodinea         --------------------------------------------------
kerguelenensis  --------------------------------------------------
lancei          --------------------------------------------------
leonina         --------------------------------------------------
occidentalis    --------------------------------------------------
papillata       --------------------------------------------------
picta           --------------------------------------------------
pinnata         --------------------------------------------------
stearnsi        --------------------------------------------------
stephanieae     --------------------------------------------------
venustus        --------------------------------------------------

albocrusta      --------------------------------------------------
auritulus       --------------------------------------------------
barbarensis     --------------------------------------------------
californica     --------------------------------------------------
clavigera       --------------------------------------------------
columbiana      --------------------------------------------------
crassicornis    --------------------------------------------------
festiva         --------------------------------------------------
frydis          --------------------------------------------------
iodinea         --------------------------------------------------
kerguelenensis  --------------------------------------------------
lancei          --------------------------------------------------
leonina         --------------------------------------------------
occidentalis    --------------------------------------------------
papillata       --------------------------------------------------
picta           --------------------------------------------------
pinnata         --------------------------------------------------
stearnsi        --------------------------------------------------
stephanieae     --------------------------------------------------
venustus        --------------------------------------------------

albocrusta      --------------------------------------------------
auritulus       --------------------------------------------------
barbarensis     --------------------------------------------------
californica     --------------------------------------------------
clavigera       --------------------------------------------------
columbiana      --------------------------------------------------
crassicornis    --------------------------------------------------
festiva         --------------------------------------------------
frydis          --------------------------------------------------
iodinea         --------------------------------------------------
kerguelenensis  --------------------------------------------------
lancei          --------------------------------------------------
leonina         --------------------------------------------------
occidentalis    --------------------------------------------------
papillata       --------------------------------------------------
picta           --------------------------------------------------
pinnata         --------------------------------------------------
stearnsi        --------------------------------------------------
stephanieae     --------------------------------------------------
venustus        --------------------------------------------------

albocrusta      --------------------------------------------------
auritulus       --------------------------------------------------
barbarensis     --------------------------------------------------
californica     --------------------------------------------------
clavigera       --------------------------------------------------
columbiana      --------------------------------------------------
crassicornis    --------------------------------------------------
festiva         --------------------------------------------------
frydis          --------------------------------------------------
iodinea         --------------------------------------------------
kerguelenensis  --------------------------------------------------
lancei          --------------------------------------------------
leonina         --------------------------------------------------
occidentalis    --------------------------------------------------
papillata       --------------------------------------------------
picta           --------------------------------------------------
pinnata         --------------------------------------------------
stearnsi        --------------------------------------------------
stephanieae     --------------------------------------------------
venustus        --------------------------------------------------

albocrusta      --------------------------------------------------
auritulus       --------------------------------------------------
barbarensis     --------------------------------------------------
californica     --------------------------------------------------
clavigera       --------------------------------------------------
columbiana      --------------------------------------------------
crassicornis    --------------------------------------------------
festiva         --------------------------------------------------
frydis          --------------------------------------------------
iodinea         --------------------------------------------------
kerguelenensis  --------------------------------------------------
lancei          --------------------------------------------------
leonina         --------------------------------------------------
occidentalis    --------------------------------------------------
papillata       --------------------------------------------------
picta           --------------------------------------------------
pinnata         --------------------------------------------------
stearnsi        --------------------------------------------------
stephanieae     --------------------------------------------------
venustus        --------------------------------------------------

albocrusta      --------------------------------------------------
auritulus       --------------------------------------------------
barbarensis     --------------------------------------------------
californica     --------------------------------------------------
clavigera       --------------------------------------------------
columbiana      --------------------------------------------------
crassicornis    --------------------------------------------------
festiva         --------------------------------------------------
frydis          --------------------------------------------------
iodinea         --------------------------------------------------
kerguelenensis  --------------------------------------------------
lancei          --------------------------------------------------
leonina         --------------------------------------------------
occidentalis    --------------------------------------------------
papillata       --------------------------------------------------
picta           --------------------------------------------------
pinnata         --------------------------------------------------
stearnsi        --------------------------------------------------
stephanieae     --------------------------------------------------
venustus        --------------------------------------------------

albocrusta      --------------------------------------------------
auritulus       --------------------------------------------------
barbarensis     --------------------------------------------------
californica     --------------------------------------------------
clavigera       --------------------------------------------------
columbiana      --------------------------------------------------
crassicornis    --------------------------------------------------
festiva         --------------------------------------------------
frydis          --------------------------------------------------
iodinea         --------------------------------------------------
kerguelenensis  --------------------------------------------------
lancei          --------------------------------------------------
leonina         --------------------------------------------------
occidentalis    --------------------------------------------------
papillata       --------------------------------------------------
picta           --------------------------------------------------
pinnata         --------------------------------------------------
stearnsi        --------------------------------------------------
stephanieae     --------------------------------------------------
venustus        --------------------------------------------------

albocrusta      --------------------------------------------------
auritulus       --------------------------------------------------
barbarensis     --------------------------------------------------
californica     --------------------------------------------------
clavigera       --------------------------------------------------
columbiana      --------------------------------------------------
crassicornis    --------------------------------------------------
festiva         --------------------------------------------------
frydis          --------------------------------------------------
iodinea         --------------------------------------------------
kerguelenensis  --------------------------------------------------
lancei          --------------------------------------------------
leonina         --------------------------------------------------
occidentalis    --------------------------------------------------
papillata       --------------------------------------------------
picta           --------------------------------------------------
pinnata         --------------------------------------------------
stearnsi        --------------------------------------------------
stephanieae     --------------------------------------------------
venustus        --------------------------------------------------

albocrusta      --------------------------------------------------
auritulus       --------------------------------------------------
barbarensis     --------------------------------------------------
californica     --------------------------------------------------
clavigera       --------------------------------------------------
columbiana      --------------------------------------------------
crassicornis    --------------------------------------------------
festiva         --------------------------------------------------
frydis          --------------------------------------------------
iodinea         --------------------------------------------------
kerguelenensis  --------------------------------------------------
lancei          --------------------------------------------------
leonina         --------------------------------------------------
occidentalis    --------------------------------------------------
papillata       --------------------------------------------------
picta           --------------------------------------------------
pinnata         --------------------------------------------------
stearnsi        --------------------------------------------------
stephanieae     --------------------------------------------------
venustus        --------------------------------------------------

albocrusta      --------------------------------------------------
auritulus       --------------------------------------------------
barbarensis     --------------------------------------------------
californica     --------------------------------------------------
clavigera       --------------------------------------------------
columbiana      --------------------------------------------------
crassicornis    --------------------------------------------------
festiva         --------------------------------------------------
frydis          --------------------------------------------------
iodinea         --------------------------------------------------
kerguelenensis  --------------------------------------------------
lancei          --------------------------------------------------
leonina         --------------------------------------------------
occidentalis    --------------------------------------------------
papillata       --------------------------------------------------
picta           --------------------------------------------------
pinnata         --------------------------------------------------
stearnsi        --------------------------------------------------
stephanieae     --------------------------------------------------
venustus        --------------------------------------------------

albocrusta      --------------------------------------------------
auritulus       --------------------------------------------------
barbarensis     --------------------------------------------------
californica     --------------------------------------------------
clavigera       --------------------------------------------------
columbiana      --------------------------------------------------
crassicornis    --------------------------------------------------
festiva         --------------------------------------------------
frydis          --------------------------------------------------
iodinea         --------------------------------------------------
kerguelenensis  --------------------------------------------------
lancei          --------------------------------------------------
leonina         --------------------------------------------------
occidentalis    --------------------------------------------------
papillata       --------------------------------------------------
picta           --------------------------------------------------
pinnata         --------------------------------------------------
stearnsi        --------------------------------------------------
stephanieae     --------------------------------------------------
venustus        --------------------------------------------------

albocrusta      --------------------------------------------------
auritulus       --------------------------------------------------
barbarensis     --------------------------------------------------
californica     --------------------------------------------------
clavigera       --------------------------------------------------
columbiana      --------------------------------------------------
crassicornis    --------------------------------------------------
festiva         --------------------------------------------------
frydis          --------------------------------------------------
iodinea         --------------------------------------------------
kerguelenensis  --------------------------------------------------
lancei          --------------------------------------------------
leonina         --------------------------------------------------
occidentalis    --------------------------------------------------
papillata       --------------------------------------------------
picta           --------------------------------------------------
pinnata         --------------------------------------------------
stearnsi        --------------------------------------------------
stephanieae     --------------------------------------------------
venustus        --------------------------------------------------

albocrusta      --------------------------------------------------
auritulus       --------------------------------------------------
barbarensis     --------------------------------------------------
californica     --------------------------------------------------
clavigera       --------------------------------------------------
columbiana      --------------------------------------------------
crassicornis    --------------------------------------------------
festiva         --------------------------------------------------
frydis          --------------------------------------------------
iodinea         --------------------------------------------------
kerguelenensis  --------------------------------------------------
lancei          --------------------------------------------------
leonina         --------------------------------------------------
occidentalis    --------------------------------------------------
papillata       --------------------------------------------------
picta           --------------------------------------------------
pinnata         --------------------------------------------------
stearnsi        --------------------------------------------------
stephanieae     --------------------------------------------------
venustus        --------------------------------------------------

albocrusta      --------------------------------------------------
auritulus       --------------------------------------------------
barbarensis     --------------------------------------------------
californica     --------------------------------------------------
clavigera       --------------------------------------------------
columbiana      --------------------------------------------------
crassicornis    --------------------------------------------------
festiva         --------------------------------------------------
frydis          --------------------------------------------------
iodinea         --------------------------------------------------
kerguelenensis  --------------------------------------------------
lancei          --------------------------------------------------
leonina         --------------------------------------------------
occidentalis    --------------------------------------------------
papillata       --------------------------------------------------
picta           --------------------------------------------------
pinnata         --------------------------------------------------
stearnsi        --------------------------------------------------
stephanieae     --------------------------------------------------
venustus        --------------------------------------------------

albocrusta      --------------------------------------------------
auritulus       -----------------------------CGCCCCGTCTACGACCCACAC
barbarensis     --------------------------------------------------
californica     --------------------------------------------------
clavigera       --------------------------------------------------
columbiana      --------------------------------------------------
crassicornis    --------------------------------------------------
festiva         --------------------------------------------------
frydis          --------------------------------------------------
iodinea         --------------------------------------------------
kerguelenensis  --------------------------------------------------
lancei          --------------------------------------------------
leonina         --------------------------------------------------
occidentalis    --------------------------------------------------
papillata       --------------------------------------------------
picta           --------------------------------------------------
pinnata         --------------------------------------------------
stearnsi        --------------------------------------------------
stephanieae     --------------------------------------------------
venustus        --------------------------------------------------

albocrusta      --------------------------------------------------
auritulus       GACGCAGTTGACGTCACGCTAGGATTGACCTTGAAGAAAATTCTAGACTT
barbarensis     --------------------------------------------------
californica     --------------------------------------------------
clavigera       --------------------------------------------------
columbiana      --------------------------------------------------
crassicornis    --------------------------------------------------
festiva         --------------------------------------------------
frydis          --------------------------------------------------
iodinea         --------------------------------------------------
kerguelenensis  --------------------------------------------------
lancei          --------------------------------------------------
leonina         --------------------------------------------------
occidentalis    --------------------------------------------------
papillata       --------------------------------------------------
picta           --------------------------------------------------
pinnata         --------------------------------------------------
stearnsi        --------------------------------------------------
stephanieae     --------------------------------------------------
venustus        --------------------------------------------------

albocrusta      --------------------------------------------------
auritulus       AGACGAAAAGAATCAGATTCTAACGACGAACATTTGGTTAGAGGCGTCTT
barbarensis     --------------------------------------------------
californica     --------------------------------------------------
clavigera       --------------------------------------------------
columbiana      --------------------------------------------------
crassicornis    --------------------------------------------------
festiva         --------------------------------------------------
frydis          --------------------------------------------------
iodinea         --------------------------------------------------
kerguelenensis  --------------------------------------------------
lancei          --------------------------------------------------
leonina         --------------------------------------------------
occidentalis    --------------------------------------------------
papillata       --------------------------------------------------
picta           --------------------------------------------------
pinnata         --------------------------------------------------
stearnsi        --------------------------------------------------
stephanieae     --------------------------------------------------
venustus        --------------------------------------------------

albocrusta      --------------------------------------------------
auritulus       GGTACGACCAGCGTCTAAACTGGTCTAGCGTCAAATACGGTGGGATCAAA
barbarensis     --------------------------------------------------
californica     --------------------------------------------------
clavigera       --------------------------------------------------
columbiana      --------------------------------------------------
crassicornis    --------------------------------------------------
festiva         --------------------------------------------------
frydis          --------------------------------------------------
iodinea         --------------------------------------------------
kerguelenensis  --------------------------------------------------
lancei          --------------------------------------------------
leonina         --------------------------------------------------
occidentalis    --------------------------------------------------
papillata       --------------------------------------------------
picta           --------------------------------------------------
pinnata         --------------------------------------------------
stearnsi        --------------------------------------------------
stephanieae     --------------------------------------------------
venustus        --------------------------------------------------

albocrusta      --------------------------------------------------
auritulus       TCGGTACTCATCCCGCCGCATAAGATCTGGTTACCCGATATCGTTTTGTA
barbarensis     --------------------------------------------------
californica     --------------------------------------------------
clavigera       --------------------------------------------------
columbiana      --------------------------------------------------
crassicornis    --------------------------------------------------
festiva         --------------------------------------------------
frydis          --------------------------------------------------
iodinea         --------------------------------------------------
kerguelenensis  --------------------------------------------------
lancei          --------------------------------------------------
leonina         --------------------------------------------------
occidentalis    --------------------------------------------------
papillata       --------------------------------------------------
picta           --------------------------------------------------
pinnata         --------------------------------------------------
stearnsi        --------------------------------------------------
stephanieae     --------------------------------------------------
venustus        --------------------------------------------------

albocrusta      --------------------------------------------------
auritulus       CAACAGCGTGGACGATTACACTTCCGGATACATGCCCAGCCTTGCCATGG
barbarensis     --------------------------------------------------
californica     --------------------------------------------------
clavigera       --------------------------------------------------
columbiana      --------------------------------------------------
crassicornis    --------------------------------------------------
festiva         --------------------------------------------------
frydis          --------------------------------------------------
iodinea         --------------------------------------------------
kerguelenensis  --------------------------------------------------
lancei          --------------------------------------------------
leonina         --------------------------------------------------
occidentalis    --------------------------------------------------
papillata       --------------------------------------------------
picta           --------------------------------------------------
pinnata         --------------------------------------------------
stearnsi        --------------------------------------------------
stephanieae     --------------------------------------------------
venustus        --------------------------------------------------

albocrusta      --------------------------------------------------
auritulus       TCTACAACGACAGTCGGGTATTTTGGGGTCCGGTTATTCGGTTCCGATCC
barbarensis     --------------------------------------------------
californica     --------------------------------------------------
clavigera       --------------------------------------------------
columbiana      --------------------------------------------------
crassicornis    --------------------------------------------------
festiva         --------------------------------------------------
frydis          --------------------------------------------------
iodinea         --------------------------------------AGGATGAGGAGT
kerguelenensis  --------------------------------------------------
lancei          --------------------------------------------------
leonina         --------------------------------------------------
occidentalis    --------------------------------------------------
papillata       --------------------------------------------------
picta           --------------------------------------------------
pinnata         --------------------------------------------------
stearnsi        --------------------------------------------------
stephanieae     --------------------------------------------------
venustus        --------------------------------------------------

albocrusta      --------------------------------------------------
auritulus       GCGTGTAAGATCGATATCACGTTTTTCCCGTTCGATACGCAGATGTGTCA
barbarensis     --------------------------------------------------
californica     --------------------------------------------------
clavigera       --------------------------------------------------
columbiana      --------------------------------------------------
crassicornis    --------------------------------------------------
festiva         --------------------------------------------------
frydis          --------------------------------------------------
iodinea         TCCTGTAAGATGGACATCACCTTCTTTCCCTTTGATGACCAGCTGTGTCA
kerguelenensis  --------------------------------------------------
lancei          --------------------------------------------------
leonina         --------------------------------------------------
occidentalis    --------------------------------------------------
papillata       --------------------------------------------------
picta           --------------------------------------------------
pinnata         --------------------------------------------------
stearnsi        --------------------------------------------------
stephanieae     --------------------------------------------------
venustus        --------------------------------------------------

albocrusta      --------------------------------------------------
auritulus       AATGAAGTTGGGATCTTGGGCGTATACTGGGCTGCAAGTCGATTTGTGGA
barbarensis     --------------------------------------------------
californica     --------------------------------------------------
[truncated: 45,269,015 more chars]
