# Supplementary material for: Relationships within Cladobranchia (Gastropoda: Nudibranchia) based on RNA-Seq data: an initial investigation
Source: R Soc Open Sci. 2015 Sep 23;2(9):150196. doi: 10.1098/rsos.150196 (PMC4593679; doi:10.1098/rsos.150196)
Supplement: degen_data_matrix.txt [file rsos150196supp17.txt]

>albocrusta
------------------------------------------------------------
------------------------------------------------------------
------------------------------------------------------------
------------------------------------------------------------
------------------------------------------------------------
------------------------------------------------------------
------------------------------------------------------------
------------------------------------------------------------
------------------------------------------------------------
------------------------------------------------------------
------------------------------------------------------------
------------------------------------------------------------
------------------------------------------------------------
------------------------------------------------------------
TTYAAYAARGTNACNGTNYTNYTNACNGCNTTYATHACNATHGARMGNTGYATHTGYGTN
GTNACNCCNYTNAARGTNAARTCNATHYTNACNCCNACNMGNGTNAARTCNATHGTNATH
ATGTGYTAYATHGCNGTNGGNATHACNATGGGNCAYGCNTAYTAYYTNCARAAYYTNMGN
TGGATGTTYATHCCNACNTAYYTNTCNATGTAYGTNGAYCCNTCNTTYCARTTYATHYTN
ATHATHTTYGCNACNYTNTTYYTNGCNAARAGYYTNACNAARTCNGTNAARTGGAARAAR
---------AARATGAAYGAYTCNTCNTCNTCNTCNATHACNAARGARMGNAARGTNGTN
MGNYTNGTNTTYGCNATHGCNGTNGTNTTYTGYYTNTTYTCNYTNCCNACNGCNATGGTN
TCNYTNATGTAYGCNYTNGTNGAYAGYTTYAARTTYGGNGGNAARGAYGARACNGTNTTY
GGNGTNTTYGCNCARATGGCNACNATHGCNATGGGNYTNAAYTCNGGNATHAAYYTNTTY
ATHTAYTAYCARAAYAGYTCNAGYTTYAARMGNGCNTTYGAYCARACNTTY---------
------------------------------------------------------------
------------------------------------------------------------
------------------------------------------------------------
------------------------------------------------------------
------------------------------------------------------------
------------------GGNTTYCARTCNGAYGCNYTNYTNGTNCCNAARCAYTGYGAR
TTYGAYCAYAGYGCNGAYATHAGYCARTGYMGNGARTTYTCNCAYTGGAAYAGYGTNGCN
GARGAYAARTGYYTNAARAARGGNATGCAYYTNGARTCNTTYGGNATGYTNYTNTAYTGY
AARCCNYTNGGNCAYTTYAAYGGNGTNGARTAYGTNTGYTGYCCNAAYCCNTCNGAYACN
MGNATHCAY------CCNGARCCNAARGAYGAYGAYAARCCNGAYAGYTGG---------
------------GARGAYGAYGARGARGAYGAYGARGAYGARGAYAGYGAY---------
------------GARAGYGAYGARGAYAARGAYTCNGARGCNGTNGAYGAYGARGAYAGY
GCN---------------------------------------GAYGTNTAYGARGCNTAY
YTNMGNGGNYTNCCNYTNCCNGAYATHTAYATHAAYGARCAYCARCARTAYYTNGCNGCN
AARGCNMGNATGATHGTNGTNCARAARAARAARGARTCNAARYTNYTNGAYCARTTYGAR
GARTCNCARAARGARATGGAYAARGTNMGNAARACNGAYCCNAARGCNGCNAAYAARATG
AAYGAYGARATHGCNACNMGNTTYAARCAYYTNTAYGARTCNTTYAARCARGARGAYGCN
GCNGARMGNYTNCARYTNGCNGCNYTNCAYCARMGNMGNGTNYTNGCNAAYYTNAAYGAR
MGNAARMGNGARGCNATGGAYAARTAYYTNCARTCNYTNGARGAYGARAAYGTNCCNCAY
GTNATGAARTAYYTNAAYAAYTAYATHAARGCNGTNGARAARGAYMGNYTNCAYACNGTN
AAYCAYTTYGARCAYYTNAARATHTCNGAYCCNAARGARGCNYTNMGNGTNCAYCCNCAY
YTNATHMGNCAYYTNAARYTNACNGARATGMGNATHGAYCARGCNATGGARATGYTNACN
CAYTAYCCNGARGTNGARMGNTCNGTNMGNCCNGARATHGARGAYTTYYTNAARAGYTTY
AAYGAYATHGCNGAYMGNATHAARAARGTNGTNYTNCCNGTNCCNGTNGTNCCNGARGAY
TCNTAYAGYCARGAYCARTCNCARAGYCARTCNGCNTCNGARTCNGARTCNGCNTCNACN
TCNGARGAYMGNACNAGYGARGAY------------------AGYAGYTAYAAYTCNGGN
ATHATH---------------------------------------GAY------------
---------------------------GAYGARGTNCARGARAAYGARCAYAGYTAYGAR
GARCAYCAYTTYGARGCNAAYGCNMGNGCNGAYACNCAYAGYGTNCARCAYAAYTCNGTN
AGYAGYAGYAGYTCNTCNAGYGGNGGNYTNGGNAGYACNGTNGGNATHGTNYTNGGNGCN
ATHAGYGTNATGGTNATHGTNGTNGTNGCNGTNGTNATGGTNMGNCAYAAYAARAAYMGN
CARCCNGTNTCNCAYGGNTAYGTNGARGTNGAYCCNTCNGCNTCNCCNGARGAYMGNTAY
YTNGCNAAYATGCARATGAAYGGNTAYGARAAYCCNACNTAYAARTAYTTYGARGAYCCN
CCNAARGAYAARYTNTAYMGNCARGTNACNGTNGARGTNAARGGNCAYGAYCCNGCNGTN
ATHAAYAGYTAYCARAARTTYACNACNATGGCNGCNGARCARYTNGGNATHACNATHGCN
AGYATHTCNGARCCNCCNAARGTNATHACNMGNAARAGYYTNYTNAARTCNGTNTTYATH
TTYAARAARCAYCARCAYCARTAYGARCARMGNACNYTNTTYMGNGTNTTYGARTTYAAR
CAYYTNACNGARTCNACNGCNYTNACNTTYYTNGARTAYATHCARMGNAAYYTNCCNGAR
GGNATGGCNATGAARGTNACNAARMGNGARYTNCARCCNATHCCNGAYCAYYTNMGNCCN
CCNGARCARTCNMGNYTNGGNACNGARGCNTCNAGYGAYTAYTTYAAYGTNATGYTNGGN
TCNCARYTNYTNTAYAARTTYGARMGNCCNCARTAYAGYGARATHGTNCARGARCAYCCN
GAYAARCCNATGTCNAGYATHTAYGGNGCNACNCAYYTNYTNMGNYTNTTYGTNMGNYTN
GGNGCNATGYTNGCNTAYACNACNYTNGAYGARMGNACNGTNCAYATHYTNYTNAAYCAY
GTNCAYGAYTTYYTNAARTAYATGTCNAARAAYGGNTCNAAYTTYTTYAARACNTCNAAY
TAYGARATHGCNACNCCNGAYTAYCAYMGNAARGCNATH---------------------
------------------------------------------------------------
------------------------------------------------------------
------------------------------------------------------------
------------------------------------------------------------
------------------------------------------------------------
------------------------------------------------------------
------------------------------------------------------------
------------------------------------------------------------
------------------------------------------------------------
------------------------------------------------------------
------------------------------------------------------------
------------------------------------------------------------
------------------------------------------------------------
------------------------------------------------------------
------------------------------------------------------------
------------------------------------------------------------
------------------------------------------------------------
------------------------------------------------------------
------------------------------------------------------------
------------------------------------------------------------
---------------------------------ACNAARCARMGNTGGATHCCNYTNGAR
TCNAAYCCNACNGTNYTNAAYAARTAYGTNCAYAAYYTNGGNATGGAYAARGGNTGGAAY
TTYGTNGAYGTNTTYGGNYTNGAYCCNGAYYTNYTNGCNATGGTNCCNMGNCCNGTNGCN
GCNGTNGTNYTNYTNTTYCCNGAYACNGAYAAY------------GAYGARGARAGYGGN
GARYTNATGAARGAYYTNCCNGAYGAYYTNTAYTAYACNAARCARACNATHGGNAAYGCN
TGYGGNACNGTNGCNATHGTNCAYGCNYTNGCNAAYAAYGCNTCNMGNATHGGNTTYGAY
GCNGARAARCAYTTYTGYACNTTYYTNTCNTCNACNAARTCNYTNAGYCCNGARGAYAAR
GCNAARCAYYTNGARGARGAYYTNCARATGGGNTCNGCNCAYGARGARAGYGCNCARGAR
GGNGAYACNGCNGCNCCNGCNGCNTCNGARAARGTNAARTGYCAYTTYATHGCNTTYGTN
AAYTTYAAYGGNTCNYTNGTNGARYTNGAYGGNNNNAARNNNNNNCCNGTNACNCAYGGN
NNNACNAARGARGAYTCNTTYATHGARGAYNNNGCNGTNGTNATHAARAARTTYATNNNN
MGNTGYCCN---------------------------------------------------
------------------------------------------------------------
------------------------------------------------------------
------------------------------------------------------------
------------------------------------------------------------
------------------------------------------------------------
------------------------------------------------------------
------------------------------------------------------------
------------------------------------------------------------
------------------------------------------------------------
------------------------------------------------------------
------------------------------------------------------------
------------------------------------------------------------
------------------------------------------------------------
---------------------TAYCCNGAYGAYATGYTNGGNTAYGAYYTNGTNGCNCAR
GARGAYCCNAAYCAYACNYTNYTNTAYTAYATHAARCARYTNYTNTAYGCNGGNCARYTN
AARCCNCCNTTYGAYYTNCCNTTYTTYTTYCAYGCNGCNGARACNAAYTGGCARGGNACN
GGNACNGAYGAYAAYYTNATHGAYGCNATHATHYTNAAYACNACNMGNATHGGNCAYGGN
TAYGGNYTNAGYAARCAYCCNACNYTNGTNAARGARATHAARGCNMGNGAYATHGCNATH
GARGCNAAYCCNATHTCNAAYCARYTNYTNGGNYTNTAYAARGAYCCNMGNAAYCAYGCN
YTNGTNCCNYTNATGGCNGAYGAYTTYCCNATHGTNGTNAGYTCNGAYGAYCCNGTNGTN
TGGGARGCNGCNCCNYTNTCNAGYGAYTTYTAYATHGCNTTYATGAAYATGTGYGGNGAR
AAYAAYTGYYTNMGNTTYYTNAARCARYTNGCNATGAAYTCNTTYAARTAYAGYGGNATG
TCNGAYGTNGARAARAGYAARGCNYTNAARYTNTGGCARAARAARTGGGAYGARTTYATH
------------------------------------------------------------
------------------------------------------------------------
------------------------------------------------------------
------------------------------------------------------------
------------------------------------------------------------
------------------------------------------------------------
------------------------------------------------------------
------------------------------------------------------------
------------------------------------------------------------
------------------------------------------------------------
------------------------------------------------------------
------------------------------------------------------------
------------------------------------------------------------
------------------------------------------------------------
------------------------------------------------------------
------------------------------------------------------------
---------------------------------------------------------TGY
CCNGGNTGGAGYGAYTGYCCNYTNMGNGCNCARAGYACNTTYTGGGCNGCNGCNTCNACN
CAYTTYGCNGCNGCNGCNAGYGGNGAYGTNTAYGTNATGYTNGAYGGNTCNGAYGTNAAR
GCNTAYMGNAAYGAYAGYTTYTTYMGNCARTAYGARYTNCCNAAYYTNAAYTCNAARGTN
TCNTCNGTNAAYGTNYTNYTNATHCAYCAYYTNGAYAARCCNMGNYTNGARACNTGYAAR
ACNGGNAGYYTNGTNACNATGAARGCNGAYGTNGARAGYMGNGGNYTNATHTTYAARTGY
GARGAYGAYCCNGARGCNATHATGTTYYTNYTNTGYTCNGAYGAYCCNGAYAAYTCNCAR
TGYAAR------------------------------------------------------
------------------------------------------------------------
------------------------------------------------------------
------------------------------------------------------------
------------------------------------------------------------
------------------------------------------------------------
------------------------------------------------------------
------------------------------------------CAYAARGGNMGNAAYAAY
CAYYTNNNNAARGCNGARAARGCNTTYGCNAAYGAYAGYTCNYTNCARCCNGARACNAAR
GCNATHATGMGNTGGYTNACNAGYATHGGNTTYGTNYTNTCNGCNAAYYTNCAYGGNGGN
GAYGTNAARGCNAAYTAYCCNTAYGAYGARACNMGNTCNGGNAARATGCARGARTAYACN
GCNTGYCCNGAYGAYCAYACNTTYGTNTTYYTNGCNAARTCNTAYGCNGARGCNCAYMGN
ACNATGGCNGAYCCNGCNMGNGTNCCNTGYGAYAARGAYGGNGAYAAYAARCCNATHACN
AAYGGNGGNATGTGGTAYTCNGTNGCNAARGGNATGCARGAYTAYAAYTAYYTNAAYACN
AAYTGYTTYGARATHACNYTNGARYTNGGNTGYGAYAARTTYCCNCCNCCNTCNGARYTN
GARCARTTYTGGGTNGAYAAYGTNGGNGCNYTN---------------------------
------------------------------------------------------------
------------------------------------------------------------
------------------------------------------------------------
------------------------------------------------------------
------------------------------------------------------------
------------------------------------------------------------
------------------------------------------------------------
------------------------------------------------------------
------------------------------------------------------------
------------------------ATGGCNGAYYTNATHCAYAARATHTTYGGNCCNAAR
CAYGGNAARAGYGCNGAYCAYGGNAARCARTCNACNGARCCNGARGGNTAYACNAARCAR
CARCAYGARTTYTTYAARGARTTYYTNGCN------------------------------
------------------------------------------------------------
---------------------------------------------CCNATHCAYTGYTGG
ATGCCNGCNGARTAYAGYAARAARCARTTYMGNAARTAYTCNGARAGYTAYTGYTGGATH
CAYCCNATGTAYAAYATHCCNATGGAYGAYTCNATHCCNTTYCARCAYGARGAYMGNTGG
TAYAAYGAYYTNGGNTAYTAYMGNTGGGTNTTYATHATGTTYYTNATHCARGCNTTYTTY
TTYAARYTNCCNAAYGTNTGYTGGACNGARYTNAARAAYTAYTCNGGNYTNAAYGTNTCN
AARGTNGTNGCNATGGCNTGGGARACNTCNATGATGACNCARGARAARMGNGAYGARACN
ATGGAYCAYATHGCNATHTTYATHGAYMGNTGGYTNAARACNTAYTCNCAYTAYAARTTY
AGYGCNATHACNCARTTYMGNGAYAARTTYTCNAGYATHATHTTYTGYTTYGGNMGNAAR
ACNGGNAAYTAYYTNAGYGGNYTNTAYYTNTTYACNAARTTYATGTAYTTYGCNAAYATH
ATHGGNCARTTYTTYYTNGTNTCNAARTTYYTNGAYYTNGAYTTYTGGGGNTTYGGNTTY
CARGCNYTNAGYGTNTTYMGNAARAARGGNAARTGGGARGAYCAYTAYAAYTTYCCNMGN
ATHGGNTAYTGYGAYTAYAARATHMGNCARYTNGARAAYMGNYTNCCNTTYACNGTNCAR
TGYGTNYTNTCNATHAAYATGTTYYTNGARAARATGTAYYTNATHYTNTGGTTYTGGATG
ATGATGATGYTNGTNTTYAAYATHATHAAYYTNACNCARTGGYTNTAYMGNGCNYTNYTN
CCNAAYACNGGNMGNACNTTYATHCARAARTAYYTNAARYTNYTNGGNATHGAYAARAAR
TCNAAYAARAARYTNTTYGTNAARTTYGCNMGNAAYTAYYTNMGNACNGAYGGNGTNTTY
ATGYTNMGNATHGTNGCNACNAAYACNAGYGARATHYTNACNACNGAYYTNGTNAARCAY
YTNTGGAAYAARTTYAARGARMGNCAYGGNGTNGTNGARGARGTNCCNGCNGGNACNAAY
GGNGGNGTNCCNTCNGTNCCNTCNGCNCCNCARGTNCARGAYAAYGAYGAYGAYYTNCCN
------------------------------------------------------------
------TCNATHCCNACNMGNTCNGCNGARGAYACNYTNCARGAYGCNTCNTCNYTNGTN
YTNGAYAARMGNCCNAARTAYATGGAYACNMGNMGNGAYYTNGAYATHTTYAARGAYYTN
GTNYTNATGAGYYTNCARGARYTNGTNGAYGARGGNMGNYTNGARTCNTCNATHYTNCCN
GARGAR------GAYMGNGARACNAGYAARCCNGTNGARAARMGNMGNTAYATGGGNYTN
TGYATGCAYMGNCARGCNAAYCARTAYATHCCNTTYCCNTGYYTNMGNACNGGNMGNATG
AARGCNACNYTNTGYATHTGYYTNGTNYTNTTYGCNACNGTNTTYGCNGAYAAYTAYYTN
TGY---CCNAARGAYGGNGGNATHTTYGAYTGYTAYGARTAYGCNAARACNMGNMGNAGY
TGYYTNACNGAYGCNMGN------MGNACNGTNGTNGTNTGYGGNTTYTGYCCNAARAAR
TGGGARTTYTGYGTNACNMGNGGNAARYTNGARAARTCNAARMGNCCNGARGARGAYTGY
GGNGCNGAYTAYGARTCNACNCCNTGYACNGCNAARAAYTCNTAY---------------
---------------------------GCNGAYGGNTTYGCNTTYTAYMGNGGNGAYATH
CCNAAYGGNTTYAAYGTNGCNGAYCCNTGYCAYCCNGGNAARACNATHGCNGGNGTNGGN
CAYGTNAGYCCNATHGGNGGNGGNCCNAAYAAYCARTTYGGNGTNGAYTTYMGNTAYGCN
GGNCAYYTNTGGACNAARACNYTNTGYAARCARGAYTCNGAYGGNGAYGGNGTNGCNAAY
GGNGARGARYTNGGNGAYCCNGAYTGYGTNTGGAARYTNGGNGAYATHCCNGCNMGNACN
ACNGAYATHACNCAYCCNGGNATHGAYAAYGAYAAYCCNGGNTGY---------------
------------------------------------------------------------
------------------------------------------------------------
------------------------------------------------------------
------------------------------------------------------------
------------------------------------------------------------
------------------------------------------------------------
------------------------------------------------------------
------------------------------------------------------------
------------------------------------------------------------
------------------------------------------------------------
------------------------------------------------------------
------------------------------------------------------------
------------------------------------------------------------
------------------------------------------------------------
------------------------------------------------------------
------------------------------------------------------------
------------------------------------------------------------
------------------------------------------------ACNYTNATHATH
ATHTCNTCNTAYACNGCNAAYYTNGCNGCNTTYYTNACNATHGARAARYTNGTNGCNCCN
ATHAAYTCNGCNGAYGAYYTNGTNAAYCAYAARTCNATHAARTAYGGNACNAARCARACN
GGNACNTCNTGGMGNTTYTTYGARCAYTCNACNATHGAYACNTAYATHACNATGAARAAR
TTYATGYTNGARAAYGARCARGARGTNYTNTTYAAYAAYTAYGAYGARGGNGTNATHAAR
GTNMGNGARTCNAARGGNGAYTAYGCNTTYYTNYTNGARTCNGCNATGAAYTCNTAYCAY
GCNCARCARGARCCNTGYGAYACNATGATGGTNGGNGAYCCNYTNGAYAAYAARGGNTAY
GGNGTNGCNACNTAYATHGAYTAYCCNYTNMGNCAYAAYATHAAYATHGCNGTNYTNACN
YTNGARGARAARGGNGARYTNATHAARYTNCARCARAARTGGTGGYTNGAYAARGGNCAR
TGYGGNGCNCARAAYTCNGGNAARGARTCNACNGGNACNCARAGYGCNYTNACNYTNAGY
AAYGTNTCNGGNATHTTYATHYTNACNTTYTGYTTYATHGCNGGNACNTCNAGYGGNGTN
TTYTAYATHCCNGGNTCNGTNGTNAGYTAYCCNAARATGGGNAARMGNGCNTTYTAYACN
AAYGCNACNGGNAAYMGNTAYCCNATGATGGGNMGNMGNTCNTCNTCNGAYGCNAAY---
---------------------AGYCARGGNTCNATGGGNCARCARGCNGARGCNGTNGTN
CCNGARGTNAARMGNGGNGTNTTYACNCARGGNCCNCAYMGNAGYTTYCCNMGNGTNGGN
MGNTCNGGNCCNGGNATHGARCCNTCNAGYGCNTCNCARGAYGGNAARATHMGNAGYGAR
ATHYTNAARAGYYTNGCNGARMGNYTNGARGGNAGYGAYGTNACNAAYYTNYTNGARGGN
TTYCARGARCARGGNGARGCNAGYAAYAARATHCARYTNACNCARTTYYTNTTYYTNATH
TTYGAYGARAAYGGNGAYAAYCARYTNAAYAARGARGARTTYATHAGYGGNYTNTCNMGN
GTNGTNGARGARAAYYTNYTNTGY------------------------------------
------------------------------------------------------------
------------------------------------------------------------
------------------------------------------------------------
------------------------------------------------------------
------------------------------------------------------------
------------------------------------------------------------
------------------------------------------------------------
------------------------------------------------------------
------------------------------------------------------------
---AAYGGNGARTAYTTYTAYAARYTNTCNTCNMGNMGNATGMGNTCNAARGARGTNCAR
GTNATHCCNTGGGTNGTNTCNGAYAGYAARTAYTCNTTYCARCCNACNCARMGNYTNGAY
TCNAAYMGNACNGTNTTYGTNGGNGCNYTNCAYGGNATGYTNACNGCNGARGCNYTNGGN
GTNATHATGGGNGAYYTNTTYGGNAAYGTNGTNGARGCNGGNATHGAYACNGAYAARCAY
MGNTAYCCNATHGGNTCNGGNMGNGTNACNTTYAGYAGYMGNAARAGYTAYATGAARGCN
ATHCARGCNGCNTTYATHGARATHAARACNACNAARTTYACNAARAARYTNTGYMGNGAY
YTNATGTGYTTYAARTAYTTYTGYMGNTCNTGYTGGTAYTGGCARCAYGCNCCNGARGCN
ATGMGNCAYCAYMGNACNYTNACNMGNAAYACNAARAAYACN------------------
------------------------------------------------------------
------------------------------------------------------------
---------------------------------TTYTTYGGNAARTTYATHACNAARMGN
---TCNGCNAAYGTNCARAARMGN---YTNTCNGAYATHAGYTTYAGYAARCCNCARGCN
TTYTCNTAYYTNACNAARMGNMGNACNGARCARAAYGTNGTNTGYGARTGYTGYGTNAAY
CARTGYACNTTYACNGARATGTAYCARTAYTGYGCNYTNCCNAGYMGNTAYGGNCCNMGN
TTYGTNGGNAARMGNTAYTCNCCNMGNTTYGTNGGNAARMGNTAYGGNCCNMGNTTYGTN
GGNAARMGNTAYGGNCCNMGNTTYGTNGGNAARMGNTAYGGNCCNMGNTTYGTNGGNAAR
MGNTAY------------------------------------------------------
AGYCCNMGNTTYGTNGGNAARMGNGARGAYGARAAYGARGAYATHAGYAAYTCNCAYATH
ATHAARAAR---------------------------GARGAYGAYACNGAYMGNYTNGAY
GARMGNCCNGTNTAYTTYGAYGAYGAYTAYGAYAARGAYGAYGARTCNTTYYTNGAYAAR
MGNAAYGCNCCNMGNTTYGTNGGNAARMGNACNGCNCCNMGNTTYGTNGGNAARMGNTTY
GCNCCNMGNTTYGTNGGNAARMGNTTYGCN------GTNTTYGGNAARMGNCARGCNCCN
MGNTTYGTNGGNAARMGNGAY------AAYGCNTTYGAYGCN------------------
YTNGAYTTYYTNMGNTAYAGYYTNGARAAYMGNACNAGYAARMGNCARGCNCCNMGNTTY
GTNGGNAARMGNAAYGGN------------GARMGNGTNTAYMGNGAYYTNYTNGAYATG
TAYGCNMGNAAYGARGCNATHAAYAARATGMGNGCNAAYGAYAARMGNTGGAGYACNCCN
GTNACNCCNAGYTTYATHGGNAARMGN---------------------------------
------------------------------------------------------------
------------------------------------------------------------
------------------------------------------------------------
------------------------------------------------------------
------------------------------------------------------------
------------------ACNYTNGAYGAYGTNCARAARAAYGTNGTNAGYACNTTYTTY
GARCCNATHTAYGCNMGNAARGCNTTYCCNTGYYTNGAYGARCCNGCNATGAARGCNACN
TTYACNATGAARYTNGCNMGNAARACNAAYCARYTNGCNTTYTTYAAYACNGGNYTNYTN
AARGCNACNGAYYTNAAYGARGGNTGGGTNGTNGAYGARTTYAARCARACNGTNTGYATG
CCNACNTAYYTNGTNTCNTGGGTNGTNGCNGAYTAYAARATHTCNGARGCNCAYGCNAAY
AARGGNYTNYTNGTNMGNGCNYTNGCNCCNGARGAYAARATHAAYATGATGAARTTYGCN
YTNGARAGYGGNGTNAARATHATHGARAARTAYACNACNTTYTTYGGNATHCCNTAYCCN
ATGAGYAARYTNGAYYTNGTNTCNATHCCNGGNTAY---TCNGGNGAYGARGARAAYTGG
GGNYTNGTNGCNTTYGCNGAYGAYGAYGCNYTNTAYGAYCCNGCNGARGGNAAYACNGAR
CARAARYTNCARGTNGCNACNGTNGTNGCNCAYGARYTNGCNCAYCARTGGTTYGGNGAY
YTNGTNACNATGMGNTGGTGGAAYGAYATHTGGYTNAAYGARGGNTTYGCNACNTAYATG
ATGGCNTTYGGNGGNAGYYTNGTNYTNGAYCCNAGYTAYCARATHGCNGARTGGTTYATG
AAYAAYTAYMGNGARCCNYTNAAYGTNGAYTGYYTNACNTCNTCNCAYGCNGTNCARTTY
CCNGCNGAYAAYCCNAAYGGNATGGARAAYMGNGTNGGNAARATGGTNTAYCARAARGGN
GCNTAYYTNATHCAYATGYTNCAYGGNACNATHGGNGARACNGCNTTYACNAARGGNYTN
CARGAYTAYYTNGCNACNTAYCARTTYMGNAAYGCNGTNACNGARAAYYTNTGGGARTCN
TTYGGNAARCAYYTNGARCCNGGNYTNTCNATGTCNGAYTTYATGAAYTCNTGGACNCAR
AARGCNGGNTAYCCNGTNATHACNGTNACNMGNAAYAAYTCNGTNGTNAGYYTNGTNCAR
GARMGNTTYYTNATHGCNAAR---------------------------GARGCNAGYAAY
TTYACNTGGGTNGTNCCNTTYACNTAYAARYTNTCNTCNAAYGAYACNGTNGTNACN---
GTNTGGYTNAAYGAYGGNAAYGCNTCNGTNCARYTNCCNTCNGGNGAYATHTGGYTNAAR
GGNAAYGTNGAYGCNGTNGGNTAYTTYMGNGTNAAYTAYGAYAAYGCNGGNTGGAARGTN
YTNTCNGAYCARYTNAARAGYAAYCAYACNTCNTTYTCNYTNATGGGNMGNYTNAGYYTN
GTNGAYGAYGCNTTYGARYTNGCNATGGCNGGNMGNYTNCAYTAYGAYGTNGTNTTYGAR
YTNTGYAARTAYYTNGTNAAYGARACNGARTAYTTYGCNTGGAGYTCNGTNGTNGCNGAY
ATHCARTAYATHYTNAAYMGNYTNAAYGGNGAYGCNACNYTNGAYAARTTYAAYTCNTAY
TAYTCNMGNYTNGCNAARCCNYTNYTNGAYTCNGTNGGNTGGAAYAAYACNGGNCARTAY
TAYGAYGAYYTNYTNAGYAARATHATHATHGGNYTNGGNGTNAARYTNAAYTAYGARCCN
ATHGTNAAYAARGCNAARTCNTTYTTYGCNAARTGGAARAARGAYCARACNGTNTCNYTN
AAYGAYYTNMGNCARACNATHYTNAAYACNGGNGTNAARTAYGGNAGYAARGARGAYTGG
GAYTTYGTNTAYCARMGN------------------------------------------
------------------------------------------------------------
------------------------------------------------------------
------------------------------------------------------------
------------------------------------------------------------
------------------------------------------------------------
------------------------------------------------------------
------------------------------------------------------------
------------------------------------------------------------
------------------------------------------------------------
------------------------------------------------------------
------------------------------------------------------------
------------------------------------------------------------
------------------------------------------------------------
------------------------------------------------------------
------------------------------------------------------------
------------------------------------------------------------
------------------------------------------------------------
------------------------------------------------------------
------------------------------------------------------------
------------------------------------------------------------
------------------------------------------------------------
------------------------------------------------------------
------------------------------------------------------------
------------------------------------------------------------
------------------------------------------------------------
------------------------------------------------------------
------------------------------------------------------------
------------------------------------------------------------
------------------------------------------------------------
------------------------------------------------------------
------------------------------------------------------------
------------------------------------------------------------
------------------------------------------------------------
------------------------------------------------------------
------------------------------------------------------------
------------------------------------------------------------
------------------------------------------------------------
------------------------------------------------------------
------------------------------------------------------------
------------------------------------------------------------
------------------------------------------AARAARACNGGNGGNAAR
YTNGTNTAYGAYMGNGCNTAYYTNATGGARYTNMGNGARTGYGCNTCNTCNCARACNAAR
CCNGAYGGNYTNCCNCAYYTNGARATHATHYTNGAYCARCCNGCNCCNTTYATGAGYMGN
CCNTCN---GTNGGNCCNGCNGAYTTYACNCCNTCNTTYTTYCAYGCNAGYGGNGGNGGN
CARMGNCAYGCNCCNCCNATHGGNAARAGYAGYAGYMGNGGNMGNCCNMGNCCNGGNGAY
ATGCCNGGNACNCCNMGNATHATHAARAGYATHTCNATGTCNACNGAYGTNAAR---YTN
CAYCARAGYGARAAYCCNTGGAAR------------AARAARGAYGAYAARAARGAYGAR
GTNAARACNYTNGARGCNGARATHYTNTTYATHATGAAYMGNYTNACNCCNACNAAYTTY
GARAARATGGCNGGNGARATGAARGCNYTNAAYGTNAARACNTAYGAYGAYYTNAARCAR
ATGGTNAAYATHTTYTTYGAYAARGTNACNYTNGARACNAARTTYGTNGARGCNTAYGCN
YTNYTNAGYAARGTNATGTCNGGNYTNMGNGTNACNCCNCCNACNGAYGGNACNGTNAAR
GAYAGYATGGCNACNTTYMGNGTNGTNATGYTNACNAARTGYCARCAYGARTTYGARGCN
GAYAARTCNGTNGTNTTYGARGCNCCNGARGARAARAARAARAARYTNCARGCNGARAAY
CCNGARATHACNCCNGARMGNGAYGCNATGATHGARAARACNYTNTAYCAYATGAARYTN
MGNMGNATGAARTTYTAYGGNAAYATHMGNTTYATHGGNGARYTNTTYAARYTNGGNATG
YTNACNGARAAYATHATGCAYGAYTGYATHTTYMGNYTNYTNAARGCNMGNGAYGAYGAY
TCNYTNGTNTCNYTNTGYAAYYTNYTNACNACNGTNGGNMGNAAYYTNGAYACNGAYAAR
GCNMGNCCNMGNATGGAYCARTAYTTYTCNCARATGGGNAARATHGCNGAYGARMGNAAR
TCNMGNATHAARTTYACNYTNMGNGAYGTNATHGAYYTNMGNCAYAAYCAYTGGGTNCCN
MGNAARGARTCNGCNGGNCCNAARAARATHGAYGARGTNCAYAARGAYTAYGCNCAYGAR
CARGCNMGNAAYCARTTYYTNGCNTCNCARCCNCCNCCNCCNMGNAAYGAYAAYGTNCAR
GCNGGNAGYMGNAARGGNAGYMGNCARMGNCARGAYGARAAYMGNATGAGYGARGAYGGN
TGGAAYACNGTNAGYTCN---AAYAARATGMGNATGATHGAYGCNAAYAARATGAARATH
TCNAAR---AGYGTNGTNGAYGAYAAYATHCARYTNGGNCCNGGNGGNGGNGCNCAYMGN
---CCNATGTGGAGYMGNGGNAGYCAYGGNGGNGCNCAR------CCNCARGAYGAYMGN
CCNACNYTNGCNCCNAAYMGNTTYTCNGCNYTNACNAAYGAYGAYGGNMGNAARTCNTTY
CCNMGNTCNCCNTCNMGNGGNGARGGNGGNGCNGGNMGNGGNYTNMGNCARGGNCARACN
GCNGGNCAYGGNMGNGGNAARYTNATGACNMGNTCNAGYCARGARGGNGAYMGNMGNGAY
GCNATHGCNAAYACNMGNTCNTTYATGGGNGGNMGNTCNCARAAYTCNAGYMGNGAYAAY
AGYTGGAAYMGNGAYGAYMGNMGNCARTTYATGGGNCCNMGNGGNTCNTAYGARMGNGAY
AAYCCNATGACNMGNAGYGAYAGYGCNGTNAAR---------GARTTYAARGCNCCNGCN
CCNCCN------GCNGTNAARCARATHAGYGAYTCNGAYYTNGARAARAARGCNAARAAY
ATHYTNGAYGARTAYYTNAAYATHAARGAYYTNGARGARGCNMGNYTNTGYGTNAARGAR
YTNAARGGNCARGAYCAYYTNCAYYTNTTYGTNACNTCNTGYATHAAYAGYGTNYTNGAR
TCNAARAGYGARGCNMGNCARAAYACNGGNAAYYTNTTYCAYGARYTNGTNAGYAGYAAY
ATGYTNACNTCNAGYATGTAYATHAARGGNYTNAAYGARGTNYTNCARTAYGCNAGYGAY
ATGGTNGTNGAYATHCCNACNYTNTGGACNTGYYTNGCNCARGTNATHAGYCCNYTNYTN
GTNGGNGGNACNYTNACNTGGCCNATGYTNAARGARGCNATGAGYCCNCAYYTNGAYAAY
MGNGAYGGNGCNAARYTNATGGCNTGYGTNYTNTCNCARTGYGTNGARAARCARGGNGAR
AAYGAYGTNTCNCARAARTGGCARAGYAGYGGNYTNAGYTGGTCNATGTAYYTNAAYGGN
GAYGARGTNGARTCNTTYGTNAARGAYAARAAYYTNGGNTTY---------ACNYTNGGN
GAYGCNTCNGGNTCNGCNAAYCCNYTNCCN------------------------------
GARYTNGAYGAYATGATHMGNAGYMGNGCNCCNACNAAYTCNATHYTNTCNTAYATHGAR
AARTCNACNACNAAYAAR---TCNGAYGCNAGYTTYATHMGNGCNYTNACNACNTCNATH
GTNTCNTCNTCNATGACNGAR------------AARMGNTTYAGYGARGARGTNTTYYTN
AGYCAYAARGARATHYTNAARMGNTAYATH---GGNAGYGAYYTNGGNYTNCARYTNCAR
GCNYTNTAYGCNYTNCARACNYTNATGGCNAARYTNGARCAYCCNTCNGGNGTNYTNTCN
AARGTNTTYGARYTNGTNTAYGAYGARAAYATHGTNGARGARGAYGTNTTYTAYAARTGG
GARAARTGYACNGAYCCNCARGARCARGARGCNAARGGNACNTGYGTNATGCARACNMGN
CARTTYTTYGTNTGGYTNMGNGARAAYGARGARCCNGARGCNGARTCN------------
------------------------------------------------------------
------------------------------CCNCARGARTCNAAYGAYGAYTGGATGGAY
GARYTNAAYAAYYTNGGNGAYCCNYTNGGNGAYGAYAGYATGGARGCNTTYGTNAAYYTN
GAYCARTTYYTNAAYGGNAAYTCNTTYTTYGAYGAR------GARGGNAAYYTNACN---
YTNAAYACNACNGCNGARGTNACNCCNATHATHGAYTTYGGNCARCAYTCNGGNGAYGCN
ATHYTNAAYCARGAYTTYYTNYTNCCNCCNGARGARCARGTNGTNATHCARCAYCCNCAR
AARACNTGYMGNAARMGNCCNGCNCCNTCN---------GCNATHAARACNAGYYTNTAY
GARATHCCNGCNACN---------------ACNTAYACNACNACNGTN------GARCAR
GTNYTNTCNGAYACNGARYTNGAYCAYGAYTAYAGYTCNAARMGNCARMGNATGTCNACN
CCNTCNGARATH---------------TAYAARCCNTCNACNAGYGGNACNGTNACNAAY
AARAARTCNTCNMGNCCNTCNAGYYTNCCNCARACNGTNYTNACNCCNTCNGAYGAYTAY
GARGAYGGNGTNTTYYTNGAYAAYAGYATGGAYAARCARACNGTNMGNMGNATHAARAAY
AAYTAYGCNTCNAARMGNTCNMGNGARCARMGNAARCARAARYTNAGYGAYATGGAYATH
GARGCNGARGAYYTNGARGTNMGNAAYCARGARYTNMGNGARAARATHGTNCARYTNGAR
AARATGGCNAARGARATGAARACNGCNYTNGTNGCNAARATGACNGGN------------
------------------------------------------------------------
------------------------------------------------------------
------------------------------------------------------------
------------------------------------------------------------
------------------------------------------------------------
------------------------------------------------------------
------------------------------------------------------------
------------------------------------------------------------
------------------------------------------------------------
------------------------------------------------------------
------------------------------------------------------------
------------------------------------------------------------
------------------------------------------------------------
------------------------------------------------------------
------------------------------------------------------------
------------------------------------------------------------
------------------------------------------------------------
------------------------------------------------------------
---------------------------------GGNGCNGARGTNTCNGCNGGNAARAGY
GARYTNTCNTCNTCNTCNGCNCCNCCNTCNCAYCCNGCNTCNGAYCCNCCNCCNGAYGGN
GARGGN---GGNGCNACNGCNAGYGGNGCNAGYGCNTAYAAYAARGAYATHGTNCCNGAY
ATHAAYAARAAYAAYMGNYTNAARGAYACNTCNGGNGTNACNAGYAGYTCNCARTCNTTY
GTNTTYGGNAGYAAYYTNTCNCARMGNGTNACNGGNTTYGCNTCN---TCNCCNGCNGAR
AAYGARGCNGCNCCNTCNTCNGGNTTYGTNTTYGGNCARTCNYTNGCNTCNMGNGCNATH
GTNGARACNAAYGGNTCNGCNCARCAYAARGAY---GARGARAGYGAYTCNGAYTCNGGN
AAYAARYTNAAYCARACNYTNGARGARTCNGCNAARGARTAYCARGCNAARCAYGAYAAY
AARACNGARYTNAARGTNGTNGARACNATHACNGGNGARGARGARGARTCNAAYGTNYTN
CARGTNAAYGCNAARYTNTTYTTYTTYGARACNAGYAAYGAYACNTGGATHGARMGNGGN
MGNGGNACNATHMGNYTNAAYGAYATGTCNGCNAARGAYAAYACNAAYTTYCARTCNMGN
YTNGTNATGMGNACNCAYGGNAGYYTNMGNYTNGTNYTNAAYACNAARATHTGGCCNGGN
ATGTCNYTNGARMGNGCNTCNCCNAARTCNATHMGNATHACNGCNATGGAYACNGAYGAR
ACNATHMGNATHTTYYTNATHACNACNAAYGTNAARGAYTCNGARAAYYTNYTNMGNGCN
ATHGAYTGGMGNATHCARCARYTNAARATHCARGARGARCCNTCNMGNCARTCNTCNGAR
GCNMGNACNGGNGAYAARMGNAARGCNGAYGAYTCNGAYTTYGARCAYCCNCAYAARAGY
AARAARGTNAAYAGYTCNCCNGAYCARAGYATHTCNATHAGYAARAARGARGARTCNGAY
AGYAGYGTNCARGAYCCNGARACNGARGCNTCNTGYGARAGYCAYTCNTCNTCNYTNACN
ATHAARTCNGARTCNGAYTTYCARTGYATHCAYTGYGGNTGYGARGTNGARAARYTNTAY
CAYGAYTAYAARGCNGGNACNATHAARYTNATGAAYTGYAARYTNTGYGGNAAYGTNGTN
GAYAARTAYGTNGARTAYGAYTCNAGYATHATHYTNYTNGAYGTNYTNYTNYTNCAYAAR
CCNGCNTAYGCNCAYYTNYTNATHAAYGTNAAYGTNAARTCNTAYTGGMGNGCNGCNGTN
YTNYTNTGGGTNATHCARGCNTTYGTNAARYTNATHCARCARMGNTCNGAR---------
------------------------------------------------------------
------------------------------------------------------------
------------------------------------------------------------
------------------------------------------------------------
------------------------------------------------------------
------------------------------------------------------------
------------------------------------------------------------
------------------ATHACNYTNAARGARGGNMGNGAYYTNGTNGTNMGNGAYAGY
TGYGGNACNAGYGAYCCNTAYGTNAARTTYAARTAYGGNGGNAARATGGTNCAYAARAGY
MGNACNATHYTNAARAAYYTNAAYCCNMGNTGGGAYGARCARTTYACNATHCCNGTNGAY
GAYATHGAYAARCCNYTNGGNGTNAARGTNTAYGAYTAYGAYMGNGCNTGGAAYGAYGAY
CCNATGGGNACNGCNGARGTNGAYYTNTCNACNYTNGAYGARAAYAAR------------
------------------------------------------------------------
------------------------------------------------------------
------------------------------------------------------------
------------------------------------------------------------
------------------------------------------------------------
------------------------------------------------------------
------------------GARGGNTAYAARYTNCARGTNGARAAYGTNCAYCAYCCNATG
AARACNYTNACNGARGTNATGGARTTYTTYGTNGTNACNTCNGGNCCNCARTCNACNAAR
CCNATGACNTGYAAYAGYYTNCARGARYTNGGNATH------------------------
------------------------------------------------------------
------------------------------------------------------------
------------------------------------------------------------
------------------------------------------------------------
------------------------------------------------------------
------------------------------------------------------------
------------------------------------------------------------
------------------------------------------------------------
------------------------------------------------ATGGCNTCNTCN
AAYYTNTCNMGNACNYTNGCNAARTCNYTNAARGGNMGNACNTTYGCNGCNGCNGCNGCN
GCNCARGCNGARAARGTNAAYGCNGCNAAY------------TGYTCNATHAARACNYTN
GAYAAYGGNYTNCAYGTNGGNGTNATHAAYTCNAAYTCNCCNATHGCNMGNGTNGCNGTN
GTNGCNCARGCNGGNTCNMGNTTYGARAAYGGNGAYGAYYTNGGNATHTCNCAYTTYYTN
MGNATGTCNAAYAARYTNMGNACNATGACNCAYTCNAGYATHGGNMGNACNMGNACNATH
CARCARYTNGGNGCNGAYYTNACNATHATGGGNACNMGNGARTAYATHTAYTTYAARAGY
GCNGTNACNMGNAAYTGYYTNAARGAYGTNGTNACNGTNYTNMGNGAYGTNACNACNTAY
CARGCNTAYYTNCCNTGGGARGTNGCNGAYATHCARAARGAYCARAAYGGNATGGCNYTN
GAYYTNGCNGTNYTNGAYACNMGNCCNGAYATHGGNGCNYTNGARYTNYTNCAYTCNGCN
GCNTTYMGNAAYACNYTNGGNAAYTCNYTNTAYGCNCCNGARCAYATGATHGGNAARTAY
GARCCNAARCARYTNATHCARCAYGTNMGNAARYTNTTYGGNAAYGGNMGNATHGCNYTN
GTNGGNATHGGNGTNGAYCARGCNGARYTNGARGARYTNGCNTCNACNTTYGAYCCNYTN
AARCCNTCNGGNGTNACNACNGARAARGCNACNTAYTAYGGNGGNGGNGARYTNMGNCAY
AAYGTNGGNGGNGGNYTNGCNCAYGTNGCNGTNGGNTTYCARGGNCCN---------AGY
AARGAYYTNYTNGCNGTNGARGTNYTNMGNCARATHYTNGGNTCNGGNCCNCAYATHAAR
TAYAGYAGYGGNACNTCNGCNGCNYTNYTNGCNAARGCNGCNGCNGGNGCNACNGAYGCN
CCNTTYCAYGTNTCNGCNYTNAAYGCNACNTAYTCNGAYAAYGGNYTNTTYGGNTTYACN
GCNGTNGCNCAYGCNTCNCARATHGAYAARGTNGTNCARGCNGCNGCNAAYCARYTNAAR
GAY---YTNGCNACNAAYGTNTCNGAYAARGAYATHGCNMGNGGNAARAAYCARYTNAAR
GCNGARATHTGYATGCAYTTYGARAAYCCNGAYGTNYTNYTNAAYTGGYTNGGNGARCAR
GTNTTYCAYGGNAAYGAYGTNGTNACNCCNGARGAYATHTAYAARATGGTNGAYGGNATH
AAYGCNTCNGAYGTNAARAAYGCNGCNGGNACNGCNYTNAARTCNAGYCCNTGYATGGCN
GCNGTNGGNAAYACNACNAAYGTNCCNTAYYTNGAYAARYTN------------------
------------------------------------------------------------
------------------------------------------------------------
------------------------------------------------------------
------------------------------------------------------------
------------------------------------------------------------
------------------------------------------------------------
------------------------------------------------------------
------------------------------------------------------------
------------------------------------------------------------
------------------------------------------------------------
------------------------------------------------------------
------------------------------------------------------------
------------------------------------------------------------
------------------------------------------------------------
------------------------------------------------------------
------------------------------------------------------------
------------------------------------------------------------
------------------------------------------------------------
------------------------------------------------------------
------------------------YTNYTNTTYAARAAYYTNCAYTAYTTYYTNTGYGGN
TTYGTNAGYYTNTGYTGYYTNACNGGNTTYGGNAAYTTYGTNGTNTTYATHYTNCCNTCN
AGYTAYAAYACNGTNTCNTCNMGNGGNTCNGTNGTNGCNAGYTTYYTNTGGAAYGGNGGN
YTNATHYTNYTNTTYATHGGNCARCAYTCNTTYATGGCNACNCCNTGGTTYAARMGNCAR
YTNCARTCNTGGYTNGGNATHTCNGTNTCNGARMGNYTNGTNTAYYTNTTYGGNACNAAY
YTNTGYYTNYTNYTNATGATHGTNTGYTGGCAYMGNATHCCNGAYGTNTAYYTNTGGGAY
ATHGAYATHGARAAYCARTGGYTNYTNTCNACNTTYTTYYTNYTNYTNCAYATHGCNAGY
TGGATHGTNATGGGNYTNGARYTNYTNYTNATGGAYATHGGNCARTTYYTNGGNATHACN
CARGTNTAYAAYTAYCAYAAYAAYCARCCNCCNCCN---YTNACNAAYAARAARMGNMGN
NNNMGNGARYTNTTYTCNMGNATGMGNCAYCCNGGNCCNATHYTNYTNTCNGTNYTNYTN
TGGYTNCARCCNGCNATGACNYTNGAYMGNGTNYTNYTNGCNTCNGTNTTYACNGCNTAY
YTNGTNYTNTGYAARGAYTTYGARCAYCARCAYTGYAARTGGGCNAARAARTAYTAYAGY
------------------------------------------------------------
------------------------------------------------------------
------------------------------------------------------------
------------------------------------------------------------
------------------------------------------------------------
---------------------------------------------------TGGAARACN
AARGARGTNGCNGARTGGTCNGAYGCNGTNGGNYTNGGNGARCAYACNTCNYTNTTYYTN
GGNAAYAARATHGAYGGNATHCAYYTNYTNACNACNGAYGGNYTNCAYYTNCARMGNYTN
MGNGTNAAYACNGCNCARGARGCNGTNMGNATHGARAAYCARATHMGNGARYTNAAYTAY
GCNAARMGNCARTGYGTNGGNAAYATHGARACNYTNCCNTAYATGTAYTAYAARGCNYTN
AAYYTNGGNCAYCAYCCNCCNCCNMGNTAYTAYGGNGARYTNYTNCAYTAYAGYGCNAGY
TTYTTYCCNGGNTTYMGNACNGCNCARGAYTAYATHGCNGTNGGNAARGTNAAYCARTGG
TAYGAYTTYTGGAARATGGCNYTNACNCAYAARTGYTGYGTNTTYATHMGNATGTGYGTN
AGYACNMGN---AARMGNGARAARGAYGAYTAYGGNCCNACNGARGTNAAYGCNGTNCAR
ACNTTYAGYGAYATGAAYGTNCARYTNACNAAYCARACNTTYGGNAAYAARTTYACNGTN
MGNGARATGAARGTNTCNAARGGNAARGTNACNMGNAARGTNGTNTGYTTYGAYYTNAAY
---------------YTNCAYGGNYTNATHGTNGAYGAYATGYTNACNTTYGGNMGNCAR
GTNMGNAARCARCARCCNGCNAAYGCNACNCARCCNATHGTNATHCARTCNAGYGARGGN
GTNACNAARACNTCNMGNATHATHGCNYTNGAYTAYTTYATGCARTTYGTNGAYTCNTCN
GGNMGNGAYAAYGTNATHGAYGTNTTYGAYTAYGTNTCNATGYTNMGNAARCARMGNCCN
GGNATGGTNGAYACNGTNGARGARTAYGTNACNATHAAYGCNGAYGTNGCNGARYTNATH
MGNAARATGGARAGYGAYYTNGARYTNATHCAYYTNTAYCARCCNCCNTCNGAYTGYGAY
GGNGTNMGNTGYAAYGAYTGGYTNCCNACNTTYYTNTAYTGYATHGTNGTNCCNGTNGCN
GTN---GTNTTYATHYTNATHYTNATHGTNGTNATHTGYAGYTGYMGN---AARTCNTGY
AARTGYAARAARTAYTCNTCNYTNATHGGNGARAAYAAYAAYATHCARYTNGARGAYTAY
AAYACNATHMGNMGNGCNTCNYTNAGYYTNMGNCARATGTCNCAYAAYMGNGARACNCCN
ATHATGGGNAGYMGNTCNGGNTCNTCNGCNACNYTNGAYMGNTCNTGYMGNMGNAAYMGN
MGNGGNMGNGARTCNTGYAAYTCNGCNCCNGGNACNYTNCARMGNCARAAYMGNMGNCAR
TCNACNACNGAYGAYGARMGNCCNYTNCCNCCNTGYCARTCNGAYYTNGGNGTNTCNAGY
GAYGGNCARMGNCCNTCNCCNCCNCCNTAYTCNATGCARTCNAAYAGYGGNYTNTTYGGN
TCNGGNACNGTNCCNTCNGGNGAYGTNCARACNAGYTTYATHTCNGAYAAYTCN---GAR
MGNAAYGGNCAYGGNTCNCARGCNYTNYTN------------------------------
------------------------------------------------------------
------------------------------------------------------------
------------------------------------------------------------
------------------------------------------------------------
------------------------------------------------------------
------------------ACNAAYGARGAYGGNCCNTCNTTYTCNTTYAAYTTYYTNATH
GCNYTNGCNGCNAAYMGNMGNYTNTTYYTNAARTCNGAYATHMGNAARACNAAYAARAAY
GGNGTNMGNGGNAAYYTNTGGYTNATHAAYCCNGAYAAR---------------------
------------------------------------------------------------
------------------------------------------------------------
------------------------------------------------------------
------------------------------------------------------------
------------------------------------------------------------
------------------------------------------------------------
------------------------------------------------------------
------------------------------------------------------------
------------------------------------------------------------
------------------------------------------------------------
------------------------------------------------------------
------------------------------------------------------------
------------------------------------------------------------
------------------------------------------------------------
------------------------------------------------------------
------------------------------------------------------------
------------------------------------------------------------
------------------------------------------------------------
------------------------------------------------------------
------------------------------------------------------------
------------------------------------------------------------
------------------------------------------------------------
------------------------------------------------------------
------------------------------------------------------------
------------------------------------------------------------
------------------------------------------------------------
------------------------------------------------------------
------------------------------------------------------------
------------------TGGAARGCNAARTGYATHAARYTNGARAARGTNATHAARACN
YTNTCNAAYCAYTGYGTNMGNGTNATHGAYCARCAYGARGAYYTNYTNATGAARTTYMGN
AARAAYCARGAYCARTTYAAYCARATGAARACNAARTAYCAYGARMGNGGNGARCARATH
AARAARGCNMGNGARGTNYTNGTNCCNATHTCNAAYGARYTNAARATGYTNMGNGARAAR
TAYGARATHGCNGTNGCNTGYCARGTNCARGCNGARACNTTYGCNATHGARACNACNAAR
ACNAAYAARAARYTNCAYMGNCARAGYCARATGYTNCARGCNAAYATGAARGCNAAYCAR
YTNGTNGARATHAAYATHGAYGAYGARGARCARGGNGAYGARGARGARAARAARTAYATH
GARAARYTNGGNCARCARATHGAYGARYTNGARGARGARAARACNGCNYTNAGYYTNCAR
ATHAARACNATGAGYAAYAGYYTNCAYGARGARCARGARACNAAYGARCAYYTNAARGAR
AARGTNGCNATGATGAARGAYGARYTNCAYCARTAYAARCARACNGTNAARCARCARGAR
GAYYTNYTNCARCARGTNGCNACNTCNTCNGARAARGCNTTYYTNGARTAYCARGAYATG
GARCARACNTAYAARCARGARATHATGGTNMGNAGYCARGCNGARMGNGTNGCNAAYMGN
YTNCAYACNGARMGNGAYCARGCNMGNMGNGARAGYGCNATGGCNYTNAGYAARGTNGCN
GAYAAYAARAARYTNATGGAYGCNATGYTNGARATHCARGAYYTNAAYAGYAARTCNGTN
CARATGAARGARGARTTYGARAARCARATHYTNGARYTNAARGARCARGTNAARGCNGCN
AARGARGTNTAYGAYGCNGARGCNGTNGAYGCNGARAAYGARGARYTNATHGARGARAAR
AAYGAYYTNCARGARAARYTNGARAARAGYGARGARGGNATGAARCARYTNAAYACNAAR
TAYAAYGAYYTNYTNGARACNTAYAARACNYTNGARAGYAARTAYAARGARGCNACNACN
GTNCCNCCNCCNCCNCCNCCNCCNCCNCCNCCNCCNGCNCCNACNAARAARTCNGARGGN
TTYYTNTCNMGNATHTAYGGNMGNAARGCNCARMGNGARAARGCNAARGARAARYTNAAR
AARGGNGGNGTNACNATGAAYGARGGNCAYACNAARGCNATHGARGARATGATGAARMGN
ATHCARGGNGGNAAYATHGGNYTNAARCCNGTNYTNCARMGNMGNACNCAY---------
------CCNGARAARGARGARACNAGYGCNATHTCNGARYTNCARGGNYTNYTNAGYAAR
ATGMGNAARTCNMGNAGYGARGAYGAYYTNTCNGTNTTY---GAYGAYTCNGGNGTNGAY
GARAAYTCNGARYTNGGNAARATHTTYAARAARMGNATHCAR------------------
---------GGNGTNCCNGARTCN------------------AAYCCNAAYCCNGARCCN
GARACNMGNCCNAARCCNYTNCCNMGNAARYTNTCNACNATHCCNGAYGTNCCNGARGAR
------------------------------------------------------------
------------------------------------------------------------
------------------------------------------------------------
------------------------------------------------------------
------------------------------------------------------------
------------------------------------------------------------
------------------------------------------------------------
------------------------------------------------------------
------------------------------------------------------------
------------------------------------------------------------
------------------------------------------------------------
------------------------------------------------------------
------------------------------------------------------------
------------------------------------------------------------
------------------------------------------------------------
------------------------------------------------------------
------------------------------------------------------------
------------------------------------------------------------
------------------------------------------------------------
------------------------------------------------------------
------------------------------------------------------------
------------------------------------------------------------
------------------------------------------------------------
------------------------------------------------------------
------------------------------------------------------------
------------------------------------------------------------
------------------------------------------------------------
------------------------------------------------------------
------------------------------------------------------------
------------------------------------------------CAYCCNTAYTCN
ACNGGNAGYATHCCNAAYTCNGCNGGNGAYAAYAAYGCNTCNYTNCCNGCNTCNGTNACN
GCNYTNTTYAAYMGNGCNGGNCCNGCNGGNTCNTCNNNNNNNNNNATHTCNAGYAAYAGY
AGYTAYAGYGCNCARGAYGCNGARGCNCARYTNAARGCNATGYTNTTYGGNGGNACNMGN
GAYTCNGCNTCNTCNAGYGGNACNGCNTCNCCNGCNGGNCCNCAYCCNAAYTTYCARMGN
MGNATHAARACNGTNGCNGARYTNGARGCNGAYATGCAYCARAGYTCNCCNCARAARMGN
GARCARCCNCARCCNMGNCCNACNGARGGNAAYAAR------GAYATGACNGCNTTYAAY
AARTTYYTNATHATGATHAAYGCNGCNGCNGARGCNAAYCARAAYGCNTCNCAYAARGAR
GTNCCNCARACNTCNGCNGCNGGNTAYGGNATGGTNCCNAGYCAYAGYGARTTYTCNCAR
GCNATGYTNMGNAAYAARGARCAYCARYTNCARYTNCARCARCARTCNGTNAAYYTNCCN
CCNCARGCNATGTCNACNCCNCAYGCNACNGGNAAYTCNTCNGAYCCNATHYTNAAYYTN
ATHCARCARAAYCCNTCNATHYTNATGAARCCNGTNACNTCNTCNCCNAAYAAYCCNACN
ATGTTYGCNGCNCARCCNTCNGGNATGCCNTCNAAYGCNMGNGTNGTNTCNCCNYTNYTN
TTYAGYCARCARCCNCCNYTNCAYYTNAAYGCNCCNTCNCCNATHCAYCCNTCNCARYTN
TCNCCNTCNTCNYTNACNCARTCNCCNGTNYTNCARMGNGGNATGAGYCCNCARGARYTN
GCNGCNCAYGCNCARGCNGTNATGCARAGYCARYTNYTNAARMGNCARCAYCARAAYCAR
AGYGARMGNTTYAAYMGNAARCARGARAGYMGNTCNAARTCNCCNCCNGGNCARATHAAR
GTNGTNAARCCNCARCCNGCNGCNCARCCNGTNYTNCCNCCNACNCCNCARCCNAARGGN
TCNACNGTNAAYACNTTYACNCCNACNTCNGTNYTNGTNAARATGCAYTCNGAYAARGCN
CARGARAARGARAAR---------------------------------------------
------------------------------------------------------------
------------------------------------------------------------
------------------------------------------------------------
------------------------------------------------------------
------------------------------------------------------------
------------------------------------------------------------
------------------------------------------------------------
------------------------------------------------------------
------------------------------------------------------------
------------------------------------------------------------
------------------------------------------------------------
------------------------------------------------------------
------------------------------------------------------------
------------------------------------------------------------
------------------------------------------------------------
------------------------------------------------------------
------------------------------------------------------------
------------------------------------------------------------
------------------------------------------------------------
YTNTTYTCNYTNYTNTTYYTNTGYCCNYTNCCNGAYAAYCCNTCNYTNTAYCARACNATH
TCNCARYTNMGNGTNGCNATHAAYGTNGARYTNYTNGAYTAYMGNGARTAYYTNAAYGTN
AARTCNCARMGNAAYATHACNATGACNAGYTAYTTYGARAARTAYCCNGGNYTNATHCAY
TTYATHTTYGTNGAYMGNMGNATGCAYCARATGACNGTNCCNGCNYTNAAYATHTCNYTN
AARGARGGNGARACNGCNAAYACNAGYTCNTAYYTNAARCARAAYATHTGGMGNATGTAY
CARCAYATGATGGARAARYTNTCNGARGGNTAYACNACNATHATGYTNCARGARGGNGAY
TTYCAYTAYTCNTAYTTYYTNTGGTTYGARGAYAGYGCNGGNAAYCCNYTNGCNGTNCAR
GAYAGYTTYAARCCNACNAGYAARTGGTCNTAYCCNGGNATHYTNTGYGGNTCNTTYTAY
MGNGAYATHATHCARCARTGYTTYCCNCARACNYTNAARAAYTCNGTNTTYTGYTTYGAR
ATGTTYATGATGCAYGTNGGNAGYGTNCAYCCNCARTAYATHGCNATGCAYTCNAARAAR
YTNGCNGCNGARYTNTGGGARATGTCNGGNGAYGCNTAYACNACNYTNAGYYTNTTY---
------------------------------------------------------------
------------------------------------------------------------
------------------------------------------------------------
------------------------------------------------------------
------------------------------------------------------------
------------------------------------------------------------
------------------------------------------------------------
------------------------------------------------------------
------------------------------------------------------------
------------------------------------------------------------
------------------------------------------------------------
------------------------------------------------------------
------------------------------------------------------------
------------------------------------------------------------
------------TCNCARMGNCARTCNGCNACNAGYAGYGCNAGYGGNAARATGAARMGN
TCNGARMGNCAYATGATGMGNYTNAARAGYATHATHACNAARGCNYTNTCNGARAARGGN
GTNAARGARAAYAAYGCNATHCAYCARGCNTGYGCNAARAAYYTNYTNAAYGTNAGYATH
GTNYTNYTNAARACNYTNCCNAAYTCNCARAAYYTNACNGCNGARATGAARTCNGTNGTN
TAYGGNCARGTNCARCARATHATHAAYYTNGARAARMGNMGNTCNGGNATHTCNYTN---
------------------------------------------------------------
------------------------------------------------------------
------------------------------------------------------------
------------------------------------------------------------
------------------------------------------------------------
------------------------------------------------------------
------------------------------------------------------------
------------------------------------------------------------
------------------------------------------------------------
------------------------------------------------------------
------------------------------------------------------------
------------------------------------------------------------
------------------------------------------------------------
------------------------------------------------------------
------------------------------------------------------------
------------------------------------------------------------
------------------------------------------------------------
------------------------------------------------------------
------------------------------------------------------------
------------------------------------------------------------
------------------------------------------------------------
------------------------------------------------------------
------------------------------------------------------------
------------------------------------------------------------
------------------------------------------------------------
------------------------------------------------------------
------------------------------------------------------------
------------------------------------------------------------
------------------------------------------------------------
------------------------------------------------------------
------------------------------------------------------------
------------------------------------------------------------
------------------------------------------------------------
---------------------AARTCNAGYTCNAGYTCNMGNAARAARNNNNNNMGNAGY
MGNAGYAARAGYMGNGAYMGNAARMGNTCNMGNAGYMGNGARMGNAAR------------
---------------------------------------MGNGAYGGNMGNMGNMGNAGY
MGNAGYMGNGAYMGNAGYMGN---GARMGN------------MGNMGNMGNAGYMGNAGY
AARAGYMGNGAYMGNMGNMGNMGNAGYMGNAGYMGNGARMGNAARMGNGGNTCNAGYMGN
AGY---------MGNGARMGNYTNCCNGARYTNACNGTNGARGARMGNGAYGTNMGNACN
ATHTTYTGYATGCARYTNTCNGCNMGNATHMGNCCNMGNGAYYTNGARGARTTYTTYTCN
TCNGTNGGNAARGTNMGNGAYGTNMGNYTNATHACNGAYAAYAARACNMGNMGNTCNAAR
GGNATHTCNTAYGTNGARTTYGCNGAYCCNGARTCNGTNACNYTNGCNATGGGNYTNACN
GGNCARAARYTNYTNGGNGTNCCNATHYTNGTNCARCCNTCNCARGCNGARAARAAYMGN
GCNCARCCNGCNACN---GCNACNCCNACNCARAARYTNGCNCCNGARGGNCCNYTNMGN
YTNTAYGTNGGNTCNYTNCAYTTYAAYATHAGYGARGAYATGYTNMGNGGNATHTTYGAR
CCNTTYGGNAARATHGTNGAYATHAARATHATGAARGAYCAYGARACNCARMGNTCNYTN
GGNTTYGGNTTYATHAGYTTYGCNAAYGCNGAYGAYGCNAARAARGCNYTNGAYCARYTN
AAYGGNTTYGARYTNGCNGGNMGNCCNATGAARGTNGGNCAYGTNACNGARMGNGGNGGN
GARGGNCCNCCNCAR------AAY------GGNGTNGGNGGNCAYYTNGAYACNGAYGAR
ATGGAYMGNGCNGGNATHGAYYTNGGNGCNACNGGNMGNYTNCARYTNATGGCNAARYTN
GCNGARGGNACNGGNTTYCARATHCCNCARTAYGCNGCNAAYGCNYTNAAY------ATG
AAYAAYCCNCCNCCNGCNGGNGTNCCNCCNGTNGTNCCNGGNTCN---------------
ACNGGNGTNCCNATHAAYATHGCNACNATHCCNACNCCNGCNCCNCCNCCNCCNCARCCN
CCNGCNGTNACNCCNGCNCCNCCNATHGCNACNCARTGYTTYATGYTNTCNAAYATGTTY
GAYCCNATHACNGARAGYMGNYTNACNTGGGAYCARGARGTNMGNGAYGAYGTNATHGAY
GARTGYAAYAARCAYGGNGGNGTNYTNCAYATHTAYGTNGAYAARAAYTCNCCNCARGGN
AAYGTNTAYGTNAARTGYCCNACNATHTCNGCNGCNGTNGCNTCNGTNAAYTCNYTNCAY
GGNMGNTAYTTYGCNGGNMGNGTNATH------------------------------TTY
ATGGGNCARAARCCNGAYATGGCNCCNTCNAARGCNCAYTTYACNATGAGYGARGARYTN
MGNTCNTCNACNATGTCNYTNAGYAARMGNAAYATGGTNATGGAYGARGAYMGNTTYGAR
GAYCARTTYYTNMGNTGYGGNATHTGYAARAGYMGNTTYGCNAARGGNTGYYTNCCNMGN
YTNYTNCCNTGYCAYCAYTCNTTYTGYCARCCNTGYATHGTNCARYTNTAYCARACNGCN
AARGARCAYMGNYTNAAYYTNCARTCNACNYTNMGN------------------------
------------------------------------------------------------
------------------------------------------------------------
------------------------------------------------------------
------------------------------------------------------------
------------------------------------------------------------
------------------------------------------------------------
------------------------------------------------------------
------------------------------------------------------------
------------------------------------------------------------
------------------------------------------------------------
------------------------------------------------------------
------------------------------------------------------------
------------------------------------------------------------
------------------GAYATGTTYTGGTAYYTNTTYYTNGAYAARTTYCARAARTCN
CARAAYTAYCARTCNAARYTNTTYAAYMGNATHTCNCAYAAYTAYGTNAARYTNATGATG
GCNMGNGTNGAYCCNATHGCNAARGAYACNTTYTTYAARGAYTAYCCNAARYTNATGTCN
CARGCNATHTAYGCNTCNTTYTGYTTYTGYTTYCCNGAYTCNTAYMGNCARTTYGGNGAR
ACNTTYAARGAYGARYTNACNTAYYTNGTNTAYGGNTGGATGGCNGGNATHMGNCCNGCN
CCNMGNAAYTGGYTNTCNTGGGAYATGGCNCAYYTNGARCCNCCNAAYYTNAARATGMGN
GARGAYYTNATGCARAARAARAAYAGYAARAARATGACNTCNTTYATHGAYTTYGAYTAY
YTNGAYTCNYTNATHTCNACNAAYGCNAGYCARTAYGCNTCNACNATGTCNYTNGCNCAR
TCNACNTCNAARGGNTCNACNAGYTCNAAYATHACN---TCN---MGNAARCCNMGNATG
CAYGCNMGNATHAGYAAR---ACNCAYAARCCNTTYYTNMGNACNTCNTCNCCNAAYAAR
GCNCAYTCNCCNTCN---TCNCARGAYATHAAYYTNATHGAYGCNGTNGCNGAYGCNCAR
AAYAGYCCNGGNAAYMGNGCNAARGARAARMGN---------------------------
GGNAARGAYGGNAARMGNCARAGYGARGCNYTNACNCCNATHMGNGARATGGCNAGYGAR
GAYGARGGNGARGAYTTYGARAARAARATHTCNCARATHTCNATGAGYCARATHMGNGAR
---AARGCNAARAARGARAAYGTNATHGARTCNCAYCCNYTNGGNAARGGNTGYCARTTY
ATHMGNACNGCNTTYAAYGTNGARGGNMGNAGYCCNYTNGTNGCNCAYTTYYTNCAYATG
AARGGNYTNGCNCARGAYGTNGGNCARAAYATHTGGATHCARMGNGTNGARGTNGAYAGY
YTNCCNGCNYTNGAYGCNACNACNTAYAGYGAYYTNATHGGNAAYTCNTCNAARACNATH
AARAARYTNGARTCNGGNTTYCARGAYATGTAYCAYAARAAYACNAARGAYAGYCARMGN
TTYATGMGNGAYCARCARAARATGYTNMGNGARCAYATGMGNAARCARTCNGCNYTNYTN
GCNAAYAARGARGARGTNAARGTNYTNTGYGAYYTNATHATHYTNGAYCARMGNAARAGY
CARGAYTCNGTNTCNGCNGGNGCNAAYGCNGCNATHGARGCNGCNYTNATGGCNCARGAY
------------------------------------------------------------
------------------------------------------------------------
------------------------------------------------------------
------------------------------------------------------------
---------GGNGCNATHAAYTTYGGNTGYGARCARGCNTCNTAYAAYAAYCCNCARMGN
AAYGCNTTYGTNGGNTAYAAYMGNTCNAARGTN---YTNAGYAARGARYTNATGTCNTCN
GTNGCNGTNTCNAARTCNGAYTTYGGNMGNCCNMGNAARMGNMGNATHMGNGAYGARAGY
GGNATHTGGGTNGAYGARAARGARYTNGARGGNAARACNATHGARCAYGGNGTNGTNGAY
AARAAYAARAGYGCNACNAARAARGGNAARGCNGTNAARCAYGTNTAYAAYCCNTTYAAR
YTNGTNCCNTGYYTNCCNTTYACNACNGARAAYCARGARCCNTAYAARATHGARGTNTTY
AAYACNGCNYTNTCNATHATGGAYATHCAYTCNCAYATHTCNAARACNGARGTNATHGGN
ATGYTNGGNGGNMGNTTYGAYGARGAYMGNMGNTGYYTNACNGTNACNATGGCNATHCCN
TGYAARAGYATGAGYACNGGNATGCARTGYGARATG------------------------
------------------------------------------------------------
------------------------------------------------------------
------------------------------------------------------------
------------------------------------------------------------
------------------------------------------------------------
------------------------------------------------------------
------------------------------------------------------------
------------------------------------------------------------
------------------------------------------------------------
------------------------------------------------------------
------------------------------------------------------------
------------------------------------------------------------
------------------------------------------------------------
------------------------------------------------------------
------------------------------------------------------------
------------------------------------------------------------
------------------------------------------------------------
------------------------------------------------------------
------------------------------------------------------------
------------------------------------------------------------
------------------------------------------------------------
------------------------------------------------------------
------------------------------------------------------------
---------------------------------------------------------YTN
ACNGARYTNTGGGCNAARCCNATHAAYCAYYTNTGGCARTTYTCNAAYAARGAYAARAAY
GCNGTNMGNMGNTTYAAYTAYATGATGTCNTTYMGNAGYCCNCAYTGYTGYATHTGYTCN
YTNTTYMGNAARTTYGARCCNGARAARGARTGGCCNAAYYTNYTNAGYGGNAARYTN---
---GARTCNGTNGTNATHCCNTCNMGNTCNYTNCCNATGATHCCNGARTCNTCNTTYGCN
ATHAGYGTNTCNAAYMGNACNCCNTTYTGYGAYTAYTCNCCNYTNGAYGARGAYGGNYTN
AGYACNYTNYTNATHTGYGCNAGYTGYAAYATGTGYGTNCAYGCNAGYTGYTAYGGNGAR
TTYMGNAARCCNAAYCAYGARGAYTGGCARTGYGAYGCNTGYGTNTCNATGGARTTYAAY
GARGAYATHGAYTGYGTNYTNTGYTAYATGMGNGGNGGNGCNYTNAARCARACNTCNGAR
GGNCARTGGGCNCAYGTNGCNTGYGCNYTNGCNATHAGYGAYGTNTCNTTYAARAAYATH
MGNTAYMGNGCNCCNGTNGTNGCNACNAARATHGAYCCNGARMGNTTYCAYYTNAARTGY
ACNYTNTGYGGNCCNGTNTCNCARCAYGTNGAYTAYCCNMGNCCNTGYATHCARTGYTCN
CAYGGNMGNTGYACNGTNGCNTTYCAYGTNTCNTGYGCNTTYATGGCNGGNATHAARTTY
GARATGAGYGAYTGGCCNGTNCCNACNTAYATHTCNTGYMGNAARCAYYTNCAYTTYMGN
CARAARAAYGAYGCNMGNMGNGAYATGCCNGAYYTNGGNYTNTGYAGYYTNGCNYTNGCN
AARCAYAARAAYAARMGNTAYTAYTGGGCNAARGTNYTNMGNGTNGAYMGNAARAARYTN
TAYGARGTNGAYTTYGAYGAYGGNTCNTAYAGYGARGAYYTNYTNCCNGARGAYATHCAR
AGYCAYAAYTGYYTNMGNGAYGGNCCNCCNATGCARGGNCARCAYGTNYTNATHAARTGG
GARGAYGAYAGYYTNTAYGGNGCNACNTTYMGNAARGTNAAYAAYAARGAYATHTAYACN
GTNGARTTYGARGAYGGNTCNYTNYTNCARGCNAARMGNAAYGARYTNTGGGGNGARACN
GARGARATHCCNAARCAYATHCARAGYMGNATGTCNAARGCNACNGARCARMGNYTNTTY
GARGARGARTCNCARGAYGGNTCNMGNAAYMGNMGNAARAARAARGTNGAYTAYYTN---
AARATGYTNGGNATHATHAARTGGATHCCNCARTAYMGNGGNGAYACNTTYGTNGCNGAY
YTNGTNGCNGGNYTNACNGTNGGNYTNACNGTNATHCCNCARGGNYTNGCNTAYGCNTCN
ATHGCNAAYYTNCCNCCNCARTAYGGNYTNTAYTCNGCNTTYATGGGNTGYTTYGTNTAY
TGYYTNATGGGNACNTCNAARGAYATHACNYTNGGNCCNACNGCNATHATGTCNYTNATG
ACNGCNACNTTYGGNTCNCCNGTNGCN------GGNGAYGTNACNYTNGCNGTNYTNYTN
ACNYTNATHTCNGGNGTNGTNCARYTNYTNATGGGNGTNYTNAARYTNGGNATHYTNGTN
AGYTAYATHTCNTAYCCNGTNATHAAYGCNTTYACNTCNGCNGCNGCNATHACNATHGCN
TTYGGNCARGTNAARAAYATHYTNGGNYTNAARGAYATHGAYMGNGARTTYYTNCAYATG
GTNTAYGARACNTTYGARAARATHCCNGARACN------------GARYTNCARYTNYTN
YTNAGYYTNCAYAARTCNYTNGTNYTNGAYGARCARACNCARAARATHAARTGYAGYYTN
ACNAAYCAYGARATGCCNGCNAARGTNTCNGCNATHGARAGYTAYGTNAARGGNAARAAR
TAYAARMGNYTNGCNGAYYTNGAYTCNYTNTCNTAYGARGARCAYAARCARCAYATHCAR
CCN------AAYAARAARMGNGARAAYGARATGTTYTGYMGNYTNACNYTNMGNCAYYTN
GARAARACNGCNTCNGCNATHCARMGNCAYYTNAARGGNAARAARTAYAARAAYGCNYTN
GCNMGNTGGAAYGARTGYAARAARACNGGNAARAARTTYAAYACNMGNAGYTCNAARMGN
CARACNGTNGAYGAYAAYGAYGAYGAYYTNACNAGYAAYGGNAGYGGNAGYGTNATGGAR
GAYGARATHTTYGAYGAYGARGARATHGAYGAYATGAGYGAYYTNTAYCCNGCNGCNGAY
TTYGARGARGAYATHAARGGNGARATGAARGARGARGCNGAYGAYGAYGAYGAR------
---------------ATGAARGARGARAAYGAYTCNACNCCNCARAAYATHTCNCCNAAR
ACNYTNAARAARCARAAYGTNAARCARGGNAARACN------------------------
------------------------------------------------------------
------------------------------------------------------------
------------------------------------------------------------
------------------------------------------------------------
------------------------------------------------------------
------------------------------------------------------------
------------------------------------------------------------
------------------------------------------------------------
------------------------------------------------------------
------------------------------------------------------------
------------------------------------------------------------
------------------------------------------------------------
------------------------------------------------------------
------------------------------------------------------------
------------------------------------------------------------
------------------------------------------------------------
------------------------------------------------------------
------------------------------------------------------------
------------------------------------------------------------
------------------------------------------------------------
------------------------------------------------------------
------------------------------------------------------------
---------------------ATHYTNACNTGYTTYMGNAAYYTNCAYMGNGCNMGNMGN
GARGTNTTYACNGGNGAYGARMGNGCNYTNAAYGARGTNMGNAAYAARATHAAYACNGAR
TTYMGNGARAARYTNGAYGARACNGAYGCNGCNAARATHGARGARAAYTTYGTNYTNGCN
AARGAYGTNGCNTAYYTNYTNMGNTCNACNGTNATHCARYTNAARCARAARGAYGCNGAY
GAYGARACNTAYGARYTNMGNATHACNAARGAYACNCAYYTNCCNGARAAYACNCCNTAY
GAYCCNYTNAARGARATHCCNGTNAARCARMGNAARMGNAARGGNTCNCCNTGYTCNGAR
AGYTCNAAYTCNMGNTTYYTNGTNAARGGNAARGARATGAARGARTTYTTYMGNYTNACN
GARGAYTCNGTNATHAAYGAYTTYYTNAARATGGAYAGYTGYAARMGNATHGCNGAYAAR
TAYYTNYTNGCNATGGTNTTYGCNTAYTTYAARMGNGCNGAYTTYGTNYTNAARGAYTAY
ACNMGNATGAAYTTYTTYGTNGCNYTNTAYYTNGCNAAYGAYGTNGARGARGAYGARGAR
GARYTNAARTAYGARATHYTNCCNTGGGCNYTNGGNAARGARTGGAAR------------
------------------------------------------------------------
------------------------------------------------------------
------------------------------------------------------------
------------------------------------------------------------
------------------------------------------------------------
------------------------------------------------------------
------------------------------------------------------------
---------------------------------------------GGNCCNGAYGARTCN
TTYTAYYTNCARCAYGCNGTNYTNAGYACNYTNMGNAAYYTNGCNATHCCNGCNGCNAAY
AARCCNMGNYTNATGGARCAYAARGTNATGGARTCNTGYYTNTGYYTNGTNAAYTCNGAR
GTNATGGCNGTNATHTTYAARYTNYTNGGNYTNYTNMGNATGYTNATHGARGGNCARGAR
GCNGCNGCNGTNAARYTNGGNCARGARMGNGGNTTYYTNGAYTGYYTNTCNGARTGGTGY
AAYGTNGARGTNCAYGCNGGNGTNAARGGNGARGCNCCNMGNGTNATHGCNTCNYTNATH
AARAAYAGYMGNTCNYTNGCNGTNATHCARAAYYTNATHMGNGCN---------------
------------------------------------------------------------
------------------------------------------------------------
------------------------------------------------------------
------------------------------------------------------------
------------------------------------------------------------
------------------------------------------------------------
------------------------------------------------AGYGTNTAYTGY
YTNGTNAAYACNGTNGARAGYCCNATHTCNMGNYTNTCNTCNACNTAYACNCCNAAYGAR
YTNGARYTNTTYAARAARYTNATHGARTAYATHGTNGARTCNGARGAYGGNAARATHGGN
TCNMGNATHGCNYTNAAYYTNACNGARAARYTNGARAARMGNATGGGNAARGARGARGCN
CARAAYTTYTTYGAYAGYYTNGARAAYCARAARTGGATHGTNAARGAYGARAAYGGNAAR
YTNTCNYTNTCNATHMGNTCNYTNYTNGARYTNGAYCARTAYYTNCARGAYATHTAYCCN
ACNYTNATHAARAARTGYAAYYTNTGYGAYAARATHTGYATGCARGGNGAYTCNTGYACN
ACNTGYGGNGTNMGNATHCAYYTNAARTGYTCNAARACNTAYTTYTCNAARCARACN---
GARMGNAARTGYCCNGTNTCNACNTGYMGNGCNCCNTGGAGYCARCCNGAYATHACNGTN
CAYAARTAYACNMGNCARGCNAAYGGNAAYGTNMGNCAYCARTTYGTNMGNYTNYTNATH
CARGTNAARYTNGARTGYTTYGAYCARCARTTYGARYTNACNACNAARTCNYTNCCNTTY
TAYYTNTGYACNGGNGCNGTNCARGARYTNGARYTNATHGGNATGMGNATGTGGTAYTGY
GCNAGYAAYGAYGAYATGTAYTCNCCNTGYMGNYTNAARAARGARYTNCCNGCNAAYGAR
GTNTTYGAYTTYYTNGARAARMGNYTNCAR---TGYCAYTGYAARGARMGNATHYTNTCN
AARGARGCNMGNCARCAYYTNATGTCNMGNYTNGGNAARTCNGGNTCNACNCCNYTNGAR
MGNCARGCNATHACNGARAARGCNGTNAARGAYAARYTNYTNAARACNGAYGARAARGAR
AARAGYTTYACNYTNTTYACNTGGTTYTAYGCNTTYGTNAAYAGYATHGARACNGARYTN
TCNCARTAYTGGMGNGAYGGNATHATHTAYGAYYTNATGTCNTCNGAYGAYGCNGARCAR
YTNYTNYTNCARGAYCAYATHCCNYTNTAYACNGCNYTNYTNMGNCCNGCNAAYCARTAY
GTNCARAARCCNAAYTGYATHGAYGCNGTNATHAARYTNGCNGTNAGYATHAARTTYGAR
GCNGARGAYGGNGTNAARATHGAYACNACNGCNATHAARATGAARGTNATHGAYMGNCAR
GGNYTNAARGCNACNYTNGAYAAYATHCARTTY---------------------------
------------------------------------------------------------
------------------------------------------------------------
------------------------------------------------------------
------------------------------------------------------------
------------------------------------------------------------
------------------------------------------------------------
------------------------------------------------------------
------------------------------------------------------------
------------------------------------------------------------
------------------------------------------------------------
------------------------------------------------------------
------------------------------------------------------------
------------------------------------------------------------
------------------------------------------------------------
------------------------------------------------------------
------------------------------------------------------------
------------------------------------------------------------
------------------------------------------------------------
------------------------------------------------------------
------------------------------------------------------------
------------------------------------------------------------
------------------------------------------------------------
------------------------------------------------------------
------------------------------------------------------------
------------------------------------------------------------
------------------------------------------------------------
------------------------------------------------------------
------------------------------------------------------------
---------------------------------------------------------YTN
GAYGGNTAYAAYGGNACNYTNATGTGYTAYGGNCARACNGGNTCNGGNAARACNTTYACN
ATGACNGGNGCNACNGARAGYTAYMGNCAYMGNGGNYTNATHCCNMGNGCNATHTCNCAR
YTNTTYMGNCARGTNGARGAYMGNYTNGARAAYAGYATHAGYGTNMGNATHTCNTAYATG
GARATHTAYAAYGARCARATGTTYGAYYTNYTNGGNAGYTTYCCNGARTCNAAYTGGGCN
AAYAAY---AARGAYATHAGYAGYCARYTNGAYCCNATGGTNATHTCNGARAAYCARGGN
GGNGTNTTYGTNAARGGNYTNTCNTGYCAYYTNGCNCARAAYGARGARGARGCNYTNAAY
YTNYTNTTYGARGGNGARACNAAYMGNTCNATHGCNGCNCAYTCNYTNAAYAARCARTCN
TCNMGNTCNCAYTGYATHTTYACNGTNTAYATHGARTCNMGNTCNMGNGTNCARTCNAAY
GCNAARTAYACNGTNTCNAARYTNAAYTTYGTNGAYYTNGCNGGNTCNGARMGNYTNAGY
AARACNAARTCNGARGGNAARACNAARGARGARGCNATGTAYATHAAYAARTCNYTNTCN
TTYYTNGARCARGTNGTNGTNGCNYTNGCNGCNAARAGYMGNGAYCAYGTNCCNTTYMGN
CARTCNAARYTNACNCAYTTYYTNAARGAYTCNATHGGNGGNCARTGYAAYACNGTNYTN
ATHGCNAAYATGTGGGGNGARAARCARCARYTNGARGARACNGTNTCNACNYTNMGNTTY
GCNACNMGNATGATGTGYGTNGCNAGYGARCCNGCNAARAAYGARATHTAYGAYCCNGCN
YTNYTNGTNAARAARYTNCARAARGARATHAGYCAYYTNAARTCNGARYTNGCNATGCAY
GAYACNYTNACNAAYMGNAGYATGGTNTCNTAYGAYGCNYTNTCNGARCARCARAARTAY
GARATHMGNACNCARGTNMGNMGNTTYYTNGARGGNAGYYTNGAYGARATHGAYATHATH
AAYATHMGNCARATHGTNGGNTGYTTYGARACNTTYMGNGARACNTAYCARGAYATGGAR
MGNGARATGGARGCNAARYTNMGNGARAARTAYATGYTNATHGAYAARACNGAYCCNCAY
TCNATHGCNGCNGCNCARCAR---------------------------------------
------GCNGGNGTNCCNATHGCNGAYGAYGGNTCNTTYGTNGGNGARYTNGARGGNGGN
GGNTTYGGNGTNGGNTCNGCNATHAARAAYTCNMGNACNGAYAGYTCNGCNGTNGTNCAR
YTNAARAARAARGARMGNGARMGNGAYMGNAARMGNGGNTCNMGNGGNGCNAAYAGYCCN
ATHGCNGGNAARTCNYTNTCNAGYCCNTCNCARAGYGTNMGNGGNGARMGNAARGCNGAR
TCNCCNCCNACNCCNGTNGGNGARMGNGCNGAYAARGAYCARCAR------GARGGNTCN
GCNTCNCCNGTNAGYTCNACNGGNAAYATHTCNMGNCAYGARMGNAGYCARMGNCCNMGN
CAYNNNNNNGARNNNCCNNNNNNNGAYCCNCCNTCNGARGARMGNCCNGAYACNCCNCCN
ACNMGNAGYGTNGCNTTYGARGARTTYAARGGNGAYMGNGGNAGYGARATHAAYMGNATH
YTNATHGARAAYAARGARTAYYTNAGYACNTCNAARAARACNTAYTCNGAYYTNGCNAAR
CARATHAAYAAYYTNAARATHAAYATHGAYCARTCNMGNCARAAYYTNGAYCARYTNAAR
GTNCARMGNGARTCNGARGCNCCNATHATHAAYGARGARGGNGAYATHGTNATHAGYGAR
GARGARTTYAARGARATHACNAARYTNMGNGARYTNAARACNYTNTAYMGNACNAARMGN
GAYGARYTNGCNAARACNGARTCNGARGTNAARTAYTGYCARAARYTNGTNGAYCARTGY
MGNYTNMGNYTNATHCARGARTTYGAYAAYTGGTAYAGYGARAGYTTYYTNACNGCNTCN
GARGARAAYCARACNAGYYTNGGNGTNGGNAGYGGNGTNMGNCCNGGNGTNATGYTNCCN
TTYACNGGNYTNGCNAAYGARGAYGARCARGARAARTTYGARMGNYTNCARYTNGARYTN
ATGATGAAYAAYCCNGARTCNGCNGCNTTYTAYAAYGCNCARATGMGNACNGCNMGNMGN
AARATHTAYGGNGCNGCNYTNACNCARCCNCARCCNGCNTTYMGNMGNCARGCNGGNACN
CCNACNATGACNTTYMGNAAYCARCCNCCNGGNATHATGCARGTNCARTAY---------
------------------------------------------------------------
------------------------------------------------------------
------------------------------------------------------------
------------------------------------------------------------
------------CCNAGYGTNMGNCARYTNTCNGCNAARTTYGARTGGACNATHTAYGAY
TAYTAYGAYAARYTNGARMGNGARGGNAARGGNYTNATHACNAGYACNGTNTCNGARCCN
TTYTAYGTNGGNCARTTYGGNTAYMGNGTNTGYYTNGAYGCNTAYYTNAAYGGNAAYGGN
CARCAYMGNGGN------ATGTCNYTNTTYYTNMGNGTN---------------------
------------------------------------------------------------
------------------------------------------------------------
------------------------------------------------------------
---------------------------------------------------------ATG
GAYTTYGAYTCNTCNGCNAARTTYATHTCNTCNYTNTCNAARTTYYTNCARTCNYTNTGY
AAYGGNTAYGTNGARTTYAGYGAYGGNGTNGARGTNATHGGNCAYATHTAYYTNAAYGTN
GAYACNGGNAARAARATHGAYTAYGTNYTNAAYGARAARGTNTGYAARACNAAYGARAAY
AGYGTNMGNTTYATHAGYAAYAGYTTYCAYGCNCARCCNGCNGARAARCCNAARCCNAAR
CCNCCNCCNCCNCCNACNCCNCCNCCNCCNCCNCCNACNAAYCARGAYGAYGGNGARATH
ATHYTNATGGARGAYACNGARAGYAARTCNAAYYTNTTYCARCCNCAYAAYTCNAAYTCN
TCNAGYACNMGNCCNAARCCNCAYCAYTCNCARGGNGCNTCNAARMGNCCNCAYAGYCAR
TCNTTYTCNTCNCAYMGN---GCNTCNAARGCNGCNMGNTAYTCNTCNTCNTCNATHMGN
CCNAAYGTNCCNCCNCCNACNAAYGAYAGY------------------------------
AAYYTNTCNACNCCNACNGARTCNGARYTNTCNCAYYTNTCNCAYGTNTTYCCN------
---------GAYAAYAAYGAYCCNGARCARAARGAYGTNYTNGAYAARGARATGAAYGTN
GTNGAYATHAARCARGARTGYGAYCCNACNGTNGARCARGGNGGNGGNAAYAGYTAYGAR
GAYCARCARGAYGCNTCNTAYTAYTCN------TTYCCNATH------TTYATHGTNGAY
GCNTTYACNAARGTNGCNATGAGYGGNAAYCCNGCNGCNGTNTGYYTNGTNCCNCARGAY
ACNACNYTNTGYGAYGAYGARATGCARAARATHGGNGCNGARATGAAYYTNTCNGARACN
GCNTTY------GTNTGYAGYAARGAYGGNGAYTTYAARTCNAGYACNGAYTAYTCNYTN
MGNTGGTTYACNCCNACNAAYGARGTNGAYYTNTGYGGNCAYGCNACNYTNGCNTCNGCN
GCNGTNYTNTTYCARGAYGTNGGNAAYTCNAAYGARACNGTNGAYTTYCAYACNAARAGY
GGNACNYTNTCNGTNACNCARAGYCARTCNAARCCNGGNTAYYTNGCNATGGAYYTNCCN
AARAAYGARCCNYTNYTNCARAARATHGAYGARTTYCARGAYYTNYTNYTNAARTGYYTN
GAYGAYYTNGAYATGGTNCAYGARGTNAGYTAYTCN---TCNACNACNAARAARYTNYTN
GTNMGNYTNAARGAYGAYYTNAAYMGNTCNGTNYTNGARMGNYTNCARCCNAARAGYTCN
GARYTNYTNGARGTNGAYACNCARGGNAARGTNAARGGNATHGGNYTNACNYTNMGNGGN
TCNAARGCNAAYGGNTGYGTNGAYCCNGGNGGNAAYGTNTAYGAYTTYGTNTCNMGNTAY
TTYGCNCCNTGGAAYGGNATHCCNGARGAYCCNGTNACNGGNTCNTGGCAYACNGTNGCN
GGNCCNTAYTGGGCNAARCARYTNGAYAARCAYCARYTNTAYGCNMGNCARTGYTCNGCN
MGNGGNGGNGAYYTNCARGTNGARATHAARGAYACNMGNGTNACNGTNATGGGNCARGCN
GTNATHAAYYTNAARGGNGTNTTYTAYGTNATGGGNAGYAAYCCNAARAARCARTCNAAR
TCNTTYAARGTNYTNCARTGGATGACNGARACNGARMGNGAYGARGAYACNACNGARGAR
GARCCNAARGCNACNGGN---------------CCNAARAARCAYACNAAYCCNGAYYTN
MGNCAYAAYGCNGAYGAYGAYGARATGMGNTTYACNGGNYTNCAYGGNAARGCNGAYATH
CCNTCNAARACNTTYGAYATGYTNAARAARATH---------------ACNCCNGTNACN
GARAAYGGN---------------------------------------------------
------------------------------------------------------------
------------------------------------------------------------
------------------------------------------------------------
------------------------------------------------------------
------------------------------------------------------------
------------------------------------------------------------
------------------------------------------------------------
------------------------------------------------------------
------------------------------------------------------------
------------------------------------------------------------
------------------------------------------------------------
------------------------------------------------------------
------------------------------------------------------------
------------------------------------------------------------
------------------------------------------------------------
------------------------------------------------------------
---------------------------------------------------------ATG
AARYTNATGGARCAYGGNTCNATHYTNAAYYTNGTNAAYYTNTAYAARACNGAYGCNAAR
YTNATGGGNCARGTNGARGGNTTYGCNTGYYTNGCNACNATHGARYTNYTNCAYYTNTTY
GARCARYTNCAYCARTGYGAYATHATHCAYGGNGAYATHAARCCNGAYAAYTTYYTNYTN
AAYGAYYTNCCNAARGTNTGYGAYAGYAARGAYCCNMGNACNGTNTTYGGNTCNCARYTN
CARYTNTTYTGYYTNATHGAYTTYGGNCARACNATHGAYATGCAYATGTTYCCNAARGGN
ACNACNTTYAARACNAAYACNTGYACNAARGGNTTYGARTGYATHGARATGMGNACNAAY
AARCCNTGGACNTAYCARACNGAYYTNTTYGGNYTNGCNGGNACNATHCAYGTNYTNYTN
TTYGGNTCNTAYATGAARGTNTTYGTNGARAARGGNACNTGGAARACNACNGGNAGYTTY
GTNMGNAARTGGAAYGTNCCNYTNTGGAARAARYTNTTYCARGARYTNYTNAAYATHCCN
TCNTGYGAYCAYYTNCCNAAYYTNGCNYTNYTNMGNGCNGARTTYGARGARTAYTTYTGY
TCNAGYYTNATHTCNTCNTAYAAYGAYTGGGTNAAYAARGTNAAR---------------
------------------------------------------------------------
------------------------------------------------------------
------------------------------------------GAYCARGAYYTNATHAAR
TTYTTYCCNCARGTNAAYAARTTYATHCAYAARGCNMGNATGGARGGNGGNGGNGTNYTN
GTNCAYTGYYTNGCNGGNGTNTCNMGNAGYGTNACNGTNACNGCNGCNTAYATHATGACN
GTNACNGARYTNGGNTGGMGNGAYGCNYTNAAYGCNATHMGNGGNAAYMGNAGYGTNGCN
AAYCCNAAYTAYGGNTTYCARAARCARYTNCARGTNTAYGAYTCNGARCARGTNGTN---
------------------------------------------------------------
------------------------------------------------------------
------------------------------------------------------------
------------------------------------------------------------
------------------------------------------------------------
------------------------------------------------------------
------------------------------------------------------------
------------------------------------------------------------
------------------------------------------------------------
------------------------------------------------------------
------------------------------------------------------------
------------------------------------------------------------
------------------------------------------------------------
------------------------------------------------------------
------------------------------------------------------------
------------------------------------------------------------
------------------------------------------------------------
------------------------------------------------------------
------------------------------------------------------------
------------------------------------------------------------
------------------------------------------------------------
------------------------------------------------------------
------------------------------------------------------------
------------------------------------------------------------
------------------------------------------------------------
------------------------------------------------------------
------------------------------------------------------------
------------------------------------------------------------
------------------------------------------------------------
------------------------------------------------------------
------------------------------------------------------------
------------------------------------------------------------
------------------------------------------------------------
------------------------------------------------------------
------------------------------------------------------------
------------------------------------------------------------
------------------------------------------------------------
------------------------------------------------------------
------------------------------------------------------------
------------------------------------------------------------
------------------------------------------------------------
---------GCNAGYCARGCNGCNGTNMGNGARATGAARGARGARACNGGNTAYGAYGTN
CARGTNGTNGAYATHTCNCCNAGYACNTCNYTNGAYCCNGGNGTNGGNAAYACNACNYTN
AARATHGCNACNTGYAARGTNGAYGTNAAYYTNAGYAAR---GARGARMGNCCNAARCCN
ACNGGNGGNGAYTCNGAYGARTTYGTNCARGTNATHGTNCARCCNATGGARACNYTNACN
GAYAARYTNAARGARTTYGAYGCNAGYGGNGAYTGYGTNGAYTCNMGNGTNTTYACNTGG
GCN---------------------------------------------------------
------------------------------------------------------------
------------------------------------------------------------
------------------------------------------------------------
------------------------------------------------------------
------------------------------------------------------------
------------------------------------------------------------
------------------------------------------------------------
------------------------------------------------------------
------------------------------------------------------------
------------------------------------------------------------
------------------------------------------------------------
------------------------------------------------------------
------------------------------------------------------------
------------------------------------------------------------
------------------------------------------------------------
------------------------------------------------------------
------------------------------------------------------------
------------------------------------------------------------
------------------------------------------------------------
------------------------------------------------------------
------------------------------------------------------------
------------------------------------------------------------
------------------------------------------------------------
------------------------------------------------------------
------------------------------------------------------------
------------------------------------------------------------
------------------------------------------------------------
------------------------------------------------------------
------------------------------------------------------------
------------------------------------------------------------
------------------------------------------------------------
------------------------------------------------------------
------------------------------------------------------------
------------------------------------------------------------
------------------------------------------------------------
------------------------------------------------------------
------------------------------------------------------------
------------------------------------------------------------
------------------------------------------------------------
------------------------------------------------------------
------------------GTNATHTTYMGNATHAAYGAYAAYGGNYTNGGNCCNGAYYTN
YTNCARCARGTNTTYYTNGARMGNGGNTGGGTNGARTTYGAYGARGARGTNCAYAAYCCN
GARGARTGGAAYYTNTGGTGGMGNACNTCNMGNTTYMGNCARGGNGARTAYAGYAAYYTN
YTNCCNTGGCARCAYATHAAYCAYTTYCCNAGYTGYACNATHYTNACNAARAARGAYGCN
YTNTGYMGNAAYYTNMGNAARATGACNATHATHCAYGGNYTNAAYGTNTAYAAYTTYAGY
CCNAARGCNTTYAAYYTNCCNAAYGAYTAYACNAARTTYGTNTCNGARTAYGCNGCNTGY
MGNCARACNTCNAARAARGAYACNCCNCCNGTNATGTGGATHTGYAARCCNGCNGARTCN
TCNMGNGGNMGNGGNATHTTYATHTTYMGNGARYTNTCNGARYTNCARTAYGAYTGYAAY
GCNGTNGTNCARCARTAYATHAAYGAYCCNYTNYTNATHGGNGGNTAYAARTTYGAYATH
MGNATHTAYGTNACNATHCCNAGYTAYCAYCCNYTNCARATHTAYATHCAYGARGARGGN
YTNGTNMGNTTYAGYACNGARAARTAYGAYYTNGAYMGNYTNGAYAAYGTNTTYGCNCAY
YTNACNAAYACNAGYATHAAYAARTTYAGYCCNGCNTAYACNGCNGARAARGARGARGTN
GGNCAYGGNTGYAARTGGACNATHTCNCARYTNMGNMGNTAYTTYYTNCARAAYAAYATH
GARGAYGCNMGNATHTGGCARCARATHACNAAYATHGTNATGTTYACNATHYTNATGCAR
GCNCCNACNGCNCCNAARCAYGCNAAYTGYTTYGARYTNTAYGGNTTYGAYATHYTNATH
GAYAGYTCNYTNAARGCNTGGYTNYTNGARGTNAAYTTYAGYCCNGCNYTNAGYTCNGAY
TGYCARGCNGAYATHATHGCNAARAARGGNATGYTNCAYGAYYTNATGTCNYTNYTN---
------------------------------------------------------------
------------------------------------------------------------
------------------------------------------------------------
------------------------------------------------------------
------------------------------------------------------------
------------------------GGNACNMGNTTYYTNAARMGNGGNATHAAYCAYGAR
GGNTAYGTNGCNAAYGARATHGARACNGARCARATHGTNCARGAYACNTCNGTNACNAAY
YTNGAYAARGGNAARATHTCNTCNTTYGTNCARYTNMGNGGNTCNGTNCCNYTNTTYTGG
TCNCARGAYATHTCNAARATGGTNCCNAARCCNCCNATHGGNYTNGAYCARMGNGAYCCN
TAYTGYAGYGCNGCNGGNGTNCAYTTYAAYCARATGYTNTAYMGNTAYGGNTCNCCNATH
ATHGCNTTYAAYYTNGTNAARACNMGNGARAARAARMGNCAYGARAGYATHYTNAGYGAR
GAYTAYGTNAAYACNATHGAYTAYYTNAAYCARTTYYTNCCNGCNGARCAYCAYATGCAR
TAYATHGGNTTYGAYATGGCNMGNGTNAAYAARMGNAARGAYGCNGAYGTNATGYTNMGN
YTNAAYMGNATHGCNMGNTAYTGYYTNMGNCARACNGGNTTYTTYYTNMGNGTNCARTCN
CCNCARGCNGARTAYYTNYTNAARGAYAGYGARYTNCARAGYYTNAARGGNATGTGGGGN
GGNAAYGGNATGMGNCARACNGGNGCNGTNMGNACNAAYTGYGTNGAYTGYYTNGAYMGN
ACNAAYACNGCNCARTTYGCNATGGGNMGNTGYGCNYTNGCNTAYCARYTNTAYGCNATG
GGNATGATGGARMGNCCNCARYTNGARTTYGAYACNGAYTGYGTNAARYTNYTNGARGAR
YTNTAYGARGAYCAYGGNGAYACNYTNGCNYTNCARTAYGGNGGNAGYCARYTNGTNCAY
MGNATHAARACNTAYMGNAARATHGCNCCNTGGACNTCNCAYAGYMGNGAYATHATGCAR
ACNYTNTCNMGNTAYTAYAGYAAYGCNTTYTCNGAYYTNGARAARCARCARGCNTTYAAY
YTNTTYYTNGGNGTNTAYATHCCNCARGAYGGNCARCCNAAYYTNTGGGAYYTNCCNACN
GAYTTYTAYYTNCAYAAYYTNTCNTCNYTNGGNAARMGNATHACNAARCCNAAYTAYTGY
CARTGGTGGGAYTCNGARGTNTGGGARACNYTNCCNYTNCCNMGNGAYGARGTNAAYAAR
TCNCARGTNGTNCAYGCNGCNATGYTNACNACNAAYCARMGNGAYGARCAYGTNAAYTCN
TTYTAYGARCAYTAYMGNCCNGARGARYTNTCNGTNTTYGAYGARATGTAYCARATGTAY
YTNTCNCARGCNTGYTGGAARCAYYTNCCNAARCAYGCNAAYGAYTTYAGYCCNTTYTGY
GTNMGNCAYCAYGCNGARACNATHGARTCNAAYCCNAGYATHTCNGGNAARGAYTCNACN
TCNTCNACNACNTCNTTYGGNTCNGARGGNAARAARGTNCCNCCNGGNGTNGAYATHTTY
CCNATHTCNGTNTTYAARYTNGAYAGYACNTTYTAYGTNGARCCNCCNCCNGTNAGYMGN
CARGCNAARGAYATHTAYACNGCNTAYGTNAAYMGNGGNTAYYTNGGNGCNCARACNGTN
TCNGAYGARAAYATHMGNGCNTAYATHAARTAYMGNGARGARATGYTNGCNYTNTAYAGY
GARCAYTAYGCNGCNCCNGARCARGTNMGNAARCAYCARGCNATHTTYTCNAARGAYAAY
CARMGNCCNATHTCNYTNAAYCCNTTYTCNGARGAYGARCARMGNYTNATHTCNCARGGN
ATHAAYAGYCAYATHGTNYTNMGNGGNGGNMGNGGNGGNATHTCNGAYMGNGGNMGNGGN
MGNGGNMGNGGNMGNGGNCCNCCNGARTTYGAYGCNMGNCCNCARAARMGNGAYGAYGAY
CARMGNGGNCCNMGNAARATHAGYGAYTCNTAYGARAAYGTNCCNGARTGGGCNGCNGAY
GAYGTNGGNGAYGAYCCNGGNACNTTYGAYTCNAARGGNGTNTTYGTNTCNAAYMGNATG
AARATHGCNGARTCNGARAAYYTNYTNMGNATGGARAARTCNYTNCARAAYYTNATHGCN
GGNATGAAYGCNAAYACNGARACNAARGCNGARGARGARATHGAYGTNTCNACNGGNGCN
YTNCCNYTNTCNCAYAARGAYGCNAAYAARTGGTTYTAYMGNGAYCCNCARGGNCARATH
CARGGNCCNTTYAAYAGYGARAGYATGGCNGARTGGTTYAARATHGGNTAYTTYACNATG
AGYYTNATHGTNAARMGNGGNTGYGAYGAYTCNTTYAARCCNYTNGGNGARYTNATHAAR
CARTAYGGNMGNGTNCCNTTYGGNCCNGGNCCNCCNYTNCCNCCNATHATHACNACNAGY
CARCCNGARGARGTNGTNCCNCCNGARGTNCCNGTNACNCCNCCNGTNATGACNATGCCN
TCNYTNGTNTCNCCNATGATGCCNGGNGGNCAYGAYMGNTTYYTNTTYMGNTCNATGATG
YTNCARGARCARCARCARCARCARCARCARCARCARCARCAYMGNCCNTTYCCNATHTCN
CAYCCNTCNATGTCNATGCAYAAYGTNAAYACNACNACNYTNCARAAYAGYACNAGYACN
GTNTGGGCNAAYTCNCARCAYACNGARAGYATHTGGTCNCARCCNTCNTCNATGTGGGAY
ATHGAYAAYACNAGYGARACN---TCNCARGCNTAYAARATHCARATGGARAARYTNAAR
MGNGARMGNGARGARGARAGYCARMGN---GARGARMGNATHCARCARGARYTNYTNGAR
AAYAARCARAARGARATHMGNYTNCARCARAAYGARYTNGARAARCARMGNGARCARGTN
MGNMGNGARAARGARGARYTNGARMGNGARMGNYTNMGNAARATGGARGARGTNMGNAAR
------------------------GARGARGARMGNYTNYTNCARYTNGARATHGARMGN
AARGARAARGARMGNATGGARCARGAYACNMGNAARGARGAYMGNAARAARMGNGARCAR
GARYTNAARAARCARGARGAYAARMGNMGNAARGARGARGARAARYTNATGYTNGARGAR
MGNAARMGNCARGARGARGCNMGN---------CAYAARAARGARCARGARGARATGMGN
MGNMGNGCNGARYTNGARGCNATHCARAARGARGARYTNMGNMGNGARAARCARATHCAR
GARGARGARGARMGNATGCARMGNGARGCNGTNGARAARGAYAAR---------------
------------------------------------CARYTNGCNACNATHAARAARCAR
CARATHGARTTYCARMGNCARCARGARTCNYTNMGNAARYTNCARCARGCNCARAARGAR
CARYTNGCNAAYATHCARYTNCCNGCNTCNAGYAAYTGGGCNAAYAAYGGNTCN---CAR
GGNGGNGCNGTNCAYTCNAARTCNYTNACNGARATHCARGTNGARGARGCNATGAARGAR
AARGARMGNCARMGNGARGTNCARYTNCARMGNGARMGNATGCARGARCARGCNGTNGTN
ATHCARCARCARCARAAYCARAARACNTGGGCNACNGGNGCNMGNGGNGCNCCNGGNMGN
GGNYTNTCNYTNYTNGARATHCARAAYCARGARAARGARAAYGCNAARAARTCNGAYAAR
GGNAARCCNCAR---AAYCAYCARGCNAARCCNAGYYTNGGNAGYGGNGGNAAYTTYYTN
GGNTCNGCNGGNCCNGGNYTNTGGGGNACNAAYACNAAYTGGGARGGNAAYGCNTCNCCN
GCNTCNACNACNAGYATHTGGGAYATGGGNGTNCCN------------------------
------------CARTCNATHAARAARCCNCARYTNGGNAARAAYAGYYTNGGNAGYGGN
CARAAYGCNCARTCNAARAARAAYAGYAARACNAAYAARAARGCNGCNGCNCCNTCNGTN
AARGARGTNGARACNGTNCARAARYTNTTYCARAAYAARAARCARGAYGGNTTYTCNGCN
TGGGTNTCNGAYAARYTNTCNAARTTYTCNTCNAAYATHGAYGTNCCNACNTTYGTNTCN
TTYATHGTNGAYGTNGAYAGYCCNGAYGAYGTNYTNGAYTAYGTNAARACNTAYYTNGGN
GAYAAYAARGARACNCAYGAYTTYACNTAYCARTTYYTNGARAARMGNAAYCARTAYAAR
AAYCARATGMGNYTNCARAARCARYTNGARGARGAYAGYATHTGGGGNCCNGCNCCNGCN
ATHAAYCCNCAYAGYCCNCCNACNTTYGARGCNTCNAARTCNGCNGGNGARAGYGGNCAR
GTNAARTCNAARGGNAARAARAARAARAARGCNCARAARYTNGAYGTNAGYATHYTNGGN
TTYACNGTNCAYGCNGAYCCNAAYMGNAARAAYGCNGGNGARYTNGARACN---------
------------------------------------------------------------
------------------------------------------------------------
------------------------------------------------------------
------------------------------------------------------------
------------------------------------------------------------
------------------------------------------------------------
------------------------------------------------------------
------AARTTYAAYTAYACNAARCARAARAARGARYTNGCNGARGARMGNMGNMGNGAR
TAYAAYGARYTNYTNCARCARAARGCNAAYCCNGTNAAYAARGARMGNGARCCNGARATH
GAYAAYCCNTCNATHATHCCNTTYAAYMGNCCNGAYCARGARMGNYTNAARGTNAARATH
YTNGARGARGARMGNCARMGNGARTAYAAYCAR---------------------------
------------------------------------------------------------
------------------------------------------------------------
------------------------------------------------------------
------------------------------------------------------------
------------------------------------------------------------
------------------------------------------------------------
------------------------------------------------------------
------------------------------------------------------------
------------------------------------------------------------
------------------------------------------------------------
------------------------------------------------------TCNTCN
MGNTCNTCNGAYGGNMGNGARACNCCNATGATGTCNGCNTCNTCNGAYMGNATHTCNAAR
GCNTTYGARGTNTCNGAYCARGTNGARTCNATGAGYCARCARYTNAAYGTNAAYAARTTY
GAYGAYGTNTGYGCNCAYYTNMGNTCNACNYTNGARTCNGARGTNGAYCARYTNYTNGCN
GAYATHGARTTYYTNCARTGYTGYYTNGAYGARGARGCNGAYATHMGNGAYTGYATHGAR
ACNCCNMGNATHTCNMGNGARCCNACNYTNACNGARYTNMGNGARGARMGNACNTCNYTN
GARAARGARYTNYTNYTNTCNGAYAAYYTNACNTTYACNCCNCARGTNGAYAARCCNGCN
TTYAAYGAYACNYTNATHAARYTNGCNCCNACNCAYCCNTCNACNACNTCNGTNATHYTN
ACNCARAARCAYAGYCCNGTNAARGCNAAYCAYCARATHGCNACNTCNACNGARATHTGY
AAYAARGCNAAYGARGARTAYGTNCARGARAAYTAYCARAARGCNGTNGAYYTNTAYACN
GARGCNYTNGCNGTNGAYGGNAARMGNGAYGAYATHTAYTGYTTYMGNGCNCARGCNTAY
YTNTCNYTNGGNAAYACNACNGCNGCNATHAARGAYTGYGAYGAYGCNATHAARATHAAY
CCNCARAAYCARAARGCNTAYYTNAARAARGGNTCNGTNYTNYTNAARATGGAYGARGTN
YTNCARGCNGARAGYATHYTNAARGARGGNCARAARCARTGYTCNAGYGARAARGAYTTY
YTNGARTGGATHTGYAARGTNGARAGYMGNATGAARGARYTNGGNATHMGNCARAAYCAR
CCN---------------------------------------YTNGCNGCNYTNAARTAY
AAYTGGTAYCARACNCAYACNCAYGTNATHGTNAAYGTNATGGTNAARAAYGTNAARAAR
GARGARYTNAAYYTNGAYGTNGARGARMGNYTNTGYAAYGTNAGYATHMGNGGNGAYCAR
TGYAGYCARGTN------AAYATHCCNYTNGCNCAYAGYATHGTNCCNGARCARACNCAR
TCNAARYTNTTYGGNACNAARATHGARGTNAARYTNAARAARTCNGARGGNATHCARTGG
ACNAARYTNGARGGNCCNAARGARGARGARGAY---ACNATHYTNCCNCCNTGYGCNGCN
CCNGTN---GARGTNGARACNCCNAGYTAYCCNAGYTCNTCNCARCARCCNMGNGAYTGG
GAYAARYTNGCNGCNGARGTNACNGARGARGARAARAAYGARAARYTNGARGGNGAYGCN
GCNYTNAAYCARTTYTTYCARAARATHTAYGCNGAYGCNTCNGAYGARACNAARMGNGCN
ATGATGAARTCNTTYTCNGARTCNGGNGGNACNGTNYTNAGYACNAAYTGGAAYGARGTN
GGNGARAARAARGTNGARGTNAARCCNCCNGAYGGNATGGARTAYAARAARTGGGAR---
------------------------------------------------------------
------------------------------------------------------------
------------------------------------------------------------
------------------------------------------------------------
---------------GTNATHAAYGAYMGNYTNMGNCARGGNAARYTNAARMGNAARGAY
YTNTTYGTNACNACNAARATHCCNMGNGCNAGYCAYAARGCNATHGAYGTNTAYAAYTGY
GTNMGNAAYTCNYTNGARGAYYTNCARYTNTCNTCNGTNGAYATGYTNYTNATHCAYACN
CCNTGGAAYGGNGARYTNGAYATHYTNCARYTNTGGMGNGCNYTNGARAGYYTNCARYTN
AARGGNYTNACNAARAGYATHGGNGTNTCNAAYTTYACNATHGARCARATHAGYTCNGTN
YTNGARATHCARAARGTNCCNYTNGCNAAYGTNCARYTNGARGCNCAYATHTAYAAYCAR
CARAARAAYYTNAARCARTTYTGYGAYTGGAAYGAYATHGTNGTNTCNGCNTAYTCNCCN
YTNGGNTCNGCNGGNMGNGCNAGYMGNGTNGTNGARGGNACNGGNACNYTNATGAARGAY
CCNYTNATHGTNAARYTNTCNCARTCNTAYAARAARACNCCNGCNCARATHYTNYTNAAY
TTYYTNYTNTGYTGYGGNATGGTNGTNATHCCNAARAGYAAYAARCARGARMGNATHAAR
GARAAYTTYGAYTGYTTYGAYTGGTGYYTNAGYCCNTCNGAYTTYCARGCNATHCARGCN
YTNGAYAAYGGNGTNAARTTYTTYCARTTYYTNTAYYTNACNCARCAYCCNGAYTAYTTY
AARGGNAARGARTTY---------------------------------------------
------------------------------------------------------------
------------------------------------------------------------
AARYTNYTNAGYACNAARCARCCNATHGTNGARGCNGAYYTNATHMGNTGYYTNGCNTGY
AARGCNYTNGCNGGNATGTCNMGNTCNGARACNATHMGNCAR------------------
------------------------------------------------------------
------------------------------------------------------------
------------------------------------------------------------
------------------------------------------------------------
------------------------------------------------------------
------------------------------------------------------------
------------------------------------------------------------
------------------------------------------------------------
------------------------------------------------------------
------------------------------------------------------------
------------------------------------------------------------
------------------------------------------------------------
------------------------------------------------------------
------------------------------------------------------------
------------------------------------------------------------
------------------------------------------------------------
------------------------------------------------------------
------------------------------------------------------------
------------------------------------------------------------
------------------------------------------------------------
------------------------------------------------------------
------------------------------------------------------------
------------------------------------------------------------
------------------------------------------------------------
------------------------------------------------------------
------------------------------------------------------------
------------------------------------------------------------
------------------------------------------------------------
------------------------------------------------------------
------------------------------------------------------------
------------------------------------------------------------
------------------------------------------------------------
------------------------------------------------------------
------------------------------------------------------------
------------------------------------------------------------
------------------------------------------------------------
------------------------------------------------------------
------------------------------------------------------------
------------------------------------------------------------
------------------------------------------------------------
------------------------------------------------------------
------------------------------------------------------------
------------------------------------------------------------
------------------------------------------------------------
------------------------------------------------------------
------------------------------------------------------------
------------------------------------------------------------
------------AARGAYYTNAAYAARGAYMGNACNAGYCCNGTNGARYTNTAYYTNGAY
ATGGCNACNYTNYTNTCNGAYCAYAARCARYTNGTNGARGAYTTYGCNGGNTTYYTNYTN
TCNTTYCARGCNATHGARTGYCARTGYYTNTCNACNACNCAYCARTAYACNCARATHMGN
MGNTTYYTNMGNCARATHGARGTNAAYTGYGGNAARTCNGTNAAY---YTNTAYCARAAR
GCNYTNAARTCNATGTCNAAYTGGTCNGAYGTNTGYCARMGNGGNGARYTNGCNGGNAGY
YTNAARAARCCNYTNATGAAYGTNYTNAARAAYGTNCCNGARGTNYTNGAYGAYYTNGTN
GGNTAYTTYYTNGAYGGNCARGTNCCNGCNAGYGCNAGYGAYGAYTTYGARGARGTNGTN
YTNGAY------------------------------------------------------
------------------------------------------------------------
------------------------------------------------------------
------------------------------------------------------------
------------------------------------------------------------
------------------------------------------------------------
------------------------------------------------------------
------------------------------------------------------------
------------------------------------------------------------
------------------------------------------------------------
------------------------------------------------------------
------------------------------------------------------------
------------------------------------------------------------
------------------------------------------------------------
------------------------------------------------------------
------------------------------------------------GARGTNYTNCAR
YTNGCNMGNTCNGARAGYAAYTTYAAYTTYATHACNGGNAAYGGNGCNTCNYTNYTNCAY
AARGCNTGYTAYCARGAYAGYGTNCCNATGGTNGARYTNYTNYTNACNGGNGGNGCNAAY
GTNAAYTGYGCNGAYGAYGAYTGGTGGACNCCNYTNCAYATHGCNTGYTAYCAYGAYAAY
CAYGAYATHGTNCARYTNYTNYTNAARAAYGGNGCNGAY---------------------
------------------------------------------------------------
------------------------------------------------------------
------------------------------------------------------------
------------------------------------------------------------
------------------------------------------------------------
------------------------------------------------------------
------------------------------------------------------------
------------------------------------------------------------
------------------------------------------------------------
------------------------------------------------------------
------------------------------------------------------------
------------------------------------------------------------
------------------------------------------------------------
------------------------------------------------------------
------------------------------------------------------------
---CCNACNAARATHCAYGGNYTNGARAARTGYMGNATHTGYAARCARMGNGCNTCNAAR
GARGARMGNATGAARGAYATGYTNATHMGNTGYGCNYTNTGYTAYAARGTNGGNCAYATG
AGYTGYYTNGAYYTNACNGAYGARYTNGTNGCNGTNATHMGNACNTAYCCNTGGCARTGY
ATGGARTGYAARACNTGYGTNCARTGYATGGAYCCNTAYGAYGARGAYAARATGATGTTY
TGYGAYMGNTGYGAYMGNGGNTAYCAYACNTTYTGYATHGGNYTNGAYGCNYTNCCNACN
GGNCAYTGGGARTGYMGNAGYTGY------------------------------------
------------------------------------------------------------
------------------------------------------------------------
------------------------------------------------------------
------------------------------------------------------------
------------------------------------------------------------
------------------------------------------------------------
------------------------------------------------------------
------------------------------------------------------------
---------------------------------------------ATHGGNCCNGCNTAY
CCNGGNTTYGAYTAYAAYACNMGNAARGGNGCNGTNGCNGCNCCNGTNACNTAYAARAAY
ATHCARTTYAAYGCNTAYTAYGARGGNGGNGGNYTNTTYYTNCCNAARTAYGCNTCNCAR
AARGARAGYCARGTN------YTNGGNCAYTAYAARTCNYTNGAYGAYACNCCNGCNGCN
ATHGTNAARTGYMGNTGYGGNAARGGNACNGTNYTNYTNTCNGGNYTNCAYATHGARTAY
TCNTCNAAYACNYTNGAYCCNGARAAYCARTAYYTNAARAARATHYTNCCNACNYTNATH
CAYAGYGARAARAGYMGNAARTAYGTNTTYMGNGAYGTNYTNAARAARYTNGGNATHACN
TGY---------------------------------------------------------
------------------------------------------------------------
------------------------------------------------------------
------------------------------------------------------------
------------------------------------------------------------
------------------------------------------------------------
------------------------------------------------------------
------------------------------------------------------------
------------------------------------------------------------
------------------------------------------------------------
------------------------------------------------------------
------AARCCNTTYACNTTYGGNTCNACNTCNTCNGCNCCNATHGGNAGYGGNTTYAAR
TTYTCNACNACNGCNYTNTCNGTNTCNGCNTCNCCNTTYTCNYTN---------GGNACN
ACNACNACNGCNGCNGGNTTYTCNTTYGGNGGNATHTCNTCNTCNTCNACNTCNACNACN
GCNCCNACNGCNACNACNGCNGCNAGYGGNTTYTCNTCNTCNACNACNGCNACNACNGGN
------------------GTNAGYGGNTTYTCNTTYGGNGCNYTNGCNGCNAARGCNATG
ACNCARAAYTCNCARAGYGAYAAYAAYGGN------AARGGNGGNGARGAYGAYGARTAY
GTNCCNCCNAARCCNGARGTNAARGARATHACNGARGARGGNTCNYTNYTNTCNAARMGN
TGYAARYTNTTYTAYCARAARGARGGNCARTGGACNGARMGNGGNGTNGGNAAYGTNCAY
GTNAARCCNYTNGAYAAYGAYAARACNCARYTNYTNATHMGNGCNGAYACNAAYYTNGGN
AAYATHYTNYTNAAYATHAAYGTNACNGCNGCNYTNCCNGTNTCNMGNCARGGNAARAAY
AAYGTNGTNYTNGTNTGYGTNCCNAAYCCNCCNYTN------------AAYGARAARGAY
AARGAYCCNAARCCNATHTCNATGYTNATHMGNGTNAARACNGGNGAYGARGCNGAYGAR
YTNYTNGCNAARYTNGAYGARMGNAARGARYTNYTN------------------------
------------------------------------------------------------
------------------------------------------------------------
------------------------------------------------------------
------------------------------------------------------------
------------------------------------------------------------
------------------------------------------------------------
------------------------------------------------------------
------------------------------------------------------------
------------------------------------------------------------
------------------------------------------------------------
------------------------------------------------------------
------------------------------------------------------------
------------------------------------------------------------
------------------------------------------------------------
------------------------------------------------------------
------------------------------------------------------------
------------------------------------------------------------
------------------------------------------------------------
------------------------------------------------------------
------------------------------------------------------------
------------------------------------------------------------
------------------------------------------------------------
------------------------------------------------------------
------------------------------------------------------------
------------------------------------------------------------
------------------------------------------------------------
------------------------------------------------------------
------------------------------------------------------------
------------------------------------------------------------
------------------------------------------------------------
------------------------------------------------------------
------------------------------------------------------------
------------------------------------------------------------
------------------------------------------------------------
------------------------------------------------------------
------------------------------------------------------------
------------------------------------------------------------
------------------------------------------------------------
------------------------------------------------------------
------------------------------------------------------------
------------------------------------------------------------
------------------------------------------------------------
------------------------------------------------------------
------------------------------------------------------------
------------------------------------------------------------
------------------------------------------------------------
------------------------------------------------------------
------------------------------------------------------------
------------------------------------------------------------
------------------------------------------------------------
------------------------------------------------------------
------------------------------------------------------------
------------------------------------------------------------
------------------------------------------------------------
------------------------------------------------------------
------------------------------------------------------------
------------------------------------------------------------
------------------------------------------------------------
------------------------------------------------------------
------------------------------------------------------------
------------------------------------------------------------
------------------------------------------------------------
---------------------------GCNATGMGNTGYMGNYTNGCNGGNTGGATGGAY
GAYYTNMGNGAYAARATHATGAARGARATGGARAARGCNYTNTGYGAYTCNAAYCARTGY
CARAARGAYGARTTYAARAARACNACNAARTGYTAYGTNTCNGARAARAGYTCNYTNAAR
AARGARGTNAAYAAYYTNACNGARMGNYTNAAYGAYYTNGARTGYAGYYTNGGNCARAAR
AAYACNYTNGTNAARAAYATGACNGAYAAYATHTGYTGYCARAARAARAARYTNGAYCAR
GCNAARTGYTTYTAYGCNTGGAARACNGARTGYGCNGAYAARGAYMGNGARTGYTTYACN
GARAARYTNGCNGCNGARCAYCAYAAYAARAARYTNGCNCARGGNGTNYTNAARGCNTGG
CAYGGNGTNATHCARTCNAARTGGMGNTGYMGNGTNGARMGNCARTGYCARACNCARGCN
AARAGYYTNTGYATGAAYYTNAGYACNGAYTAYGARGTNAARGTNTGYATGYTNAAYGAR
AARATHCARTCNYTNGARGARAARGTNTGYYTNYTNCARCARGARMGNGARATGTAYTCN
GARCARGTNAARAARGCNTTYATGMGNGGNATGTGYGCNYTNAAYGTNGARACNATGTCN
ATHYTNACNGARGCNGAY------------------GGNTGYCARGAYCARCCN------
------MGNTCNATGCCNCCNTCNAAYACNTAYGARGARGARGTNACNTAYTCNAAYACN
CARCCNGTNTCNMGNGTNCCNTCNAARAGYYTNCCNAAYGGNTCNTCNCARACNGGNYTN
MGNACNACNTGYTCNGTNCCNGTNAARTGYMGNMGNMGNCARCARMGNYTNCARYTNGCN
ACNTGYYTNMGNMGNAARGTNCCNAAYAARAAYYTNYTNAARGGNAARAARGCNAARGGN
GGNAARGGNAARGGNAARTCNGGNGGNAARAAYAARACNGGNAAYGCNTCNGTNCCN---
------------------------YTNGCNCCNCCNATGGCNTCNGTNGTNGTNGARMGN
CAYCCNTCNATHAAYAARCARACNYTNGGNAARGCNACNGCNGTNMGNTAYCCNAAR---
------------------------------------------------------------
------------------------------------------------------------
------------------------------------------------------------
------------------------------------------------------------
------------------------------------------------------------
------------------------------------------------------------
------------------------------------------------------------
------------------------------------------------------------
------------------------------------------------------------
------------------------------------------------------------
------------------------------------------------------------
------------------------------------------------------------
------------------------------------------------------------
------------------------------------------------------------
------------------------------------------------------------
------------------------------------------------------------
------------------------------------------------------------
------------------------------------------------------------
------------------------------------------------------------
---------------------------------------------------ATGAGYTCN
GAYATHTGYTAYAARTGYGGNGGNMGNGGNCAYTTYGCNMGNGAYTGYMGNAAYGGNGGN
CCNCCNGGNCCNGGNCCNCARMGNTTYTCNGGNGGN---------------------TTY
TCNGGNGGNCARAARTGYTAYAARTGYAGYMGNATHGGNCAYTTYGCNMGNGARTGYACN
CARGAYCARGARMGNTGYTAYAARTGYAAYGGNTTYGGNCAYATHGCNAARGAYTGYGAY
AARGCNATHTCN---ACNGGNGCNTGYTAYAAYTGYGGNAGYGCNGAYCAYYTNCARMGN
GAYTGYCCNGARGCNATHGTNAARTCNTGYTAYMGNTGYGGNGARTCNGGNCAYYTNGCN
AARGARTGYCCNGCNGAYATHCCN------------AAYAARCCNTTYGCNGAYGAYMGN
AARTGYTAYACNTGYGGNGGNGTNGGNCAYYTNTCNAARGAYTGYCCN------------
TCNCCNMGNMGNGARTGYTAYMGNTGYAAYCARACNGGNCAYGTNCARAARGAYTGYCCN
AAYTCNCCNCARTCNAAYACNACNTGYTAYAAYTGYAAYGARACNGGNCAYATHGCNMGN
GAYTGYACNGCNGAR---------------------------------------------
------------------------------------------------------------
------------------------------------------------------------
------------------------------------------------------------
------------------------------------------------------------
------------------------------------------------------------
------------------------------------------------------------
------------------------------------------------------------
------------------------------------------------------------
------------------------------------------------------------
------------------------------------------------------------
------------------------------------------------------------
------------------------------------------------------------
------------------------------------------------------------
------------------------------------------------------------
------------------------------------------------------------
------------------------------------------------------------
------------------------------------------------------------
------------------------------------------------------------
------------------------------------------------------------
------------------------------------------------------------
------------------------------------------------------------
------------------------GGNMGNATHGAYAARCARGARATHMGNGAYGARATH
CARTCNCARATHGARYTNTTYACNAARYTNGTNGGNMGNGTNCCNAAYTAYGTNGAYGGN
CAYCARCAYATHCAYGTNCAYCCNGCNGTNGCNGAYATHTTYGCNTCNACNYTNCARGAY
TAYAAYATHCARGCNACNMGNTAYCCNGTNGARATGTTYYTNGAYAARAARACNGGNATH
CAYCCNYTNTCNATGGARTTYTAYAAYAARATGATGGARGAYGCNGARGCNTGYAARTCN
ATHTTYGAYGTNCAYGAYATHMGNTAYTCNGAYGCNTTYGTNGGNYTNTCNACNATGGGN
TCNAAYATGACNACNCARMGNYTNCARTCNGCNYTNYTNGAYGCNTTYCAYGARGTNGAR
AAYAAYTGYGAYGCN---TCNAARMGNTAYYTNACNTGYGARYTNATGACNCAYCCNGGN
TAYGCNACNGGNAARAGYAGYGGNGGNTTYGAYTGGNNNTCNGAYGAYTTYGGNTGYTCN
ACNGAYMGNGARCAYGARATHCARGTNYTNACNTCNACNGARATGYTNGAYTTYTAYACN
CARAAYAAYATHCAYYTN------------------------------------------
------------------------------------------------------------
------------------------------------------------------------
------------------------------------------------------------
------------------------------------------------------------
---------------------------------------YTNATGMGNCARTCNCARCAR
GARMGNMGNATHGCNGTNCARYTNYTNCARGCNMGNMGNGARAARGARGTNATHMGNCAR
AAYMGNATHYTNMGNGARAARCARTAYCARGARMGNMGNCARAARGAYTTYGARGAYGCN
YTNGAYYTNGARGCNGARATGTCNGCNYTNCAYAARYTNGARTAYGCNGARCARATHAAR
MGNGAYCARGARYTNCAYGAYCARATHGCNGCNCARMGNGCNGARCARAARTAYAARAAY
CAYTAYGAYATGTGYGGNGARATGGTNGGNAGYATHYTNGAYTTYTCNTGYAARATHGCN
GARTAYMGNGARYTNACNTCNAAYYTNYTNCCNCCNAARYTNATGMGNGARTGGAARYTN
YTNTTYACNAGYGGNCARCCNYTNTTYGARAARGTNGARGARGTNAGYAGYGARYTNACN
CCNGARCARGTNYTNGARGARGAYMGNCARCARYTNYTNGAYGARGGNGAYTTYATGGAR
TAYAARGGNATGACNGGNGAR---------------------------------------
------------------------------------------------------------
------------------------------------------------------------
------------------------------------------------------------
------------------------------------------------------------
------------------------------------------------------------
------------------------------------------------------------
------------------------------------------------------------
------------------------------------------------------------
------------------------------------------------------------
------------------------------------------------------------
------------------------------------------------------------
------------------------------------------------------------
------------------------------------------------------------
------------------------------------------------------------
------------------------------------------------------------
------------------------------------------------------------
------------------------------------------------------------
------------------------------------------------------------
------------------------------------------------------------
------------------------------------------------------------
------------------------------------------------------------
------------------------------------------------------------
------------------------------------------------------------
------------------------------------------------------------
------------------------------------------------------------
------------------------------------------------------------
------------------------------------------------------------
------------------------------------------------------------
------------------------------------------------------------
------------------------------------------------------------
------------------------------------------------------------
------------------------------------------------------------
------------------------------------------------------------
------------------------------------------------------------
------------------------------------------------------------
------------------------------------------------------------
------------------------------------------------------------
------------------------------------------------------------
------------------------------------------------------------
------------------------------------------------------------
------------------------------------------------------------
------------------------------------------------------------
------------------------------------------------------------
------------------------------------------------------------
------------------------------------------------------------
------------------------------------------------------------
------------------------------------------------------------
------------------------------------------------------------
------------------------------------------------------------
------------------------------------------------------------
---------------------GCNCAYTTYMGNATHTCNGCNAARGARACNGGNGGNCAR
TGGGCNYTNAARATHGTNGGNGCNGAYCAYAAYCAYATHGAYCAY------GAYGGNTCN
AAYGCNTCNYTNCAYCCNGARAAYMGNMGNCCNGARYTNACNGARACNATHAARGCNATG
ATHGCNTCNGGNGTNTCNACNTCNCARYTNMGNACNTAYATHMGNGAYTCNCARCARAAR
AAYGTNYTNCCNAARGAYATHGARAAY------------------------ATHYTNMGN
MGNYTNMGNCCNTTYACN---TCNAAYYTNATHAGYAARAAYGGNAARCCNATHCAYACN
ACNCCNAARAARTAYGGNGARGCNYTNTAYMGNGARAARATG------TTYGARTAYAAR
GARCCNMGNTAYATGCARYTNGCNGGNACNGCNTTYAGYGCNTTYYTNTGGTAYTGGATH
YTNTAYCAYTGYTAYTTYGARTAYGARCAYYTNGTN------------------------
---------------------------------------------TTYYTNAAYAARYTN
GGNGARATHCCNGTNATHAAYGAYGGNTGGTTYAARGCNGCNGAYTAYTAYTCNMGNGCN
AARGARTAYAAYGCNYTNATGMGNYTNACNYTNTCNYTNGCNGARTCNAGYGTNAARAAR
GCNGGNGARYTNTCNGCNCCNGTNYTNCARCAYTAYAARCCNCAYATHGAYAAYATHGAY
GAYTAYGCNTGYAARAARYTNGAYCARYTNGARTCNAARTAYCCNTGYATHAARCARCCN
ACNGARCARTGGAARGARAGYTGY---------GTNGAYCCNGTNYTNGGNMGNGTNAAR
CCNGTNATHTCNCARGTNCARGGNATHATHGAYAAYGGNAARCARACNATHAAYACNATH
AARACNACNAGYACNGGNATGGTNGARAARGCNAARTCNACNGGNGTNGAYACNGCNACN
TAYGTNTTYAAYGCNAGYTTYGARACNTAYCCNGGNMGNATGGTNACNMGNACNGTNGAY
GGNGCNATHGGNATHGCNGARAAYYTNGTNGAYAARTAYYTNCCNGAR------GARGAR
ACNGAYGAYTGYAARGAYGAYGAYATGTCNGAYGCNAGYAGYGAY---------------
------ACNAGYGGNGTNGARCARATGGAYGTNATGGAYCCNTCNCCNAARMGNGTNTTY
GTNCAYGCNAGYTGYGTNACNGARAARYTNMGNAARMGNATGTAYAARMGNGCNGTNAAR
GAYYTNACNTAYGCNMGNTCNMGNACNACNACNGCNYTNAAYMGNATGAARGGNGCNGTN
GAYYTNGCNGAYTAYGCNAARTCNAAYATHACNGTNGCNAARGAYAARGTNGAYCAYATG
TGGAAYGARATGATHACN------------------GARAGYGCNGARGARAARACNGTN
TTYGTNGGNGGNGTNGARGAYMGNATHATHGCNYTNGGNCARYTNGTNGCNMGNCARGTN
AARTCNGGNATHAARGARTTYGAYMGNGCNTGYGCNGARATHGTNGARTTYAARAARGAY
CCNATHTCNAARTCNAARGARTAYAARGARYTNATHGGNACNTTYYTNTCNGTNGAYTCN
YTNAARAAYYTNACNTCNCARAGYATHACNAARGCNMGNGARTCNGTNAAYYTNATHCAR
GARMGNATHCARAGYATHTCNAARYTNTAYCCNAGYYTNAGYTGGGTNACNGTNGAYATH
AAYATGGARGAYATHCCNYTNAGYGARTCNGAYYTN------------------------
------------------------ACNTGGCCNYTNYTNTCNMGNAAYYTNGTNMGNGTN
GGNGTNGAYGTNTTYACNAARATHTTYMGNGARATGCCNACNYTNMGNAARYTNTTYGAR
CAYTTY---GAYATHAAYGAYATHAAYAAYYTNGAYAGYCAYAAYGARTTYMGNGARCAY
GCNCARMGNTTYATGTTYGTNATHGARAGYATGGTNCARCAYYTNGARCAYCCNGARGTN
ATHCARGCNCAYYTNGTNGCNYTNGGNGCNMGNCAYGTNACNGTNGARGGNTAYCAYCCN
GARTAYTTYMGNTTYTAYATHAARTGYATGYTNGARGTNTGGGARGTNGARYTNGGNGAR
GARTTYATHATHGARGTNMGNGARAGYTGGACNAARGTNTTYGARTAYATHATHMGNTGY
ATGTCNCAYGGN------------------------------------------------
------------------------------------------------------------
------------------------------------------------------------
------------------------------------------------------------
------------------------------------------------------------
------------------------------------------------------------
------------------------------------------------------------
------------------------------------------------------------
------------------------------------------------------------
------------------------------------------------------------
------------------------------------------------------------
------------------------------------------------------------
------------------------------------------------------------
------------------------------------------------------------
------------------------------------------------------------
------------------------------------------------------------
------------------------------------------------------------
------------------------------------------------------------
------------------------------------------------------------
------------------------------------------------------------
------------------------------------------------------------
------------------------------------------------------------
---------TCNAARCAYGCNGTNMGNTGYTTYACNAGYTCNGTNGCNATGACNGARGGN
YTNGARTCNAARATGGGNATHGARATHGCNTCNYTNTGYCCNGAYGCNGCNAAYACNGAY
YTNATGACNAARYTNGAYGARACNATGATH------------GGNGAYTTYGARMGNGTN
ATGGCNCARGTNTAYGARMGNATHYTNCCNGTNTCNGAYGTNGTNGAYGCNTTYTTYACN
YTNYTNGARAAYGARAAR---ATGAAYGGNGCNATHYTNTTYGTNACNMGNGCNGGNAAR
AAYTAYCARAARATGGARMGNGTNGAYYTNGGNCCNGTNTGGCCNATHCCN------GGN
AARGTNTGYACNGAYACNTCNCARTGYGARAARGGNGARTGYTGYCARATHATGAGYGAR
TTYATGATHGTNTCNAARMGNGAY------------YTNGTNGCNACNYTNCCNACNYTN
ACNAARACNGGNACNTGYGARAARTAYMGNYTNGARGGNGAYAAYTGYGGNACNTAYGAR
AARYTNAAYGGNTAYTGYGGNTGYGARCCNGGNACNCAYTGYAARTCNGARGARATH---
---------CCNATHGGNGARTCNAARMGNAAYATHGCNGCNCCNMGNCCNGGNTAYCAR
TGGAARATHACNTGYACNAAR---------------------------------------
------------------------------------------------------------
------------------------------------------------------------
------------------------------------------------------------
------------------------------------------------------------
------------------------------------------------------------
------------------------------------------------------------
------------------------------------------------------------
------------------------------------------------------------
------------------------------------------------------------
------------------------------------------------------------
------------------------------------------------------------
------------------------------------------------------------
------------------------------------------------------------
------------------------------------------------------------
------------------------------------------------------------
------------------------------------------------------------
------------------------------------------------------------
------------------------------------------------------------
------------------------------------------------------------
------------------------------------------------------------
------------------------------------------------------------
------------------------------------------------------------
------------------------------------------------------------
------------------------------------------------------------
---------------------GCNGCNGTNGCNTTYGTNATGYTNYTNATHYTNATHAGY
ATGATHGTNTTYGCNGTNTGYTAYTCNTCNTGGGTNMGNTCNAAYATGAARCARGAYGGN
AARGTNAARATGCCNAARTCNTAYTTYMGNAARAARAARGARGCNAARMGNMGNATHYTN
GARGCNATHCCNAARCCNGCNYTNTCNAAYGGNATHGCNGGNGTNCCNCCNGTNACNGTN
GTNGAYAARGAY------------------CARATGGTNCARGGNTGGAAYCARCAR---
---------ACNTCNCCNTAYGARATHAARGCNTTYAGYATHGARYTNGGNGARGARAAY
GAYGARGARTTYCARATHGARACNACNYTNGTNGAYAAYGARGTNYTNGAYGTNGGNCCN
TTYAARAAYATG---GAR---CCNAGYGCNMGNCCNGTNGAYGGNAAYGTNTAYAAYAAY
CCNTAYATHTAYAGYAAYAAYGAYMGN---------------------------ACNMGN
ACNATGGCNAARYTNATGCARAARACNGAYGCNTCNAGYYTNYTNGCNGAYGTNGAYAAY
TTYYTNTTYGAYTGYGAYGGNGTNYTNTGGGARGGNAAYGGNCCNATHGARGGNAGYYTN
GAYACNATHYTNAARYTNAARCARYTNGGNAARAARGTNTAYTAYGTNACNAAYAAYAGY
TCNMGNACNMGNCARGAYTGYGTNGAYAARTGYYTNTCNCAYGGNTTYCCNGCNGARYTN
GAYGAYATHATGTGYACNGCNTAYATGGCNGCNCARTAYYTNAARATGAARGGNTTYCAR
GGNAARGTNTAYYTNATGGGNMGNGARGARAGYATGGGNAARGARYTNAARGARGTNGGN
ATHCCNTAYATHGGNCCNGGNYTNGAYCCNTAYGARTGY---AGYACNTGYGAYTGYATG
AAYACNGARYTNGAYCCNGARGTNAAYTGYGTNYTNGTNGGNTTYGAYCCNTAYATHAGY
TAYYTNAARATHTGYAARGCNGCNAGYTAYYTNAARAAYCCNGAYTGYATGTTYYTNGCN
ACNAAYGARGAYCCNTGYYTNCCNATGAARGGNAARATHMGNATHCCNGGNACNGGNACN
ATGGTNGCNGCNGTNAARACNCCNTCNGARMGNGAYCCNATHGTNGTNGGNAARCCNGAR
ATGGGNATGTTYGARGTNYTNCARACNACNCARAARTTYGAYGCNTCNMGNAGYYTNATG
GTNGGNGAYMGNYTN---------------------------------------------
------------------------------------------------------------
------------------------------------------------------------
------------------------------------------------------------
------------------------------------------------------------
------------------------------------------------------------
------------------------------------------------------------
------------------------------------------------------------
------------------------------------------------------------
------------------------------------------------------------
------------------------------------------------------------
---------------------------------GAYTAYGAYCCNGCNGARCCNACNGAR
GAYGARGAR------GAYAARAAYGCNGGNGGN---TCNAAYYTNTAYTGYCAYGTNTGY
AGYGTNTCNGTNTAYGAYGARGARAGYYTNAARMGNCAYYTNAAYGGNYTNAARCAYAAR
GCNMGNATGGARAGYATHGCNAAYGTNCAYGCNATGMGNTCNCCNCARYTNAAYCCNMGN
YTNCARGCNGARGARCAYYTNMGNAAYATHGARMGNAARGGNGGNMGNAAYCCNGAYTTY
TTYTGYAARATHTGYAAYAAYGARYTNACNATHCCNTGGGARAARCAYMGNTAYTCNAAY
ATHCAYAARCARMGNCAYYTNCARGTNMGNAARGGNTGYGGNTGGTGYAARGTNCAYGAY
TTYAAYAAYTTYACNGARGTNYTNGARCAYMGNGARACNGARGARCAYMGNAARAAYTCN
CARATGTAYGGNAARAARGARGARGARAAR---------------------GAYGAYGGN
AAYMGNAARMGNYTNAARGAYGGNAARGARGGNGARGARGAYGAR---------------
------------------AAYGTNGARGARGARGAYYTNACNATHCCNGARTAYAAYCCN
GARGTNCCNGTNGGNYTNGAYTAYGTNATHCCNGTNACNGGNTAYTTYTGYAARYTNTGY
CAYAARTTYTAYAAYAARAARTCNGCNMGNGCNGCNCAYTGYYTNAGYGARGTNCAYTAY
GCNAARTTYAARGARGCNACNGARGCNAARATHGCNGCNAARGARAARMGNGARGARGAR
GCNMGNYTNMGNAARGARGCNAARGARGCNGARGCNAAR---------------------
---------------------------GARAAYGGN------GARGARGARAAYGARGAR
GARAAYGTNGAYGARAAYATGGARGARGGNGGNGAYGARGARGARGARGTNAARGARGAR
GARAARGARGCNACNGARGARGTNGAYGCNATHYTNGARGARGARGARATGGAYGGNGAY
GTNACNGAYCCNGGNCARGAYGGNTCNATGGTNGAYGGNACNGTNGAYACNTCNAGYTTY
GTN---------------------------------------------------------
------------------------------------------------------MGNYTN
AARCARATHTGGACNAGYAARATGCCNGTNCARGGNGCNYTNYTNACNTAYMGNGARCAY
YTNYTNTGYYTNGGNGAYAARATGTAYAARATGGGNGTNGAYMGNACNGARGCNGCNYTN
YTNTGYGCNATHAGYATGACNAGYATHGAYTGYCCNGGNYTNYTNAARACNACNACNGTN
ACNGARGTNCARAGYGTNYTNATHGAYGCNYTNGARGCNCAYACNGTNCARTCNMGNTCN
CARGGNMGNCAYCARACNYTNYTNGGNYTNATGCCNCARGTNMGN---------------
------------------------------------------------------------
------------------------------------------------------------
------------------------------------------------------------
------------------------------------------------------------
------------------------------------------------------------
GAYGAYMGNYTNAAYCARYTNGCNGCNGTNYTNAAYACNAARAARCARCCNTCNTTYGAR
GCNAGYAAYGAYTCN---------------GTNACNYTNAARAGYTTYTAYYTNTCNGTN
TTY---GAYGGNTCNTAYYTNTCNCARAAYGCNTCNGAYCAYTCNCAYATHTCNTCNYTN
ATHAARCARTAYGARCARTCNGARGGNMGNCARATHACNGARATHGTNCAYCARAGYAAR
TCNAARGGNGGNGGNGCNGGNCARGARGCNTAYGARAARACNGARYTNAARCAYGGNGAY
AARATGTTYCAYMGNTTYGCNAARGARYTNCARAARTTYCCNCARCARTGYATHMGNTAY
GARTGGGGNGGNCAYCCNYTNYTNATHMGNCARYTNGAY---CAYYTNGARGTNATHCCN
ATHTGYACNMGNTGYGGNGCNGTNMGNGTNTTYGARYTNCARYTNGTNCCNGCNYTNATH
CCNAGYYTN---------------------------------------------------
------------------------------------------------------------
------------------------------------------------------------
------------------------------------------------------------
------------------------------------------------------------
------------------------------------------------------------
------------------------------------------------------------
------------------------------------------------------------
------------------------------------------------------------
------------------------------------------------------------
------------------------------------------------------------
------------------------------------------------------------
------------------------------------------------------------
------------------------------------------------------------
------------------------------------------------------------
------------------------------------------------------------
------------------------------------------------------------
------------------------------------------------------------
------------------------------------------------------------
------------------------------------------------------------
------------------------------------------------------------
------------------------------------------------------------
------------------------------------------------------------
------------------------------------------------------------
------------------------------------------------------------
------------------------------------------------------------
------------------------------------------------------------
------------------------------------------------------------
------------------------------------------------------------
------------------------------------------------------------
------------------------------------------------------------
------------------------------------------------------------
------------------------------------------------------------
------------------------------------------------------------
------------------------------------------------------------
------------------------------------------------------------
------------------------------------------------------------
------------------------------------------------------------
------------------------------------------------------------
------------------------------------------------------------
------------------------------------------------------------
------------------------------------------------------------
------------------------------------------------------------
------------------------------------------------------------
------------------------------------------------------------
------------------------------------------------------------
------------------------------------------------------------
------------------------------------------------------------
------------------------------------------------------------
------------------------------------------------------------
------------------------------------------------GCNGCNGCNGAR
CAYATGAARGAYCCNGTNTTYMGNGCNTTYYTNGGNTAYGGNACNGTNGTNATHGCNAAR
ACNATGYTNATGAGYTTYYTNACNGCNMGNCARMGNATHTCNAARAARGTNTTYGCNTCN
GARGARGAYGTNGCNTAYTTYAAYAGYAARAARCCN------GCNTTYACNATH---GAY
---CARGAYATHGARMGNATHMGNMGNGCNCAYYTNAAYGAYATGGARTGYATHATHCCN
TTYGTNYTNYTNGGNYTNYTNTAYACNGCNACNGGNCCNGAYYTNAGYACNGCNYTNYTN
CAYTTYMGNGTNTTYACNGGNGCNMGNATHYTNCAYACNATHGTNTAYYTNGCNAARGTN
CCNCARCCNGCNMGNGCNATHACNTAYTTYGTNGGNCARATHATHAAYTTYTCNYTNGTN
TAYCARATHATHAARCARGCNGCNTTY---------------------------------
------------------------------------------------------------
------------------------------------------------------------
------------------------------------------------------------
------------------------------------------------------------
------------------------------------------------------------
------------------------------------------------------------
------------------------------------------------------------
------------------------------------------------------------
------------------------------------------------------------
------------------------------------------------------------
------------------------------------------------------------
------------------------------------------------------------
------------------------------------------------------------
------------------------------------------------------------
------------------------------------------------------------
------------------------------------------------------------
------------------------------------------------------------
------------------------------------------------------------
------------------------------------------------------------
------------------------------------------------------------
------------------------------------------------------------
------------------------------------------------------------
------------------------------------------------------------
------------------------------------------------------------
------------------------------------------------------------
------------------------------------------------------------
------------------------------------------------------------
------------------------------------------------------------
------------------------------------------------------------
------------------------------------------------------------
------------------------------------------------------------
------------------------------------------------------------
------------------------------------------------------------
------------------------------------------------------------
------------------------------------------------------------
------------------------------------------------------------
------------------------------------------------------------
------------------------------------------------------------
------------------------------------------------------------
------------------------------------------------------------
------------------------------------------------------------
------------------------------------------------------------
------------------------------------------------------------
------------------------------------------------------------
------------------------------------------------------------
------------------------------------------------------------
------------------------------------------------------------
------------------------------------------------------------
------------------------------------------------------------
---------------------------------------------------------GTN
CAYTGYGCNGGNYTNTAYGAYGCNGCNYTNATHGARGAYYTNTGGMGNAAYATHATHGGN
AARGARATHAGYAGYACNTCNCARATGTCNGGNTCNGAYMGNATHAAYACNATHGGNACN
AARATHTCNACNATHGCNAARACNTAYATHAGYGCNGARMGNTAYTTYCCNATHGCNATH
ATHYTNMGNCAYYTNGARCARAARTCNTGYGARYTNTCNATHGAYGTNGARTGGGTNTTY
AARATGYTNYTNGAYGTNGGNGTNGCNCCNGCNMGNYTNYTNGARYTNTAYGAYMGNYTN
TAYAARTCNAARGAYGTNGTNTGGMGNACNYTNAAYCARCCNYTNCAYGTNYTNATGGTN
YTNCAYGCNTTYATHGAYCAYYTNGCNAARAAYCCNGTNYTNYTNAARACNGCNAGYCCN
CCNATGCAYGTN---TGGTGYYTNGAYYTNYTNGCNTCNTAYYTNGTNGAYYTNGGNGCN
YTNGGNACNTCNACNMGNGAYGTNGCNCCNYTNGTNACNGGNTTYAARGCNACNAARGCN
MGNYTNGARMGNYTN------GAYAGYYTNMGNCARTAYCARGAYGGNGAYGGNGARGTN
GAYYTNTCNCARTTYACNCCNACNACNCCNAGYCCNGARGARGTNAAYTGYGARGTNGAR
ATHCCNGTNACNMGNMGNATHGGNGGNAARTGYATHAAYATGGGNAAYTTYAAYGGNTGY
CARGCNGGNGTNTAYYTNGCNTTYGAYCCNAAYTGYTAYATHCAYGCNACNACN------
---------------ACNACNTCNTCNCCNYTNYTNAAYAAYMGNMGNCAR---------
MGNCAYMGNMGNAAYGTNCARYTNCARGAYGGNTAYATHAARNNNAAYACNTAYGGNACN
TGYYTNTGYNNNYTNNNNGAYCCNGGNTAYCCNNNNGGNACNTTYGCNYTNGARNNNNNN
NNNNNNNNNNNNNNNNNNNNNGTNAAYNNNNNNNNNNNNGCNGGNATHTTYAANNNNNNN
NNNNNNCARNNNTAYGANTGYNNNNNNACNNNNNNNYTNGGNNNNGGNNNNCCNTCNYTN
NNNTTYCCNNNNTCNTAYGGNCCNNNNNNNNNNGANNNNNNNNNNATHNNNGAYNNNNNN
NNNNNNNNNNNNNNNTGYNNNNNNAARNNNNNNNNNNNNNNNNNNNNNNNNNNNNNNNNN
ATHNNNNNNNNNNNNNNNAAYNNNNNNGTNCANNNNNNNTAYNNNNNNNNNNNNNNNNNN
NNNYTNAANNNNNNNNNNNNNNNNNNNNNNNNNTTYNNNTTYTAYNNNNNNGGNTCNGGN
NNNNNNATNNNNAARTGYGTNGCNACNAAYCCNYTNTTYCCNGARNNNNNNNNN---TCN
AANNNNNNNATHGARNNNNNNGCNCCNCCNCCNNNNCCNCCNGTNTTYATHATHGANGGN
AARNNNATHTCNCCNNNNNNNGCN---TCNNNNGTNNNNNNNNNNAAYGGNMGNGAYGTN
AGYNNNNNNTGYNNNGTNNNNGGNGGNTAYCCNNNNGTNNNNGTNAARGTNNNNNNNNNN
NNNNNNNNNNNNNNNNNNNNNNNNNNNNNNNNNATHACNCCNMGNATHACNCCNTCNYTN
GAYNNNGTNNNNTGYNNNTGYNNNGCNNNNCAYGARNNNNNNTGYTAYACNAARACNACN
GTNAARGAYTTYCAYGTNCCNATHACNYTNGARGARGGNMGNGCNAARGTNMGNGARGTN
TTYYTNAARAAYAARCAYGTNACNGAYATHMGNGTNATHGAYATGYTNGTNATHAARGGN
CARATGGARYTNGTNGARACNGCNAAYATHTGGAARCARAARCAYCAYGTNATGATGTAY
TTYAARGAYACNGTNAAYCCNAARCCNACNGAYTTYYTNAGYAARTTYTAYGARGGNCAR
GARGAYYTNAGYGARTCNTCNATHGARTGYYTNYTNGARCARYTNACNGARMGNGGNGTN
ATHAARAARGCNATHGTNATGGAYYTNGARGGNCAYGTNGTNGCNMGNACNMGNATGTCN
GTNAAYAAYCAYYTNGCNTGYTTYTAYGAYAGYYTNMGNGGNCAYTAYACNGGNYTNATG
AARATHACNGAYCARGAYGAYGTNTAYACNTGYTTYAARTGGCCNTCNTCNGCNATGYTN
GTNGCNAAYTCNACNAARTGGGTNTCNGTNGCN---------------GTNATGCAYGCN
AGYGAYAAYYTNTAYAARMGNATG---------------TAYAARGAYAAYCARATGGAY
CARGARTTYGAYCAYAARGTNAARAARGTNTCNGAYAARTTYTCNGARACNGTNAAYATG
ATHGCNAAYGARCCNTCNYTNGCNTTYTTYMGNATHCARGARCAYGTNMGNAARACNYTN
CCNCARYTNGTNGAYACNAARCAYGARGTNGARGGNYTNCARTCNAARGTNCARGGNTCN
TGYTTYGAYACNGAYTAYGCNATHAAYGCNGTNAARGCNATGCARAGYAGYGCNATHCAY
TTYGARAAYATHCARGAYYTNYTNAARAAYGCNATGTAYATGAARCARCARATHTCNTAY
GARGARAAYAARMGNAARCARGARMGNAGYAGYTCNATHGTNGGNGCNGCN---------
YTNCCNCCNTGYMGNATHTGYYTNGCNCCNGGNGCNGGNTTYCAYTAYGGNGTNAAYACN
TGYGARGCNTGYAARGGNTTYTTYCAYMGNAGYYTNAAYCAYTGGACNAARTAYAARTGY
ATGAAYAARGCNMGNTGYGTNATHYTNCAYGGNAAYGGNAARATGTGYMGNAARTGYMGN
TAYGARAARTGYYTNGARATGGGNATGTCNAARGCNGCNATHAARACNGGNMGNTAYAAY
TAYAARAARAARACNGAYGAYATHYTNGARGTNAARYTNATH------------------
------------------------------------------------------------
------------------------------------------------------------
------------------------------------------------------------
------------------------------------------------------------
------------------------------------------------------------
------------------------------------------------------------
------------------------------------------------------------
------------------------------------------------------------
------------------------------------------------------------
------------------------------------------------------------
------------------------------------------------------------
------------------------------------------------------------
------------------------------------------------------------
------------------------------------------------------------
------------------------------------------------------------
------------------------------------------------------------
------------------------------------------------------------
------------------------------------------------------------
------------------------------------------------------------
------------------------------------------------------------
------------------------------------------------------------
------------------------------------------------------------
------------------------------------------------------------
------------------------------------------------------------
------------------------------------------------------------
------------------------------------------------------------
------------------------------------------------------------
------------------------------------------------------------
------------------------------------------------------------
------------------------------------------------------------
------------------------------------------------------------
------------------------------------------------------------
------------------------------------------------------------
------------------------------------------------------------
------------------------------------------------TAYATHMGNGTN
AARAAYMGNGCNGAYGGNAARGARAAYGAYGARCCNGTNGAYCCNGAYGARGAYGTNGAR
CCNATHCCNTCNGAYACNATGAARTCNGCNGARAAYYTNAARMGNAARGARMGNGGNAAR
TCNMGNAARAGYCARAAYCCNMGNMGNCAYCCNCARGTNAAYGARAARGAYTAYGAYACN
TTYGARATGGARGTNGARGARATHGAYGARGCNGARAAYGGNAGYGARCARGAYMGNGAY
ATHTAYCCNTCNTCNGCNGAYAAYTCNGTNAAYATGTAYAARAGYTCNCAYATGCARYTN
ATHCCNTCNYTNGARGAYAAYAGYTTYACNGCNACNACNACNCAYTTYGCNMGNACNCCN
GTNMGNACNGGNMGNYTNCCNACNCCNAAYMGNGGNGGNTTYACNAAYMGNTCNACNAGY
GCNTCNAGYYTNTAYTGGAGYTGYGGNTAYTGYGAYTTYCARAGYAGYAGYCARGCNGAR
ATHAARGARCAYTCNAAYMGNACNCAYCCNGGNAARCCNCAYMGNTAYGTNGCNYTNATH
AARAAYATGAAYCCNGAYTCNATHATHAAYAARAAYAARAAYAAYGAYTAYAGYGGNTTY
AARCCNTCNCCNTCNACNCARMGNGAYAGYTCNCCNTAYAAYAARAGYTCNTTYTCNTCN
GTNAARYTNGAYAGYGTNGCNGGNAARTTYGCNGGNGGNGAYGAYGTNGTNTCNYTNAAR
AAYGARGCNGAYGAY---AGYATGYTNAARGTNAARTTYGGNGCNTCNAARGTNAARAAR
GARGCNACNACNTAYAARTGYTAYCAYTGYACNTAYACNGCNAARMGNCAYTCNTCNATG
AARTCNCAYATHTAYTAYAARCAYMGNGGNAARGGNYTNYTNGCNGTNGAYGARGAY---
---ACNGCNAAYCARGTNTTYTTYTGYGCNMGNGAYGAYTGYACNTTYAAR---------
------------------------------------------------------------
------------------------------------------------------------
------------------------------------------------------------
------------------------------------------------------------
------------------------------------------------------------
------------------------------------------------------------
------------------------------------------------------------
------------------------------------------------------------
------------------------------------------------------------
------------------------------------------------------------
------------------------------------------------------------
------------------------------------------------------------
------------------------------------------------------------
---------------------------------------------------AAYGARTGY
GGNGARGGNGGNGARTAYGARACNTTYGTNTAYGAYTGYCCNYTNTTYAARAARTCNATH
YTNATHGARAAYAARGARYTNGTNATHCAYTCNGAYGAYGCNTTYGCNCCNGTNGGNTAY
YTNAAYYTNAARAAYTGYMGNYTNGTNGAYAARCCNGGNTTYGAYGTNAGYGAYATHTCN
AARCAYATHTCNCARYTNCCNYTNTCNACNACNTCNAARTGGYTNTCNAARCAYATHACN
GCNGCNGAYAGYYTNGAYGTNGAYAAYAGYCCNGGNGGN---------CCNGAYGCNTCN
AGYCARGARAAYATHTCNYTNGCNGGNGAYGARGTNCARCCNGTNTTYACNGAYGGNTCN
MGNATGTAYGTNTCNGGNYTNAARGCNATGGCNGCNGAYACNGCNGAYGTNGCNGARGCN
ACNACNACNGCNATGGAYAARYTNAARGARGGNGTNGARMGNYTNGGNTTYCARATGTCN
GAYYTNGTNTAYATHTCNYTNTAYGTNGGNAAYATGTCNAAYTAYGCNTCNATHAAYTCN
GTNTAYAARAARTAYTTYACNYTNAAYCCNCCNACNMGNATHTGYYTNAARYTNCCNYTN
CCNTCNAAYGTNYTNTTYCARYTNGAYTGYCARGGNMGNACNGARGARGAYAARGAYMGN
MGNACNATGTAYGTNCARAGYYTNTCNYTNTGGGCNCCNGCNAAYYTNGGNCCNTTYAGY
CARACNATHATGGARGGNCARGARYTNTAYGTNTCNGGNACNACNGCNATHATHCCNTCN
ACNYTNAARYTNATHCCNGCNGGNATHGARGCNCARAGYAARGTNGCNYTNATHCAYYTN
YTNGARAARYTNGTNGCNGTNTGGTCNGCNTGYACNYTNTCNCAYTGYCCNYTNGTNTAY
TGYTTYGTNAAYAARMGNCARTAYATHCCNGTNGTNMGNAARTCNTTYGARAAYATGYTN
AARGARAAYAARAGYYTNATHCCNGGNGTNGAYYTNCARCCNATGGTNCARTAYAGYGTN
GTNCCNGGNATGCCNCARGGNGCNYTNGTNGARTGGCARACNTGYGCNTGG---------
------------------------------------------------------------
------------------------------------------------------------
------------------------------------------------------------
------------------------------------------------------------
------------------------------------------------------------
------------------------------------------------------------
------------------------------------------------------------
------------------------------------------------------------
------------------------------------------------------------
------------------------------------------------------------
------------------------------------------------------------
------------------------------------------------------------
------------------------------------------------------------
------------------------------------------------------------
------------------------------------------------------------
------------------------------------------------------------
------------------------------------------------------------
------------------------------------------------------------
------------------------------------------------------------
------------------------------------------------------------
------------------------------------------------------------
------------------------------------------------------------
------------------------------------------------------------
------------------------------------------------------------
------------------------------------------------------------
------------------------------------------------------------
------------------------------------------------------------
------------------------------------------------------------
------------------------------------------------------------
------------------------------------------------------------
------------------------------------------------------------
------------------------------------------------------------
------------------------------------------------------------
------------------------------------------------------------
------------------------------------------------------------
------------------------------------------------------------
------------------------------------------------------------
------------------------------------------------------------
------------------------------------------GARGAYGAYYTNAAYMGN
GTNTGYMGNYTNGARGGNCARYTNAGYGGNGCNCARATGGARYTNGARAARYTNGARAAR
CARCARGTNAAYYTNGTNCARGARATHGCNATHGARATHGAYGCNYTNGTNGARACNGCN
TCNGTNGAYGCNACNACNMGNTGYCARCCNATHAAYGGNYTNAARAAYYTNGCNACNGTN
MGNTCNGGNATHCCNAAYCAYYTNYTNACNGARATHAARAAYAARYTNAARTGGYTNMGN
TCNGARTTYMGNGARMGNYTNGCNAARGARMGNMGNYTNMGNGGNGARTTYMGNACNGCN
YTNTCNTCNAAYGARGCNGAYMGNCARTTYYTNATHGGNCARYTNGCNMGNAARGAYGAR
GARYTNGAYGAYYTNGCNYTNGARAARCARGAYYTNTCNTTYAARGARATGCARTCNCAR
AAYATHGTNGAYGTNYTNGARGAYCARGTNTTYGAYYTNTCNGAYGARYTNCAYYTNMGN
AARATHMGNGARGAYGARCARMGNAARATGTTYGTNMGNGARAARCARAAYATHATHGTN
GARATGGARGAYATHATGGAYGCNGARAARCARAARGCNAARATHGARGAYMGNTAYMGN
MGNYTNCARGAYACNYTNAARTCNYTNCAYCAYGAYYTNAAYACNACNAARYTNGARAAR
GCNAARAARACNAAYGGNATHYTNMGNACNMGNACNCCNAARGGNACNCCNAARAARMGN
AAYCAYGTNMGNATHTCNCCNACNACNCCNACNAARGARTTYGAYGCNGAYGARCCNATH
YTNMGNAGYCCNTGYMGNACNCCNCCNCCNATGACNYTNACNGAYGAYGARTTYMGNTCN
AARTTYYTNACNGAYACNCCN---------CCNTTYCARCAYGCNAARGTNGGNTCNTTY
YTNCARACNAARCCNGAYYTNMGNAAYCARTAYAARGARGAYACNTTYYTNMGNGGNTAY
YTNCARMGNCAYGTNCAYAAYGARTAYYTNCCNGARATGGARTCNGAYYTNTCNMGNTTY
GGNGAYMGNGTNGCNGGNGAYYTNTTYCARYTNTCNGTNCARATGGARGTNGARAARCCN
MGNYTNGARCARTAYGAYGCNTGGGGNCAYMGNGTNGAYMGNYTNGTNACNTCNAGYGCN
TGGCARAARATGAARGARGTNTCNGCNGARGARGGNYTNGTNGCNTCNGGNTAYGARMGN
CARTTYGGNGARTGGAGYMGNYTNTAYCARTTYTGYAARTTYTAYYTNTTYGARCCNTCN
GCNGGNYTNTAYACNTGYCCNYTNGCNATGACNAAYGGNGCNGCNMGNACNYTNGAR---
------------------------------------------------------------
------------------------------------------------------------
------------------------------------------------------------
------------------------------------------------------------
------------------------------------------------------------
------------------------------------------------------------
------------------------------------------------------------
------------------------------------------------------------
------------------------------------------------------------
---------------------ATHAARTCNCCNTCNTCNGGNYTNMGNYTNGGNYTNTCN
MGNAAYCARMGNGTNAARCCNYTNCAYTCNTCN---------------------------
------------------------------------------------------------
------------------------------------------------------------
------------------------------------------------------------
------------------------------------------------------------
------------------------------------------------ATHAARTAYGGN
GGNAGYGCNAAYGGNCAYMGNGGNGTNYTNTCNTGYACNTCNTGYTTYAARTCN------
---------------GGNGGNYTNTGGCCNAARGAY------GAYTCNGARATGYTNMGN
MGNYTNMGNATHGGNATHGGNMGNCCNTCNTCNAARTCNGARGTNGTNTCNTAYGTNYTN
GAYYTNTTYTCNGARCAYGARMGNAGYGCNGTNTAYTCNGGNATHGAYAARGGNYTNGAR
YTNYTNATGAARCAYATHGARGARMGNATH------------------------------
------------------------------------------------------------
------------------------------------------------------------
------------------------------------------------------------
------------------------------------------------------------
------------------------------------------------------------
------------------------------------------------------------
------------------------------------------------------------
------------------------------------------------------------
------------------------------------------------------------
------------------------------------------------------------
------------------------------------------------------------
------------------------------------------------------------
------------------------------------------------------------
------------------------------------------------------------
---------------------------AAYAAYAAYAAYAAYGCNGAYATHGARACNCCN
YTNTCNAAYTGGTTYGCNGARGTNGTNGARYTNMGNMGNMGNGCNAAYGARTAYMGNAAR
MGNGCNCARGGNACNCAYTTYTCNMGNGARCAYYTNGTNCARYTNATGGCNCARCARGCN
GAYTGYTGGGAYGTNGAYTCNCARACNTCNTCNACNATHMGNGCNYTNAAYYTNGAR---
------------------------------------------------CCNGCNMGNATH
GCNAAYMGNGTNGTNCARGAR------AARGAYATHTCNCCNGTNYTNTCNGAYATHGAR
GAYYTNGARGARGARAARGARGARAARGTNAARCARAARTCNACNAARAARAAYTAYAAR
GCNGCNTCNTCNGARGGNMGNAARGCNAARMGNYTNGARGARGAYAARAARGCNGTNTCN
CARCARCARAGYAARATGAAYGTNCARGCNAAYMGNGARAARGCNGCNYTNGGNGARGAY
GAYGAYGTNGAYGAYATHGARGAYGAYGARGGNMGNCARCCNACNCCNAARYTNAARCAR
ACNAARTCNTAYGCNTCNMGNCAYCAYYTNGAYYTNACNACNCCNGCNGTNGGNGGNGCN
YTNYTNACNTGYCCNCCNCCNAARGCNAGYAARATGATHGTNACNTCNMGNTCNGGNGAY
AGYTAYGTNACNGCNTCNGAYAAYACNGARATHATHCARGAYAAYYTNAARTTYGAYATG
GARAARYTNAARACNMGNCCNATHYTNGGNCARCCNTCNGGNGAYACNCAYGCNYTNMGN
GAYGAYGAYGCNTCNACNGAYMGNGCNYTNAAYACNMGNTAYGTNCCNTCNCCNGCNTAY
ATHACNTCNGARGAYGAYAARGARAAYGCNCCNTCNGTNAARGGNAGYAAYAARCCNCAR
AAYCCNTGYMGNYTNACNCCNGTNCARGARGGNGCNGGNAARACNTTYGTNAARTCNAAR
CCNTAYYTNACNYTNGCNGAYATHAARGGNAAYGARATGAAYCARATGGAYGAYGAYGTN
ATGTCNGTNTCNATGATGTCNGTNGCNTCNAGYGCNTCNYTNGCNTCNGARGTNYTNGAR
MGNGCNAARAARMGNCARAARGARTTYTGGGGNAARGGNGAY------------------
------------------------------------------------------------
------------------------------------------------------------
------------------------------------------------------------
------------------------------------------------------------
------GTNGAYGTNATHYTNGAYGAYGGNACNATGTGYAARTGYMGNACNTAYGARCAR
YTNGARAAYGTNCCNAAYGAYGAYAARAARCCNCAYCCNTTYTAYAARAARATHGTNATG
GARGGNGCNMGNMGNCAYGGNTTYCCNAGYGAYTAYATHCARTTYYTNGARAGYTTYGAR
GAYAGYGGNGARATHGARGTNGCNTCNACNTAYAARTCNYTNATHCCNGTN---------
---AARCARTGGYTNCAYCCNTCNAAYGCNYTNACNAARGGNCAYATHYTNTAYACNGTN
AARTTYYTNGGNGARTGYAARGTNGARCARCCNAARGGNACNGAYGTNGTNAARGCNGCN
ATHACNAARATGAARTTYAAYAARCAYATHAARMGNGCNGARGGNCARAARCCNCCNAAR
GTNGARYTNACNATHTCNGCNGAYGCNGTNAARATHYTNGAYCCNAARAAYAARATGATH
YTNCAYCARTAYCCNYTNCAYMGNATHTCNTAYTGYGCNGAYGAYAARTCNGAYAARMGN
ATGTTYACNTTYATHGGNAARGCNGCNGAYAAYAAYGAYCAYTTYTGYTAYGTNTTYGAY
AGYGARAARTGYGCNGARGARATHACNYTNACNATHGGNCARGCNTTYGARYTNGCNTAY
AARMGNTTYATHGARGCNTCNACNCARGAYACNGAYATHMGNAARCARTTYYTNGCNYTN
CARCARMGNACNAAYACNYTNCARTAYGARAAYGAYGTNYTNAARAARMGNYTNGCNGAY
YTNGARAARYTNAARGAYMGNTCNGAYGTNGARCARTAYAARATHAAYAAYGARATHAGY
GAYATHACNACNGTNAARYTNAAYYTNMGNGARAGYTCNACNGAYGARGARGAYAGYCCN
GTNMGNAAY---GAYCCNAGYGAYMGNGCNAAYGTNGTNGGNMGNMGNYTNGARAAYYTN
GTNTTYGCNGARGAYGGNAAYAARACNACNAAYGGNAAYCAYGCNCCNGTNTTYAAYTCN
TTYAAYAAYTCNAAYTCNTCNACN------------------CCNATHYTNAGYCCNCCN
CCNCCNAAYTCNMGNCARTCNMGNAAYTCN------GTNAAYGCNACNAAYMGNATGAAY
GCNYTNAAYAGYGCNAAYAAYAAYAAYGCNGGNTTYGGNAGYCARTCN------------
AAYCAYACNGAYGCNTTYGGNATGGCNGARTTYAAYCCN---ACNCCNCARTCNCARCAR
GARYTNATGGAYATHCARGAYGGNTTYAAYMGNGGNYTNTCNTTYGGNACNGAYGAYTTY
AAYATHGAYGAYYTNGAYCCNYTNAAYCARMGNYTNATGGGNAAYTCNAAYMGNAARMGN
MGNACNMGNTTYTCNTGYGGNCAYYTNGGNMGNACNAARACNTCNGARYTNTGYCCNAAR
TGYAGYMGN---------------MGNGAYTCNCCNGCNTCNTCNTCNAARCAYAARMGN
AAYAARAGYGTNYTNGGNGGNGARATGGAYTCNAARCAYTTYTCNTCNMGNTCNACNACN
GAYAAYYTNCCNAGYTCNYTNAGYACNCCNGGNGARMGNGCNGGNYTNGCNTCNGCNTCN
CCNACNACNGTNGAYACNTCNGTNGCNACNTCNTCNACNAAYACNCCNCAYYTNTCNAGY
ACNTGYGCNACNTCNGCNCARACNGARATHACNTCNCAYGCNACNAAYACNGTNACNGCN
GCNYTNGARGCNGARACNGAYACNACNMGNYTNCCNCCNGAYGCNACNGAYTCNCCNTCN
GTNCAYTCNGAYACNAGYGAYAARACNTAYGAYCCNAARAAYGAY---CCNAAYTTYTGY
TCNTCNTCNAAYTCNAGYYTNTCNGAYYTN---------------------------TCN
GCNGTNATHTCNTCNACNAARGTNCARACNGAYGAYYTNYTNGAYACNGARYTNGGNYTN
TCNAGYACNGAYGGNGTNAGYYTNTCNCCNCCNTCNAARAAYTCNATHTCNYTNTCNAGY
AAYAAYGGN---------CARAAYGTNATHGTNGAYACNGCNGCNATHGGNACNGGNAGY
GTNTCNGGNACNTCNAAYAARGAYAAYACNTCNTCNATHTCNGARMGNYTNGARGAY---
GGNTGYAARGAYAAYGTNTCNTCNTCNCCNAAYCCNTCNGGNTCNAAYATHYTNAAYGAY
GCNAARCCNTCNATHGCNGAYGCNTCNCCNCARTCNACNACNCCNMGNGGNACNAARMGN
ACNCAYGGNGARATHGARAGYACNAGYGARGARAGYTCNAAYTCNAARCCNTCNCCNCAR
AARAAYAARAARMGNTGYTAYATHTGYAGYTGYAARYTNGARYTNGCNCARMGNACNATH
GGNAARTGYMGNTGYGAYCAYGTNTTYTGYCCNACNCAYMGNYTNCCNGARYTNCAYGAY
TGYGTNTTYAAYCAYAARGARGAYGGNMGNMGNGARGCNMGNGARAARATGGTNAARCCN
ACNMGNCAYATGGGNACNTCNTTYMGNMGNGAYYTNTGYGARAARGARAARGAYGAYTAY
GTNAAYGAYGCNATHCARAARGARYTNMGNTAYGGNMGNGGNCCNTAYGTNATHAAYGGN
GTNCCNATHTCNMGNGGNATHCARGGNTGYTGYAAYYTNGAYCCNTGYTTYTGYMGNTCN
GAYGTNATHTTYTAYGAYGGNATHGCNTAYGAYCARAARCCNTTYATHGARGGNGGNYTN
MGNACNMGNCCNGGNAAYGTNATGTTYTAYGARGGNAARATGGCNGGNCCNTTYAAYCCN
GGNAARTCNCCNYTNATHTAYGGNCCNAAYMGNAAYMGNGAYAARCCNCCNCARMGNAAY
TGYTTYGARACNGTNAARACNGGNCAYGGNTAYMGNCAYTGYTGYACNACNTCNATHTAY
GGNGAYAARGTNCCNCCNTAYCAYAAYACNCAYAARYTNGCNTAYACNAARYTNGGNYTN
CCNCAYGGNAAYACNATHGGNTAYTTYMGNTTYAARCCNCARMGNATHTGYTAYAAYMGN
CARMGNCCNGTNCARMGNTAYGARGAYTGYTGYGAYTGYCARCCNAGYGCNTAYGAYGCN
AGYCARTAYGTNAAYGAYGARTGYCCNGGNAARACNTGYTGY------------------
------------------------------------------------------------
------------------------------------------------------------
------------------------------------------------------------
------------------------------------------------------------
------------------------------------------------------------
------------------------------------------------------------
------------------------------------------------------------
------------------------------------------------------------
------------------------------------------------------------
------------------------------------------------------------
------------------------------------------------------------
------------------------------------------------------------
------------------------------------------------------------
------------------------------------------------------------
------------------------------------------------------------
------------------------------------------------------------
------------------------------------------------------------
------------------------------------------------------------
------------------------------------------------------------
------------------------------------------------------------
------------------------------------------GAYGARMGNATGTCNGAY
GAYGAYGAYGAYTCNGAYGCNGARTCNTGGGAYAGYTAYGAYGAYAAYGTNYTNGGNYTN
GARGARTGYGTNTTYTGYTCNTTYATHAGYCARTCNATGGARGAYAAYYTNTCNCAYATG
ACNACNGAYCAYGGNTTYTTYYTNCCNGAYGCNGARTAYYTNTGYGAYYTNGARGGNYTN
ATHGCNTAYYTNGAYGARAARGTNGGNGCNGGNCAYGTNTGYYTNTGGTGYAAYGARAAR
GGNAARMGNTTYCAYAAYACNAARGAYGTNCARMGNCAYATGGTNGAYAARGGNCAYTGY
AARATGYTNCAYATHCCNGARACNATHTAYGARTTYGCNGAYTTYTAYGAYTAYTCNAAR
AGYTAYCCN------AGYGCNGARGGNTCNTCNACNGAYCCNGCN---GAYCCNGTNGAY
ATHACNGARYTNGAYGGNGAYGGNTAYTCNYTNACNYTNCCNTCNGGNGCNGTNATHGGN
CAYMGNTCNYTNATGCARTAYTAYMGNCARAAYYTNGTNCCNCARYTNMGNGARMGNACN
MGNGAYGTNYTNCCNAARATGYTNGCNCARTAYAARGCNYTNGGNTGGACNGGNGCNACN
GGNATGGCNGTNCARCARMGNGCNAARGAYYTNCARTAYATGCARMGNGTNMGNAAYCAR
CAYTTYATGAARGTNGGNGTNAARGCNAAYAGYYTNMGNYTNMGNYTNMGNCARCARAAY
------------------------------------------------------------
---------MGNAAYCARGARATHYTNYTNTCNTGYYTNTTYATGGARGGNGTNGGNAAR
TTYGCNYTNGTNATGGARAARGARTTYAARATHCAYYTNATHCARACNYTNTAYCCNYTN
ATHGARAAYYTNGGNCAYGARAAYACNCAYATHAGYAGYACNGCNTAYGAYACNYTNACN
CARATHTGYACNGCNTGYGGNTAYAGYTCNATHGAYGTNYTNATHCARGCNAAYGCNGAY
TAYYTNATHAAYAGYGTNTCNYTNMGNYTNMGNCAYTTYGAYCARAAYCARMGNACNCCN
MGNYTNYTNTGYGTNATGTTYAARTAYTGYTCNCARGAYYTNYTNCCNYTNGTNTAYCAY
AGYATHGGNGARATHYTNGAYTCNYTNGAYGAYCAYTAYACNGARGAYGTNGTNYTNTTY
ATGCCNGTNYTNYTNGARYTNGTNAGYGCNGTNGGNMGNTGGTTYCCNTCNACNCARAAR
GTNAARCARGAYACNGAR------------------------CARAARCARTCNGTNGTN
TCNTTYYTNGARGARTAYATGAARYTNAARMGNACNGCNGARATG---------------
GARATHGTNGAYAAYGAYATHAAYGGNAGYGARAARTCNYTNGARAARATHGARGARGAR
TTYGAYAARYTNAARAARGARAARMGNGARCARGARGARAAYGARGAYGTNGARGAYGAR
---------------------------GARAARCARAARGARCCNCCNCARCAYGTNMGN
GTNGTNAARGARGTNYTNGCNMGNATHAARAAYYTNYTNGCNTCNAAYGAYGCNMGNATH
MGNGTNCARGCNYTNGARATHGTNGCNCARAGYTGYMGNGAYYTNGCNGGNCAYGARMGN
GAYYTNYTNCCNCARYTNCAYCARATHTGGCCNAGYTTYTAYCCNMGNTTYCAYAGYGAR
GARAARTTYGTNGTNATHAARGCNYTNCAYACNYTNCARGTNATGGCNGAYGTNGGNGGN
AAYTTYGTNCARCARMGNGTNATGAARGAYGCNATHCCNGGNYTNTCNCARTTYATGGAR
AARCARGCNAARATHAGYGGNAAYAGYTCNGGNGTNTAYATHCAYACNCCNAGYTTYAAR
YTNCARYTNGCNGTNYTNAAYACNTCNGGNYTNYTNGCNGARAARYTNGARATGAARGAY
MGNAAYYTNGAYYTNATGGCNAARATGTGYYTNCCNTAYYTNAAYTCNCAYCARCCNYTN
CAYYTNCARACNGCNTGYGTNAARACNTTYGCNTCNTTYATHCAYYTNGAYCCNGAYGCN
ATGTGGYTNGTNYTNTGYMGNYTNTAYTGYCCNTGGGARTAYAARGTNCCNAGYCCNAAR
TTYAARCCNYTN------------------------------------------------
------------------------------------------------------------
------------------------------------------------------------
------------------------------------------------------------
------------------------------------------------------------
------------------------------------------------------------
------------------------------------------------------------
------------------------------------------------------------
------------------------------------------------------------
------------------------------------------------------------
------------------------------------------------------------
------------------------------------------------------------
------------------------------------------------------------
------------------------------------------------------------
------------------------------------------------------------
------------------------------------------------------------
------------------------------------------------------------
------------------------------------------------------------
------------------------GARMGNAARGCNAARGCNMGNGAYYTNGARCARGAR
MGNATGGARGTNAGYGTNMGNATHGAYGAYACNCARTAYGTNAAYGTNGGNAAYTCNAAR
MGNTGGCARTGYAARGARTGYGAYAARTCNTAYACNACNAARCAYAAYYTNGTNATGCAY
GTNYTNGAYCAYAGYGGNATHAARCCNCAYYTNTGYYTNAARTGYGGNAARTAYTTYAAR
CARYTNAGYCAYYTNAAYACNGGNMGNMGNGGNMGNGTNMGNAARAARTCNGCNAARGTN
YTNGARATGGARGARTTYGARCARGCNGARAARACNACNACNACNAARAARGGNAARACN
CCNAARTCNAARCCNCCNAGYGTNGARAARATHAARAARAARTCNACNGCNGARYTNACN
CCNATGGARGCNYTNGCNCARGCNYTNATGCCNGAYATHAARCARGARATHAARCCNGAY
ATHGTNCCNATHGCNGAYGTNATHCCNTCNAGYATHCCNCCNCCNGTNGTNAARGARGAY
CARGARAGYGTNATHAARCAYYTNYTNAGYGGNCCNYTNGCNGGNTCNACNCCNATHATH
TCNACNCCNTCNGTNACNCCNGTN------------------------------------
---CCNTCNAARAARTCNACNAARAARATHAARTTYGAYGAY------GGNTCNTCNACN
CCNAARTCNAARCCNAARGARAARAARATGAARATHGARATHATGTCNCCNTCNGARYTN
GGNCCNCCNGTNTCNAARCCNGCNCCNACNGARCCNAARGCNGCNGGNYTNAARATGAAR
ATHGTNGGNGGNTCNAAYCCNATGATGGCNAARATHGCNYTNGTNGARGGNAAYGCNGAY
AGYCARACNCCNGCNAARACNAAR---AARGCNGTNAARAARCARAARACNTCNAARGAY
TCNAAYGARGARATGAARYTNGCNGTNTCN---------------------------AGY
TCNACNGAYGARGARAARAGYGCNAARAARAARAARGCNTCNAARAARAARGARAARYTN
ATHCARGAYGCNATHAAYGCNGCNCARCARGTNCCNAGYATHAGYGGNTTYGCNTCNCCN
---CARTCNCCN---------------------------CCNGTNACNCARAARACNAGY
AARAARAARGARAARAAYCCNCCNGCNAARAARGARCCNATH---------TCNYTNAGY
GAYTCNYTNGTNATGGAYTTYGAYGAYGGNGAYATGGARGARGARGGNGARGARGCNACN
YTNGTNATHGCNGARACNGARAARAARAARAARGCNGGNAARAARACNAARAGYCCNAAR
GARGCNAARGTNAAR------------------GAYGAYCARGCNAARAARATHCCNAAR
MGNGCNCCNACNGCNTAYATGYTNTTYTGYAAYAAYCAYMGNTCNGCNATHGTNGCNGAR
AAYCCNGGNATHGARTTYGCNGCNATHAGYMGNAARYTNGGNGARYTNTGGCARACNCAR
TCNAGYAARCARAARYTNYTNTGGMGNMGNAARGCNCARMGNMGNATGAAYAARTCNAAY
YTNATHTCNACNGGNAARAAY---GGNAARGARTCNCARGGNGGNTCNGGNGCNAAYTTY
ATHACNTCNGGNTCNACNGCNCARTCNACNAAYCARAARYTNGCNYTNATGYTNCARAAR
AGYMGNCCNGTNGTNGTNGAYGARGGNTCNYTNAGYCCNACNAARACNTTYAGYATHGAR
CCNYTNGAYGTNGCNGCNCAYYTNAARYTNYTNGGNGARTCNYTNAGYATHATHGGNATG
MGNYTNCARGARCAYAARGGNATGATHGCNGTNCARGGNAGYYTNTCNGTNYTNYTNGAY
TCNYTNYTNTGYGCNTGYGGNCCNYTNYTNTGYYTNACNCARCARGTNCCNGGNATGGAY
GGNTGYTCNCCNTCNGTNCAYGCNCARACNYTNGAYAGYGTNGCNTAYGTNATGCCNGGN
YTN---------------------------------------------------------
------------------------------------------------------------
------------------------------------------------------------
------------------------------------------------------------
------------------------------------------------------------
------AARGTNGCNTGYTAYTTYTGGCCNMGNGTNACNAARGCNTCNAAYAARACNAAR
ATHTTYATGATHAARGTNAARGAYAARAAYAAYGAYGARCAYGTNTAYGCNTTYGARYTN
GCNTCNAARTCNGCNTGYAARCAYYTNTGGAARTGYTGYGTNGARCAYCAYGCNTTYTTY
------------------------------------------------------------
------------------------------------------------------------
------------------------------------------------------------
------------------------------------------------------------
------------------------------------------------------------
------------------------------------------------------------
------------------------------------------------------------
------------------------------------------------------------
------------------------------------------------------------
------------------------------------------------------------
------------------------------------------GTNGTNTAYATHMGNGAR
GARMGNMGNAARTCN---AARGAYAAYTCNGCNGARACNTGYTGYATHATHGCNYTNTGY
AGYGCNYTNYTNTGYTGYTGYYTNATG---------------------------------
------------------------------------------------------------
------------------------------------------------------------
GAYTTYGGNMGNYTNCAYMGNCARAAYTCNTTYGAYTTYCAYGARGGNAARMGNTAYCCN
CCNGGN---CCNAARTAYMGNCAYCAYTCNGTNGAYGAYGAYGGNGCNTAYGGNTCNTAY
GGNTAYGGNTAYTAY---TCNAAYTAYAAYTAYGAYAARTAYGGNATGCAYTTYAGYTCN
CARCCNTCNYTNGCNMGNAGYGGNAGYMGNGAYGGNAARTTYGCNCAYGGNMGNYTNAAY
CARGGNAAY---------------------------------------------------
---CAYYTNYTNAAYGGNCCNCAYGAYYTNTTYGARCCNMGNGAYCARMGNAAYGGNGAR
GGNAARGAYAARGAYAARCAYTCNGGNAARGGNMGNCCNTTYGCNGAYGAYTTYCCNTCN
YTNAAYGGNTCNGGNGARAAYGTNTCNGAYTCNAARACNAARCCNGCNTCNGGNGTNTGG
GARAAYCCNCCNAAR---TCNACNAAYAARAAYGAYGARTCNTCNGAYTCNTCNAARGTN
AAYTCNCCNGGNATHTAYAARGCNYTNGTNCCNAGYAARAGYGTNCARAAYAARAARTCN
GCNAARGARACNTCNMGNATGAAYGGNAAYGTNMGNGARATHTCNCCNYTNAGYCCNTCN
AAYAARCCNGGN---AARGARGGNTCNMGNTAYAGYCCNACNCCNGAYYTNGCNATHGTN
ACNCARCCNAARAARYTNGGNGAYAARAARAGYGAYTTYYTNMGNGCNATHMGNAAYGAR
AAYTCNATHMGNAAYGGNGAR---GTNTCNCAYCARAAYCARAAYACNATHAARAARCAR
GARAARCARGTNCAYGGNGAYGAYAAR---------AAYGAYAAYTCNATHTGYAGYMGN
GTNAAYGGNGAYMGNGAR------------------------GTNGAYTCNAAYGARAAY
YTNYTNAGYYTNAARAARGAR---TGYYTNAAYGGNGAYAAYGGNGAYGCNYTNATHAAY
CAYGTNGAYCAYATHACNYTNTCNGGNGARGARGARGARMGNMGNYTNYTNYTNTCNATG
GGNTGGGARGARGARGAYAAYACNGARTAYGTNATHACNGARGAYGARATHMGNGARTTY
CARAAYYTNYTNCARAAYCAYTGYCAYGGNCARAARAAYGGNYTNAARTCNTCNYTNMGN
AGYGCNYTNGAYMGNAARTTYGGNGCNGARTCNGCN------YTNAAYGGNATHCCNTCN
GAYGARGARAARACNGAYAAR---------------------------------------
------------------------------------------------------------
------------------------------------------------------------
------------------------------------------------------------
------------------------------------------------------------
------------------------------------------------------------
------------------------------------------------------------
------------------------------------------------------------
------------------------------------------------------------
------------------------------------------------------------
------------------------------------------------------------
------------------------------------------------------------
------------------TTYGGNMGNTAYCCNMGNGARTTYAAYCCNAARGTNCAYGGN
CCNTAYYTNCCNGGNMGNTTYTAYGGNAARCCNGAYACNCCNTTYGGNCARGTNAARYTN
GGNGARGTNGGNGCNTGGTTYGGNMGNMGNAAYAARAGYCCNACNTCNATGTGGGARGCN
GTNCAYMGNGGNTAYTGGMGNTGGGCNACNAARAAYYTNCAYGTNMGNCAYAGYGGNTTY
GTNCCNATHGGNCARGCNGCNATGGTNATGTCNATHTTYTTYTTYGGNYTNYTNTAYAAR
GARMGNAGY---------------------------------------------------
------------------------------------------------------------
------------------------------------------------------------
------------------------------------------------------------
------------------------------------------------------------
------------------------------------------------------------
------------------------------------------------------------
---------------TCNGARYTNGARGGNYTNGAYMGNGCNTAYTCNGARAGYAARGAR
GARYTNAGYAARTGYGARGAYATGATHCAYCARYTNACNACNGARYTNGAYTCNGCNCAR
AARGARATHGGNTCNGCNCAYAARMGNGTNAARGAYYTNGARGAYAGYAGYMGNGAYYTN
MGNGARCARYTNCARAAYGCNCARCAYCARGCNYTNCARAAYGAYGARMGNGCNCAYAAY
YTNGARAAYAARTTYYTNTCNTAYCARGGNGARCAYAGYCAYTCNGAYMGNGARTTYYTN
CARMGNGARGARCARATHAAYTCNYTNGARTAYCARYTNGARGARGCNMGNGGNGAYATH
CARAGYMGNGARTCNACNATHGARCARYTNAARAAYGAYYTNTCNATHTCNCARTCNGAY
YTNCARCARACNGTNGARGAYAARAGYACNGCNATGAARGARATHGAYMGNYTNGARCAR
CAYAGYGARCARYTNCARYTNAAYYTNACNTCNTCNCAYCARMGNCAYAARAGYGARACN
TGYMGNTTYGARGARCARATHACNTCNYTNGARMGNCARGTNTCNGARGARCARYTNGCN
CAYCAYGCNTCNGARTGYGARGTNAAYAAYAARGARGARCARATGAARMGNAAYGARGCN
GARATHGCNACNTGYMGNGAYGAYATHMGNTCNAARGTNGARGARATHGARMGNYTNGAR
MGNTCNTTYCAYGAYACNAARCAYGARYTNAAYCARGCNATHGGNCARTGYAARCAYYTN
GARGCNTCNATHACNGAYATGAARGCNGARGGNGARATHATGMGNAARGAYATGGCNGAY
TCNMGNAAYCARTAYAARGAYTGYGCNCARGARYTNGCNCAYCAYGARGARAARYTNAAY
YTNATGGARCAYAGYYTNCARTCNACNCARGAYCARYTNAGYCARMGNGTNACNGARATH
GTNMGNCAYGARCARAAYACNMGNAARYTNCARGCNGARYTNAARGCNACNAARGAYMGN
GCNCARGCNTAYGARGARGARYTNGAYGARCARAARACNTCNATHGAYAARYTNMGNAAR
GAYYTNGTNATGTCNAARGARGARTTYCAYTCNTCNGTNCARGARGGNATHGCNTAYAAR
CARCARTCNCAYAARAAYGARYTNGARYTNTCNGGNAGYMGNGARCARGARAARATGYTN
TCNGAYCARGTNGARCARCARGARCARATHYTNAAYCARYTNCARACNGARYTNMGNGCN
GARMGNGARMGNCAYGGNGAYACNGTNAARCARYTNTCNGCNTCNAARAARACNGGNYTN
GAYYTNCARGCNGAYTTYGARGCNGTNCARAARCARGCNMGNGARYTNCARGAYMGNGTN
AARGCNMGNGARGARCARATGACNMGNYTNMGNYTNGARATHGAYAAYATHCAYCARAAR
AAYMGNGARGCNAAYGARTCNYTNGCNGGNAARGAYGGNCARYTNMGNYTNGCNGARATG
AAYYTNCARACNGCNGARAARCARGCNMGNCAYCAYGARCARGARATHGCNMGNTAYGAR
GAYACNYTNGCNCARYTNCARACNGAYCARGARAARYTNCARGARCARTAYMGNCARACN
GCNTCNAAYYTNATGGARGCNGAYAGYAARGTNCAYGARYTNAARGTNCARYTNACNACN
GTNCARGGNCAYCAYAARGARGCNATGGARCARYTNACNGARAARGCNMGNCAYTTYGCN
GCNATHAARACNGARGCNGCNAARATGGGNCARCARAAYAAYTCNATGAARGARGARATH
ATGYTNTAYGAYGARAARGTNMGNMGNYTNCARCARGARYTNMGNAARTCNCARGARATH
AAYAARGCNACNGARGARGARYTNCARCAYTTYGARGARMGNTAYACNAGYYTNCARGTN
GAYYTNGTNACNAGYCARGARAARCARAARCAYTCNYTNCARGARYTNTCNTCNMGNGAR
GARGARAAYGTNGTNACNAARGTNGARYTNAGYTCNATHCARGARMGNTAYAARTCNYTN
AAYGAYGARATHACNAARYTNACNGGNGARYTNGARYTNACNAARCARAAYTAYMGNAGY
GCNACNGARGARATHTCNGGNYTNMGNGTNGCNYTNGARGARTCNMGNGCNAAYGGNGAY
MGNYTNCAYMGNGARAGYGARYTNGTNGTNCAYAAYGTNAAYACNTGGGTNCARGARCAR
AARATGGCNAAYGARAARYTNGGNAAYAARATHMGNGARCARAGYAARTCNATHATGGCN
YTNACNTCNGARAARGARGGNYTNYTNGAYCARGTNACNAARYTNCARAARCAYTAYAGY
AARACNMGNAAYGARYTNGARGAYAARACNGTNGARTCNGAYAARYTNMGNGCNYTNCAR
TCNCAYTCNGCNCARCARCARATHATHYTNAAYCARYTNAARGGNMGNYTNGARGARCAY
GARYTNGAYAARGAYCARGAYATHAARTCNAARYTNGCNACNATHGARGAYYTNCAYTAY
MGNYTNAARTCNAAYATHGAYAGYATHCAYCARYTNAAYCARCARYTNAGYACNYTNCAR
AARGAYAAYATHMGNATGMGNAGYGARYTNGAYMGNGARATHGCNACNMGNCARACNATG
GARATGCARATG------------------------------------------------
------------------------------------------------------------
------------------------------------------------------------
------------------------------------------------------------
------------------------------------------------------------
------------------------------------------------------------
------------------------------------------------------------
------------------------------------------------------------
------------------------------------------------------------
------------------------------------------------------------
------------------------------------------------------------
------------------------------------------------------------
---------------AARMGNACNMGNGGNCARMGNGAYMGNYTNMGNCARATGMGNCAY
GAYAAYMGNMGNGTNACNGTNCARGGNYTNGCN---------AAYCAYCCNTCNTCNTCN
GGNYTNTAYGAYGAYAGYYTNTCNGAYTAYGCNGAYCCNCCNMGNCCNGARGTNTCNGAR
AAYYTNGTNTCNGCNTAYAARAAYATGACNAARGARGARYTNYTNMGNGTNGTNATHCAR
ACNAARGCNCARATGATHMGNAARGAYCARTAYATHAAR---------------------
------------------------------------------------GTNYTNATGATH
AGYAARYTNTGYATHCARYTNAARYTNAARYTNACNACNGTNTTYMGNAARGTNGARGAR
AAYAGYACNYTNGTNAGYTGYCAYGTNTTYGTNGCNGARMGNYTNATHGCNATHGCNACN
MGNACNAGYMGNMGNGARGCNCARAAYGARGCNTTYAARATHGCNMGNMGNACNYTNGCN
GGNCARTCNGGNAARGARGTNYTNGAYACNTGYGCNGCNATGATGCCNCAYGAYYTNAAR
GGNAGYGAYATHYTNGAYATHGTNTAYAARGGNTAYACNAARACNACNGARTCNAAYMGN
TGYMGNYTNCAYMGNGCNMGNAGYGTNGGNYTNGTNYTNACNATGAARYTNGAYYTNYTN
CARTAYGTNGARATHYTNAARGAYTCNCCNAAYCARACNCARGGNMGNTAYMGNYTNYTN
CCNGAYTGYGARMGNCCNTCNTAYAAYGAYGTNGCNGGNGARATHGCNGTNAAYGAYTCN
------------------------------------------------------------
------------------------------------------------------------
------------------------------------------------------------
------------------------------------------------------------
------------------------------------------------------------
------------------------------------------------------------
------------------------------------------------------------
------------------------------------------------------------
------------------------------------------------------------
------------------------------------------------------------
------------------------------------------------------------
------------------------------------------------------------
------------------------------------------------------------
------------------------------------------------------------
------------------------------------------------------------
------------------------------------------------------------
------------------------------------------------------------
------------------------------------------------------------
------------------------------------------------------------
ATGGAYTCNTCNGGNTCNAARAARCCNAARGGNATHYTNAARAGYTCNAAYAGYATHGAY
CAYAGYAARAARGARYTNGARTGGGAYGARATGAAYATHYTNGCNACNCAYCAYCCNCCN
GAYAARGAYTAYGGNTTYATGAARGTNGAYGARCCNCCNACNCCNTAYAAYAAYGCNGCN
ATHTCNGAYGGNGARGAYGAYGGNGCNTCNATGAARAARAARGGNAGYTTYGAYGGNTCN
ACNAGYYTNGAYCCNTCNGAYYTNGCNTCNMGNYTNACNGCNAARGGNGGNGARAARGGN
CARAARTAYGTNGAYGAYGAYGAYGAYGAY------------------------------
------------------------------------------------------------
------------------------------------------------------------
------------------------GTNGAYATGMGNATHACNCAYTTYGAYATHGGNGAY
ACNATHGCNCARMGNMGNMGNMGNGCNGGNATHTTYAARACNAGY---ACNGGNCCNCAR
GARMGNCAYAAYACNATHAGYAAYAGYATG---TCNAGYAGYTAYCARGTNACNMGNATG
MGNAAYYTNTCNGGNGGNAGYAGYAGYAGYGCNGCNAGYGGNAGYAGYATHTCNTCN---
------YTNGAYAAYCARTAYTCN------TCNCARGARAGYCCNTAYTTYTCNATGGAY
ACNAGYCCNTTYGCN---AAYTCNTCNCCNYTNCCNGARTAYAAYGAYGAYTCNGTNTCN
TCNTCNCAYMGNAARYTNGAYMGNAGYYTNAGYGAYAGYGAYAGYGARAAR---------
---------GGNTCNCAYMGNTCNGTNAAYTCNAGYMGNTAYAARACNGARYTNTGYMGN
CCNTTYGARGARAGYGGNTCNTGYAARTAYGGNGAYAARTGYCARTTYGCNCAYGGNGCN
CAYGARYTNMGNAAYYTNGCNMGNCAYCCNAARTAYAARACNGARCCNTGYMGNACNTTY
CAYACNATHGGNTTYTGYCCNTAYGGNCCNMGNTGYCAYTTYYTNCAYGARAGYGAY---
------AAYGGNACNGGNACNCCNAAR---------------------------------
---GCNTCNAAYAGYGGNAGYAGYAGYCCNTCNYTNAGYCCNACNGGNAAYGARAAYCAY
TTYTCN------------TAYTCNGAYTCNTCNCAYACNYTNATHAAYAAR---------
---------------TCNYTNTCNGTNAAYATHAAYTGYGGNAAYGAYATGAAYTCNYTN
GAR------------CAR---CAR---TTYTCNTCNGCNYTNAAYYTNAAYMGNGCNGAY
TCNTCNMGNAAYGCNTTYAAYAAY------------------------------------
------AAYACNTCNGAYGARTTYGAYATHTTYAGYTCNATHTCNGTNTTYAAYGCNGAY
GARGTNGTNAAYGAYAAYTCNCCNAARTCNACNTCNTAYTCN------------TCNTCN
CARTCNACNCARYTNGAYAAYTAY---TCNTAYCARGGNTTYGGNAGYATHCCNCAYTTY
TGGTCNAAYCAYCCNTCNCARGCNYTNGCNCCNGCNGAYCCNTTYCAYCAYTCNCCNACN
GGNTCNACNGGNTCN------------------------TCNYTNTCNGGNTCNGARTCN
GGNYTNAGYGAYTAYAGYAGYGGNTCNAGYAGYAGYMGN---------------------
------------------------------------------------------------
------------------------------------------------------------
------------------------------------------------------------
------------------------------------------------------------
------------------------------------------------------------
------------------------------------------------------ATGYTN
MGNAAYATHTCNTCNGCNGCNTGYGCNYTNGCNGTNGGNGTNAARGAYTTYGCNGAYGGN
TCNAAYGAYTCNATGMGNGTNACNGCNAAYMGNYTNTGYYTNGAYAARTGYATHCCNAAR
GTNCAYGCNAAYAGYGAYAAYGTNTAYGTNGGNGAYMGNATHAARAARGCNGTNGGNTTY
CCNCARYTNACNGCNTGYTGYAARCCNYTNMGNTAYMGNGAYTTYATHATHTCNTAYGAY
ACNAARAAYMGNATHCCNAAYTGGGTNTAYGARCAYYTNTAYTTYAGYAARYTNTTYAAR
GAYGAYCCNTGYGAYAARMGNCCNYTNTGYTCNGARATHAAY---GCNGARAARCCNAAR
TTYCAYCCNGAYTGYMGNATHCAYGGNTAYCAYMGNTCNGAYGTNAARGAYTAYTGYGAY
TCNGAYTAYGARYTNGGNYTNATGGCNGAYCCNGCNAAYTAYCCNTAYGAYTGYGARGCN
GCNAGYGARACNCARGTNATGACNAAYGTNGTNCCNATHGTNCCNGGNTTYAGYTGYGGN
CCNTGGTTYGAYYTNCARTGYTAYATHMGNGAYACNYTNGTNAARGARCAYAARAGYGTN
TAYGTNTGYTCNGGNCCNYTNTTYYTNCCNGAYCARCARCARTCNACNAARTCNATGAAR
TTYGAYGTNYTNGGNGARGGNGARGTNTCNGTNCCNACNCAYTTYTTYAARGTNATHATH
ATHGARACNYTNGAYGGNAAYYTNGARYTNGARTCNTAYATGATGCCNAAY---------
AARGARYTNGAYGAYTCNGAYYTNGAYAARTAYYTNACNCCNYTNTGYAARATHGARCAY
TAYTCNGGNYTNATHTTYTTYCCNGARAARAARGTNTGYTTYACNAGYAAYAAYAARMGN
MGNGGNGCNATGYTNCAYGCNYTN------------------------------------
------------------------------------------------------------
------------------------------------------------------------
------------------------------------------------------------
------------------------------------------------------------
------------------------------------------------------------
------------------------------------------------------------
------------------------------------------------------------
------------------------------------------------------------
------------------------------------------------------------
------------------------------------------------------------
------------------------------------------------------------
------------------------------------------------------------
------------------------------------------------------------
---------------------YTNGCNCARGARGGNATHGARGARAAYAARYTNCCNCAR
ATHTTYGCNGAYGGNATHCAYATHGGNGGNGCNGGNGARATHGARMGNYTNAAYGARGCN
GGNGARYTNMGNGCNYTNYTNGARGGNTAYCARAARATHAAYGTNMGNTTYGCNTGYGAR
AARTGYGGNGGNTAYMGNTTYACNCCNTGYGARTTYTGYCAYGGNAGYAARMGNTCNYTN
ATHMGNCAYCAYGTNATGGARGARTTYGTNGCNYTNMGNTGYATGCAYTGYGAYGARAAY
GGNYTNMGN------------------------------YTNGGNTCNTAYTGYAARAAY
ATHYTNYTNAAYATGACNGTNCAYGTNGGNYTNGARGTNAGYYTNTCNAAYTGYAARYTN
GCNAARGTNTAYGGNATHACNAAYATHTTYGTNTCNAAYATHAARTCNAARAAYAAYGAR
YTNTCNGGNCAYGTNATHGARTCNAGYAARATHCARATHTCNTCNGTNCAYAGYGARYTN
TTYCAYAAYYTNGTNAARAAYYTNCCNCAR------------YTNGGNGGNYTNACNACN
GARYTNGARAARGTNMGNAARYTNTTYMGNYTNAAYAARYTNAAR---ACNAARYTNTAY
MGNCCNMGNGGNATHYTNYTNCAYGGNCCNCCNGGNTGYGGNAARACNTCNTTYACNAAR
GTNYTNGCNAARGARTGYGGNGCNATHYTNTAYTCNGTNGAYAARTTYGAYYTNYTNACN
TCNGAYTTYGGNAGYGGNGTNGCNACNGTNAARGARATHTTYCARAARGCNGTNGAYYTN
YTNGARGARGGNCCNGTNATHATGTTYYTNGAYGARATHGAYATGYTNTGYCCNMGNTCN
GARACNGCNAGYYTNGGNAAYAARCARYTNACNAGYGCNATHACNACNGARATGGAYAAR
YTNCAYTTYAGYAAYATHTCNAGYYTNYTNATHGTNGGNGCNACNAAYTCNGTNTCNAGY
ATHGAYCARAGYYTNMGNMGNCCNGGNMGNTTYGAYCARGARATHYTNATHAAYATHCCN
TCNGARGAYCARMGNGTNTCNATHYTNAARACNYTNACNACNMGNYTNCARYTNTCNTCN
GAYGTNTCNTGYAARACNYTNGCNCARATGACNCCNGGNTTYGTNGGNGCNGAYYTNAAR
TGYYTNTGYGARGARGCNGTNAAYCAYGCNGARGARAARGAYYTNACN------------
---GARATHTCNMGNGARGAYTTYAAYGTNGCNYTNCAYAARACNGTNCCNTCNYTNAAR
AARGGNTCNGARTGYGTNGTNGAYYTNAARCCNGTNAARTGGGARGAYATHGGNAGYYTN
GAYGARATHAARATGGARATGAARCARTCNYTNGARTGGCCNYTNAARTAYCCNGAYATH
YTNMGNAARCAYGAYATHCCNCCNACNAARGGNATHYTNYTNTAYGGNCCNCCNGGNTGY
TGYAARACNACNYTNGTNMGNGCNGCNGCNACNTCNTGYAAYGTNTCNTTYYTNTCNYTN
AGYGGNGCNCARGTNTAYTCNGCNTAYGTNGGNGARTCNGARMGNATHATHTCNCARGCN
TTYCARAARGCNMGNGCNYTNGCNCCNTCNATHYTNTTYTTYGAYGARATHGARTCNYTN
GTNGGNAARMGNAGYATHCARACNGGNAAYAGYMGNGTNCARGARMGNATHYTNTCNACN
ATGYTNAAYGARATGGAYGGNATHGGNAAYAARYTNGAYYTNAARACNTCNGCNCCNMGN
GAYCARGTNCARTCNCARACNACNYTNCARTGYCCNATHGGNGARGGNYTN---------
------------------------GAYATHGTNACNGARGARAAYCAYAAYAGYAAYCCN
AAYMGNYTNAGYGTNATHGTNGTNGGNGCNACNAAYMGNCCNGAYATGYTNGAYGCNGCN
ATHYTNMGNCCNGGNMGNYTNGAYAARCAYATHTAYGTNCCNCCNCCNGAYCARGARGTN
MGNAARTCNATHYTNGARATHTAYACNTCNAARATGGCNTGYCAYGGNATHGAYATHGAY
YTNYTNGCNAAYAAYACNGAYTAYTAYAGYGGNGCNGAYYTNAARAAYYTNTGYAARGAR
GCNGGNYTNCARGCNGTNMGNGARCARATGTCNAARACNGGNAGYGARTAYAAYYTNTCN
GTNAAYAAYYTNCAYTTYAARGCNGCNYTNGARGCNATHAARCCNTCNYTN---------
------------------------------------------------------------
------------------------------------------------------------
------------------------------------------------------------
------------------------------------------------------------
------------------------------------------------------------
------------------------------------------------------------
------------------------------------------------------------
------------------------------------------------------------
------------------------------------------------------------
------------------------------------------------------------
------------------------------------------------------------
------------------------------------------------------------
------------------------------------------------------------
------------------------------------------------------------
------------------------------------------------------------
------------------------------------------------------------
------------------------------------------GTNACNAARAARGTNATH
TGYGAYCARYTNGTNGCNGGNCCNTTYTTYTGYACNTCNTTYYTNGTNGGNTCNACNYTN
YTNGARGGNGGNGGNGTNAARGGNGCNAARACNGARYTNAARGARAARTTYYTNACNATH
TAYATGGTNGAYTGGTGYTTYTGGCCNGCNGCNCARATHATHAAYTTYAGYTTYATHCCN
AGYMGNTTYMGNGTNYTNTAYGTNAGYTTYGCNACNYTNGTNTGGAAYTCNTTYYTNTCN
TAYATHAARCAY------GTNYTNMGNGGNYTNTGGAAYGARYTNYTNCCNTAYTTYAAR
ACNAARATHATGTTYAARGCNMGNATGMGNGAYGTNTAYYTNAAYYTNYTNGARGAYCCN
TGYTCNACNATGTTYTAYYTNYTNYTNYTNACNTTYGGNTTYATHCCNTTYYTNACNTTY
ATHTTYTTYATHATHGGNTCNTTYYTNTTYGGNATHGTNTGYTTYTTYGTNTCNCARGCN
ATHGTNYTNACNGCNTCNATGTTYGTNTTYGGNGGNTTYATGATHTTYATHGCNTTYATG
TGYTGYTGGYTNGCNGGNATHTTYGGNACNTTYATHCAYATHTCNYTNTAYTGG------
------------------------------------------------------------
------------------------------------------------------------
------------------------------------------------------------
------------------------------------------------------------
------------------------------------------------------------
------------------------------------------------------------
------------------------------------------------------------
------------------------------------------------------------
------------------------------------------------------------
------------------------------------------------------------
------------------------------------------------------------
------------------------------------------------------------
------------------------------------------------------------
------------------------------------------------------------
------------------------------------------------------------
------------------------------------------------------------
------------------------------------------------------------
------------------------------------------------------------
------------------------------------------------------------
------------------------------------------------------------
------------------------------------------------------------
------------------------------------------------------------
------------------------------------------------------------
------------------------------------------------------------
------------------------------------------------------------
------------------------------------------------------------
------------------------------------------------------------
------------------------------------------------------------
------------------------------------------------------------
------------------------------------------------------------
------------------------------------------------------------
------------------------------------------------------------
------------------------------------------------------------
------------------------------------------------------------
------------------------------------------------------------
------------------------------------------------------------
------------------------------------------------------------
------------------------------------------------------------
------------------------------------------------------------
------------------------------------------------------------
------------------------------------------------------------
------------------------------------------------------------
------------------------------------------------------------
------------------------------------------------------------
------------------------------------------------------------
------------------------------------------------------------
------------------------------------------------------------
------------------------------------------------------------
------------------------------------------------------------
------------------------------------------------------------
------------------------------------------------------------
------------------------------------------------------------
------------------------------------------------------------
------------------------------------------------------------
------------------------------------------------------------
------------------------------------------------------------
------------------------------------------------------------
------------------------------------------------------------
------------------------------------------------------------
------------------------------------------------------------
------------------------------------------------------------
------------------------------------------------------------
------------------------------------------------------------
------------------------------------------------------------
------------------------------------------------------------
------------------------------------------------------------
------------------------------------------------------------
------------------------------------------------------------
------------------------------------------------------------
AARGARTCNTAYGARCARYTNGARAARGAYGTNGCN---------------TAYTGGAAR
CARCARAGYTCNAAYYTNTGYYTNCCNGARGCNTCNTCNCARYTNAAYMGNGARGTNMGN
YTNGCNGCNTTYGARAARAAYTCNTCNGAYGTNGARAARYTNATHGAYGARGCNAARACN
GARAARYTNCARCAYATGGARGARYTNCAYGARAARAAYAARAARYTNGCNGARYTNGAR
GCNAARGTNAARCARYTNCARACNCARYTNGTNGARAARGAYGCNYTNGTNAARGTNTTY
CARMGNTCNCCNYTNTCNYTNCCNMGNAGYTCNAGYYTNCAYGCNYTNTGYCAYGCNCCN
TTYCAYTCNCCNMGNCCNTCNYTNATHGCNTCNCARGCNYTNGAYGGNGAYACNCCNTGY
CCNTCNTCNTCNGTNGTNGGNACNCAYMGNGARTTYTCNTCNATHMGNCAYATGAARACN
GGNAGYACNAGYGCNATHGAYATGGGNMGNAARATGTCNYTNGARGAYGAYYTNYTNACN
AARGTNCAYAAYYTNAAYGTNGARACNAARGAYGAYACNGCNGARGARATHCARYTNTGG
CAYGTNAGYTGYAARTCNACNGARGGNTCNATGAARACNGARGAYGAYGAYGAYGAYGAR
GAYGARAGYAAYCAYGGNAAYATGGARGAYGAYACNTCNGARGCNGGNTAYGAYCCNGAY
ATGGAYCCNAAYAAYGTNCCNGARYTNACNMGNMGNGCNGTNGAYGARGCNTAYGAYCCN
GAYATGGAYCCNAAYAAYGTNGTNYTNMGNAARAARCCNAGYAAYCCNGARTCNGARGAY
TAYGAYCCNGAYATGGAYCCNAAYAAYGTNGTNYTNMGNMGNAARCCNMGNCCNGTNAAY
ACNACNMGNAGYCAYGCNATGGTNATGTCNACNGAYGARGAYGAYGAYGARGARMGNCCN
TAYAGYYTNTCNGCNTAYMGNAARAGYCARAAYGTNAAYYTNCAYACNYTNGAYCCNATH
GTNMGNAARAARGARTAYAGYAGYMGNMGNGTNGTNGARGARGAYGTNTTYATGCCNACN
TCNCCNMGNCARCARAARGAYAAYCCNYTNGCNATHCARGARMGNATHAARGARATGCAR
GARYTNGTNCARCARGARCARAAYGTNATHATGCARACNAGYAAYGCNYTNAAYAARTGY
TGYGTNGGNAAYGCNTAYTTYGCNGGNTCNGCNGARCARGTNGARTGYAAYMGNYTNYTN
YTNATHTCNTGYCARAARMGNCARGCNTAYATHAARGARATHCARMGNYTNAARCARACN
GGNYTNYTNGAYCCNTGYGGNCCNGGNCCNCARGGNTCNYTNACNATHAGYGAYATHMGN
YTNCCNYTNAARAARGARTTYGTNAARAARATHGGNACNTCNTCNGAYAAYACNACNCAY
TAYTTYATHYTNYTNATHMGNAAYCAYAGYCARGTNATHTGYACNCAYATGYTNTCNACN
CAYGAYTCNATGATGMGNGGNAGYYTNGAYTTYCCNAAYYTNATHAARATHAAYGGNATH
ACNGGNGAYTTYAARYTNGCNGTNGAYATHTAYGGNATGAGYGTNCARMGNGARYTNTCN
AARGAYAARAARMGNAARACNCCNAARAARGGNAARGGNTAYGCNACNGCNYTNGARAGY
CCNGGNGGNCCNACNGCNGTNMGNACNACNAGYTTYAGYCAYGTNGAYMGNGTNGARYTN
ACNATGAARAGYYTNGAYAARACNTCNTTYCAYYTNGAYMGNYTNCCNCAYYTNTCNCCN
YTNTAYGGNCARATHTTYATGMGNTTYAARTGYYTNATGGARTCNCAYGTNGARGARMGN
GGNTTYYTNACNATGTTYGARGAYGTNAGYGGNTTYGGNGCNTGGCAYMGNMGNTGGTGY
GTNYTNTCNAGYAAYAARYTNTGYGTNTGGAARTAYCCNGAYGAYGARACNMGNAARGAY
CCNATGACNATHATHGAYYTNAARMGNTGYATHACNGARAARGTNGGNYTNGTNCCNMGN
GAYATHTGYGCNMGNCCNAAYACNTTYGARATGGTNACNGTNMGNCARCCNYTNAARGGN
GARCAYGAYACNYTNATHTCNAARACNMGNAGYACNGTNACNTCNGTNMGNCAYCARATG
TCNGCNGAYACNAARGARGARMGNATHATGTGGTGYAAYAARATHAAYAARACNYTNGCN
AAYTAYMGNACNTGGAAYCCNGAYGCNYTNMGNCCNACNAARGAYTTYGARTCNTCNAAR
ATHGGNACNCARGARTAYTGGGAYAAYACNTAYGARAARGARYTNGARAAYTTYTCNCAR
TTYGGNGAYGTNGGNGARATHTGGTTYGGNGARGAYGCNCARCARMGNATGGTNMGNTGG
GTNGCNGARAARCARGARGTNCCNACNTCNGCNAARATHYTNGAYYTNGGNTGYGGNAAY
GGNATGYTNYTNATGGCNYTNMGNGARGARGGNTAYGARAAYYTNACNGGNATHGAYTAY
TCNGAYAAYTCNATHAARYTNGCNAAYCARATHGCNGARACNGARGGNGCNAARGAYATH
GTNTTYGARGTNTGYAAYATHYTNTCNCCNGAR------GARGCNGCNAARCAYAARAAY
AARTTYGAYYTNTGYYTNGAYAARGGNACNTAYGAYGCNATHAGYYTNAARAAYACNGAR
GAYCCNACNGAYMGNAARYTNTAYATHGAYCAYGTNTAYTCNATGYTNAAYGAYAARGGN
YTNYTNGTNATHACNTCNTGYAAYTGGACNAARTCNGARYTNYTNCARCAYTTYGGNAAR
GTNTTYAAYYTNACNGAYGARGTNCCNTCNCCNAARTTYACNTTYGGNGGNCARACNGGN
CARACNGTNACNACNGTNATHTTYACNMGNMGN------ATHYTNGTNTTYCCNGARGAY
GGNATHTAYGGNATGMGNTTYAARGGNMGNGARGCNATHMGNCCNTTYYTNGARGTNATH
CCNGAYCCNAARCARACNAARTGGAAYCCNTGYACNAAYCARGARCARMGNAARAAYATH
GARGTNCARAARACNYTNAGYTGYATGGCNAARGAYAAYCARATGTAYATHGTNGCNAAY
ATGGGNGAYTTYGTNGARTGYGAYMGNAARACNGAYCCNTCNTGYCCNAARGAYGGNCAY
TAYCARTAYAAYACNGAYGTNGCNTTYGAYCCNACNGGNCARYTNGTNGCNAARTAYCAY
AARACNCAYYTNTTYTTYGARTCNCARTTYGAYACNCCNAARGCNGARGTNGTNTAYTTY
GAYACNCCNTTYGGNMGNTTYGGNATGYTNGTNTGYTTYGAYYTNYTNTTYAARGAYCCN
GCNGTNACNATGGTNACNGARCAYCARGTNGGNAAYATHYTNTTYCCNACNGCNTGGATG
GAYGCNYTNCCNYTNYTNCCNGCNATHGGNTAYCAYTCNTCNTTYGCNMGNGGNYTNGGN
GTNAAYYTNYTNAGYGCNAAYGTNCAYATHCCNGCNTAYMGNTTYCARGGNAGYGGNATH
TTYACNCCNGARGGNGCNGCNAAYTTYTAYTAYTCNAARAAYATHACNTCNCCNGGNAAR
YTNGTNGTNTCNACNATHAAYGTNGTNAARCCNGGNCCN---------------AARGCN
AARCAYGGNAGY------------GAYATHYTNCCNACNCCNACNAAYATHGTNCARGAY
GTNAAYAARCARTTYCARTCNGAYYTNTTYMGNGAYGAY---------------------
------------------------------------------------------------
---------------TAYACNTTYCARYTNYTNACNCARTCNTCNGGNAARATHAAYGTN
TGYCARAARAAYGTNTGYTGYTCNYTNAAYTAYACNATGAGYCARCARACNACNYTNACN
GARYTNTTYGCNTTYGGNGCNTTYGAYGGNYTNCAYACNCAYGAYGGNCARTAYTAYTTY
CARACNTGYGCNYTNGTNAARTGYGGN---AAYAAYGTNAAYAARTCNAGYTGYGGNGAY
TTYACNTTYGAYTCNAARACNACNTTYTCNTCNYTNTCNATHAARGGNTAYYTNCARACN
AARTTYGTNTAYCCNCARGTNATHGTNGCNGARAAYGARCARYTNATGYTNACNGAYGAR
TCNGCNTGGACNTTYAGYAAY---GCNCAYYTNGAYGTNGGNCCNGCNGCNAAYAARCCN
YTNATHTCNGCNYTNYTNYTNGGNMGNGAYTAYGCNMGNGAY------------------
------------------------------------------------------------
------------------------------------------------------------
------------------------------------------------------------
------------------------------------------------------------
------------------------------------------------------------
------------------------------------------------------------
------------------------------------------------------------
------------------------------------------------------------
------------------------------------------------------------
------------------------------------------------------------
------------------------------------------------------------
------------------------------------------------------------
------------------------------------------------------------
------------------------------------------------------------
------------------------------------------------------------
------------------------------------------------------------
------------------------------------------------------------
---------------------CAYCCNGCNATHTGYACNGGNYTNAAYACNGCNAAYTCN
ACNYTNATGGCNACNGCNAAY---ATGAAYATHAARGTNTAYGARCCNCCNCCNAGYCCN
CCNGTNATGACNTTYAAYGGNGCN------ACNGTNACNAAYGGNAGYGTNATHGARTTY
ACNAAYGGNAAYAARGCNACNATHTCNTGYCARATHGAYGGNGGNTAYCCNACNGCNTCN
AAYATHACNYTNTCNTGYCCNGAYGGNAAYTCNAARACNCARAAYGGNGTNTCNGTNTCN
ATG---GARTTYGAYGTNACNMGNACNCAYCAYCARCARACNTGYACNTGYTCNTTYAAY
CAYATHTCNAAYTGYCARAAYYTNACNACNACNTTYACNTTYGAYGTNYTNGARCCN---
------------------------------------------------------------
------------------------------------------------------------
------------------------------------------------------------
------------------------------------------------------------
------------------------------------------------------------
------------------------------------------------------------
------------------------------------------------------------
------------------------------------------------------------
------------------------------------------------------------
------------------------------------------------------------
------------------------------------------------------------
------------------------------------------------------------
------------------------------------------------------------
------------------------------------------------------------
------------------------------------------------------------
------------------------------------------------------------
------------------------------------------------------------
------------------------------------------------------------
------------------------------------------------------------
------------------------------------------------------------
------------------------------------------------------------
------------------------------------------------------------
------------------------------------------------------------
------------------------------------------------------------
------------------------------------------------------------
------------------------------------------------------------
------------------------------------------------------------
------------------------------------------------------------
------------------------------------------------------------
------------------------------------------------------------
------------------------------------------------------------
------------------------------------------------------------
------------------------------------------------------------
------------------------------------------------------------
------------------------------------------------------------
------------------------------------------------------------
------------------------------------------------------------
------------------------------------------------------------
------------------------------------------------------------
------------------------------------------------------------
------------------------------------------------------------
------------------------------------------------------------
---------------------------------------------YTNAARMGNAAR---
CARCCNCCNGTNCARGARGTNGGNGGNCCNYTNMGNYTNGGNAARGGNGGNGGNCCNGGN
YTNGCNGTN---------GGNGTNTCNCCNCCNAARMGNGTNAAR------GGNATGYTN
------CCNGGNGAYATHGARATHTCNGARYTNGAYGAYYTNTCNAARTAYGTNAGYCCN
ATHCARGGNTTYMGNGTNATHGTNACNAAYYTNTTYACNGGNGTNACNCARGARGAYATH
ATHGARYTNTTYGGNGTNGTNGGNCCNYTNAARAARGCNMGNYTNYTNAARGCNGGNTCN
GCNGARGTNGTNTAYACNACNMGNGARGAYGCNYTNAARGCNGTNCARAARTAYCAYGGN
MGNGARYTNGAYGGNCARCCNATGTAYGTNAARATGACNACNCCNYTNGCNGCNGTNGTN
AARTTYCCNGTNGGNAAR---GAYCCNGAYATHACNGGNGARGCNYTNMGNYTNTAYAAR
AARCCNAGYAGYYTNGGNGCNYTNCCNMGNGCNCCNATHGARGTNCCNACNGTNCARMGN
GCNYTNTTYAARGTNGGNCCNCCNGCNCCNAAYAARTCNGTNAARTTYACNGTNAARATH
------------------------------------------------------------
------------------------------------------------------------
------------------------------------------------------------
------------------------------------------------------------
------------------------------------------------------------
------------------------------------------------------------
------------------------------------------------------------
------------------------------------------------------------
------------------------------------------------------------
GGNGTNTGGGAYATHTTYATHGAYAARATHGTNGARATHCAYAAYCAYTAYGAY------
ACNGAYTCNAARGAYGTNYTNACNCARTAYGCNACNYTNAAYCCNGGNAAYCCNAAYGCN
CAYMGNTAYYTNTAYCARTTYCAYCARGARTAYGAYCAYGAYAAYCARCARGARGTNGAR
AARYTNAARAAYYTNGTNAARYTNGAYCCNAGYAAYCCNYTNGTNATHGARYTNTGYTCN
YTNYTN------------------------------------------------------
------------------------------------------------------------
------------------------------------------------------------
---TAYTCNATHGTNGTNCCNTAYYTNGCNYTNYTNCCNGTNATGGAYTGY---------
---AARAARACNGAYAARTGYAARACNTGYAARGARATHGTNGAYAAYTTYAAYAARGGN
YTNGARGCNACNGCNAARTCNAAYTTYGGNGGNGGNAAYACNAAYTGGGARGARAARTCN
YTNGGNTCNTAYGCNTTYAGYGARGTNMGNYTNGTNGARATHATGGARAARYTNTGY---
---ACNTCNACNGARTGYCAYACNATGYTNGARAARCAYGARGAYGARGTNGARAGYTTY
TGGTTYAARGARTTYGCNAAR---AAYAAYAARGAYATHCAYACNTAYYTNTGYATHAAY
CAYATHAARGTNTGYTGYCCNAAYAAYACNTAYGGNAARGAYTGYGARCCNTGYCCNGGN
GGNGTNGARAARCCNTGYAGYGGN------------------------------------
------------------------------------------------------------
------------------------------------------------------------
------------------------------------------------------------
------------------------------------------------------------
------------------------------------------------------------
------------------------------------------------------------
------------------------------------------------------------
------------------------------------------------------------
------------------------------------------------------------
------------------------------------------------ATGGGNGGNACN
GARAGYAARMGNMGNGTNGTNGTNGARGAYGTNAAYGGNGARGGNGTNGTNCARGTNACN
GARGCNGTNGTNMGNMGNATGAARGGNYTNCCNGARGCNCCNCCNTCNAARCCNAARGAR
ACNYTNGARGAYTCNAARMGNGARTAYGCNCCNGCNGARCAYMGNCARGCNAARGAYGAR
GAYMGNTAYAARGARATGACNAARGARATHGARGARTTYTAYTCNGARAARYTNGARGAY
YTNGARAARMGNAGYAARAAYYTNCARGAYACNTCNAAYGARCARTTYTCNAARGCNGTN
AARGARGTNGARCARAARTTYYTNAARTAYGCNACNTCNCCNGTNTGYCARGAYYTNCAR
ACNAARGTNYTNCARTGYTAYCARAARAAYCCNGAYTCNATHYTNGAYTGYTCNTCNGTN
GTNAAYGCNTTYACNACNTGYGTNGAYMGNGCNMGNATGACNGTNTCN------------
------------------------------------------------------------
------------------------------------------------------------
------------------------------------------------------------
------------------------------------------------------------
------------------------------------------------------------
------------------------------------------------------------
------------------------------------------------------------
------------------------------------------------------------
------------------------------------------------------------
------------GGNMGNGCNCARGARGCNGARCARGTNGCNGAYGARTGYGTNCARGTN
YTNGAYGAYTCNACNCCNTCNATHGCNYTNGCNAARATHTAYAGYGAYYTNTCNGTNGCN
TAYACNCARATHTTYCARTAYGAYAARGCNYTNCAYTGYAGYGARAARGCNYTNCCNYTN
GTNGARGARCCNAGYTGYGAYGCNYTNTTYGCNGCNATHATGTAYCARAAYYTNGGNGCN
ATHTAYAAYTAYATGGGNAARTAYGAYAAYGCNGTNACNTTYCAYGARAARGCNTGYAAR
ACNTTYGGNCARYTNGGNATGMGNGTNAARCARGGNCAYTGYTTYACNAAYATGGGNTAY
GCNTAYAGYCARYTNAARGARATGGAYAARGCNGGNGARTGYTTYYTNCAYGGNYTNCAR
GCNGCNMGNGAYTGYGGNGAYYTNAARACNGARTGGCARAAYYTNGARTCNYTNGCNAGY
GTNGCNTAYCAYAAYAARACNCCNAARAARGCNGARCARTAYTAYCARCARGCNATHACN
GTNYTNTCNAARGCNCCNGAYACNGCNAAYCAYGCNGAYCAYGARMGNYTNATHAAYAAR
YTNAARAAYGTNATHCARGCNCARACNCCNATHGCNGCNTCNAARGARMGNGTNAAYAAY
YTNGTNMGNMGNGCNAGYCARAARGGNGARAAYATHAAYTAYAARGAYYTNAAR------
------------AGYATHGCNGAYGARATGGARTCNGGNAAYATHAARGTNGTNMGNMGN
GGNAGYCARGTNMGNTAYYTNAARGTNMGNAARTCNGGNACNYTNMGNAARTTYGAYAAR
GTNGCNYTNGGNYTNGAY------------------------------------------
------------------------------------------------------------
------------------------------------------------------------
------------------------------------------------------------
------------------------------------------------------------
------------------------------------------------------------
------------------------------------------------------------
------------------------------------------------------------
------------------------------------------------------------
------------------------------------------------------------
------------------------------------------------------------
------------------------------------------------------------
------------------------------------------------------------
------------------------------------------------------------
------------------------------------------------------------
------------------------------------------------------------
------------------------------------------------------------
------------------------------------------------------------
------------------------------------------------------------
------------------------------------------------------------
------------ATGAGYCAYGGNCARAARGARTTYTCNTGYAARGGNATHAARATHGTN
GTNGAYTGGTTYMGNAAYMGNGGNCAYAARAAYATHACNGTNTTYGTNCCNCARTGGMGN
AARGARGCNTCNMGNCCNGAYGCNCCNATHGCNGAYCARTAYYTNYTNACNGARYTNGAR
AAYGAYAARGTNGTNGTNTTYACNCCNTCNMGNMGNGTNGGNGGNACNMGNATHGTNTGY
TAYGAYGAYMGNTTYGTNYTNCARYTNGCNGTNGARMGNCAYGGN---------------
------------------------------------------------------------
------------------------------------------------------------
------------------------------------------------------------
------------------------------------------------------------
------------------------------------------------------------
------------------------------------------------------------
------------------------------------------------------------
------------------------------------------------------------
------------------------------------------------------------
------------------------------------------------------------
------------------------------------------------------------
------------------------------------------------------------
------------------------------------------------------------
------------------------------------------------------------
------TCNGAYGARGAYTAYAARAGYATGGAYAAYTTYYTNGCNGARGGNATGGTNAAR
AARYTNCARGAYGGNATHAARTCNCARAARTGYGGNAARTAYACNGTNCAYATHTCNCCN
YTNGARATHGCNGAYYTNGCNCAYCCNACNATHCARCARYTNATHCARYTNCAYCCNTCN
YTNTCNATGGTNTTYCARCAYCARGCNGTNAARYTNAARAARAARAARGGNTAYGCNGAY
GCNGCNTTYMGNACNGTNACNGAYYTNAARGARTTYGTNTAYCARYTNACNCARGTNAAR
GTNTGYGARMGNMGNYTNGAYGTNTCNATHTCNGCNGAYCARCCN---------GAYTTY
AAYATGTCNTTYACNATHCAYYTNAAYMGNAAYYTNAARYTNATGAAYYTNATHAAYGGN
GGNGARGAYCCNYTNATHAAYAARCCNATHCCNATHGAYGARAAYGARCAYAARATHCAR
TTYGARAARGTNTCNTCNGTNGCNAAYGCNGCNTTYATGCAYAGYYTNTTYCCNTTYACN
AAYAAYGTNCAYATHMGNAARTGYGTNCARGAYACNGGN---AAYTCNATGTTYCAYGGN
CCNYTNACNGTNAGYTTYATHAAYGARAARTGGYTNGAYGCNGTNATGACNTGYTGYACN
GAYTTYAARGTNAAYGGNTTYCCNYTN---------------------------------
---------------------------ACNGCNATHGAR---------------------
------------TGYGARAAYAARGGNGARGARAAYGCNATHACNGAYACNGAYGARGAR
GAYTCNYTNTCNMGNYTNACNAAYGAYGTNTAYGCNGARGTNYTNCARTCNATHAGYAAR
YTNAARAARYTNGCNCCNAAYAAYCCNAARYTNAARGARATHYTNAARATGCARCARMGN
YTNGAYGCNTTYCARAGYTCNYTNAAR------------------------TCNTCNGAY
AARTCNTCNYTNGAY---------------GTNTCNATGGARGAYGGNTCNACNYTNAAY
---------------------------AARGARAARACNGARATGGARAARYTNGARGAR
ATGTAYGARGARCARGARAARATGGARTAYGTNAARGARCARACNMGNAARMGNCARATH
GARAARGARYTNAAYGARAARAARGARYTNGARAARAARMGNAARAGYCARTGGGCNAAR
AGYYTNYTNTCNGAYTTYAARGTNGCNGGN---------CCNGTNGGNAAYAARMGNGTN
AGYCARGGNGCNGARMGNATHYTNCARCARMGNGARAAYMGNATGAARCARGARGARGAR
AARYTNAARAARGARGARGARGARAARMGNMGNCARGGNATGGARGARGARAARATHMGN
AARGARGARGARAAYAAYYTNYTNATHMGNMGNATHGARGARGCNMGNCARMGNGAYATG
CARMGNGCNGARGARYTNTCNTCNTCNCARTCNATHTGGAARACNAARAGYGAYTCNAGY
TCNACNGGNMGNMGNAAYCARGGNMGNMGNCARGTNGARGARAGYGTNGAYAARMGNYTN
GARTCNATHGAYTCNTCNTCNGGNGGNTAYGCNTCNCARAGYTCNAGYTAYCAYTCNCCN
AAYMGNGARACNGAYCARGAYGCNTAYATHATHCARGARCARGAYTTYGARGTNYTNAAR
GARMGNAAYGTNYTNCCNGCNAAYTAYAARGTNATGATGAARGCNGCNATGGAYMGNTAY
TGYCCNGCNCCNAAYTGYCCNGCNACNMGNTGYTTYMGNGARTTYTCNGCNYTNATGGAR
CAYTGGTCNATHTTYCAYCARCCNAARAGYACNATGMGNTTYTGYCCNAAYTGYACNGCN
TAYTTYATGACNGCNAAYGARYTNGARAAYCAYATGAARAARACNTAYMGNYTNTCNGCN
---AARGARGCNTAYCAYAARTGYCARACNGCNMGNGTNAARATHATHACNAAYCCNAGY
TTYMGNGAYCCNTCNCCNTTY---------------------------------------
------------------------------------------------------------
------------------------------------------------------------
------------------------------------------------------------
------------------------------------------------------------
------------------------------------------------------------
------------------------------------------------------------
------------------------------------------------------GAYMGN
ATHYTNTGGATGTGGCAYGARGCNMGNAARCARGARAARAARATHMGNGGNYTNATGGTN
GAYYTNAARMGNMGNGCNGAYMGNMGNMGNGARTTYTAYGARAARATHAARCARGAYCCN
ACNCARTTYYTNMGNATGTAYGGNMGNCCNGTNAARATHCAYYTNGAYCCNGCNGTNTCN
ATGGCNGCNGARGGNCCNCARAGYATGATGGCNTGGCARGGNGAYAGYTCNAAYATGATH
GAYMGNTTYGAYGTNMGNGCNAAYYTNGAYTTYATHACNGARTAYAAYCCNGCNAARTCN
AGY------GGNTCNAAYAARGTNGARAARGAYGARMGNYTN------------------
------------------------------------------------------------
------------------------------------------------------------
------------------------------------------------------------
------------------------------------------------------------
------------------------------------------------------------
------------------------------------------------------------
------------------------------------------------------------
------------------------------------------------------------
------------------------------------------------------------
------------------------------------------------------------
------------------------------------------------------------
------------------------------------------------------------
------------------------------------------------------------
------------------------------------------------------------
------------------------------------------------------------
------------------------------------------------------------
------------------------------------------------------------
------------------------------------------------------------
------------------------------------------------------------
------------------------------------------------------------
------------------------------------------------------------
------------------------------------------------------------
------------------------------------------------------------
------------------------------------------------------------
------------------------------------------------------------
------------------------------------------------------------
---------------------------------------TCNYTNTGYGCNGTNYTNAAR
YTNGAYGARCAYGARAARGCNMGNAARCARGCNAGYGARTGYYTNGTNTCNGTNAGYGGN
YTNGARGCNMGNATHGAYGAYMGNYTNAARGTNTAYAARACNAARTCNGTNACNGAR---
------AGYATGGAYTAYAGYACNTGGMGNGARGCNGGNATGTCN---------------
------------------------------------------------------------
------------------------------------------------------------
------------------------------------------------------------
------------------------------------------------------------
------------------------------------------------------------
------------------------------------------------------------
------------------------------------------------------------
------------------------------------------------------------
------------------------------------------------------------
------------------------------------------------------------
------------------------------------------------------------
------------------------------------------------------------
---------------------------------------------------------AAR
ACNGCNATHAAYGCNAGYACNCCNAGYMGNYTNGARGTNAAYAGYCAYGAYMGNATGCAY
TAYAAYAAYYTNGARTCNGAYAGYTCNTTYGCNTCNYTNACNGCNCAYCARTCNAARTAY
GAYATHAARYTNYTNAARCARAAYCARMGNYTNYTNAAYGARGTNGARMGNYTNGTNGGN
CARATHCAYATHGCNAAYCARAARAAYACNYTNYTNGTNAARGAYGCNGARAARGGNAAR
MGNGCNGTNGARGTNGARGARMGNTCNYTNAGYYTNTCNGCNGARAAYGARGCNCARGAR
AARAARYTNMGNGARGCNGARMGNCAYYTNGARGARGGNCARMGNMGNYTNGCNGARYTN
CARAARMGNGTNAAYTTYACNGAYACNGARGTNGTNGAYYTNMGNGCNGARYTNGCNGAR
ATHMGNYTNGTNAARMGNGARYTNGARACNCARMGNGAYGAYGCNYTNCAYCAYYTNAAY
ACNGCNCARGAYTCNYTNGARGAYTAYCARMGNAARAGYCARGAYAARATHATGCARATG
GARGARAARGARGAYCARYTNCARGARGCNYTNAAYYTNACNAGYCARGARMGNGAYGAY
YTNYTNGAYCARYTNTCNGGNATGGARATGACNATHGCNTCNCARGARGCNCARATHAGY
MGNYTNYTNAAYGAYYTNACNGAYGARGAYAARMGNGCNCARGAYTTYGARAARGCNAAY
CAYCARYTNMGNGCNCARYTNGAYCARYTNACNGCNCARATHAGYGARYTNGARCARCAY
AARAARGARGCNAARGARYTNAARAARGAYAARGARAAYYTNAARYTNGARYTNAARAGY
CAYMGNTCNGTNGCNAARGARTTYAARTCNYTNYTNAGYYTNYTNAARAARTCNGCNGCN
AAYAAYAAYGCNGAYGAYAGYGGNAAYTTYAGYTTYAARTCNYTN---------------
------CCNYTNGARTAYGGNGGNTTYGGNGAYTCNGCNGCNGCNGARYTNAAYTGYAAY
AAYAAYGGNYTNGGNTGYTGYGARCCNCCNTGYGARGGNGGNAAYATGATGTGYGARATG
MGNAAYYTNGTNACNAAYATGGAYTGYGARATHCARMGNYTNMGNTGYGAYYTNAARCAR
MGNGAYGCNGAYGAYMGNACNTAYGCNAAYYTNMGNGAYGARYTNAARGTNYTNATGGAY
AARGTNGARAGYGGNATGTGYCAYAAYMGNGAYYTNGARTGYCARGTNGCNCARYTNGAR
TGYGAYAARAARACNYTNMGNTGYAARYTNGARGARACNYTNGGNTGYYTNGARGARMGN
GAYMGNGCNYTNCARTGYYTNGARACNMGNYTNAAYGARMGNAGYGTNCARATHGTNTGY
YTNCARGARGAYATHGAYGARMGNAAYTGYMGNATHAGYGCNYTNGARAAYCARATHCAY
GARYTNCAYAARMGNYTNGAYCCNGAYGARGARAARGGNGARTCNCCNGCNYTNAARGAR
GCNMGNCAYMGNATHCARGARYTNGARGCNATHYTNGTNTGYAARAAYAARTCNYTNGAY
GARATGGGNGCNAARYTNTCNGARACNYTNMGNGARTAYMGNYTNYTNAARAGYGAYTGY
GCNAGYGARAARGARTGYYTNGARAAYAAYYTNGCNCARMGNGAYACNGARATHCARAGY
YTNAARGAYGAYGTNGARAGYAAYMGNGTNAARCAYYTNGCNYTNAGYAARATGYTNGAR
GARCARAARTCNTCNATHMGNGGNAARGARGAYMGNATHAGYTGYYTNCARMGNGARYTN
GARGARGTNAARTTYGCNTCNGARAARACNGARAARYTNYTNCARACNCARYTNGAYGAY
CARGCNAARMGNYTNAARGCNTGYCARGAYCARTGYGCNGAYYTNGARACNGCNYTNTGY
GTNTGYMGNAGYGARGTNTGYAAYCAYYTNAARTCNATGGAYGARATHMGNGCNCARTAY
GARGCNGARYTNGARCARMGNGAYTCNTGYATHMGNAARYTNAARGARGAYYTNMGNTGY
GCNGTNGARGARYTNAARTGYAARATGGARGAYAAYAAYTCNYTNGARMGNTCNYTNGCN
GARGCNMGNAAYAARGTNCAYCARATHTGYTGYCARYTNAARGARGCNGAYACNAAYATH
CARTGYYTNAAYATHAARATHTCNGARATGGARAARCARATGYTNAARGARAARGCNAAY
TGGATGAARGARTCNGARGARATGGARMGNMGNATGCARCARTGYTGYAAYAAYYTNGGN
GTNGCNAAYAGYGARATHGARACNYTNAARCARCAYYTNGCNGARAARAARAGYCARGTN
GAYTGYATGCARGCNGARAARACNCAYATGTGYCARGARATHAARAARYTNAAYGAYCAR
GTNTGYTGYYTNCARGARCARATHAARAARATGGARATHGAYAAYCARGARYTNTGYAAR
CARYTNCARCARAARATGGARTGYATHMGNGAYYTNGARAAYGTNATHMGNGCNAARGAY
CAYGARATGAARTGYYTNACNAARTTYGTNCARGARATGGARACNAAYGTNGAYTCNGGN
ATHGTNCCNCARYTNGAR------GCNACNATHAARGARYTNACNGAYAARYTNACNAAR
TGYCARGARGARTGYAARTGYAARGGNACNATGYTNTGYGARTGYGARGARGCNTTYAAR
CARTGYCARATGYTNTGYAARGAYAARGAYAGYGARATHGCNYTNYTNMGNTGYCARATH
GARGGNYTNAAYGARAARYTNAAYGAYMGNATHGCNMGNGTNGAYGARYTNGARMGNGGN
ATHGARAAYYTNCAYAARGAYGTNGARMGNMGNATGATGMGNGTNGAYGARCARYTNAAR
AARTAYGARACNGARYTNGCNGAYMGNATHCARGARATHGCNACNYTNAARGARTGYGTN
ACNACNTGYCARYTNAAYYTNTCNGARAARCARGAYGARYTNYTNCARCARGARCARAAR
AAYAAYYTNATGGCNTCNGARTTYGARTCNYTNAGYYTNAARYTNAARGAYGCNGARGAY
TCNMGNGAYCAYYTNGGNAAYCARYTNGCNGARAARAARGGNGARGTNACNGARYTNACN
CARCARYTNMGNYTNAAYMGNGARCARATGCARAARCARCAYGARGAYYTNGTNCARTGY
MGNCARGCNYTNTCNTGYGCNCARMGNGAYTCNGAYAARYTNMGNMGNGARYTNGAYGAY
GCNATHGCNAGYYTNGARCAYMGNGARTGYGARATHACNMGNYTNAAYGARGARMGNAAR
TGYYTNATGGARAARGTNGCNCARATHTCNTGYCARATGGARCARGARACNTCNATGYTN
MGNAAYCARYTNGCNGARACNAARTGYMGNYTNGARAARGARYTNGARTGYYTNMGNAAY
TAYTCNTGYCARYTNGARGGNAAYAAYGCNGCNYTNAGYAAYAARYTNTCNYTNACNCAR
MGNCARATGATGCARATGGARAARTGYTTYCAYCARAARYTNGAYACNYTNAAYMGNAAY
TTYGAYGARYTNAAYACNAARYTNAARATGMGNGARGAYGARYTNATGGCNYTNAARGAY
TGYATGGAYYTNAARGARTCNGARATHACNMGNYTNAARAARMGNYTNTGYACNTGYAAY
GCNAAYTGYCAYAAYAGYGAYTAYAAYGAYTAYCARCARGAYGAYGTNGTNATHGGNTCN
GARAGYGCNGAYGGNGAYGARGGNGAYMGNMGNAARYTN---------------TCNAAR
GAYGAYTGYAAYYTNAAYGARATHGAYTGGGAYAARGCNGARGAYCAYAGYTGYCARCAR
TCNCCNCCNTCNTCNGAYACN---------AGYAGYGCNMGNAAYAGYYTNGGNGTNACN
GARGTNCARGARMGNYTNMGNAAYAAYCARATGMGNCARAARGARATHGARMGNCARYTN
CARTCNYTNGARGARGGNAGYCARGARGAYYTNGGNTCNGGNGGNTAYGGNGGNGGNTAY
GGNGGNAGYAGYTAY------GGNGGNAGYGCNTAYGGNGGNGGNAAYGGNTTYGGNAGY
GGNGGNAGYAAYGGNGCNGGNTAYGGNGGNGGNTAYGGNGGNGGNTAYGGNAGYGGNGGN
AGYGGNCAYGGNGGNAGYTAYGGNTCNGGNAARGCNGTNCCNAGYAARGTNACNTAYGCN
CAYGGNTAYGCNAARTCNCCNYTNATHACNTTYGTNAARGGNTTYAARCCNGGNAARATH
TAYGTNGAYCARGGNCAYGTNATHMGNAAYTAYTTYMGNCAYGGNACNTAYCARGTNGCN
YTNCARCAYTAYAARYTNATHCCNTCNGTNAARGTNGTNCCNTAYACNACNTAYAARCAR
TTYGGNATHGGNGARAARGTNCARGCNACNTAYAARTAYAARGCNGTNATHTGYAARTCN
TGYTAYCAYGGNTAYCCNAARATHGAYGTNTAYGARATGAARAARCCNTAYAGYTAYGTN
GCNMGNMGNTTYATHTAYYTNCCNAAYCARTAYAAYYTNGGNGGNAGYGGNCARTCNGGN
TCNTAYGGNAAYTAYGGNTCNTAYGGNTCNGGNAGYTAYGGNAGYACNGGNAGYGGNTCN
------GGNTAYTCNACNAGYTAYGGNAAYGGNGGNTTYGGNGGNGGNTAYGGNAGYACN
GGNGGNTCNTAYGGNGGNMGNGGNTAYGGN---------------------------ACN
GCNYTNGCNATHGTNCCNTAYCARGARGAYAAYYTNYTNCCNCAYCARAARAARAAYMGN
ACNTTYCAYATHGCNGGNCAYTAYTTYCARATHMGNCARGAYTGGAAYAGYGGNGGNGTN
GCNGCNGTNGTNTGGGAYGCNGCNTCNGTNYTNGGNGARTAYYTNGCNTCNAAYTCNCAY
YTNGTNCARGGNAARMGNGTNYTNGARYTNGGNGCNGGNACNGGNYTNGCNGGNATGGTN
TCNTCNTTYYTNGGNGCNAAYGTNATHGCNACNGARMGNACNGARGCNATHCCNCAYYTN
YTNTCNACNATHTCNGARAAYAARGGNGARAARAAYTGGAGYATHGARACNAARACNYTN
GAYTGG------------------ACNCAYGAYATHGAYCCNGAYTTYCAYYTNATHATH
GGNGCNGAYATHGTNTAYATHGARAGYACNTTYTCNCAYYTNYTNAARACNYTNAARGCN
GTNGCNTCNTCNCCNAARACNAARGTNYTNYTNTCNTGYMGNATHMGNTAYGAYMGNGAY
YTNCAYTTYTTYGAYATGYTNAARGARTTYTTYCAYGTNACNGARATHTTYTAYGAYAGY
CARMGNGAYATHAARATHTTYTCNGCN---------GARYTNATHACNCAYCAYGGNGGN
TGYCAYTGYGGNGCNGTNMGNTAYTCNGTNCARGCNCCNGCNGTNYTNGAYGTNGTNATH
TGYAAYTGYAGYATHTGYACNAARAARCARAAYMGNCAYTTYATHATHCCNAARTCNCAR
TTYAARYTNYTNCARGGNAARGAYTCNYTNACNACNTAYACNTTYAGYGCNMGNAARGCN
AARCAYACNTTYTGYAARATHTGYGGNGTNCARTCNTTYTAYACNCCNMGNTCNAAYCAR
GAYGGNTAYGGNATHATGCCNCAYTGYYTNGAYCCNGGNACNGTNAARTCNATHAAYTAY
TTYAAYTTYGAYGGNGTNAAYTGGGARGARCARATHAARACNTCNAAYATHGCNGARTAY
TCNAARTCNGAYTCNCAYYTNGTNTTYACNTAYGGNACNYTNAARMGNATHGARCCNAAY
TAYGARCARATGACNATGGARGGNACNGGNACNGCNGTNTTYATGGGNGTNGCNGARACN
GTNGARAARTAYCCNYTNGTNGTNGCNTCNAARATHGGNATHCCNTTYATGATHAARTAY
GARGGNCAYGGNGAYAARATHCARGGNGARGTNTTYGARGTNGAYGAYACNAARYTNGCN
CAYYTNGAYMGNTTYGARGGNCAYCCNAAYYTNTAYMGNCARGARGTNGAYGTNGTNATH
------------------------------------------------------------
------------------------------------------------------------
------------------------------------------------------------
------------------------------------------------------------
------------------------------------------------------------
------------------------------------------------------------
------------------------------------------------------------
------------------------------------------------------------
------------------------------------------------------------
------------------------------------------------------------
------------------------------------------------------------
------------------------------------------------------------
------------CCNYTNYTNACNTTYGGNATHATHGCNGAYGTNCARTAYGCNGAYGCN
GAYGAYGGNACNGAYTAYTCNAARGCNMGNACNMGNTAYTAYMGNAAYGCNYTNAAYYTN
YTNAARAAYGCNATHAAYGARTGGAARMGNTGYTCNGAYTCNATHTCNTTYGTNYTNCAR
YTNGGNGAYYTNATHGAYGGNAARTGYAARGGNGGNYTNAAYGCNAGYMGNAARGCNYTN
TCNACNGCNYTNATGCCNTTYAAYTCNYTNMGNATHCCNGTNTAYCAYYTNYTNGGNAAY
CAYGARTTYTAYAAYTTYTCNMGNTCNTTYTGYYTNAARTCNTCNYTNAAYAGYTTYYTN
TCNACNGARATHACNTGYCARACNGAYTGY------------------YTNTTYMGNACN
TTYYTNCCNCAYCCNAARYTNMGNGTNGTNYTNYTNGAYACNTAYGARGTNAGYGTNYTN
GGNTAYACNGAYGAYYTNGARAAYGARAAYTAYGTNAARGCNYTNTCNYTNYTNCARGCN
AAYAAYCCNAAYGCNGARAARAAYGAYACNACNGGNYTNGARGGNGCNGARMGNMGNTGG
GCNGCNTTYAAYGGNGGNGTNAGYGARAARCARYTNGARTGGYTNGCNCARGTNYTNGAR
AARGCNCARAARAARGARGARAAYGTNATHGTNGCNTCNCAYGTNGGNACNTAYCCNTCN
YTNCCNAARAAYTAYTCNATHTGYYTNGCNTGGAAYTAYCARGARATHYTNGAYGTNYTN
CAYAAYTAYAAYTGYGTNATHGCNGTNYTNGCNGGNCAYGARCAYGCNGGNTTYCARCAY
YTNGAYGARCAYAARGTNCARCAYATHTCNTTYCARGGNGTNGTNGARACNCCNCCNGGN
AAYAAYGCNTAYGCNACNGCNMGNYTNTGGAAYAAYTCNYTNACNATHACNGGNGTNGGN
MGNGTNCCNAGYTTYAAYATHTCNYTNMGNTAYCCN------------------------
------------------------------------------------------------
---------------------AARACNYTNCAYAAYGTNAAY---ACNGARGARTTYTTY
GTNGARCAYGARGCNGCNTCNATHAAYAARYTNTGYCARATGMGNMGNGAYMGNACNCCN
GTNCARTAYATHATHGGNGARTGGGAYTTYGAYGGNYTNACNYTNGARATGAARTGYCCN
GTNYTNATHCCNMGNCCNGARACNGARGARYTNGTNGCNTAYTGYMGNMGNATHATHAAY
CARGAYYTNACNACNCAY---------CAYCARCAYCCNATGYTNGARYTNGGNTGYGGN
AGY---------------------------------------------------------
------------------------------------------------------------
------------------------------------------------------------
------------------------------------------------------------
------------------------------------------------------------
------------------------------------------------------------
------------------------------------------------------------
------------------------------------------------------------
------------------------------------------------------------
------------------------------------------------------------
------------------------------------------------------------
------------------------------------------------------------
------------------------------------------------------------
------------------------------------------------------------
------------------------------------------------------------
------------------------------------------------------------
------------------------------------------------------------
------------------------------------------------------------
------------------------------------------------------------
------------------------------------------------------------
------------------------------------------------------------
------------------------------------------------------------
------------------------------------------------------------
------------------------------------------------------------
------------------------------------------------------------
------------------------------------------------------------
------------------------------------------------------------
------------------------------------------------------------
------------------------------------------------------------
------------------------------------------------------------
------------------------------------------------------------
------------------------------------------------------------
---------GARAARCARYTNAARGCNATHAAYAAYAARATHAARACNATGGGNCCNGGN
TTYCARYTNGAYGAYGARGCNGCNGGNATGAARAARCARYTNATHCARMGNTTYAAYTGY
YTNTCNTGYGAYAARCCNGTNGAYGTNATGCCNCAYGGNCCNATHCCNTCNATHCCNGGN
AAYTAYGGNYTNCCNAARTCNAARTCNCCNMGNCCNTAYACNACNTTYGARYTNGAYCAR
ATHMGNCARCAYGCNMGNAGYYTNGGNATGAGYGCNGARATGGCNGAYTAYTAYGCNCAR
GCNMGNCARTGYGGNGGNCAYCAYACNATGACNCAYCCNACNAARMGNTCNACNAARYTN
AAYCAYYTNGGNCARATHTTYMGNGARGARGARACNATHYTNCCNYTNTTYAARGAYGAR
GTNGAYGTNCARGGNGCNGAYGGNCAYATHTAYAARGGNMGNATGAAYTCNAAYMGNYTN
GARGCNAARYTNCCNGTNAAYATGACNAAYAARCARMGNTCNCAYCCNTCNTAYATGGAR
CCNAARGCNCCNTCNCCNCCNCCNYTNAAYMGN---------------------------
------------------------------------------------------------
------------------------------------------------------------
------------------------------------------------------------
------------------------------------------------ATGTTYAARAAR
ACNAARGCNAARGTNYTNCARAAYGGNAGYMGNGARTCNGTNGAYAGYCARATHAGYAGY
TCNAGYGCNAGYAAYGARAAYYTNTCNCAYAGYTCNAARGARAAYAARGAYACNGTNGAY
AARATHYTNCAYCARAARGTNCAYTTYCARGTNTAYTTYYTNGGNYTNGTNCCNGAYATH
AAYTTYACNAAYTCNAARAARMGNGAYACNGARGCNCARYTNATHGAYATHGTNGARGAR
TAYCARATHGAYGAYAARYTNCARGTNGCNGCNACNGAYGARAAYAARGTNGTNATGAAY
ATHTCNMGNCAYGGNATHAARGTNYTNGAYGTNGCNGGNAARGARGTNYTNCARMGNCAY
CCNYTNCAYACNATHGCNCARYTNACNGARTAYAAYGAYGGNTTYGGNCARCARAAYATH
GCNGTNAARATHGGNCARGTNGGNAARAAYGTNTAYCAYTGYTAYGTNTTYCARTGYCAY
TCNGAR---------ATGMGNGAYTTYATGATHGGNYTNTGYYTNGCNGTNAGYTCNTCN
ATHTTYATHGGNTCNAGYTTYATHTTYAARAARYTNGGNYTNYTNMGNTAYGCNMGNAAR
GTNAGYGTNMGNGCNGGNCARGGNGGNTTYGGNTAYYTNMGNGARTGGATGTGGTGGGCN
GGNATGATHYTNATGACNGTNGGNGARTTYGCNAAYTTYGCNGCNTAYGCNTTYGCNCCN
GCNACNYTNGTNACNCCNYTNGGNGCNYTNAGYGTNATHGTNAGYGCNGTNYTNTCNGCN
MGNGTNYTNAARGARAARYTNAAYATHYTNGGNAARGTNGGNTGYGTNYTNTGYATGYTN
GGNTCNACNYTNATGGTNATHCAYTCNCCNAARGARCARGARGTNCAYGAYGTNGARGAR
YTNYTNYTNAARATGAARGARCCNGGNTTYATHATHTTYGCNYTNGTNYTNYTNACNACN
TCNYTNGTNATGATHTTYTAYTTYAGYCCNMGNTAYGGNCAR------------------
------------------------------------------------------------
------------------------------------------------------------
------------------------------------------------------------
------------------------------------------------------------
------------------------------------------------------------
------------------------------------------------------------
------------------------------------------------------------
------------------------------------------------------------
------------------------------------------------------------
------------------------------------------------------------
------------------------------------------------------------
------GAYGARGCNACNYTNGTNMGNMGNGARAARCARATHGTNTAYGGNAARTCNACN
CAYTCNTAYAARATGTAYAARGARAARGTNGCNATHGARGAYMGNYTNCCNGAYMGNAAR
GTNCAYCCNMGNACNCCNGTNAARACNCARAARTGYAGYMGNMGNAAYTGGGAYGCNCAR
ATHAARGCNTGG------------------------------AGYCCNTCNACNYTNAGY
ACNTCNCAYTCNGTNAARCCNGTNGTNAARTCNTCNCCNYTNAARATHACNACNAGYACN
GTNACNACNAGYTCNGCNCAYAARTCNGGNMGNACNAARCCNTCNACNTCNATHATHATH
AARCCNAARGGNTGYGTNTAYCCNYTNGCNGARTCNGTNTGYCAYGARYTNGAYGTNTCN
GAYATHATHATHCCNCCNCCNATHAARACNGARGAYGTNCCNYTNCCNCCNGGNAGYCCN
AARGAYAARACNTCNAARAAYAARCARGAYTCNCARGAYATGACNGARGAYATHACNAAR
ATHYTNYTNCCNGAYAAYCCNCCNCCNACNGARTCNAARAGYAARGAR---CCNGTNGAR
YTNGGNAARGGNAGYGTNTCNTTYTCNTTYAAYAAR---AARAGYAARATHGCNAGYATG
TCNGCNTTYAAYCARGARGARGCNGAYCCNATHGARATGCCNCCNAGYMGNCCNYTNACN
ATGATGGAYAGYATHGARGARGARAARAARYTNATGAAYYTN------------------
------------GARGARYTNGARGGNGGNTCNACN------------------------
------GARTCNAGYAGYACNAAYCCNCCNAARCCNMGNYTNATGGARGAYTTYGTNCAR
GTNACNYTNATGAARGARGGNGCNGGNGARATHCCNTGGCCNGTNGARACNATHAARTAY
ACNAAYACNYTNCCNAGYATHCAYTAYTCNTGYAAYCCNATGCARTTYGAYTTYAARAAY
ATGYTNAAYGGNGGNGGN---------------GGNGGNGCNGGNGGNGGNGAYGCNGTN
AARAARTCNGGNGAYAAR------------ACNGARAARGGNGAYAARGARACNAARCAY
AARMGNAARCAY---TCNAGYMGNAARAARMGNAARAARAARGGNGGNGARGGNAARGAR
AAYGTNGARGGNGCNGARAARGARACNGGNGARGAR---GGNAARGARAAYGCNCCNCCN
GGNGARAARGGNGARACNGAYAARAARGARAARMGNAARAARMGNAARAARMGNAARAAR
CAYMGNCAYAARAGYAAYAARAARACNGARGGNGARGGNGTNGARGGN---GARACNAAR
GGNGARGGNAAYGARGARAGYAARTCNCAYAARMGNTCNMGNMGNAARMGNACNCAYAAR
GARMGNGAYGARACN------AARGAYAARGCNGARGGNGARGGNAARGGNGARGARAAY
GARGARGTNATGGTNAAYGGNAARCCNAARTCNTCNACNCARMGNAGYAAR---------
CAYAARCAYAARMGNAARCAYMGNMGNMGNMGNGGNGARMGNTCNGARAARGCNAARGCN
ATGAGYGCNTCNGARAARGCNAARGTNGARAARAGYGGNGARTCNGTNAAYGCNAAYGAR
CCNAARGTNAARATHGAYTAYGAYGARGAYGAYGAYGTNAAYATHCCNACNGAYAAYGAR
CARGAYGARACNGGNGARCCNAARATHAARMGNCCNTGYMGNTCNMGNAARMGNCAYCAY
MGNAAYAAYACNCAYCCNTCNGCNYTNAARGARATHGARGTNAARGTNGARAAYCARACN
CCNAGYGAYAARGGNACNACNYTNAARACNCAYAAYTCN---------------------
------------------------------------------GTNGARGGNTCNYTNGTN
AARGAYTGYAARYTNGARCARGGNAARATGYTNAAYGGNGAYATHAAYGGNGGNMGNAAR
MGNGGNACNAGYCAYTCNAGYGCNGAYGGNGCNACNCCNGCNAARGTNAAYAARAGYGAR
AARGTN---------GARGAYACNTGGAGYAARATGGARGGNYTNTAYGARGAYAARGGN
GARGARGGNTCNAARAGYAARTGGGAYACNAGYGAYAGYGARGGNGARGAYGTNYTNCAR
AARACNYTNGAYGCNAAYGCN------------AAYGARGARGAYAARGTNAARYTNGAR
YTNYTNCARAARCCNACNAAYGGNAARATHCCNYTNACNAARGCNATHYTNGGNACNAAY
GGNTTY---------------------------GGNCAYYTNAARCAYCAYACNTCNTCN
YTNCCNGCNAAYAGYAAYCAYATHAARAARGAYGGNGTNGAYGGNGTNAARAGYGARAAR
GTNGARGARGGNCARGAYGGNAARACNAARTCNACNGGNAARTCNCARMGNGARGGNMGN
ACNAARAARMGNAGYAGYMGNAARTCNTAYTCNTCNTCNGARTAYTCNTCNCAYTCNMGN
TCNTAYTCNMGNTCNMGNTCNGGNTCNTAYMGNAGYTAYTCNGAYGAYTCNMGNTAYAGY
GAYTCNAGYMGNTCNCAYAGYMGNTCNACNMGNAGYTAYAGYMGNAGYMGNTCNMGNMGN
MGN------TAYMGNMGNMGNTCNTCNTCNAGYMGNGGNMGNAGYTAYAGYTAYAGYAGY
MGNAGYAGYTCNAGYMGNTTYMGNTCNMGNTCNTAYTCNMGNTCNMGNAGYTAYTCNMGN
TCNMGNTCNMGNAAYMGN---AARTAYCAYAGYCAYTCNMGNAGYCCNTCNAARMGNMGN
AGYACNAARYTNAARMGNATHYTNAARTCNCCNYTNGTNCCNGCNCCNGTNACNYTNATH
---GTNGCNCCNGTNACNGGNTGYACN---------------------------------
------ACNGGNGTNGGNGGNAGYGGNGGNGCNGCNCCNGAYGAYATHCCNYTNCCNGTN
AARGAYTCNTCNAAYCCNTCNGAYACNATHACNAGYCCNAARAAYGAYGGNCARCARTCN
GTNYTNACNGAYATHCCNYTNCCNACNCARTCNACNAARCCNGAYAGYTCNGGN------
------------------------------------------------------------
------------------------------------------------------------
------------------------------------------------------------
------------------------------------------------------------
------------------------------------------------------------
------------------------------------------------------------
------------------------------------------------------------
------------------------------------------------------------
------------------------------------------------------------
------------------------------------------------------------
------------------------------------------------------------
------------------------------------------------------------
------------------------------------------------------------
------------------------------------------------------------
------------------------------------------------------------
------------------------------------------------------------
------------------------------------------------------------
------------------------------------------------------------
------------------------------------------------------------
------------------------------------------------------------
------------------------------------------------------------
------------------------------------------------------------
------------------------------------------------------------
------------------------------------------------------------
------------------------------------------------------------
------------------------------------------------------------
------------------------------------------------------------
------------------------------------------------------------
------------------------------------------------------------
------------------------------------------------------------
------------------------------------------------------------
------------------------------------------------------------
------------------------------------------------------------
------------------------------------------------------------
------------------------------------------------------------
------------------------------------------------------------
------------------------------------------------------------
------------------------------------------------------------
------------------------------------------------------------
------------------------------------------------------------
------------------------------------------------------------
------------------------------------------------------------
------------------------------------------------------------
------------------------------------------------------------
------------------------------------------------------------
------------------------------------------------------------
------------------------------------------------------------
------------------------------------------------------------
---------------GTNMGNAARYTNGTNGARTGGGCNATGGARAAYYTNCCNAAYGTN
GTNCCNAGYTCNGTNTTYCARTGYTTYATHGARATGGTNCAYGTNCCNGARGGNGTNACN
AAYTAYCARGARGCNYTNCARGAYGCNGAYGARGARAAYATHMGNACNTTYTAYGTNYTN
AAYYTN------------------------------------------------------
------------------------------------------------------------
------------------------------------------------------------
------------------------ATGGGNATHAARGAYYTNTGGAAYYTNYTNAGYCCN
GCNAARTGYGAYACNAAYYTNAARAGYTTYCAYGGNCARATHTTYGCNGTNGAYTTYAGY
ATHTGGYTNGTNCARTGYAAR---------ATGCCNTTYCCNTAYMGNTCNATHTTYTAY
MGNATHYTNGAYYTNATGAARCAYGGNATHACNCCNGTNTTYGTNATHGAYAGYYTNCAY
GCNTCNCCNATGAARAAYMGNGARMGNGGNAAYGARTTYTCNAARYTNGGNTTYAARTGG
AARAARGTNYTNGARGCNATGGGNTTYTGYGTNATHCARGCNAARGGNGARGCNGARAAR
------------------------------------------------------------
------------------------------------------------------------
------------------------------------------------------------
------------------------------------------------------------
------------------------------------------------------------
------------------------------------------------------------
------------------------------------------------------------
------------------------------------------------------------
------------------------------------------------------------
------------------------------------------------------------
------------------------------------------------------------
------------------------------------------------------------
------------------------------------------------------------
------------------------------------------------------------
------------------------------------------------------------
------------------------------------------------------------
------------------------------------------------------------
------------------------------------------------AARAARAAYAGY
ATGACNGARAARYTNACNATGGTNAARAAYAAYGTNTGYGARAAYCAYTAYCARATGGCN
MGNGCNACNYTNGAYMGNCARAARGCNAGYMGNYTNAARCARYTNCAYGAYCAYTCNAAY
MGNYTNMGNCAYCARGTNAARYTNYTNGAYYTNGAYMGNCARMGNCAYAAYGTNGTNGTN
AARAARMGNYTNGARCCNCAYAARGAYCAYAGYTAYGAYGAYGGNYTNATHCAYAAYACN
GARMGNMGNYTNGGNGCNAAYATHGCNTCNTTYTAYYTNGARAARAARYTNAARTAYCCN
ATGMGNATGMGNTCNGTNCARGAYATHMGNGTNACNCCNACNATHTCNMGNGCNMGNGCN
ACNATGMGNGCNAGYGAYYTNAAYAAR---------------------------------
------------------------------------------------------------
------------------------------------------------------------
------------------------------------------------------------
------------------------------------------------------------
------------------------------------------------------ATGGAR
GCNGGNAARATHTCNMGNYTNMGNGAYGARCARGARAARGCNTTYTGYGAYACNGARGAR
CARATHAARAARTTYGARAAYTTYAARTCNGAYTAYAARGCNYTNCARACNMGNYTNAAR
ACNYTNCCNGAYAARYTNTCNCAYGAYATHATGGTNCCNTTYGGNAARATGGCNTTYATG
CCNGGNAARATHGTNAARACNAAYGARATHYTNGTNYTNYTNGGNGAYAAYTGGTTYGCN
GARCARTCNGCNAARCARGCNAGYGARATHGCNGGNMGNMGNATHACNGARYTNGAYAAR
MGNATHGAYGGNYTNAARCARCARCARMGNYTNYTNGARACNMGNYTNGGNTTYACNTCN
GARYTNAARAAYATGTCNCARGGNTCNGGNGAYTAYAARGARATHGTNGARGARTAYAAY
GARGARAARGARAARYTNTGGGAYGARAARCAYAARGARAGYGTNMGNMGNCAYCAYGAR
CARYTNMGNAARGARAARGAYTCNTCNAAYAAYACNAARACNATHATHGTNYTNCCNACN
CCNTCNCCNATHGGNGAYAAYYTNTGGTCNMGNYTNGARGARYTNGARAARCARGARGAY
GARMGNGGNGARYTNAAYAGYTCNGARGTNTCNGAYGARGAYGARMGNGGNTCNACNYTN
GTNGARAARTCNGARTCNGGNACNCARGGNMGNAARGTNGTNTGGGARGAYGAR------
---AARGGNAAYTCNAAYGAYAGYGAYGAYGAYGARGARGARGARGARATGAARGCNAAY
GGNGCNGTNGCNGTNGAYGAYGAR------------------------------------
------------------------------------------------------------
------------------------------------------------------------
------------------------------------------------------------
------------------------------------------------------------
------------------------------------------------------------
------------------------------------------------------------
------------------------------------------------------------
------------------------------------------------------------
------------------------------------------------------------
------------------------------------------------------------
------------------------------------------------------------
------------------------------------------------------------
------------------------------------------------------------
------------------------------------------------------------
------------------------------------------------------------
------------------------------------------------------------
------------------------------------------------------------
------------------------------------------------------------
------------------------------------------------------------
------------------------------------------------------------
---------------------------------------YTNCCNCCNAAYYTNAAYGTN
TTYAARYTNAARTAYGCNGGNYTNTGGTAYCARATGTCNGCNYTNCAYATHAAYGARAAY
AAYACNYTNGARCAYYTNGAYYTNAGYYTNAAYTAYATGCCNACNYTNAARGGNCCNTTY
ACNGGNYTNAAYAAYYTNAARACNYTNATHATHCARGGNTGYMGNGTNCARTAYATGCAY
MGNGCNTTYTTYTCNTAYYTNCCNMGNYTNGARTAYYTNGAYYTNAGYGGNAAYMGNATH
GGNGGNAARAAYAGYTAYAGYYTNTCNTTYCARCCNTTYMGNTAYYTNCAYAGYYTNAAR
TAYYTNGAYATGTCNTCNAAYAAYATHTTYAAYATHAARCAYGAYTCNTTYYTNGGNYTN
TCNCARYTNAAYCARYTNGAYYTNTCNCAYAAY---------------------------
------------------------------------------------------------
------------------------------------------------------------
------------------------------------------------------------
------------------------------------------------------------
------------------------------------------------------------
------------------------------------------------------------
------------------------------------------------------------
------------------------------------------------------------
------------------------------------------------------------
------------------------------------------------------------
------------------------------------------------------------
------------------------------------------------------------
------------------------------------------------------------
------------------------------------------------------------
------------------------------------------------------------
------------------------------------------------------------
------------------------------------------------------------
------------------------------------------------------------
------------------------------------------------------------
------------------------------------------------------------
------------------------------------------------------------
------------------------------------------------------------
------------------------------------------------------------
------------------------------------------------------------
------------------------------------------------------------
---------ACNTCNGTNCCN------TCNMGNAARACNTCNGCNYTNCCNCCNCCNMGN
AARATHTCNAAYGGNGCNGCNMGNACNMGNAARACNACNYTNATGYTNTTYATHATHAGY
GCNGTNTTYGTNGCNAGYTTYYTNCCNCAYYTNATHYTNAARGCNYTNCARGCNGTNAAY
AARGAYTTYCCNTCNAAYGARTCNTAYAGYCARATHATHYTNTAYAAYGTNTTYGTNMGN
TCNTAYTTYTTY------------------------------------------------
------------------------------------------------------------
------------------------------------------------------------
------------------------------------------------------------
------------------------------------------------------------
------------------------------------------------------------
------------------------------------------------------------
------------------------------------------------------------
------------------------------------------------------------
------------------------------------------------------------
---------------------YTNAAYTCNATHAGYCARGAYACNCCNTTYTGGGAYMGN
CAYTTYMGNGGNAARAGYGARATHTCNTGGATHGARTTYMGNGAYAARTTYATHAARGAY
TAYGGNGARAARATHATHGARGGNTTYTCNGARGGNATHGARGARMGNAARAAYYTNTTY
ATHAAYYTNATGTAYAARGAYGTNTTYAARGGNAARAARATHGTNCARMGNTCNACNTAY
GARAARTTYAGYGGNGARTCNCAYCCNCAYGCNTTYTTYATHGCNATGCARGARTAYATH
ATGGCNTAYTCNTCNYTNMGNGARATHYTNAGYATGGAYTGYAGYYTNMGNATHTCNACN
ATHCARAAYYTNGGNAAYTAYMGNTTYCCNGTNATHGTNTCNGGNYTNACNGAYATGYTN
AAYGAYGARGAYCCNAAYATHMGNTCNGTNGCNGCNATHGCNYTNGCNCAYGCNGGNAAR
AARAARACNTCNACNGTNGAYAARATHATHCCNYTNYTNGARGAYGARGAYMGNYTNGTN
MGNGARAGYGCNYTNYTNAGYATHGGNTAYYTNMGNTCNACNAGYGCNGTNTCNTAYGTN
GTNGAYMGNTGGMGNAAYGAYCCNATHTCNACNGTNMGNGARGCNGCNGARYTNGCNYTN
AGYMGNATGGAYGCNCARAGY---------------------ATGAARGTNGCNAARGTN
YTNTCNTCNGARATGAAYGCN---------------------------------------
------------------------------------------------------------
------------------------------------------------------------
------------------------------------------------------------
------------------------------------------------------------
------------------------------------------------------------
------------------------------------------------------------
------------------------------------------------------ATHGAR
GARGTNGARAARAARGTNAARGARAGYGARGAYAARATHGAYGARYTNGARMGNAARGAR
MGNYTNACNGARYTNAARGAYAARGARMGNGARGARATHCARAGYGARAARGARGARYTN
GAYAARCARGTNAARMGNTAYAARAGYGARYTNACNGGNYTNMGNTGGCARAAYTGGAAR
AGYACNYTNGTNTCNATHATHATHTTYGCNGTNTGYTAYTTYATHTAYAARTAYTTYTTY
GCNACN---------------------------------------GTNCCNAGYCCNAAY
YTNATHAAYTCNACNTTYTCNCCNAGYCCNCAYTCNATHTCNATHTAYGARCAR------
---GAYMGNYTNGGNYTNTTYTCNGGNGAYTCNAARATGAGYATGAAYAAYACNATHGAR
ATHCARTGYGGNGARGARAAYCAYCCNYTNGAYGAYCAYTTYGARGAYAGYTCNYTNAAR
------ATHACNCCNGARYTNYTNAGYTCNATGACNAAYACNTCNGTNGCNACNGGNTTY
GGNYTNCARTGGGGNAAYAAYAARYTNAAYYTNTCNGAYTCNCARGGNATHATHTCNATH
GAYCARTCNTTYCCN------------YTNGGNATGGAYTCNGAY------TAYYTNTCN
GAYYTNYTNAAYATHGAYTCNAAYGAYAAY------TTYGAYTTYGAYTTYATHACNAGY
AAYTCNTCNTCNACNTGYCARACNCCNATHCCNTCNYTNTCN------------------
---------------GARTCNAARGCNGAYTTYCARGARGTNMGNAAYAAYAARGTNATH
TTYTCNAGYTCN------------------TCNYTNACNTCNGAYAAYAAYAAYATHGAR
CARGAYTTYAARCCNAARMGNCAYCARTTYCCNCCNMGNAARTCNGARCCNCCNTGYGCN
GTNCCNCCNGTNATHATHAARGARGARATHGAR------------------------AGY
TAYCCNAAYATGCARGGN---------------CAYTGGYTNYTNACNAARTCNATGAAY
---------------------------GTNAARCARGARGAYGGNAAYMGNTTYAAYAGY
TTYYTNACNGARYTNCCNCCNCARACNGTN---CCNTCNGTNAARTTYCCNGARCAYATH
GGNTGYGAYACNGTNAARATGGARTCNCCNGAYTCNAGY---MGNAARMGNGTNTTYACN
ATGGARGAY------GARATGAARCCNYTNGAYYTNCCNCCNACNGGNCARTCN------
---------------AARMGNMGNMGNTAYGAYTCNGGNAGYTCNTGGCAYACNTCNGAR
GAY------------GGNGAYGARTAYAAYGAYAAYYTNCAYAAYGAYTAYGAYGAYGAY
GAYAAYTCNGAYYTNGAYGCNGAYYTNGCNCAYATHGARCCNGGNAAYTGYGARTCNYTN
ATHGAYACNGGNAARAARCARAARCARTAYTTYTGGCARTAYAAYGTNCARGCNAARGGN
CCNAARGGNACNMGNYTNAARYTNAGYGTNGARTCNTCNACNGAYCCNCAYGTNYTNAGY
GGNTTYGARGAYCCNGTNTTYGAYGARGGNAAYACNATHGTNGCNGGNATHMGNCAYGGN
GGNAARGCNMGNAARGGNGAYGGNAAYGARGTNACNCCNAAYCCNYTNAARYTNTTYAAR
ATHGGNCAYCARYTNYTNMGNYTNAGYAARAARATHAAYGCNTGYCARYTNGGNTCNGAY
GTNCCNGTNGTNCARMGNAAYGARGCNMGNMGNGARAARAAYAARYTNGCNTCNMGNGCN
TGYMGNYTNAARAARAARGCNCARCAYGARGCNAAYAARATHAARYTNCAYGGNATGGAR
ATGGARCAYGGNGARATHAAYAAYGTNYTNMGNAAYATHTGGCCNACNYTNMGNGARAAR
GCNAAR---------------YTNYTNCARCARAAYGTNAAYCCNAARACNGAYCCNGAY
AAYAGYYTNACNAAYAARYTNACNAGYYTNATHTCNTCNAAYYTNAARAAYMGNGTNGCN
YTNAAYACNACNGARTTYGTNAAYAAYGTNATHATGACNGTNGARAARAARGAYYTNAGY
GGNGGNYTNAAYATH---MGNTCNMGNAARACN---------------------------
------------------------MGNMGNMGNGTNMGNAARTCNACNGTNGTNAGYGTN
AGYGAYGARGGNACNGAYGTNGGNMGNGAYYTNGARCCNGCNTTYCCNTAYAARYTNGAR
AARGCNCCNYTNTCNGCNAARGCNTCNMGNATHYTNAARGARYTNGTNATHGARAARGTN
GAYGGNGARAARAGYTTYTTYGARGTNTCNTTYGAYGARTCNATGMGNGARAGYAARTCN
GTNAAYMGNTCNCAYTCNGARGAYYTNAARAGYAGYAAYGTNCCNTCNACNACNCCNTTY
ACNCCNMGNAARACNAAYGARYTNTCNATHGAYTCNAAYTCNAAYACNTTYTTYACNCCN
ACNATHTTYACNCCNYTNTCNTCNACNAAYACNAGYGAYCARYTNTCN---------TCN
AGYTTYAARGARCCNGGNATGCCNYTNTCNGCNATGMGNAARGCNGGNTCNYTNMGNAAR
AARACNGARACN---------TCNAARACNCCNGARCARATGYTNGGNATHYTNAARAAR
AGYCCNATGGTNGARATGACNMGNMGNAARTCNMGNCAYYTNYTNTCNCCNGARATH---
---AARGGNCARCAYTTYMGNGAYYTNATHACNAAYGARACNGAYMGNYTNTAYAGYYTN
TGYCARAARTGGGAYGGNGTNATHACNAARGARTCNAAYYTNGGNGARGARGTNYTNGGN
CARATHMGNTCNACNGTNGGNAARGCNYTNYTNYTNATHGARCARMGNTTYAARCARTTY
TCNGGNYTNGTNGARAAYTAYGTNTTYGAYYTNGGNGARAARAARACNACNCCNACNGAY
YTNCARGGNTTYTGGGARATGATHTAYTTYCARGTNGARGAYGTNGAYGCNCARTTYAAR
GAYYTNGARCARYTNCARGARTCNAAYTGGCARGCNAARTCNAARTCNCCN---------
---------TCNCCNAARATHATHGTNAARMGNGTNACNAARCARAARCCNMGNCARAAR
GAYGTNAARTCNAARTTYGCNGCNTTYAARGCNCARYTNCARAARAARAARGCNAAYTCN
CCNTCNTCNAARCCNATGGARGAYYTNAARAARYTNAARGTNCCNGARYTNMGNGARGCN
YTNAARGGNAARGGNYTNCCNACNTCNGGNACNAARCCNGARYTNATHAAYMGNYTNATG
GARGCN------GCNAAYGGNAAYGCNCARGGNGAYGCNGTNATHGAYGAR---------
------GAYGARATHYTNAARGAYGAY---------------------------------
ACNGAYACNATHCCNGAYGTNGCNGTNGTNCCNACNAARATH---ACNCCNATHACNGTN
ACNGARCARTCNAAYAAYAAYAAYAGYMGNYTNGARGAYGCNAGYTCNGARYTNCCN---
------TCNACNTCNCARGAYTCNTCNYTNGCNAARCCNGCNGARGTNAARACNYTNACN
GARGCNGARMGNYTNAARATGMGNGCNGAYAARTTYGGNATHACNTCNGARCARGCNAAR
AARGARAAYMGNGCNCARMGNTTYGGNTCNGCNYTNAGYGARAAYAARTCNGGNAAYATH
TCNATHACNGCNCCNGCNGCNGAYYTNGAYAARYTNCARAARMGNGCNGAYMGNTTYGGN
GTN------------TCNACNAGYTCNGTNACNGARGAYGARAARAARMGNAARMGNGCN
GARMGNTTYGGNATHACNGTNTCNACNACNACNACNTCNGCNAARATHACNYTNAAYTCN
ACNGAYAGYGARACNGARGCNAARAARAARAARMGNGCNGARMGNTTYGGNYTNACN---
------------------------------------------------------------
------------------------------------------------------------
------------------------------------------------------------
------------------------------------------------------------
------------------------------------------------------------
------------YTNCCNAARYTNAAYCAYGCNATHGTNTTYTGYGAYGCNAARATGGCN
GARGTNYTNCAYTGGTTYGGNGGNATHTCNACNYTNYTNGARGCNGGNGCNACNGAYGTN
MGNGARTTYTCNTCNTTYGARAGYGGNAAYGARAAYCARAARAARGCNGTNTTYYTNGTN
AGYGGNTGYATHGARGGNGTNACNGARCARATHYTNCARGAYATHATHACNCARAGYCAY
TTYCARTAYGTNATHATHTTYACNTCNGCNCAYCCNYTNYTNCAYGCNGAYATHTCNATG
GCNGAYGTNGARAGYGGNTCNGCNTTYGAYCARYTNGAYGARYTNGTNYTNGARTGGATG
GGNAAYATGAAYTAYACNGTNGARATHGARCAYGTNAGYYTNTTYGCNTCNGARGTNTGY
CCNGGNTTYTTYATHATGCCNGGNTTYGTNGAYATGTTYCCNYTNYTNTCNTCNGAYYTN
CARCARATHAAYTAYCARTAY---AGYYTNAARCAYTCNAARGAYGCNAARAGYTGYGAY
AAYATHAAYGARYTNGCNGTNACNCARYTNCCNGARGARYTNGARYTNCARATHMGNTCN
YTNTCNACNTCNYTNCAYGGNYTNTTYCARGCNATGGGNGTNAARGARGAYATHTAYTCN
ATHGGNAGYYTNAGYMGNATHATHGCNACNGAYYTNGAYAAYTTYCCNATGGCNAARGCN
MGNMGNAARGTNTGYCARTCNMGNYTNTCNYTNGTNYTNGTNGAYMGNACNYTNGAYATH
GCNTCNGCNGTNACNAGYCARTCNGARAAYYTNYTNGAYAARGTNTTYAAYTGYYTNCCN
TGYYTNAAYGGNCAYMGNATHGAYMGNAGYGTNGAYATGTCNAGYYTNTGYCAYTGY---
---TAYMGNTCNGGNTCNAGYATHATHYTNCCNGGNTGYYTNGCNCCNTCNAARYTNACN
GAYYTNCARAAYCAYYTNTCNACNTGYATHYTNAARAARCARAARGARGCNYTNATGGAY
ATHAAYMGNAARYTNGTNGARACNGCNGCNGCNGARAARYTNCCNYTNGAYYTNTCNMGN
AARCCNAGYMGNGTNACNGCNGAYYTNYTNGAYTCNACNYTNTCNYTNTTYAARGGNAAR
TAYTCNYTNATHCARAARCAYYTNGARACNYTNGARGTNGCNATGGCNACNACNCARACN
YTNAARGAYCCNAARATGAAYGGNYTNGAYAAYYTNGTNGCNAARGARAARAAYATHGTN
CARTCNATHGCNGAYATHGARATGGGNGAR------GAR---------------GARGAR
AGYGTNTAYCCNTCNGCNYTNACNATGYTNTCNAARATHATHGTNGCNGARYTNGARAAR
GTNGAYGARGARMGNGARTTYACNATHGAYGAYATHYTNTAYYTNYTNGTNTAYATHTAY
TCNYTNTCNGAYGGNAGYAAYGARAAYCARGAYGARATHMGNCARYTNCARGARMGNYTN
GTNGARGTNTTYATHAARGAYAARTCNGCNYTNTCNCCNATHGCNCARGGNATHGTNGGN
GAYAARGTNAAYGARACNATHYTNGCNGAYCARYTNGARAAYATGTGGGARAARYTNGAR
TCNYTNYTNGARGCNMGNMGNGAYYTNAARGARTTYGGNACNYTNGTNGAYCCNGGNGAY
TCNATGAGYCCNGCNAAYGTNCARCCNYTNYTNAARCARATHATHGARAARATHGTNGAY
CCNACNAARCCNGARYTNCCNGAYATHGARTGYAARTCNGGNGGNYTNAARGAYYTNYTN
AARTCNGGNTTYGGNTTYTTYAARAGYAGYGCNAARCCNMGNCCNGGNGAYGCNCCNATH
YTNATGATHYTNGTNATHGGNGGNATHACNACNTCNGARGTNAARCARGTNAARGAYGTN
GTNGCNAGYGCNAARCCNGGNTTYGARGTNGTNGTNGGNGGNACNMGNATHAGYGAYATH
CARAGYACNATHAARTCNYTNYTNGTNAAYGAYAAYATHAAYATH---------------
------------------------------------------------------------
------------------------------------------------------------
------------------------------------------GTNTCNGAYYTNAGYCAR
AAYMGNGTNCCNMGNATHGARGTNGAYGARGARCARGTNCCNYTNGTNAARYTNYTNTGY
GGNGCNGAYYTNYTNGARTCNTTYGCNGTNCCNGGNYTNTGGAARGAYGARGAYGTNGAR
CARATHGTNTCNAAYCAYGGNYTNATHGTNATHAAYMGNGARGGNTCNGAYGCNGCNAAR
TTYATHTAYGARTCNGAYGTNYTNTCNAARTAYMGNGARAAYATHATGYTNGTNACNGAR
TGGYTNCAYAAYGAYATHAGYTCNACNAARATHMGNMGNGCNTGYMGNMGNGGNGARAGY
ATHAARTAYGTNGTNCARGAYGCNGTNATHGAYTAYATHAARGARCARMGNYTNTAYGAY
TTYCCNGAY---------------------------------------------------
------------------------------------------------------------
------------------------------------------------------------
------------------------------------------------------------
------------------------------------------------------------
------------------------------------------------------------
------------------------------------------------------------
---GARCCNCAYCARAARTGYMGNYTNYTNTGYYTNTTYGCNCARTGYTAYTAYCARGCN
GGNYTNCCNCARYTNGCNATHCARGCNTAYMGNGAYGCNYTNCAYATHGAYTGYAARTGY
TAYTCNATHYTNTAYCARYTNTCNGTNATHTAYMGNAGYYTNGAYYTNCCNGAYYTNGAR
YTNGARTCNYTNAAYYTNTGYGTNATGGCNYTNAARGARGAYGAYGGNAARCARAARAAY
CARATHCCNGTNATG---GARYTNGAYGARYTNATHTGGAAYGTNTTYCCNCCNATHCCN
MGNGTNTCNTTYATHAARYTNAARGTNGARTTYGCNAARMGNTGYYTNCARTTYAARMGN
TAYCARGARGCNGCNGARCARTAYTCNAGYYTNATHCAYATGATHGARGARGAYGAY---
------AARTGYCAYGARTCNAARGAYCAYAAYCARATHAAYATHGCNGAYATHYTNGTN
GARGCNGCNGARGTNYTNYTNATHACNCARCARTTYCARGAYTGYATHMGNYTNTGYAAY
CAYGTNCARTCNACNYTNTCNGCNGAYGAYACNYTNYTNAARAAYTGYCARYTNATH---
---------------------------------------------GARCARTCNGARCCN
AGYTCNGCNGARAGYTCNCARTCNGAYYTNTTYGAY------------------------
------------ATGTTYAGYAAYTCNMGNGAYGAYAGY------------AGYMGNAGY
GAYCCNYTNTTYAGYGGNAAYAARATGCARMGNAAYAARGAYCAYTCNMGNAARMGNTTY
MGNTCNTGY------------GAYAARACNAGYGGNGARGARGTNCARGGNMGNAARGAY
GAR------TGGAAYGAYATHYTNATHACNMGNYTNYTNYTNTGYAARTGYGAYGCNATH
GTNYTNTCNTCNGAYTGYACNGAYCARGCNGTNCAYTGYYTNCARCARGCNATHGAYATH
YTNYTNCARAGYTCNTAYGCNAGYAARYTNCARGAYGGNGGNGTNTGYTCNCCNCAYCCN
AARMGNCARMGNATHAGYTCNGAYGGNAARGCNTCNGAYTCNCAYTCNCARMGNAAYTCN
GAYTGYGARGAYCARYTNAARGARTGY---TGGTCNAAYYTNYTNACNGARACNGCNATH
MGNYTNGCNAARGCNGGNTGGAARMGNAARMGNTTYCCNTCNGTNATHAAYAGYTGYMGN
YTNGTNGARCARATHGAYAARGGNAAYATGAAYGCNYTNTAY------------------
------------------------------------------------------------
------------------------------------------------------------
------------------------------------------------------------
------------------------------------------------------------
------------------------------------------------------------
------------------------------------------------------------
------------------------------------------------------------
------------------------------------------------------------
------------------------------------------------------------
------------------------------------------------------------
------------------------------------------------------------
------------------------------------------------------------
------------------------------------------------------------
------------------------------------------------------------
------------------------------------------------------------
------------------------------------------------------------
------------------------------------------------------------
------------------------------------------------------------
------------------------------------------------------------
------------------------------------------------------------
------------------------------------------------------------
------------------------------------------------------------
------------------------------------------------------------
------------------------------------------------------------
------------------------------------------------------------
------------------------------------------------------------
------------------------------------------------------------
------------------------------------------------------------
------------------------------------------------------------
------------------------------------------------------------
------------------------------------------------------------
------------------------------------------------------------
------------------------------------------------------------
------------------------------------------------------------
------------------------------------------------------------
------------------------------------------------------------
------------------------------------------------------------
------------------------------------------------------------
------------------------------------------------------------
------------------------------------------------------------
------------------------------------------------------------
------------------------------------------------------------
------------------------------------------------------------
------------------------------------------------------------
GGNTGYTGGATHAARACNMGNYTNGCNTTYAGYAGYATHGGNGTNYTNGTNGGNYTNTCN
GCNGGNGTNGTNTTYAGYATGCAYTTYAARAAYTAYAAYGCNGGNATHTGGGGNGTNTGY
TCNGGNGCNGCNGCNYTNATHGCNYTNTCNGTNACNATHGCNTTYATHAARMGNTGYTGG
GAYAAYAARCCNAAYACNYTNMGNCAYTTYATGYTNACNGGNTGYTTYATHCARYTNGCN
GGNGTNTGYGGNTTYGTNGCNTAYATHGTNYTNGCNATHTCNCARAAYCARGCNYTNGAY
GCNTAYGGNCAYGGNTTYTAYATHGCNTCNGTNTGGTGYTTYATGACNTGGAARTGGGGN
TTYYTNYTNYTNATHTAYTCNMGNTCNTAYYTNMGNTCNTTYATGAGYCARGGNGAYCCN
ACNTCNTAYTCNGARCCNGARAARTGYGARATHAARMGNYTNAAYTGGAAYGTNMGNYTN
GAYTTYAAYACNCARACNATHAARGGNGTNGCNAGYYTNTAYTTYGARAARAARGTNGAY
GAY---YTNAARGARGTNYTNGAYATHMGNGAYYTNAGYATHGARAAYGTNAARYTNCAR
GGNTCNGAYAARGAYYTNAARTTYAARGTNGAYAAYCCNACNAAYGTNGAYTAYGGNTCN
MGNYTNTCNATHGARATGCCNCCNYTNCARGGNGARAGYTTYACNYTNGAYATHGCNTAY
TCNACNTCNAARTCNTCNACNGCNYTNCARTGGATGACNCCNGARCARACNGCNGGNAAR
MGNCARCCNTAYYTNTAYAGYCARTGYCARGCNATHCAYGCNMGNAGYYTNTAYCCNTGY
CARGAYACNCCNGGNGTNAARTTYACNTAYAARGCNCARGTNGARGCNCCNAARGARATH
ACNGTNYTNATGAGYGCNAAYMGN---------GGNGARGTNGTNGCNAARCAYGAYTCN
AGYATHACNCAYTTYATGYTNGAYGTNCCNATHCCNAGYTAYYTNYTNGCNATHGTNGCN
GGNGAYYTNGARTCNMGNGAYATHGGNCCNMGNTCNAARGTNTGGTCNGARMGNGARATG
GTNGAYGCNGCNGCNTAYGARTTYGCNGAYACNGARTCNATGYTNAARACNGCNGARGAY
YTNATGGGNCCNTAYGTNTGGGGNCARTAYGAYYTNYTNGTNYTNCCNCCNTCNTTYCCN
TAYGGNGGNATGGARAAYCCNTGYYTNACNTTYGTNACNCCNACNYTNYTNGCNGGNGAY
MGNTCNYTNGTNAAYGTNGTNGCNCAYGARATHTCNCAYAGYTGGACNGGNAAYYTNGTN
ACNAAYGCNAAYTTYGARCAYTTYTGGYTNAAYGARGGNCAYACNGTNTTYTTYGARMGN
AARATHCAYAGYAARYTNTAYGGNGARGCNAAR---MGNCARYTNCAYGCNCAYGGNGGN
TGGYTNACNYTNAAYAARACNGTNGARCARYTNACNGARGAYGGNCAYGCNCCNTAYACN
AARYTNGTNCCNGARYTNTGYGGNGTNGAYCCNGAYGARGCNTTYTCNAGYGTNCCNTAY
GARAARGGNTTYGCNYTNYTNGARCAYYTNGARMGNATGYTNGGNGGNCCNGGNGTNTTY
AAYAARTTYYTNMGNGCNTAYATHGARCAYTTYAARTAYAARTCNATHMGNACNCARGAY
TGGAARGAYTTYYTNTTYAARTAYTTYTCNTCNACNGARGAYCARGARAARYTNGARAGY
GTNGAYTGGGAYCARTGGYTNTAYGGNGARGGNYTNCCNCCNTTYACNCCNAARTAYGAY
ATHAGYYTNTCNAARACNAGYCARAGYYTNAGYCARMGNTGGATHAGYGGNTCNGAR---
AAYGAYGARACNTTYTCNGTNTCNGAYATHAARGARATGAGYAGYGAYYTNATHGARGAY
TTYYTNTCNACNGTNYTNYTNGCNAARCCNGCNGTNCCNYTNAGYACNGTNCARCARATG
GARGCNGTNTAYCAYTTYAAYGAYGTNAARAAYTCNGARATHMGNTTYMGNTGGYTNCAR
YTNTGYATHCARTGYMGNTGGACNGCNGCNATHGAYCAYGTNATHAAYTTYYTNAAYGAR
CARGGNMGNATGAARTTYGTNGTNCCNYTNTAYMGNTCNATGAGYAARTGGGARGARGGN
MGNAARCAYGCNTGGAARAAYTTYATGGAYCAYAARTCNGARATGCAYAGYACNACNGCN
AARAARGTNGAR------------------------------------------------
------------------------------------------------------------
------------------------------------------------------------
------------------------------------------------CCNCAYYTNGAR
GGNGARAARYTNAGYAARGCNGCNATHYTNCARCARAGYATHGAYCAYYTNACNAGYYTN
GARAARGAYAARAGYMGNYTNCARATGCARYTNGAYMGNACNGCNMGNYTNYTNGTNGAR
YTNGGN---CARGAYMGNGTNYTNGTNGAYTCNTAYGTNACNAAYACNCCNCCNCCNTCN
AARMGNAARAAR------------------------------------------------
------------------------------------------------------------
------------------------------------------------------------
------------------------------------------------------------
------------------------------------------------------------
------------------------------------------------------------
------------------------------------------------------------
------------------------------------------------------------
---------------------------------------------ATGGAYAAYCAYGAR
GARATHYTNGAYGCNYTNACNTCNYTNGGNAARAAYCCNAAY---TCNGARATHCCNCAR
ATHYTNGARCARTAYYTNAARTCNGTNGCNAARAGYGGNGARACNYTNTTYCCNTGGGCN
CARYTNAARCCNYTNATHYTNMGNAARATGGARYTNGTNATHYTNGARYTNMGNMGNAAY
YTNGCNTCNGARAAYATHCCNACNMGNCCNAAYGTNGARAAYGTNMGNTTYGAYGTNATG
CAYGCNMGNATHATHGAYTCNYTNCAYAARTTYAAYGGNGCNCCNTTYACNATHCARMGN
YTNTGYGARYTNYTNATHGARCCNAARMGNCAYTAYAARMGNAGYGAYAARTTYATGMGN
GGNYTNGARAARAAYGTNYTNGTNGTNAGYACNGTNGAYCCNTTYGGNMGNAARGTNGTN
TGYGARTCNGGNAAYAARCCNGTNATGAAYGGNGTNYTN---GAYGTNAAYGGNTCNTAY
YTNTCN---MGNGAYGGNGGNYTNAGYGTNCCNYTNCCNCCNGTNCCNGGNTGGGTNAAY
ACNCCNGCNTCNTCNACNTCNTCNAGYMGNACNACNTCNAAYAAYCAYAARAGYYTNATH
GGNCCNAGYAAYTCNCARAAYTCNGAYAARGARGGNGARGTNTCNAAYAGY---------
------------------GAYTCNGTNTTYACNCARCARGGNGAY---GTNYTNCCNGTN
CARTCNGARGARGTNGTNGARGARACNGTNGTNACNATGGARACNGGNGAR---------
GTNAGYTCNGAYGCNGGNGARGCNATGGCNGAYMGNGAR---------AGYGARCARATH
ACNGARGAYMGNGARGCNTCNTCNTTYTCNTCNTCNTCNTCNTCNTCNGARGARYTNTCN
ACNTCNTCNGAYTCNGTNGARAAYATGCAYATHTCNCCNTTYGGNAAYGARAAYGGNATG
GGNGARGAYACNGAYGARCARMGNCCNTGGGCNGCNTTYGCNCARAAYTCNAARCARGAY
GCNGTNGTN------------------------TCNAAYYTNTTYTCNTCNAAYAAYCAR
TCNGAYACNCCNGARGGNAAYGARTCNTCNAAYGTNACNTCNTCNTCNATHCCNACNACN
AAYGCNTCNCCNTCN------------------CCNTCNTCNTCNTCNACNCCNACNGAY
ACNACN------------GCNACNTCNYTNTCNGCNGARAARGAYGCNAGYCAYCARACN
GAYTCNAGYACNGCNGAYCCNCCNGTNACNGAY---------------------------
---------------ACNGCNGAYCARAGYTTYGGNTTYGAYCCNGAYACNGARAAYAAY
TCNACN---------------------------AAYACNACNCARGAYAARGAYAARYTN
GTNTCNTCNTCNTCNGTNTCNGTNATHCCNGTNGTNAGYACNTCNAAYATHACNACNACN
TCNTCNCCNGAYAAYACNTCNACNATHGTNCCN---------ACNYTNTCNGAYCCNACN
YTNYTNGTNTCNTCNTCN------------GGNCARGTNGCNACNACN------------
---------------TAYGCNCARGTNGTNGCNTCNTCNAGYACNGAYAAYCARGCNAAR
CAYYTNAGYCAYTCNGARATHTCNCARCCNGAYACN---------TGYGAYAGYGTNGCN
GGNYTNGARMGNYTNGTNGGNTCNATGGARCCN------------GAYYTNACNTCNCCN
GARGCNTGYYTNTCNTCNTCNTCNTCNTCNTCN---------------------------
------------------------------------------------------------
------------------------------------------------------------
------------------------------------------------------------
------------------------------------------------------------
------------------------------------------------------------
------------------------------------------------------------
------------------------------------------------------------
------------------------------------------------------------
------------------------------------------------------------
------------------------------------------------------------
------------------------------------------------------------
------------------------------------------------------------
------------------------------------------------------------
------------------------------------------------------------
------------------------------------------------------------
------------------------------------------------------------
------------------------------------------------------------
------------------------------------------------------------
------AGYAARGGNGGNCARYTNTTYGTNGARGARCAYACNATGGARMGNGAYCCNAAY
CARGARCAYCAYATGATGGCNCARATHACNATHTAYCARATGCARYTNGGNGGNCAYTAY
TGYGGNGARTTYTAYYTNGAYCAYGAYTTYAGYCAYAAYMGNTGYGGNAARGARGGNMGN
MGNTGYMGNTTYACNATHGGNTCNMGNCARTGYGTNGAYMGNTAYYTNCARCARTTYAAR
GAYYTNTTYACNGARGARGGNAARYTNCARATGAARATHACNATHMGNMGNGCNAAYGAY
CCNGCNCCNTCNATHACNTAYACNCAR---------------------------------
------------------------------------------------------------
------------------------------------------------------------
------------------------------------------------------------
------------------------------------------------------------
------------------------------------------------------------
------------------------------------------------------------
------------------------------------------------------------
------------------------------------------------------------
------------------------------------------------------------
------------------------------------------------------------
------------------------------------------------------------
------------------------------------------------------------
------------------------------------------------------------
------------------------------------------------------------
------------------------------------------------------------
------------------------------------------------------------
------------------------------------------------------------
------------------------------------------------------------
------------------------------------------------------------
------------------------------------------------------------
------------------------------------------------------------
------------------------------------------------------------
------------------------------------------------------------
------------------------------------------------------------
------------------------------------------------------------
------------------------------------------------------------
------------------------------------------------------------
------------------------------------------------------------
------------------------------------------------------------
------------------------------------------------------------
------------------------------------------------------------
------------------------------------------------------------
------------------------------------------------------------
------------------------------------------------------------
------------------------------------------------------------
------------------------------------------------------------
------------------------------------------------------------
------------------------------------------------------------
------------------------------------------AGYTCNGARACNAARCCN
TCNGAYAARGARCCN------------CCNTCNGAYCARCCNAARACNCCNGARAARGCN
AGYGARGCNAARACNAARTCNGGNTCNGCNGAYAAYGCNAARCCNTCNACNTCNACNTCN
AARAAR------------TCNACNTCNGCNGGN---TCNTCNTCNCARAARMGNAARYTN
AGYCCNGAYTCNGARGARATGAARCARGTNATHAARCAYYTNAARAARCARGAYGARGAY
MGNATGAARATGCARGTNYTNGTNTCNAAYTTYTCNGARGARCARYTNAAYMGNTAYGAR
ATGTAYMGNMGNGCNACNTTYCCNMGNGCNGCNATHAARMGNYTNATGCARAAYATHACN
GGNACNACNGTNTCNCARAAYGTNGTNATHGCNATGTCNGGNATHGCNAARGTNTTYGTN
GGNGARGTNYTNGARACNGCNYTNGAYGTNAGYGARAARTGGGARGAYTCNGGNCCNYTN
CAYCCNAARCAYYTNMGNGARGCNGTNMGNYTNYTNCAYGCNAARGGNAGYATGCCNTCN
ACNAARAGYAARAARCAYYTNTTY------------GCNGCNACNAARGTNAAYATHCCN
AGYGCNAAYAARAARGGNCCNGTNCCNGCNATGGTNTCNGGNGAYCCNTCNAARATGTCN
MGNGGNYTNATHGTNYTNCARGARTGGTGGGGNYTNAAYGAYCARATHCARGAYTGYGGN
AARCARYTNTCN---TCNYTNGGNAAYYTNGTNACNGTNGTNCCNGAYYTNTAYMGNGGN
AARGTNACNAARGAYAAYGARGARGCNGGNCAYTTYATGGGNGAYYTNGAYTGGAARGGN
GCNGTNGAYGAYATHCARGGNGCNGCNAARTAYYTNAARAGYMGNGGNGTNAARAARGTN
GCNGTNACNGGNTTYTGYATGGGNGGNGCNYTNGCNATGGCNGGNGCNGCNYTNGTNCCN
GARATHGAYTGYGCNATHCCNTTYTAYGGNATHCCNTCNTCNGARYTNTGYGAYGTNACN
ACNATHAARGTNCCNATGCARTGYCAYTTYGGNYTNMGNGAYCARACNGCNGGNTTYGCN
TCNCCNGCNGARTGGMGNCCNYTNAARGARAARYTNAARMGNGTNCCNGCN---YTNGAR
TTYTTYGARTAYGAYGCNGGNCAYGCNTTYACNAAYAARACNGGNGARAAYTAYAAYCAR
GARYTNTGYGAYYTNGCNTTYMGNMGNYTNGTNGARTTYYTNAARAARCAYYTN------
------------------------------------------------------------
------------------------------------------------------------
------------------------------------------------------------
------------------------------------------------------------
------------------------------------------------------------
------------------------------------------------------------
------------------------------------------------------------
------------------------------------------------------------
------------------------------------------------------------
------------------------------------------------------------
------------------------------------------------AARATHTCNGCN
ACNGAYYTNAGYAAYGTNTGYCAYYTNATHGCNGARAGYTTYTAYCARGAYAARGCNATH
AARTCNGAYGARYTNGTNGCNTCNTGGTCNYTNGARGARTGGTGGGARGTNMGNGCNTTY
YTNYTNACNGTNATGAARCARGCNATHCARCARCARTGGACNMGNGAYAARATHTCNTCN
GARYTNGGNCCNYTNACNGARGCNTTYAARACNGTNATHGCNGAYGCNATHAAYATHCAY
MGNGAYTCNTTYAARCARAARYTNATHCARAAYACNACNGCNATHTCNCAYGCNGTNYTN
TCNGAYTTYGAYTGGAARYTNCARYTNGCNYTNTCNAGYGAYAARATGTCNAGYYTNCAY
CARCCNYTNGTNACNYTNGGNYTNGAYATHMGNCARGCNGAYGGNGARAARAARCAYGTN
AAYYTNGARATGGAYAARGCNGARYTNGCNACNYTNATHAGYTCNYTNGARCAYTGYAGY
AAR---------------------------------------------------------
------------------------------------------------------------
------------------------------------------------------------
---------------------------TTYTCNGARYTNYTNGGNGARYTNGGNCARGAR
GCNAARATGGTNATGYTNCARTAYTCNCARACNTTYAAYGARAGYGARYTNTAYGARGAY
CARGGNYTNCARGCNATHAAYGAYYTNGCNGCNCAYGCNGARTGYYTNGARCAYMGNYTN
AARYTNCARAARGARYTNYTNTGYAAYMGNYTNCARYTNATHACNCAYAAYYTNAARGTN
GARYTN------------------GGNGGNGARGGNAARCCNYTNCARTTYGCNTCNGAR
GTNCAYAAYAARGAYCAYATHYTNGARCAYYTNCARCAYGTNATHTCNACNAARCCNAAR
GARCARATGACNGAYGARGARYTNGARTTYCAYTAYTTYAARYTNCAYGAYTAYGAYAAY
AAYAAYAARYTNGAYGGNGTNGARATHGGNAARGCNYTNACNCAYTTYCAYGAYGAYACN
GGNACNAARGARAAY------------GAYCCNAAYAARGARCCNCCNAARATHTTYACN
GAYGARGARATHGCNAAYATHGTNGAYTCNGTNGTNGARGARAAYGAYAGYAAYMGNGAY
GGNTAYATHCARTAYTTYGARTTYAARGCNAARCARACNGCNCARCAR---------AAY
CCNGAYCARGARCARCARCARCAR------ATGGGNMGNMGNMGNTCNTCNGARAGYGAR
TCNAGYTAYTCNMGNTCNAARAARAARAARAARMGNAARGARMGNTCNMGNACNMGNTCN
AGYTCNTCNAGYGARTCNAGYMGNTAYTCNAGYTCNAARAGYAARCAYAARAARTCNAAR
AARAARCAYTCNAGYMGNAGYCCNAGYAARCAYAGYAGYAGYMGNAGYCAYCAYAARGAR
MGNTCNMGNMGNTCNMGNTCNMGNTCNACNGAYMGNCCNTCNTCNMGNMGNTCNMGNTCN
CCNGARGTNTCN---TCNTCNMGNTAYMGNTCNMGNTCNMGNTCNGAYTCNMGNAGYMGN
------------------TAYAGYACNMGNMGNTCNMGNTCNMGNTCNTCNGGNTCNMGN
GARTAYAGYMGN---MGNMGNTCNMGNTCNGAYTCNYTNGAYMGNAGYAARMGNAARGTN
GARAGYTCNYTNAGYMGNMGNMGNTCNMGNTCNMGNTCNGARTCNGGNTCNMGNGGNACN
GAYMGNTCNMGNCARACNAGY---CARGARMGNTAYAARGAYGAYGGNAARYTNAAYATH
GTNYTNTCNTCNTCNGARAARGTNGARYTNMGNMGNAARGCNATGYTNGCNGCNATGGAR
MGN---------GAYAAYTCNTCNCCNTCNACNTCNACNACNACNGGNGGNGGNGGNGGN
ATGATGTCNCARGCNGCNTCNGAYATHYTNTCNGCNAARGAYTTYGCNGAYAGYGTNGCN
GAYATHGARYTNGAYGGNTTYGTNCCNACNTCNTTYAARTCNTCNGGNGCNMGNATHAAR
CCNGAR---CCNTCNGARGTNYTNCARTCNAAYCAYGAYGAYGCNATHTTYGGNTCNYTN
TCNACNAGYGGNTTYACNATHAARCCNGAYYTNGAYATHAARCCNATHACNATGGAYGCN
GCNTCNATHATGCAYCCNMGNYTNTTYTGYAAYGTNGARGARAARATGGARAARTGGATH
GAYMGNYTNTCNTAYYTN------------------------------------------
------------------------------------------------------------
------------------------------------------------------------
------------------------------------------------------------
------------------------------------------------------------
------------------------------------------------------------
------------------------------------------------------------
------------------------------------------------------------
------------------------------------------------------------
---------------------------YTNTTYCARYTNCCNAAYTTYTTYTGYCCNAAY
GARACNGARGCNCARATHATHACNGGNATHCCNGTNAARTCNGTNAGYAAYGCNYTNATH
GCNTGYAARATHYTNCARGARATHAARGGNTGYCARTCNGTNATHATHACNYTNGGNCAR
TTYGGNGCNGTNTAYAARGARTCNCCNACNGCNGARCCNGTNCAY---------------
---------------------ATGTCNTTYCCNGGNMGNACNCCNATGGCNATGCCNGGN
GGNATGCCNGGNATGGCNCCNMGNATGATG---ACNCCNGGNTAYGCNTTYACNTCNATG
GGNATGACNMGNATGAAYCCNATGATGCCNATGCARATGGGNATGATGGCNCCNATGATG
CARCCNATGATG---------CARGCNCARATGCARATG---CARCCNCARATGAARCAR
GCNCCNMGNTTYATHACNCARGARATH---AARACNGAYAGYTCNGGNGARMGNCCNCCN
GTNACNACNGTNTTYGTNGGNAAYATHAGYGARMGNGCNCCNGAYATGATGATHAARCAR
ATHYTNCARMGNTGYGGNAAYGTNYTNAGYTGGAARMGNGTNCARGGNGCNTCNGGNAAR
YTNCARGCNTTYGGNTTYTGYGARTAYGARGAYCCNGARGCNACNYTNMGNTGYATHMGN
YTNYTNAAYGAYTGGTCNATHGCNCARAARMGNYTNGTNGTNAARGTNGAYGCNAARACN
AARACNYTNYTNGAYGARTAYMGNAARAARAARCARGCNTCNACNGARTCNTCNGAYAAR
GGNGAYTCNGARTCNAARGARGAYGGNAARAARGARGAYAAYGGNGARGAYAARGAYACN
GAYTCNGAYAARGGNGARAARGARGARAARGAR------AAY---GARYTNGAYGARAAY
ACNCARMGNGARGAYMGNGTNGCNCAYGCNGGNYTNGARGCNATHATGMGNGARTAYGCN
TTYGARYTNAAYAARGARCCNGCNAARCCNGTNGAR---CCNGTNCCNGARAARMGNGAR
CARCARCCNAARGARAARAARGAYATGATGGTNCAYGCNAARGAYACNGGNTTYGARGAY
ATGGARATGGARGAYGARAARMGNGAYATHATHAAYMGNGARATHAAYAARTTYMGNGAY
MGNCAYAARGAYGCNGAYGARGCNAARGARAARGAR------AAYAARGARMGNAGYYTN
CARMGNGARMGNGARMGNMGNCARGARGARAARMGNCAYMGNGARMGNATGGARAARATG
MGNATHGARMGNGAR---------------AAYMGNGARMGNGARAARGARMGNGTNAAY
GTNMGNATHTCNMGNTCNAARTCNMGNTCNGCNTCNCCNGCNCCNTCNMGNAAYMGNMGN
MGNTCNMGNTCN------------MGNGARMGNAAYAGYMGNGAYAARTCNMGNGARMGN
MGNAARGARMGNGARATHGARGARGARGARGARYTNTAYGARMGNMGNAARYTNGARAAR
AARYTNMGNGARAARGARGCNGCNTAYCARGARMGNYTNAARAAYTGGGARGGNMGNGAR
MGNAARAARGCNMGNGARTAYGARAARGARAGYGARMGNGARGAYGARMGNAARGTNGAR
GARACNMGNGARGGNMGNMGNYTNAARGARTTYYTNGARGAYTAYGAYGAYYTNMGNGAY
GAYCCNAARTTYTAYAARGGNAGYGCNYTNCARMGNMGNYTNAARGARMGNGARAARGAR
AARGARTTYGAYAAYMGNGAYMGNCARMGNGARAARGARGARTTYGARGARATHAARMGN
AARYTNTTYGAYGARGGNCAYCCNGAYGCNGARACNGARGTNGCNMGNATGGARMGNGAR
MGNGARGARCAYYTNCARCCNCARYTNCARYTNCCNGARCCNAARCARCCNTCNCCNCCN
GAYAAYCAYCAYGARTCNGAYTCNGAYCAYTCNCAYCARATHAARGCNMGNAARTCNCCN
---------------------GCNAARGCNTCNGARCAYGTNCCNTCNAGYAARAAYACN
YTNCCN---------------------------------------------GARCAYMGN
AAYTCNCCNTCNYTNTCNACNTCNCCNATHTCNACNGAYTCNMGNGTN---AGYGCNCCN
GGNYTNTGYYTNGAYGARTCNTCNCARTCNTCNYTNCCN---------------------
TCNGTNCCNCAR---GARGARAAYAARMGNGGNATHAAR---------------------
TCNAARMGNYTNGCNCCNGTNGCNAGYCCNGAYTCNTCNAGYYTNCCNGGNCCNCCNACN
GCNGCNGAYGGNAARMGNAARAARYTNACNGTNGGNGAYGTNTTYAAYCARGAYGAYGAY
GAYAGYAAYGARCCNAARAARMGNAARYTNATHCCNYTNGAYTAYGAYGAYGAYAARTCN
AGYCCNTCNGARAARAARGGNTCNTCNGCNGARGARAARMGNCARMGNATHAARCARYTN
ATHGARAAYATHCCNACNGCNAARGAYGARYTNTAYGCNTAYGTNGTNGAYTGGGAYATH
GTNGAYCARGGNYTNATGGAYAARMGNATHAARCCNTGGGTNACNAARAARATHGTNGAR
TAYATHGGNGARGARGARCCNACNYTNACNGARTTYATHTGYTCNAARGTNGTNGCNAAR
AGYACNCCNCARAGYATHCARAAYGAYGTNGCNATGATHYTNGAYGAYGARGCNGARGTN
TTYGTNGTNAARATGTGGMGNYTNYTNGTNTAYGARACNGARGCNAARAARATGGGNYTN
GTNAAR------------------------------------------------------
------------------------------------------------------------
------------------------------------------------------------
------------------------------------------------------------
------------------------------------------------TTYGAYCAYATH
YTNGCNACNGCNAARCAYGGNGTNAARGAYAARGAYGCNAAYAARTCN---------GAY
CARGTNMGNYTNCARTGGGAYCCNGAYCAYGGNCCNMGNGGNGARCCN---YTNACNMGN
MGNGCNATHCARYTNGGNYTNMGNGGN---------------------------------
------------------------------------------------------------
------------------------------------------------------------
------------------------------------------------------------
------------------------------------------------------------
------------------------MGNATHGCNMGNATGAAYAARGCNAARGARCARGCN
GCNAARAARAAYYTNGCNAAYGGNGGNAGYGCNAAYGAYGAYGAYTGGGAYATHGCNGGN
GGNGARGAYGAYTTYGARATGTTYYTNGCNAGYGTNAARGCNMGNTCNYTNGCNACNMGN
ACNCARGTNAARAAYGGNTCNGGNGAYGGNCAYAGYTCN---------------------
------------------------------------------------------------
------------------------------------------------------------
------------------------------------------------------------
------------------------------------------------------------
------------------------------------------------------------
------------------------------------------------------------
------------------------------------------------------------
------------------------------------------------------------
------------------------------------------------------------
AAYCARCCNGTNTTYYTNAARGARGCNYTNAARATGGCNYTNMGNCARYTNGCNGTNACN
ATHGCNTGYTCNYTNGAYGAYCAYCAYCARGARGTNATHACNATGTGYMGNGARCAYACN
YTNCARGGNATHYTNGCNGARGARTCNGTNTAYACNATHTTYGAYCCNCCNMGNTAYTTY
TCNTCNAAYAAYATGAARYTNACNTAYAARGGNTCNYTNGARACNAARGARTAYATHATG
GAYGARGTNGCNAARTGYATGAAYYTNAAYCCNAAYMGNTTYTGYGTNTTYGCNACNYTN
YTNGGNAAYCAYATHYTNACNGAYGARGAYYTNGTNCCNTTYMGNGARYTNATHCCNGCN
CCNGARGGNGGNAARCCNMGN---------------------------------------
------------------------------------------------------------
------------------------------------------------------------
------------------------------------------------------------
------------------------------------------------------------
------------------------------------------------------------
------------------------------------------------------------
------------------------------------------------------------
------------------------------------------------------------
------------------------------------------------------------
------------------------------------------------------------
------------------------------------------------------------
------------------------------------------------------------
------------------------------------------------------------
------------------------------------------------------------
------------------------------------------------------------
------------------------------------------------------------
------------------------------------------------------------
------------------------------------------------------------
------------------------------------------------------------
------------------------------------------------------------
------------------------------------------------------------
------------------------------------------------------------
------------------------------------------------------------
------------------------------------------------------------
------------------------------------------------------------
------------------------------------------------------------
------------GAYGAYTCNGAYATHCCNCCNYTNGARGAYATGACNGAYATHYTNCAR
AARGCNGARYTNATHMGNGAR---------CAYMGNCARGCNTCNCARGAYAARAAYACN
AAYCARAGYAARGCNAARAARMGNGCNAARGTNACNAARAARAAYGTNGGNGTNTCNACN
ACNACNCCNACNGARAARAAYGCNGGNGAY------ACNAARACNCARACNAARCCNGAY
TCNTCNAARGAYGARTCN------------------------------------AARAAY
GTNCARGTNAARCCNYTNACNAGYTCNAGYCARGGNATGTTYGGNGGNATGAARAARGGN
TTYYTNTTYGGNGGNCCNAGYAARAARACNTCNAARACNAAYCARAARTCNCCNCARACN
AAYGTNACNGARAARYTNTCNACNGCNACNACNGCNACNAAYTCNGTNAARGAR------
------------------------GAYYTNCCNTAYATHTCNCCNTCNGGNAARACNGAR
TCNGGNYTNACNTTYAAYGARGTNCARGAYGCNATGTCNGARGCNAARGGNYTNYTNGAY
AAYCARGARTGGATHACNGAYGAYTTYYTNAAYAARATHGARAARAAYGARACNYTNYTN
ACNMGNTTYAGYGAYCCNCARTTYATGTCNGCNYTNCARGARTTYCARACNAAYCCNCAR
GCNGCNATGGCNAARTAYAARGGNAAYACNGARGTNGARAARTTYYTNATGGARTTYTGY
GGNATGYTNGGNGAYCAYTTYTCNAARYTNGGNGAYAGYGARACNAARACNCCNTCNAAY
AAYAAYTCNAGYCARCARGCN---------------------------------------
ACNGCNGTNCCNACNGTNYTNAARAAYGCNGCNTCNCARAARGARGARAARCARTCNCCN
AARATHGTNGARATHGAYGAYAGYGAYGARTCNYTNCCNGCNACNCCNTCNTCNGAYAAY
AARCCN---------------------TAYAARACNTCNAAYACNAARGARMGNAGYACN
GCNTCNATHCARATH---------------------------------------------
---CAYCAYCCNCARGARAARGCNGAYATHCARGARGTNCAY---------------CAY
ATGGARGAYGAYGAYGTNAARAAYGTNYTNAAYGAYCCNAARGTNATGGARACNYTNYTN
GAYCCNAARATHATGGCNYTNATHAARACNYTNMGNGARGAYCCNGARAARGCNCARAAR
YTNATHGAYACNGCNGAYACNGAYTTYAARAARAARATHAARYTNYTNGTNTCNAARGGN
YTNYTNCARTTYCARATGAAYCARCAYMGNGCNAARCCNACNAAYGTNCCNTCNYTNYTN
YTNCARGAYAAYGARAAYGARGTNYTNTTYCARACNYTNGGNMGNYTNTGYGTNACNYTN
GCNACNGGNGTNGTNCARYTNTAYYTNGCNGAYCARCCNGAYMGNACNMGNTGGAAYAAR
MGNTGYTGYGGNGTNGCNTGYTTYGTNAARGAYAAYGCNAARMGNTCNTTYTTYATHAAR
GTNTTYGAYATHAARAARCARCARATGYTNTGGGARCARGARYTNTAYAAYCARTTYGTN
TAYAARACNCCNMGNGARTAYTTYCAYACNTTYGARGCNCAYAAYTCNCARGCNGGNYTN
AAYTTYGCNTCNGARGAYGARGCNATHAARTTYMGNGARGCNGTNGARGGNAARYTNAAY
GARMGNMGNCARAARAARATGGARMGNAAR---CARAARGTNTCNTCNAAYMGNACN---
------AAYACNGGNCARAGYCCNGGNTCNGCNCCNCCNAARMGN---------CCNAAY
GTNACNCCNAGYCCNGCNCCNGCNACNGTNGAYTCNAAYMGNCCNGCNACNAAYACNGCN
AAYGCNAARAARGARAARGAYAARAARAAR------GAYGCNAARAARAARYTNACNAAR
GCNGAYATHGGNACNCCNTCNAAYTTYGTNCAYGTNAGYCAYGTNGGNTGGGAYCCNGAY
AARGGNTTYGAYATGAAYAAYYTNGARCCNGAYATGCARACNYTNTTYCARTCNGTNGGN
ATHAARCCNGARGAYAAYGTNGAYAARGARACNYTNGAYTTYATHTAYGAYTTYGTNGAR
AARCARGGNGGNATGGARGCNTTYAGYAARGARYTN------------------------
------------------------------------------------------------
------------------------------------------------------------
------------------------------------------------------------
------------------------------------------------------------
------------------------------------------------------------
------------------------------------------------------------
------------------------------------------------------------
------------------------------------------------------------
------------------------------------------------------------
------------------------------------------------------------
------------------------------------------------------------
------------------------------------------------------------
------------------------------------------------------------
------------------------------------------------------------
------------------------------------------MGNTCNTCNGTNCARYTN
TTYACNATHAARMGNGTNGARGTNYTNACNATHYTNCARYTNTTYAAYATGATHYTNTGG
ATHATGGAYGTNCAYTTYAARTTYATGCCNGTNGCNATHYTNCCNGCNYTNATGATHTTY
ATHGGNYTNYTNGGNGGNGCNTCNTAYGTNAAYATHTTYTAYGCNYTNYTNCAYGAYGAY
AARTTYCCNACNAARGAYMGNGARYTNTGYGTNAAYYTNGTNGGNYTNTTYATHAAYYTN
GGNATHYTNYTNGGNACNGGNYTNGAYGTNTCNGGNATGMGNAARCCNTAYAARGGNMGN
CARGAYGTNTTYGAYGTNAARGAYYTNGTNACNYTNGARCCNTAYGGNCARTTYAAYGCN
TGGTTYGARGAYGCNAARGCNACNCCNGGNATHATGGARGCNAAYGCNATGGCNYTNGCN
ACNGCNAAYAAYGARGGNGTNCCNTCNGTNMGNATGGTNYTNATGAARGGNGTNTCNAAR
GAYGGNATHGAYTTYTAYACNAAYTAYAAYAGYMGNAARGCNCARGARYTNGAYGARAAY
TCNTTYGTNTCNYTNYTNTTYTGGTGGTCNGTNCARAGYMGNCARGTNMGNATHGARGGN
AARGTNCAYAARYTNTCNGTNGARCAYTCNAGYAGYTAYTTYCAYTCNMGNCCNMGNTCN
AGYCARATHGGNGCNTGYGTNAGYGARAAR---CARAGYTCNGCNATHCCNTCNMGNGAY
GTNYTNGAYAARMGNAARGARAARYTNGARACNGARTTYAGYGAYGARTCNATHGARATH
CCNAARCCNGAYTAYTGGGGNGGNTTYMGNGTNGTNCCNCAYMGNTTYGARTTYTGGCAR
GGNCARACNAAYMGNATHCAYGAYMGNATHATHTTYMGNAARYTNTAYGARGGNGARGTN
ATHGAYCCNACNGTNACNTTYCAYGGNYTNGARGGNTGGGTNTAYGARMGNYTNCARCCN
------------------------------------------------------------
------------------------------------------------------------
------------------------------------------------------------
------------------------------------------------------------
------------------------------------------------------------
------------------------------------------------------------
------------------------------------------------------------
------------------------------------------------------------
------------------------------------------------------------
------------------------------------------------------------
------------------------------------------------------------
------------------------------------------------------------
------TGYGGNAARAAYGGNCARTAYGARGCNYTNTAYCAYAARGTNCCNATHYTNTGY
TTYCCNYTNTGGGCNGAYCARCAYTAYAAYGCNGARMGNGTNAARAGYAARGGNTTYGGN
YTNAARGCNGAYYTNMGNTTYGTNACNGTNGARGARYTNACNCARATGGTNAAYCARATH
YTNCARAAYGARACNTTY------------------------------------------
------------------------------------------------------------
------------------------------------------------------------
------------------------------------------------------------
------------------------------------------------------------
------------------------------------------------------------
------------------------------------------------------------
------------------------------------------------------------
------------------------------------------------------------
---------------AARYTNACNTTYGGNATHGTNGCNGCNAAYATHGCNGTNTGGYTN
YTNTGGAARGTNCCNMGNATHCARCCNMGNATGATHAGYTAYTTYTCNTCNGCNGCNGCN
CAYCCNMGNYTNTCNATGATHYTNAGYAGYTTYAGYCAYATHAGYTTYTTYCAYATGGCN
ATHAAYATGTAYGTNYTNYTNTCNTTYGCNCCNGTNGCNGCNAARACNTTYGGNCAYGAR
CARTTYTCNGCNTTYTAYATHAGYGCNGGNACNGTNTCNGCNTTYGCNAGYATHGTNTGY
CARAARYTNYTNAARMGNCCNYTNGCNATHTCNGTNGGNGCNTCNGGNGCNATHATGGGN
YTNYTNGGNGTNACNGGNATHGTNTAYCCNAAYGCNCARYTNCARATHGCNTTYATHTCN
GARATHTTYCCNCAYTCNTTYTCNGCNGARTCNGGNATHAARGCNATHGTNYTNTTYGAY
YTNATHGGNYTNTTYATGGGNTGGMGNGTNYTNGAYCAYGCNGGNCAYYTNGGNGGNATG
YTNTTYGGNATHYTNTAYGCNAARTAYGGNAGYCARTAYYTNTGGGGNAARMGNGAYTCN
GTNGTNAARGTNTGGCAYMGNTAYMGNGGNAARCCN------------------------
------------------------------------------------------------
------------------------------------------------------------
------------------------------------------------------------
------------------------------------------------------------
------------------------------------------------------------
------------------------------------------------------------
------------------------------------------------------------
------------------------------------------------------------
------------------------------------------------------------
------------------------------------------------------------
------------------------------------------------------------
------------------------------------------------------------
------------------------------------------------------------
------------------------------------------------------------
------------------------------------------------------------
------------------------ACNAARCCNATHCCNTTYGCNGTNGARCARCAYAGY
AARGAYATGYTNCARAARAARGARCARAARATHCARCARATHYTNGARGARGARAARAAR
GCNMGNGARTTYCAYGCNACNYTNATGCCNAGYGGNAGYCCNGAYGARYTNCCNMGNAAR
ATHCARCAYCCNGCNACNGARGCNGARCCNTTYCAYYTNAARGTNGAYCAYMGNGGNGAR
AGYTAYCARAARGARYTNAARTCNAAR---ATGGARGARGARAARAARAAYYTNAARGCN
ATGMGNCAYTTYCARGCNACNTCNAGYGCNGTNACNTTYAARGCNCCNTTYGTNCCNGAY
AARTGYAGYAARCCN---------------------------------------------
------------------------------------------------------------
------------------------------------------------------------
------------------------------------------------------------
------------------------------------------------------------
---------------CAYCAYGGNTCNAARGAYGAYATHCAYGGNGGNGTNGTNATGGGN
GTNCCNAAYCAYTTYTGYGAYGAYGGNCARAAYTTYACNTAYATHGAYTGGAAYATHAAY
TCNACNAARGARTAYACNTGYTAYGAYGAY---------------ATHGAYYTNGAYATH
YTNMGNGAYAGYTAYCARACNTGYGARAARACNGCNAARMGNCCNATHCAYAARTGYTAY
CCNCARACNATHGARTAYACN---GARATHCCNACNAGYGGNTCNCAYMGNCCNYTNTGG
CCNMGNTAYGGNGARTAYACNTAYYTNCCNCCNCARMGNTGGGTNCAYTCNYTNGARCAY
GGNACNGCNGTNTTYYTNTAYAAYCCNTGYGCNGAYCCNGAYCARATHAGYAARTTYAAR
GCNGTNGCNMGNAAYTGYYTNMGNMGNCAYATHATHACNCCNTCNAARMGNATHCCNGCN
CCNCAYATGTTYGCNATHGCNACNTGGAARTGYAARYTNGTNATGACNCAYCCNGAYGTN
TCNGARATGGTNCAYTTYATHMGNGCNMGNGCNYTNCARGCNCCNGARAAYGGNGCNACN
TCNGAYGGNCARTAYAGYMGNGCNYTNATHAARCCNGCNAARYTNGTNAGYGAYATHCAY
GARTCNGAYATHTGYCCN---------------GARTGYGARCCNTTYGAYGTNTAYAAR
AARCARCARATHGAYGAYGTNATHATHCARGARYTNGAYGAYGCNATHYTNAARGTNGCN
MGNGTNMGNAARTAYGARGTNACNAARTGYGTNAARGARGCNGCNTCNATHGCNTCNAAY
TCNGTNAARTAYTAYAGY------------------------------------------
------------------------------------------------------------
------------------------------------------------------------
------------------------------------------------------------
------------------------------------------------------------
------------------------------------------------------------
---------------------------------------------------GTNGARGCN
GCNYTNGCNMGNTCNGCNCARYTNYTNGARAARGTNACNAARGAYGARATHCARACNGCN
YTNTCNGAYTTYAGYYTNTCNACNCARYTNYTNYTNGCNGAYGCNGGNAGYAGYTAYTCN
AAYAGYTCNAARTCNTCNAGYYTNTCNGARMGNTAYAAYMGNCAYATHMGNAGYMGNTCN
GTNCCNCCNCCNTCNGAYTGYGAYAGYGAYYTNAARAGYTTYGAYACNYTNGCNYTNYTN
ACNGGNAARCCNCAYACNMGNCAYAARGCNGCNAGYCAYAAYAARGGNAAYGTNYTNAGY
GCNAARATHTTYCCNGAYTCNGCNATHYTNTCNTCNTCNACNGGNAGYYTNTCNTAYGAY
GGNYTNGAYGGNGAYMGNTCNTGGGARAARCAYACNAAYAAYTTYAARTCNCCNGTNCCN
GTNGGNGGNYTNGAYYTNTCNGGNAARGTNGAYCAYTCNGGNGAYAAYGCNATHAAR---
---AAYTCNGGNYTNTCNGGNGGNAAYCARCCNGGNAGYATGGARACNYTN---------
------------------------------------------------------------
------------------------------------------------------------
------------------------------------------------------------
------------------------------------------------------------
------------------------------------------------------------
------------------------------------------------------------
------------------------------------------------------------
------------------------------------------------------------
------------------------------------------------------------
------------------------------------------------------------
------------------------------------------------------------
------------------------------------------------------------
------------------------------------------------------------
------------------------------------------------------------
------------------------------------------------------------
------------------------------------------------------------
------------------------------------------------------------
------------------------------------------------------------
------------------------------------------------------------
------------------------------------------------------------
------------------------------------------------------------
------------------------------------------------------------
------------------------------------------------------------
------------------------------------------------------------
------------------------------------------------------------
------------------------------------------------------------
------------------------------------------------------------
------------------------------------------------------------
------------------------------------------------------------
------------------------------------------------------------
------------------------------------------------------------
------------------------------------------------------------
------------------------------------------------------------
------------------------------------------------------------
------------------------------------------------------------
------------------------------------------------------------
------------------------------------------------------------
------------------------------------------------------------
------------------------------------------------------------
------------------------------------------------------------
------------------------------------------------------------
------------------------------------------------------------
------------------------------------------------------------
------------------------------------------------------------
------------------------------------------------------------
------------------------------------------------------------
---------------------------------------------------------ATG
CAYYTNCCNGCNGAYYTNAGYGGNTTYACNCCNTTYCARGAYTAYAGYATGTCNGARYTN
GGNGCNGCNCCNGGNGAYMGNCCNYTNACNTGYGTNYTNAAYGAYCAYCCNGGNGARYTN
GTNAARACNGGNAGYCCNAAYTTYYTNTGYTCNGTNYTNCCNTCNCAYTGGMGNTCNAAY
AARACNYTNCCNGTNCCNTTYAARGTNGTNGCNYTNAGYGAYACNAARGAYGGNACNAAR
GTNATHATHAGYGCNGGNAAYGAYGARAAYTTYAGYTCNGARYTNMGNAAYAAYACN---
------------------------------------------------------------
------------------------------------------------------------
------------------------------------------------------------
------------------------------------------------------------
------------------------------------------------------------
------------------------------------------------------------
------------------------------------------------------------
------------------------------------------------------------
---------------------------------MGNTTYATGCAYYTNTAYTTYAARGAY
YTNCCNCAYCCNGTNTAYATGCARAARTCNATHAARGARYTNGGNATHGGNACNTAYGAR
AAYGTNATHACNGCNACNYTNGAYATGACNYTNATHCARGTNYTNAAYYTNTTYTGYGAY
CAYMGNATHTCNGCNYTNCCNGTNGTNGAY------------------------------
------------------------------------------------------------
------------------------------------------------------------
------------------------------------------------------------
------------------------------------------------------------
------------------------------------------------------------
------------------------------------------------------------
------------------------------------------------------------
------------------------------------------------------------
------------------------------------------------------------
---------------------------------------MGNAARTTYTCNACNGCNGTN
AAYTTYACNTCNGARGARMGNAARMGNAARMGNGARGAYGTNACNAGYAGYYTNACNGCN
TCNTCNACNYTNGAYYTNGGNAAYACNTTYAAYGAYYTNGTNGTNCCNGARTAYYTNCCN
ATHGGNATHAARYTNYTNAARAARATGGGNTGGMGNGARGGNCARGGNYTNGGNCCNMGN
GTNAARACNAARAARAARAARAARTCNGARGTNYTNTCNACNGCNACNACNMGNATHTAY
GGNTGYGCNCCNCCNCCNCCNTCNTCNTCNAAYTCNGAYTCNGAYGAYTTYYTNCCNTCN
AAYATGGCNGAYATHACNTTYGCNCCNAGYGAYGTNACNCCNYTNTCNYTNTCNGCNAAR
AAYGAYGTNAARGGNYTNGGNTAYMGNGGNYTNGAYTCNTCNYTNGCNYTNCCNACNGCN
CAYGTNAAYYTNTTYAGYGARCCNGTNMGNGTNAARGGNMGNGGNAARTCNATHAARGGN
CARGCNTTYGGNGTNGGNGCNYTNGARGAYGAYGAYGAYGAYATHTAYGGNACNGAYAGY
ATHTCNAAYTAYAAYACNACNYTNAARGAYGARGAYGAYGAYAAYGAYAAYCAYTTYGGN
TGGACNGCNCCNMGNTCNCAYGGNAARCARAARGTNCCNGTNTCNTAYGTNGGNAARYTN
YTNGARGGNTTYACNYTNTCNTCNAARCCNYTNAARCCNGCNAARMGNTTYCCNACNCCN
ACNYTNCCNGCNAAYTTYAARCCNTTYCAYTGGGCNMGNMGNAARAAR------------
---------AARAAYGGNGARGCNACNGGNATGAAYGCNGTNGAYMGNGGNYTNYTNYTN
GGNGARACNCCNATHATGGARTCNGTNTTYGAYYTNGTNCCNGCNGCNGAYAARAAYMGN
GTNGCNGCNACNCARGARGCNATHAARATGAGYCARTCNYTN------------------
CARYTNAARCARTCNACNCAR------------------------------ACNCARCCN
GARGTNGTNCARAARGARACNGARAARCARAARTCNGTNGGNCCNTCNTTYGTNTCNAAR
TTYACNCCNGCNGCNGTNGAYTCNGARGAYATHCCNACNACNMGNCCNGCNGGN------
---------------YTNACNACNCCNTTYGCNYTNMGNCCNTTYCAYAARGAYCCNACN
AARCARGARMGNTTYGAYMGNTAYYTNGCNAAYGTNCARAARMGNGTNCCNGAYCCNTAY
ACNTCNGTNTCNACNAARGAYATGACNGARTGGGARAARTCNMGNGARAARGARGARTTY
AGYMGNTCNGCNAARYTNTAYMGNCCNATGTCNGCNATGATGGCNTCNMGNTTYGTNACN
GGNGCNATGYTNGAYGAYAARATGGAYGARAGYGAYACNAARGTNAARGAYGTNGCNACN
GAYGARTGYAARGCNGTNGARATGMGNATGTTYGGNAARYTNACNCAYCARGARGTNGAR
TGGCAYCCNGAYAARYTNGTNTGYAARMGNTTYAAYGTNCCNAAYCCNTAYCCNGGNTCN
GAYATHGTNGGNYTNCCNAAYGTNAARMGNGAYAARTTYTCNGTNTTYAAYTTYYTNAGY
ATHGGNGAYTTYMGNCCN---GAYCAYCCNYTNCCNAAYCAYGGNTCNGGNAARGARAAR
GARAARGARATHGARTCNCCNAARCAYGAYGCNGAYTTYCCNGTN------AARAARAAR
GCNACNYTNTCNTCNATHTTYAARGTNYTNGAYGAYCCNGAYTTYCAYCAR---------
---AARCCNGAYGCNTCNTCNACNATHTCNCARACNCARAARAARCARGARATGYTNGTN
CAYGARGARGAYGAYGAYAARGGNGARGARGARGAYGCN---GGNGTNGAYYTNTTYMGN
GCNATHTTYAARAAYTCNGAYTCNGARGAYTCNGAYGAY------GAYMGNCCNGARGTN
ATGTCNGAYGTNTCNATGGAYMGNGGNAAYGARGARGAYGARGAYMGNCARAARGAR---
------------------------------GAYGGNMGNGAYGARCAYAARGAYATGGAR
GTNCARATHAARTCNGAYGAYGAYTCNGAYAAR---------GCNGARAARGARTGYAGY
CCNAARCAYGAYATGGGNGAYCAYCAYAGYAARATHCARACNCCNCCNTCNCCNCCNCAY
MGNTCNCAYGCNGARAAYAGYMGNMGNTCNMGNTGGGARAAYCARCCNAARTCNATHTTY
GGNGTNYTNGAYCARYTNGAYACN---------------------------------AAY
CCNACNATGATGGCNGCNCCNCCNCCNGAYGAR---ACNGAYGARTAYGGNCCNACNYTN
CCNCCNCCNCCNTCNTCNTCNCAYACNGAYTCN---------ACNYTNCARAARGGNAGY
ACNTCNTCNACNGAYAARMGNAARGARACNMGNTTYGARGAYAGYGARMGNGAYMGNMGN
MGNAARGARAARAARAARAARTCNMGNCAYAARAARAGYAARAARGARAARAARCARAAR
AARAARTCNTCNAARTCNAARAARTCNMGNCAYGARAGYTCNGGNAGYGARGCNGAYACN
GARAGYAGYGAR------------------------------------------------
------------------------------------------------------------
------------------------------------------------------------
------------------------------------------------------------
------------------------------------------------------------
------------------------------------------------GARMGNCAYGGN
GAYYTNGTNATHYTNCCNGTNTCNTGYTTYACNTCNATHGARTGGAARAARACNGGNCCN
GAYYTNYTNAARTGYATHAGYAAYACNYTNMGNTGYCARMGNATHGCNCARCAYAGYTGY
GTNGCNAAYGAYGGNTAYMGNTCNCCNCARGTNTCNATGYTNYTNGGNAAYGAYGGNAAY
GTNATHCAYATHGAYAAYGGNATHAARTAYAGYTTYGAYGTNACNAARTGYATGTTYAGY
TCNGGNAAYATHACNGARAARYTNMGNGTNGCNAGYTGGGAYTGYTCNAAYGARATHATH
GTNGAYYTNTAYGCNGGNATHGGNTAYTTYACNYTNCCNTAYYTNGTNCAYGCNAARGCN
AGYCAYGTNCAYGCNTGYGARTGGAAYCCNGAYGCNGTNACNGCNYTNAARAAYAAYYTN
GTNYTNAAYGGNGTNGARCAYMGNTGYACNGTNCAYCCNGGNGAYAAYMGNAARYTNCAR
------------------------------------------------------------
------------------------------------------------------------
------------------------------------------------------------
------------------------------------------------------------
------------------------------------------------------------
------------------------------------------------------------
------------------------------------------------------------
------------------------------------------------------------
------------------------------------------------------------
------------------------------------------------------------
------------------------------------------------------------
------------------------------------------------------------
------------------------------------------------------------
------------------------------------------------------------
------------------------------------------------------------
------------------------------------------------------------
------------------------------------------------------------
------------------------------------------------------------
------------------------------------------------------------
------------------------------------------------------------
------------------------------------------------------------
------------------------------------------------------------
---GARGCNGGNCAYATGATHYTNAARCARGARCARGCNYTNGGNMGNGARTTYTAYATH
AAYGGNATHMGNTTYCCNCAYTAYGTNATHMGNCARTGGGAYGAYTTYCAYTCNAAYAAR
GARAARGARAARCARGAYAARGTNAARGCNMGNGCNAARCARACNCARGARGARATGATG
TTYGGNAGYMGNTCNGTNYTNACNACNCCNGGNAARMGNAARCARGGNGCNGCNACNACN
CCNATGMGNACNCCNYTNAARGCNMGNMGNYTNAAYAGYACNATHAARACNCCNAAYACN
ACNGGNMGNYTNYTNCCNACNAGYAARGTNCARCAYAGYACNATGTTYCAYTCNYTN---
------CAYGCNAARACNCCNATH---TCNACNAAYAARMGNMGNMGNTCNMGNMGNYTN
YTNCARAARGCNATHGARGAYCARMGNACNTCNGGNAAY---AARMGNMGNTCNMGNGAY
ATHTTYTCNCAYACNACNGTNAGYAGY---GAYCAYCAYTCNTCNTCNYTNGCNTCNGCN
GGNTCNTAYAAYGARTTYACNAAYGGNYTNTAYAARTCNAAYTGYMGNAGYAGYGTNGTN
------------------------------------------------------------
------------------------------------------------------------
------------------------------------------------------------
------------------------------------------------------------
------------------------------------------------------------
------------------------------------------------------------
------------------------------------------------------------
------------------------------------------------------------
------------------------------------------------------------
------------------------------------------------------------
------------------------------------------------------------
------------------------------------------------------------
------------------------------------------------------------
---------------------------------ATGGTNGGNTTYATHGTNCARAGYTCN
AGYYTNAAYTCNTTYGGNTCNATHTGYTAYTGYGGNATHGTNYTNGGNATHCAYACNTAY
GCNTGYTAYAARGAYATHACNMGNTAYCARGARGCNCARGAYMGNGCNTGGCCNAGYAAY
GGNGCNGARCCNCCNACNGARGTNTCNYTNYTNYTNGCNTGGACNATHATHTCNYTNYTN
ATHATGCCNYTNTTYTGYGTNACNGCNTTYGTNAARGTNGGNAAYYTNGCNAAYGAYGGN
GTNAARYTNGGNMGNGAYCARGARGARMGNCCNTCNGTNGARAAYGAYGARTCNAARAAY
GARAARCAYGARCAYATHGTNAGYAARATGMGNTAYYTNTGGAARCAYTTYTGYCCNGTN
GCNCARACNYTNCAYYTNYTNGCNGCNTTYYTNYTNYTNYTNCCNGARGTNYTNYTNACN
GCNCCNGAYATHTCNTGGGARAGYGARYTNGAYTTYYTNTTYCCNGCNGARMGNTCNACN
YTNAGYCAYATHMGNAGYAGYGTNAAYYTNACNACNCAYCCNAAYGCNACNACNTTYGAY
YTNTCNGCNACNYTNTCNGCNTCNAARGGNTGGGGNGAYMGNGTNAGYGTNAGYATHGCN
TTYGTNCAYYTNTGYATHGCNYTNGTNTGYTTYYTNGTNMGNTAYGCNTCNGTNTTYTGG
TAYACNAAYAARGCNYTNACNYTNATHATHGCNTTYCARYTNYTNTCNGTNGTNATHAAY
TCNATHTTYGGNTTYAAYAGYTTYGCNACNYTNTAYTGYATHTGYCAYAAYCARAARYTN
TTYMGNAAYATHCAYYTNTCNGTNGCNTGYAGYGTNGAYYTNACNYTNTAYYTNTTYAGY
GGNGCNATHYTNYTNYTNTCNACNATHACNYTNTTYGARTAYGGNTCNCAYTAYTTYCAY
GARAARTCNAARATHATHGARMGNAAYCAYGCNACNGAYACNTTYATGMGNMGNACNGTN
ATHGTNAAYAGYGGNTGYCARGGNTTYATHCCNCAYTCNTGYGCNATGGGNGCNYTNGTN
YTNTAYGTNATHTTYAARGGNCCNYTNATHTAYGAYATGATHCAYYTNATGMGNGTNACN
AGYGAYCARYTNATGYTNTCNTCNGTNATHTGYGARGTNTGYTAYATGGTNACNTGGGTN
ACNYTNTGGTTYGGNYTNACNATHAARCARAARTGGMGNTTYMGNATHYTNGAYTAYGTN
ACNYTNMGNAGYACNGCNMGNGCNCARACNAGYGTNAAYMGNMGNTAYAGYGARCAYMGN
GAYTCNTCNATHCCNATGGAYTAYMGNAAYAGYYTNMGNAAYAARTGYGGNGARTAYTAY
GAYTCNCAYTCNCCNTCNACNGTNGGNGAYGTNGAYYTNCCNACNYTNATGTCNTCNTTY
MGNGAYMGNGTNMGNGARTCNTCNYTNGCNGCNAGYAAYTTYAARGARAAYGARMGNCAR
ATHYTNGARCAYTAYCAYACNTAYTCNGAYGCNGCNTCNAARMGNYTNTCNACNCCNTTY
TTYGAYGTNCCNGGNGARAARYTNGCNMGNAAYYTNYTNGGNCARCAYYTNGTNMGNGCN
GTNGGNACNCARCARATHAARGGNAARATHGTNGARACNGARGCNTAYYTNGGNGCNGAY
GAYAARGCNGCNCAYAGYTAYAARGGNAARMGNACNCCNMGNAAYGARGCNATGTTYAAR
CCNGCNGGNACNTCNTAYGTNTAYAAYATHTAYGGNATGTAYTGYTGYYTNAAYATHTCN
AGYCARGGNGAYGGNGCNGCNGTNYTN---------------------------------
------------------------------------------------------------
------------------------------------------------------------
------------------------------------------------------------
------------------------------------------------------------
------------------------------------------------------------
---------------------------------TTYATHTGYTAYTAYACNAAYTGGGCN
CARTAYMGNCCNGGNGGNGGNAARTAYGTNCCNAGYGAYATHGAYGCNTCNYTNTGYACN
CAYTTYCAYTAYGCNTTYGCNAARTTYAAYTCNAAYCAYACNATHGCNGCNTAYGARTGG
AAYGAYGARAGYACNCCNTGGATGGTNGGNATGTTYGTNAARTTYAAYAAYYTNAARAAR
ACNCAYCCNACNYTNAARACNATGYTNACNGTNGGNGGNTGGAAYYTNGGNTCNGGNCCN
TTYTCNAGYATGGTNTCNACNTCNGCNAAYMGNCARGTNTTYATHCAYAGYGCNATHGCN
TTYGTNMGNAARTGGAAYTTYGAYGGNYTNGAYATHGAYTGGGARTAYCCNGGNGCNMGN
GGNAGYCCNGCNGGNGAYMGNGARAARTTYACNYTNYTNGTNCARGARACNATGGCNGCN
TTYAARGARGARGCNGARMGNACNAAYAARCCNMGNYTNYTNYTNTCNGCNGCNGTNGCN
GCNGGNAARGAYGTNATHGAYGCNGCNTAYGARGTNGAYAARGTNGCNCARGCNYTNGAY
TAYATHATGYTNATGTCNTAYGAYTAYTTYGGNGCNTGGAAYCCNTAYACNGGNYTNGTN
AGYCCNYTNTAYCCNCCNAARGGNGCNACN---GGNATHGAYAARATHTTYAAYGTNCAR
TAYTCNGTNAAYTAYTGGGTNACNAARGGNTGYCCNAARAAYAARYTNGTNGTNGGNGTN
ATHTCNTAYGGNMGNTCNTTYACNYTNACNAAYACNTCNAAYACNGGNYTNAARGCNCCN
ACNAAYGGNGCNGGNTCNGCNGGNACNTAYACNMGNGARGCNGGNTTYYTNGCNTAYTAY
GARGTNTGYAARATGATHCARAARGGNGCNAARATHGTNMGNYTNGGNGAYGARAARGTN
CCNTAYYTNGTNYTNGGNAAYCARTGGGTNACNTAYGARGAYCARACNAGYYTNGCNATH
AARGCNGAYTAYATHAAYTCNGGNGGNTTYGCNGGNGCNGGNATHTGGACNTCNGCNYTN
GAYGAYTTYAARGGNACNTTYTGYGGNCARGGNCCNTAYCCNATGATGAARGTNTTYTCN
------------------------------------------------------------
------------------------------------------------------------
------------------------------------------------------------
------------------------------------------------------------
------------------------------------------------------------
------------------------------------------------------------
------------------------------------------------------------
------------------------------------------------------------
------------------------------------------------------------
------------------------------------------------------------
------------------------------------------------------------
------------------------------------------------------------
------------------------------------------------------------
------------------------------------------------------------
------------------------------------------------------------
------------------------------------------------------------
------------------------------------------------------------
------------------------------------------------------------
------------------------------------------------------------
------------------------------------------------------------
------------------------------------------------------------
------------------------------------------------------------
------------------------------------------------------------
------------------------------------------------------------
------------------------------------------------------------
------------------------------------------------------------
------------------------------------------------------------
------------------------------------------------------------
------------------------------------------------------------
------------------------------------------------AGYCCNATGAAR
GARTGYGGNTAY------------------------------------------------
---------------------ATGGTNGGNAARTGGCAYYTNGGNTTYTAYAARGARAAR
TAYYTNCCNAARMGNGGNTTYGARAAYTAYTAYGAYCAYAARMGNGGNTGYCAYAARYTN
TAYCCNYTNCARGTNCCNAGYAARTAYACNAARGCNGGNATGGTNTCNGCNATGGAYGAR
GGNGTNAAYAAYYTNACNMGNGCNYTNATGGAYACNGGNYTNTGGGAYAAYACNGTNTTY
GTNTTYTCNACNGAYAAYGGNGGNCARATHYTNGAYGGNGGNAAYAAYTAYCCNYTNMGN
GGNTGGAARGCNTCNYTNTGGGARGGNGGNTTYCAYGGNGTNGGNTTYGTNACNGGNCCN
YTNGTNAARAAYMGNGGNACNGTNAAYAARGARYTNATHCAYGTNTCNGAYTGGTAYCCN
ACNYTNGTNAARYTNGCNGGNGGNAGYYTNAAYGGNACNAARCCNYTNGAYGGNTAYGAY
CARTGGGAYACNATHAGYTCNGGNACNCCNAGYAARMGNAARGTNYTNYTNCAYAAYATH
GAYATHYTNTTYAARAARAARGGNGTNMGNATGTAYAARGAYACNTTYGAYACNMGNATH
MGNGCNGCNGTNMGNGTNGGNGAYATGAARYTNATHACNGGNGAYCCNGGNAAYGGNTCN
TGGATHYTNCCNCCNCAYTTYCARCCNGARTAYCARGARGCNGAYCARAARAAYGTNTGG
YTNTTYAAYATHACNGCNGAYCCNAAYGARCAYAAYGAYYTNTCNGAYAGYAAYCCNGAY
GCNGTNAARGARYTNYTNACNTAYYTNGARGCNTTYAGYAARACNGCNGTNCCNCCNMGN
TAYCCNAARAAYGAYMGNAARAGYAAYCCNGCNYTNCAYGGNAAYGTNTGGGGNCCNTGG
------------------------------------------------------------
------------------------------------------------------------
------------------------------------AAYAAYATHATHGTNAAYGAYATH
GARCARCCNGTNYTNGCNACNGTNCCNGAYGAYGAYTTYGTNTAYGARAARGGNMGNAAY
YTNACNATHACNYTNATHCARCCNMGNGGNAGYTTYYTNTCNCAYGARACNACNAGYAAR
GARYTNGTNATHYTNGAY------------ACNAARAAYAARAAYGGNATHAAYTCNACN
GAYTGGAGYYTNAGYTCNGTNYTNGARGARACNAARTTYYTNGARGARAARGARACNCAR
ATHGARYTNAAYACNGCNGCNATHACNTTYTCNGGNYTNYTNATGATHTCNTCNGCNMGN
AAYGARAAYTCNGAYYTNATHATGMGNATHGARMGNGARATGATHGTNATHGTNMGNCCN
TTYACNCARMGNGGNCCNTTYCCNMGNGGNAARYTNGCNATHMGNAAYTCNCCNCCNGAR
TCNMGNYTNGTNGAYAARGAYYTNTAYYTNAAYGARTAYTGYGGNGARGCNTGYCAYGTN
GAYTGYAGYTTYTTYGGNATHGAYATHAARMGNGTNAARATGTTYAAR---ATHAAYGGN
ATHTCNCAYMGNGTNCCNTCNAARGAYAAYAGYGTNGAYCARACNTAYAARCARATHTGG
CAYYTNTTYACNCCNAARCAYAAYGAYATHTTYCCNTTYAAYATHTCNTGYGTNGCNATG
AAYAARAAYAARGTNAARMGNGTNATHAAYACNCARATHAAYMGNATHGAYGARGTNAAR
ATHATHGARGARTCNTCNGAYGCNAARAGYYTNGGNAAYGGNACNGTNGARGCNGTNTGY
ACNGCNCARGGNATGCCNMGNCCNTCNGTN------------------------------
------------------------------------------------------------
------------------------------------------------------------
------------------------------------------------------------
------------------------------------------------------------
------------------------------------------------------------
---------GCNGARTAYYTNAARGTNAARCCNGCNYTNGCNAARGARATHATGCAYAAY
TTYYTNGCNMGNTTYCCNGCNATHGARAARTTYACNAARAARTGYTGYGCNTAYGCNAAR
GARTAYGGNTAYACNGARACNATHTGYGGNMGNMGNMGNTAYTTYCCNTAYATHAAYAGY
ACNTCNCCNGCNYTNMGNTCNCARGCNCARMGNCARGCNGTNAAYTTYTGYGTNCARGGN
TCNGCNGCNGAY------------------------------------------------
------------------------------------------------------------
------------------------------------------------------------
------------------------------------------------------------
------------------------------------------------------------
------------------------------------------------------------
------------------------------------------------------------
------------------------------------------------------------
------------------------------------------------------------
------------------------------------------------------------
------------------------------------------------------------
------------------------------------------------------------
------------------------------------------------------------
------------------ATHGAYMGNYTNAARMGNATHACNCARGGNTGYAARMGNYTN
TCNTCNGTNGAYGGNMGNGCNGCNTCNYTNGARYTNYTNGARCCNCCNCCNCCNGCNCCN
CCNATGGCNMGNTGGTCNGGNGARATHACNGCNATHCCNATGGTNGARGCNGAYGCNTCN
MGNAGYGAYATHGAYCCNGAYATGYTNGCNGCNYTNGARACNGTNATGGAYGARYTNGTN
GAYGARGTNACNYTNGGNYTNTGYTTYGARATHGAYMGNTCNTGYAARATHGGNTTYTTY
YTNYTNGAYGCNGGNGAYGAYGCNTCNGARACNGARTAYGCNGTNATHGARMGNCCNGGN
GTNGAYGTNYTNGGNCARATHCCNTCNAARAARAAYTTYGARTGYGTNTGYCCNAAYTGY
CARMGNCAYYTNGCNGCNTCNMGNTTYGCNCCNCAYYTNGARAARTGYATGGGNATGGGN
MGNAAYTCNTCNMGNATHGCNAGYMGNMGNATHGCNAAYAAYCARAARCAYGGNAGYGAY
GARAGYGGNCARGAYGAYGARAAYGAYAAYGAYTGGAAYTAYGCNCCNGAYTCNAARMGN
YTNMGNAARYTNAARAARGAYAARATGTCNGGNTCNCCNMGNAAYMGNMGNYTNGCNAAR
YTN---------------------------------------------------------
------------------------------------------------------------
------------------------------------------------------------
------------------------------------------------------------
------------------------------------------------------------
------------------------------------------------------------
------------------------------------------------------------
------------------------------------------------------------
------------------------------------------------------------
------------------------------------------------------------
---------------------------------------------------TCNTGYTAY
ATHTCNMGNAAYATHTAYATHAARAARTAYMGNYTNCAYGCNGCNTTYAGYGAYGARGAY
CARTTYTAYCARGAYTTYMGNCARATHYTNMGNATGAARGGNTGYTCNACNGARAARCAR
TAYCARGAYGTNYTNCARGARATHAARAAYGARGTNTGYMGNMGNMGNAGYTAYCAYMGN
GAYGCNGARGAYMGNMGNYTNYTNATHTCNAAYACNTAYAARCCNYTNCAYTCNAAYATH
TGGCAYTTYGAYAAYYTNTTYGTNGAYGARMGNYTNMGNAARATGGCNGGNTCNATH---
CARAGYMGNAAYMGNGAYGARGCNCARGARGTNATHGTNCARAAYAAYGGNGARATHYTN
GGNGAYTAYYTNTAYMGNATHCCNGTNTTYTCNCCNGCNTTYTGYGARAARYTNGTNGAR
GARYTNCARAAYTTYGARGAYAGYTCNAGYCCNAARGGNMGNCCNAAYACNATGTCNCAY
TAYGGNGTNTCNYTNGAYGARATGGGNYTNTCNCCNAGYYTNYTNACNCCNYTNATGGAR
ATHTAYATHCARCCNYTNACNGAYGCNYTNTTYTGYAARTGGTGYCCNGARAARYTNGAY
TCNTTYMGNGCNTTYTCNGTNYTNTAYAGYAGYGAYAARGAYAARGARYTNAGYYTNCAY
TAYGAYAAYGCNGARATHACNYTNAAYGTNTGYYTNACNTCNCARTTYGAYGGNGGNGAR
YTNGARTTY---MGNCARTTYTGGGAYGARCCNGAYATGGARYTNCARAAYMGN------
---GTNGTNCARCAYAARATHGGNACNGGNATHYTNCAYYTNGGNMGNCAYATGCAYCAR
GCNTTYCCNATHAARGGNGGNACNMGNTGYAAYYTNATHATHTGGATGMGNAGYTCNAAR
GTNMGNAAYAARYTNTGYGTNATGTGYGGNTCNAARCCNGAYYTNCARCCNGTNCCNTTY
GCNGGNGAYGGNTTYACN------------------------------------------
------------------------------------------------------------
------------------------------------------------------------
------------------------------------------------------------
------------------------------------------------------------
------------------------------------------------------------
------------------------------------------------------------
------------------------------------------------------------
------------------------------------------------------------
------------------------------------------------------------
------------------------------------------------------------
------------------------------------------------------------
------------------------------------------------------------
------------------------------------------------------------
------------------------------------------------------------
------------------------------------------------------------
------------------------------------------------------------
------------------------------------------------------------
------------------------------------------------------------
------------------------------------------------------------
------------------------------------------------------------
------------------------------------------------------------
------------------------------------------------------------
------------------------------------------------------------
------------------------------------------ATHGARAARACNTGGGAY
AAYAARCCNATHAAYCAYGAYCCNGTNAARATHGCNYTNAGYGAYGAYAARTGYGGNAAY
YTNAARYTNAAYGTNAARGCNCCNTTYTTYAAYAGYCCNGCNAARCCNGAYGGNCCNCCN
GGNCARCCNTTYCCNCARYTNTGGGAYTAYGARGTNGTNGARGCNTTYTTYYTNAAYGAY
AAYGAYCARTAYYTNGARGTNGARYTNAGYCCNCAYGGNCARCAYYTNGTNYTNATGYTN
AAYGGNMGNMGNAARATGATHAARCARYTNYTNCCNYTNACNTTYACNCCNTCNATHAAY
GGNGAYATHTGGACNGGNGARGCNATHATHCCNYTNGGNTAYYTNCCNTCNGCNGTNACN
AARTTYAAYGCNTAYGCNATHCAYGGNGARGGNCCNGAYMGNCARTAYGARTCNYTNTAY
CCNGTN---------AAR---------GAYGGNATGGARCCNGAYTTYCAYMGNYTNGAR
CARTTYAARTCNYTNGAYATGAGYTCNATHATHAGYGAYTAYGAYTCNACNAARGTNTCN
AGYATHTGGAAR------------------------------------------------
------------------------------------------------------------
------------------------------------------------------------
------------------------------------------------------------
------------------------------------------------------------
------------------------------------------------------------
------------------------------------------------------------
------------------------------------------------------------
------------------------------------------------------------
------------------------------------------------------------
------------------------------------------------------------
------------------------------------------------------------
------------------------------------------------------------
------------------------------------------------------------
------------------------------------------------------------
------------------------------------------------------------
------------------------------------------------------------
------------------------------------------------------------
------------------------------------------------------------
------------------------------------------------CARCCNMGNYTN
GGNGARGGNGCNTTYYTNGCNTCNGARCAYATHYTNMGNGGNTCNAARCCNACNAARAAR
GGNTCNAARGGNGCNAARTCNGGNTAYMGNAGYMGNCARACNGGNGARGGNGCNAGYAAY
TCNGGNATHGAYCARGCNAGYGARAGYTCNATGTCNGAYATGCCNTAYCCNMGNATHGAY
ATGAARCARYTNGAYCAYCARATHAARCARGTNATGATGGARACNATHCCNGTNGTNAAR
GAYCAYATGGARGAYATHTGYTCNAGYCARYTNYTNGCNTAYATHAARMGNYTNGTNYTN
TCNYTNACNGCNCARACNGGNTCNCARGARTTYGCNMGNTTYTTYCAYMGNCARYTNTCN
TCNATHYTNCARGAYACNYTNGARAARTAYGARGGNMGNAARATGMGNGARTGYGGNGAR
GAYYTNYTNGTNGARATHTCNGAYYTNYTNTTYAAYGARYTNGCNTTYTTYMGNYTNATG
CARGAYATHGARGAYCCNAAYGARGTNGARMGNYTNMGNGCNGCNGCNCARTCNTAYCAR
GGNMGNMGNCAYYTNGAYGARMGNGARGAYAAYGARGAYAGYAGYTTYAAYGARGAYGGN
GAYGTNGAR---------------------------------------------------
---------------------------------------------------AARACNTTY
ACNATGYTNGGNCCNTCNGARAAYGCNGAYAGYTTYCARCAYGARYTNMGNGGNGTNATH
CCNMGNGGNTTYGARTAYYTNTTYAGYYTNATHGCNCAYCARCARGARYTNCAYGGNAAY
AARMGNCARTTYYTNTGYMGNTGYTCNTTYYTNGARATHTAYCARGARCARATHTTYGAY
YTNYTNGAYCCNACNTCNCARGGNYTNCAYYTNMGNGARAAYATHAAYAARGGNGTNTTY
GTNGAYGGNYTNATHGARCARGTNACNTGYAGYCCNAGYGAYGCNTAYCARGTNYTNATH
ATGGGNTGGYTNAAYMGNMGNGTNGCNGCNACNTCNATGAAYMGNGARAGYTCNMGNTCN
CAYGCNGTNTTYACNGTNACNATHGARTCNAARGARGARGTNGAYGGNGTNCARAAY---
------------------------------------------------------------
------------------------------------------------------------
------------------------------------------------------------
------------------------------------------------------------
------------------------------------------------------------
------------------------------------------------------------
------------------------------------------------------------
------------------------------------------------------------
------------------------------------------------------------
------------------------------------------------------------
------------------------------------------------------------
------------------------------------------------------------
------------------------------------------------------------
------------------------------------------------------------
------------------------AAYACNCCNACNCAYCCNGTNGTNAGYTCNCCNMGN
CARTTYYTNMGNACNCCNCCNYTNAGYCCNACNCAYTTYATHGCNTCNGCNGTNCCNTCN
TCNCCNTCNTCNTAYCCNTCNGTNGAYGCNCARCAYTCNCCNATHCCNAAYTCNCCNTCN
AAYAGYAAYGGNCCN---TTYAGYGTNGARTTYCARGTNTCNGARCARGAYYTNGCNYTN
ACNACNATHCCNGAYTAYGARGAYTCNMGNGTNTAYGCNAARGAYCARGARTGGATHAAR
---------------------------------MGNGTNAGYTTYGAYCCNMGNAARMGN
AAYTTYTCNGAYGARGARYTNAARCCNCARCCNATHATHAARAARTCNMGNAARATHTTY
GTNCCNGARGAYYTNAARGAYGAYMGNTAYTGGGCNMGNMGNACNAARAAYAAYTTYGCN
GCNAARMGNTCNMGNGAYGCNMGNMGNGTNAARGARAAYCARATHGCNYTNMGNGCNTCN
TAYYTNGARAARGARAAYAARTGYYTNAARGAYGARATGACNAARYTNCARAARGARAAY
GCNAARYTNAARATGATHGCNGARAARTAYGARCCNACNGCN---GTNTCNCCNAGYTCN
------------------------------------------------------------
------------------------------------------------------------
------------------------------------------------------------
---------------------------------------GTNAARGCNATGGAYATHTCN
YTNMGNGAYYTNGTNGGNGAYGTNCCNTCNAGYAAYCAYTTYGTNACNYTNGGNGAR---
------AARCAYACNATHACNCCNTTYAGYAAR------MGNMGNCCNCAYACNTCNTAY
GTN---MGNCAYGCNCCNAAYACNTAYAAYGAYGCNGCNMGNTAYAAYAARGGNGAYATG
TTYGAYGTNMGNGARACNGAYGTNATHMGNAARCCNMGNCCNGTNAGYGCNTCNTCNYTN
MGNGAYGCNGAYGCNGCNMGNTCNMGNCCNMGNTCNGGNTCNATHGGNAAR---------
------------------------------------------------------------
------------------------------------------------------------
------------------------------------------------------------
------------------------------------------------------------
------------------------------------------------------------
------------------------------------------------------------
------------------------------------------------------------
------------------------------------------------------------
---------------------------------------------------GARAAYTAY
YTNGARTCNGTNAARCCNYTNGTNTCNGARGARGARTTYATGCARACNGARTTYYTNTGY
CARCARTTYGCNACNGGNGAYGGNCARMGNYTNCARGARGCNYTNMGNCARAARGCNGTN
GGNGARMGNAAYTGGYTNGARCARTGGTGGGAYGAYYTNGCNTAYYTNGAYTAYMGNATG
GCNYTNCCNYTNATHAAYATGGGNGGNCCNGGNCCNTAYTCNGARGAYATHTGGCCNCCN
GARGARGGNACNCARYTNTAYMGNGGNGCNYTNACNGCNTAYTAYACNYTNAARATGTGG
YTNTTYGTNAAYMGNGARCARTAYATGCCNATGAARGAYCAYAARGGNMGNCCNATGTGY
ATGTAYCARTTYMGNMGNATHTTYAAYGGNGGNMGNATHCCNGGNGTNAAYMGNGAYAAR
YTNGTNAAYCAYTTYAARACNGARTCNGARGGNGARTGYCCNTCNCAYATHATHGTNGCN
TGYAARGGNCAYTTYTTYGTNATGAAYGTNYTNGAYGARGCNGGNGARATHATHACNCCN
ATGGARATHGARATGCARTTYATHMGNGTNAARACNGARGCNAARMGNYTNGGNCCNGCN
------------------------------------------------------------
------------------------------------------------------------
------------------------------------------------------------
------------------------------------------------------------
------------------------------------------------------------
------------------------------------------------------------
------------------------------------------------------------
------------------------------------------------------------
------------------------------------------------------------
------------------------------------------------------------
------------------------------------------------------------
------------------------------------------------------------
------------------------------------------------------------
------------------------------------------------------------
------------------------------------------------------------
------------------------------------------------------------
------------------------------------------------------------
------------------------------------------------------------
------------------------------------------------------------
CAYAAYCARYTNGARAARAAYMGNMGNAARCARATGMGNGARTGYTTYAAYTAYYTNCAR
CARTGYATHCCNGCNATGYTNACNATGAARGAYACNACNTGYGAYGAYTCNGGNATHTAY
ATHTGYMGNATHGTNCAYGTNATHTCNGCNGGNGTNACNCARGARAARTCNCARCCNYTN
AAYGGNACNGCNATHGCNTCNATGGTNGARATGACNTTYAGYYTNGGNMGNCARGARGTN
TCNTAYAARGARAAYACNTCNGTNACNYTNACNTGYAAYGGNGAYGCNYTNGAYGAYTAY
CARTAYACNTGGMGNMGNAARTGYCCNGCNAGYCARTTYTCNTCNTCNMGNTGGGARATH
TGGCCNACNTTYAAYGAYATHTCNCCNYTNGTNGAYGGNAAYGGNTAYCCNGAYCARTGY
GGNYTNYTNMGNCAYAGYCARMGNYTNACNTTYYTNATGACNGARAAYYTNGAYAAYTGY
ATGATHAARTGY------------ACNYTNGCNYTNGGNGGNCARGAYCCNCARGARGCN
AAYATHACNGTNGTNGGNGGNAAYGGNAAYATHGAYCCNGGNAAYACNGGNGGNTCNGTN
AGYTCNGCNAGYGGNGAYGAYYTNGCNATHGGNYTNACNGTNTCNYTNYTNYTNGTNGTN
ATHATH------------------------------------------------------
------------------------------------------------------------
------------------------------------------------------------
------------------------------------------------------------
------------------------------------------------------------
------------------------------------------------------------
------------------------------------------------------------
------------------------------------------------------------
------------------------------------------------------------
------------------------------------------------------------
------------------------------------------------------------
---------AARGAYATHGTNATHYTNACNTGYGGNGGNACNATHGAYAARCARTAYCCN
CARGGNCCNGGNGCNTAYGCNTTYGARTTYGGNGAYGCNGCNGTNAGYAARATHYTNCAR
MGNGTNGGNATGGCNACNCCNTAYACNATHGARACNATHTGYGCNAARGAYAGYCARGAY
ATGAAYGAYTCNGAYMGNGARTCNATHYTNAAYMGNGTNACNGARMGNGARCARTCNYTN
TTYYTNATHACNCAYGGNACNGAYACNYTNTGYGAYACNGCNCARTTYYTNATHAARGCN
GGNGTNGGNMGNGGNGAY------TCNTCNGARAAYGGNMGNAARACNGTNGTNYTNACN
GGNGCNTTYAARCCNGARGCNATGAARGAYTCNGAYTCNGAYTTYAAYATHGGNTTYGCN
YTNGGNATHYTNCARTGYTCNTCN---CCNGGNGTNTTYATHGCNATGGARGGNAARYTN
ACNGAYGGNGCNTAYGTNACNMGNAAYAARCARGGNMGNTTYGTNGAYTCNMGN------
------------------------------------------------------------
------------------------------------------------------------
------------------------------------------------------------
------------------------------------------------------------
------------------------------------------------------------
------------------------------------------------------------
------------------------------------------------------------
------------------------------------------------------------
------------------------------------------------------------
------------------------------------------------------------
------------------------------------------------------------
------------------------------------------------------------
------------------------------------------------------------
------------------------------------------------------------
------------------------------------------------------------
------------------------------------------------------------
------------------------------------------------------------
------CARYTNTCNTTYCARGTNATGGTNYTNATGGTNGCNAARCCNTTYCCNAARTTY
YTNAARGAYATHGTNATHCCNTTYYTNAARMGNYTNTGGGCNMGNMGNCCNAAYTGYMGN
TGYTTYAAYAARAAYAAYCARATHGARGARYTNGAYAARACNAAYGCNGARAAYGTNCAY
CAYAARAAYCAYAARTCNTTYYTNGARMGNGARMGNGCNAARCCNGAYYTNGARGAYTTY
ACNYTNGCNGARTAYACNGARAARGTNATHYTNTAYGGNTTYYTNATGYTNTTYGCNTGY
TCNTTYCCNYTNGCNCCNYTNYTNGCNYTNGTNATHTGYTAYATHGAYATHAARGTNGAY
GCNAARMGNATGYTN---------------------------------------------
------------------------------------------------------------
------------------------------------------------------------
------------------------------------------------------------
------------------------------------------------------------
------------------------------------------------------------
---------------------ATGATHCCNCAYTAYTTYAARAARGAYTCNMGNGTNTGG
YTNCAYAARAAYTCNAARMGNGCNGARACNGARTTYACNMGNGARTAYGGNAAYGAYTGY
TAYMGNCARCARACNGGNTAY------ACNATGGARGAYGARGGNTGGGAYCAYACNCCN
TAYATHACNGGNGCNGAYGGNAARGCNTAYAARAARGAYAGYMGNACNTGGYTNCAYAAR
GCNTCNGAYAARATGYTNTCNMGNTCNGGNMGNGCNGARACNMGNAGYMGNGCNAARGAR
GAYATHAARMGNGTNATHAAYGCNATHGAYAARGTNMGNAARTGGGARAARAARTGGGTN
ACNYTNGGNGAYACNTCNGTNACNATHYTNAARTGGGTNCCNGTNACNGCNCARGARAAY
CCNGGNGCNYTNMGNAARATHCCNGGNGTNAARACNAARACNTAYTCNAARGCNMGNGTN
GARMGNGARMGNGARYTNTAYAAYGCNGARACNAAYTCNAAYCCNMGNGCNAAYTCNCCN
GCNGAYTCNCCN------CCNACNAAYYTNTCNAAYACNAGYTCNCCNTCNTCNAARACN
GTNAGYTCN------GAYAARGCNMGNAAYGGNGTNGTNAARAAYTCNCARGGNTCNGTN
ATHTAYACNGARGARAAYACNCARCARTCNGTNGGNTCNTTYGGNTCNGARAAYYTNAAY
GARGAYTCNAAYATGTCNTTYCCNGARAAYAGYGARYTNAGYGARCAYGCNGARAAYAAY
GARTTYTCNCAYGAYAGYAAYGAYGCNGAYCCNGGNATGMGNGTNGCNATGAGYATGATH
GGNGAYGARGAR------------------------------------------------
------------------------------------------------------------
ATGTCNGARAARCAYAGYTTYGGNGTNGCNCCNGTNACNTGYCAYGCNTTYAAYAARGAY
MGNAAYGGNYTNGCNATGTCNYTNAAYGAYTCNGAYGTNAARGTNTAYAARAARTCNGGN
ACNMGNTGGGARGARTCNGAYACNYTNAGYGARCAYGGNCARMGNGTNACNAGYATHGAY
TGGGCNCCNAAYAGYAAYMGNATHGTNACNTGYTCNGCNGAYMGNAAYGCNTTYGTNTGG
ATGYTNGARGGNGGNAARTGGAARCARGTNYTNGTNATHCCNMGNATHAAYMGNGCNGCN
ACNTGYGTNAARTGGTCNCCNAARGARAAYAARTTYGCNGTNGGNAGYGGNTCNMGNYTN
ATHGCNATHTGYTAYTAYGAYGTNGARAAYAAYTGGTGGGTNAGYMGNCAYATHAARAAR
CCNATHMGNTCNACNGTNACNTGYYTNGAYTGGCAYCCNAAYAAYGTNYTNYTNGCNGCN
GGNTCNACNGAYTTYAARTGYMGNGTNTTYTCNGCNTAYCARAARGARGTNGAYGARAAR
CCNGGNCCNTGYTCNTGGGGNACNAARATGCCNTTYGGNGCNYTNATGGCNGARTTYAGY
AAYGGNGGNGGNGGNTGGGTNCAYTCNGTNAAYTTYTCNCCNAGYGGNACNYTNGTNGCN
TGGGTNGGNCAYGAYTCNAGYGTNTCNGTNGTNGAYTCNTCNAAYGGNAAYATHYTNACN
ATGATHAARGAYAGYTTYYTNCCNTTYATGAGYATHACNTGGGTNACNGARAAYTCNYTN
GTNGCNGCNGGNTAYGAYTGYAAYCCNATGGTNTTYTCNTAYGCNGGNGGNAGYATHACN
TCNCARGGNAARYTNGAYGTNCCNCARCARAARGARTCNGGNGCNATGAGYGCNATGAAY
MGNTTYAARAAYYTNGAYMGNAARGCNACNGAYAGYGAYAGYTCNCCNGARATGAARACN
CARCAYCARAAYACNATHACNCARGTNTCNATHCAYACNGGNGAYAARACNGAYGCNAGY
AARATHGCNACNACNGGNGTNGAYGGNAAYYTNATHATHTGGGAYYTNAARYTNGAYAAY
GCNAGYCAYMGNCCNGCNGGNGGNGAYAARAARATHGARTCNAARAARYTNGAYTGGAAR
GTNGAYTCNAARATHGGNTCNYTNGAYAAYGCNAAYCAYGTNGCNGGNGGNGGNGAYAAR
AARATHGARCARGTNAARACNGAYTGGAAYGCNAARTCNAARATHGGNTCNYTNGAYAAY
GCNACNCAYAARCCNGGNGGNGGNGAYATHAARATHGARAAYCARAARACNGARTGGAAY
GTNACNTCNMGNATHGGNTCNYTNGAYAARGCNAAYCAYAARCCNGGNGGNGGNGAYGTN
AARATHGARATHCARAARACNGAYTGGAAYGCNCARTCNAARATHGGNTCNATGGAYAAY
GTNAARCAYMGNCCNGGNGGNGGNGAYAAR---------------------CCNGGNATH
TCNTTYTTYTTYAAYCCNYTNTCNGCNGGNTAYMGNMGNATHTGYTGYGARTGYATHATG
CCNYTNYTNGGNYTNCCNYTNTTYMGNGAYGCNAARACNTCNTGYGTNTTYTTYGGNGTN
YTNGTNYTNTGYTAYTAYGTNATHATGGAYATHATHYTNTTYATGMGNTTYMGNAGYACN
AAYATHGTNGARGAYTCNAARCCNGGNGCNGCNGAYGARYTNTAYTCNCCNTTYACNCAY
YTNTCNATHAARGCNYTNATGAAYGAYCAYACNAGYCARTAYATHATH------------
------------------------------------------------------------
------------------------------------------------------------
------------------------------------------------------------
------------------------------------------------------------
------------------------------------------------------------
------------------------------------------------------------
------------------------------------------------------------
------------------------------------------------------------
------------------------------------------------------------
------------------------------------------------------------
------------------------------------------------------------
------------------------------------------------------------
------------------------------------------------------------
------------------CCNAARYTNATHGTNTTYGAYYTNGAYTAYACNYTNTGGCCN
TTYTGGGTNGAYACNCAYGTNGAYCCNCCNTTYAARGTNGGNAARAAYAGYAARATHTAY
GAYMGNMGNAAYTAYGARGTNAARCAYTAYGCNGAYGTNCCNCARATHYTNTCNAGYYTN
CAYGARCARGGNATHAARYTNGGNATHGCNTCNMGNACNGGNGCNAGYGCNGARGCNAAY
GAYYTNGTNMGNYTNTTYGAYTGGGAYAARTAYTTYCAYTAYMGNCARATHTAYCCNGGN
TGYAARATHCCNCAYTTYAARAARYTNAARATHYTNAGYGGNYTNCCNTTYGARGAYATG
YTNTTYTTYGAYGAYGARCAYMGNAAYATHGCNGAYGTNTCNTCNYTNGGNGTNACNTGY
ATGTTYGTNGARGAY---GGNGTNACNAARGAYTGYTTYGCNAARGGNYTNGARYTNTTY
---MGNAAYAAYCCNAARCAYGGNACNTCN------------------------------
------------------------------------------------------------
------------------------------------------------------------
------------------------------------------------------------
------------------------------------------------------------
------------------------------------------------------------
------------------------------------------------------------
------------------------------------------------------------
------------------------------------------------------------
------------------------------------------------------------
------------------------------------------------------------
------------------------------------------------------------
------------------------------------------------------------
------------------------------------------------------------
------------------------------------------------------------
------------------------------------------------------------
------------------------------------------------------------
---TTYATGAAYGAYTCNGGNACNAGYTCNATHAAYAGYTCNAARYTNGAYGCNGTNGCN
GAYYTNYTNAARAGYCCNTCNMGNCAYYTNGTNTCNCARTAYGTNAARGAYMGNGCNGAR
TAYMGNATHGARMGNCARGARMGNGCNGARAAYGAYMGNGARMGNMGNYTNCARGARCAR
CARATGAGYTCNAGYGARGAYGARATHCARGARMGNTAYGCNGARYTNYTNGCNATGAAR
GARGAYGARMGNGCNMGNMGNMGNGCNYTNAARAARAARAARGGNAARAARGGNYTNTTY
TCNATHCCNGARGAYMGNAGYAAYGAYCCNTCNCCNTGYAARTCNCAYACNCCNTCNAAR
TCNAARAARCCNCAYGCNACNMGNCARTCNAAYGTNATHGAYCCNAGYATGGTNAARYTN
MGN---------------------------------------------------------
------------------------------------------------------------
------------------------------------------------------------
------------------------------------------------------------
------------------------------------------------------------
------------------------------------------------------------
------------------------------------------------------------
------------------------------------------------------------
------------------------------------------------------------
------------------------------------------------------------
------------------------------------------------------------
------------------------------------------------------------
------------------------------------------------------------
------------------------------------------------------------
------------------------------------------------------------
------------------------------------------------------------
------------------------------------------------------------
------------------------------------------------------------
------------------------------------------------------------
------------------------------------AARTGGTGYGGNGCNAARAAYTGY
AARAAYTCNAARGTNAARTAYCCNCARYTNGCNTTYTTYTCNTTYCCNYTNGAYCCNGCN
MGNTGYACNAARTGGGTNATHAAYTCNGGNMGNACNGAYYTNYTNGARCARTCNCCNCAR
AARYTNAAYMGNGGNACNGTNGTNTGYGARATHCAYTTYGARAAYTGYTGYTTYAARGAR
ACNMGNGGNAAR---MGNAARYTNYTNMGNAAYGAYGCNGTNCCNACNYTNTTYGAY---
TGGTTYCAYTGYAAYGGNTGYTAYTGYCARCCNGARTCNGGNACNYTNMGNTTYTTYATH
ACNAAYTGYAGYCAYATHTAYTGYGARAARTGYGTNACNGARTGYACNAARGARCAYTGY
AARYTNTGYAARTCNCARTGYGCNGTNYTNGARATHGGNACNAARATGCARAARGARGTN
GARACNYTNTTYGARGARCCNTCNGCNATGYTNCARAARTGYTTYAARAARATGAAYCAR
ACNATHGARTTYCARAGYAGYCAYCARMGNMGNTGGTCNMGNCAYYTNAARGARGTNYTN
MGNCARCARACNAGYCARYTNAARGAYGTNAARAARYTNGTNACNCARTTYMGNTGYYTN
GARAARGARYTNATGGARGTNMGNAARGARAAYAGYTAYYTNAARTGYYTNYTNGCNAAR
AAYACNMGNTAYATGACNCCNGGNAGYGCNGGNAGYGTNGAYATGGGNAAYMGNTCNTGY
ACNCCNYTNTCNGTNCCNMGNCCNATHTAYYTN---GCNAAY---ACNATGATHGTNTAY
AARTGYATHATHTCNGGNGAYGARATHTTYAAYGAYAGYTTYAAYTTYAARGARGARGGN
GGNTTYTAYGTNYTNAARGCNAARTAYATHACNGTNAAR---CARGAYGAYGTNGAYGAY
TCNGCNATHGGNGGNAAYCCNAGYGCNGARGARGARGCNGAR---GGNACNGARGGNGCN
ACNGARTCNGGNYTNGAYGTNGCNYTNGCNAGYMGNYTNGTNGARACNGGNTTYGGNTCN
AARAARGARTAYCARGTNTAYATGAARGAYTAYACNAARGCNATHTTYGGNAARYTNACN
GARAARYTNTCNACNGAYGAYTTYGAYGCNYTNAARAARGCNCAYGGNGCNGGNTTYYTN
GARATGTCNAARAARTTYAARGARYTNTCNTTYTAYACNGGNGARAGYATGAAYGTNGGN
GGNATHATHCCNYTNGTNGAYTGGGTNGAYGARGARATHGAYGGNCARACNCARAAYGTN
CCNTAYTTYTAYTGYTAYAARGCNGGNYTNGTNGCNGARAAR------------------
------------------------------------------------------------
------------------------------------------------------------
------------------------------------------------------------
------------------------------------------------------------
------------------------------------------------------------
------------------------------------------------------------
------------------------------------------------------------
------------------------------------------------------------
------------------------------------------------------------
---------TCNCCNMGNCARGTNMGNGARTTYGAYGCNGTNGARAGYTCNGAYGAYGAY
GAYAARGAYCCNGAYGGNAAYGTNTCNGAYGARGAYACNGCNGAYGCNAGYGARACNGAR
GARAARACNCCNAARGTNTCNAARCARGGNCCNCCNAGY---GGNAAYCARMGNACNGAR
ATHAARGARCARATGTAYCARGAYAARYTNGCNCARATHAARAARCAYATHAARATGYTN
GARGARGGNACNYTNCARGARTTYYTNAARMGNACNAARAARATHGARYTNAAYTAYMGN
GARMGNYTNMGNGAYAAYGARATHTGYAARAARGTNGAYATHGARAARGCNGARCARAAY
TAYCAYGTNGAYTGYGARAAYTCNCARAARGARTTYGARGARAARGGNGARGCNYTNAAR
GAYAAYYTNATHAGYMGNYTNAARGARAARAARATHGAYYTNAARGARACNYTNATHAGY
GAYCARAARGARAARMGNAGYATGATHGARYTNGARMGNCARACNGTNGAYATHAAYGGN
GCNGAYTTYATGGARGTNAARCCNACNATGACNMGNAARYTNMGNMGNMGNCCNAAYGAY
CCNATHCCNATHCCNGARAARMGNMGNAARCCNTCNCCNGCNCARGTNAAYATHYTNYTN
GAYGAYGAYATGATHYTNGAYGAYYTNMGNGTNATHATGAARGTNAGYGGNAARCCNGTN
GCNAARAARCARGGNYTNGGNAGYCARAGYCCNYTNGTNGAYCAYTCNTCNGAYGTNMGN
ATHGARGAYGGNMGNYTNTGGTAYGAYAARAARTGGTTYCARMGNAAYAGYATGGTNCAR
ATHGAYAAYAARGARAGYGGNATHMGNATHTGYGGNACNATHACNAAYATHYTNAAYAAY
GARATHTGGGTNAARAARAGYGGNGAYAAYTCNAARYTNMGNATHTGYGTNTCNCARTTY
CARAARGGNAARTAYAAYATGAARAARMGNACNACN------------------------
------------------------------------------------------------
------------------------------------------------------------
------------------------------GARATHAARCARCAYCAYAARTCNGAYTCN
ACNTTYGTNGARAARYTNYTNYTNGCNMGNAARCARYTNATGGGNYTNGTNCCNACNATH
CAYMGNATGGARGCNGTNATHGTNGTNGARGARATGTCNMGNGCN---GCNCCNAARGCN
MGNGGNGCNGAYAARACNAARCCNCCNGCNTCNCARACNCCNGTNATHACNCAYGARATH
GTNCCNGGNAARTTYAAYGAYAAYGAYTGGAAYGTNATGYTNGARMGNGAYGGNGGNGAR
GARTAYGTNYTNGAYATHGTNGAYGARYTNATGGAYMGNACNATGGCNACNATHTAYGAY
AARTAYATHGARMGNCARYTNYTNCCNTTYACNATHACNCARGCNMGNGAYGCNATHATH
GARATHATHGARTGGCARTTYYTNGCNMGNGAYGARGGNGARGAYAAYACNTCNACNGAY
YTNGGNTGGATHCARGAYGARGARCCNGARCCNGCNGARACNGAYTGYTGGGCNCARGGN
TCNGTNCCNMGNAAYYTNGTNYTNGCNCCNACNCCNGARYTNGARGARATHCCNGARGAR
ACNGARGARATHTCNCAR---------------GARGCNGARGARATHACNGCNGCNGAY
GARAGYGCNCARCARGARCCNGCNGARYTNGARGAYATHGTNTCNGARCCNGAYGARACN
CCNGARATH------------GTNGTNTCNACNGARGARATGGARATHAARGTNCCNATH
CCNCCNGCNCARACNAARGCNTCNAARACNAARTTYAARCCNTAYMGNGGNAARYTNAAR
TCNGCNGGNGTNAGYAARATGACNGARTCNYTNGARGARAGYGARATGAARATGATHTAY
AAYGARATHGTNGCNTCNYTNCCNCCNAAYGAYGARAARCCNAAYACNYTNYTNAAYATG
CCNGCNTCNTGYACNAGYATHYTNAARGTNCARACNGGNMGNCCNCCNGGNAAYAARGAY
GTNYTNTAYGAYGARATGGGNAAYGTNGTNGCNGTNATGAARYTNGAYCCNGARAARYTN
CCNACNCAYAARGTNAGYGTNAARTAYCAYGTNGTNGAYCCNGCNGTNGARGCNGCNCAR
GCNMGNYTNGAYGCNATGMGNAARGGNAARTCNACNGGNAGYMGNATHMGNAARGTNAAR
ACNACNAARAGYATHTCNGTNGCNAAYGCNGGNGTNACNGCNAARAGYAARGTNACNGCN
GCNGGNGCNTCNGTNGCNCCNYTNCCNCCNCCNYTNGCNCARGAYGGNGAYACNYTNGCN
AARCARGAYATGCCNGARMGN---AGYMGNMGNATHGARGARATGGARGTNGCNAAYGGN
GTNATHATHMGNGARGGNGGNMGNACNAARAARGGNCCNGGNMGNTAYTAYMGNAARYTN
GAYATHYTNGARGAYCAYCARAARGGNATGAARCCNGTNGCNGTNMGNYTNACNAAYGCN
GGNATHACNGTNAAYGAYATHYTNGAYMGNAAYACNCCNATHYTNMGNCCNYTNACNGAY
ACNGCNCCNYTNCCNCCNATHATGCCNCARCCNCCNCAYCCNMGNCAR---CAR------
ATGYTNMGNGTNGGNGTNATHGGNGCNGGNGTNATGGGNYTNAGYTCNGCNATHAAYGTN
YTNAAYYTNATHCCNAAYTCNTCNGTNACNATHATHGCNGAYCARTTYGGNCCNGARACN
GTNAGYTAYGGNGCNGGNGGNYTNTTYMGN---------CCNGAYYTNAAYACNYTNGTN
GAYTAYGARYTNATGACNCARTGYYTNMGNGAYTCNTGGMGNCAYTAYGCNGGNYTNGCN
ATGTCNGARGARTCNCARGCNAGYGGNAAYATGYTNGCNCCNGGNATHYTNGCNCAYMGN
AARGAYATGGAYAARGCNTAYGCNYTNYTNMGNGARYTNTCNTTYAAYTTYMGNCARYTN
---ACNGAYMGNGARATHCARMGNATHTAYCCNGARGARTTYAARTAYGTNTAYTCNTGY
ATHACNATHATHTCNCARGGNAAYMGNTAYGTNGAYTGGYTNCARAARCARTTYGTNTCN
AARGGNGGNAARATHGARMGNMGNACNGTNAAYAAYATHGARGARYTNCAYGGNAARTAY
GAYGTNGTNATHAAYTGYTGYGGNYTNMGNGCNAARACNTTYYTNTCNGAYCARGARTGY
TTYCCNACNMGNGGNCARYTNGTNCAYYTNAARGCNCCNTGGTTYAARTTYTGYACNTAY
YTNGAYACNGAYGTNTAYGTNTTYCCNCAYTTYGAYAARGTNGTNATHGGNGGNATHMGN
ATHCAYCAYGAYCCNGAYACNTCNGTNAARCCNGARGTNGCNAARTCNATHYTNAARMGN
GCNGARGCNATHTTYCCNCARYTNAARGGNGCNGARATHATHGGNGGNTGGGCNAAYTCN
MGNCCNGGNMGNACNTCNATHMGNYTNGARACNGARATGATHAARATHGGNGAYAAYGAR
ACNYTNCCNGTNGTNCAYAAYTAYGGNCAYGGNGGNAAYGGNATHACNYTNAGYTGGGGN
TGYTCNATGCAYGCNGCNAARYTNGCNAARCARATHYTNACN------GAYGARGAYYTN
CCNGTNCCNGGNTCNCCNCCNYTNCCNAARAARGGNAGYTAYGCNATHGAYTTYGAYAAY
YTNGAYGARTTYTCNAAYCCNTTYGARTCNAARAGYAARGTNATGATGGGNTCNTCNCCN
CCNATHCARTCNAAY---------------------------------------GAYCCN
TTYAARTCNAARCARTCNATHGCNAAYTCNCCNCCNGGNTCNCCNMGNTCNYTNCCNAAR
GCNCARCCNGARCCNGTNGTNGARGAYGAYYTNCCNYTNCCNCCNCCNCCNCCNGARYTN
YTNGAR------------CCNTCNYTNACNAGYGAYACNTCNACNGARAAYGARAAR---
---GTNATHCARAARAARAARAARATHATHAARAARCCN---GTNCARTCNAARTTYAAR
CCNCCNAARAAYTTYAARAARCARAARAAYTCNGGNGAYATHGARATHGTNATGCCNAAR
ACNGGNYTNTAYTGGGTNGAYATGGGNCARAGYTGGCAYCCNMGNTAYCCNMGNTAYTCN
GCNAGYTTYTAYMGNACNTTYATHGCNGAYMGNGGNYTNACNAAYGCNACNATHAAYTAY
MGNGCNTAYCCNGAYGAYMGNGAYGGNTTYTAYTAYGGNAARTTYCCNTCNAAYTTYYTN
TGGGGNGTNGCNACNTCNGCNTAYCARATHGARGGNGGNTGGAAYGCNGAYGGNAARGGN
GCNAGYATHTGGGAYACNTTYGCNCAYAAYGGNAARYTNGCNGAYGGNCARACNGGNGAY
GTNGCNTGYGAYAGYTAYCAYATGTAYAARGAYGAYATHACNATGYTNAARACNYTNGGN
GTNAAYTAYTAYMGNTTYTCNGTNGCNTGGAGYMGNGTNATGAGYGAYGGNACNAAYMGN
GGNATHAAYCARGCNGGNGTNGARTAYTAYAAYCAYYTNATHGAYGCNYTNATHGCNGTN
AAYATHACNCCNATGGTNACNYTNTAYCAYTGGGAYYTNCCNCARGCNYTNCARGAYAAR
GGNGGNTGGAARAAYGAYACNATHGTNGAYYTNTTYMGNGAYTAYGCNMGNYTNTGYTTY
GARCARTTYGGNGAYMGNGTNAARTAYTGGATHACNTTYAAYGARGCNTTYGTNGTNAGY
TGGYTNGGNTAYGGNATHGGNGTNTTYGCNCCNGGNATHTAYGAYCCNGGNAAYGGNGTN
TAYACNGTNGCNCAYAAYATHATHMGNTCNCAYAGYGCNGCNTAYCAYYTNTAYAARGAY
CAYTTYAARTCNMGNTAYGAYGGNCARATHGGNATHACNYTNGAYATHGARTGGAARGAR
CCNYTNACNGAYTCNCARCARGAYYTNGARGCNGCNGAYMGNGCNATHCARTTYAARYTN
GGNTGGTTYGGNAAYCCNATHTAYGGNGGNACNGGNGAYTAYCCNCARGTNATGAARGAY
TTYGTNGCNAARAARAGYAARGCNCAYGGNYTNYTNAARTCNMGNYTNCCNGARTTYACN
GARCARGARAARMGNYTNAAYAARGGNGCNTAYGAYTTYYTNGGNATHAAYCAYTAYACN
ACNAAYYTNGTNGCNGAYAAYCCNMGNCARAAYAGYGARCARAAYTAYGARCARGAYCAR
GAYATHGAYACNAARGCNGAYCCNTGYTGGCCNGGNACNGARGCNAGYTGGYTNAARGTN
AAYCCNTGGGGNATHMGNAAYATHGTNMGNTGGGCNMGNGAYCAYTTYGGNAAYCCNCCN
ATHTTYATHACNGARAGYGGNMGNCCNGAYATHGAYTCNYTNGAYGAYCARGGNMGNATH
TAYTAYTAYAARTAYTAYATHAAYGARYTNYTNAARGCNATHMGNYTNGAYGGNGTNGAY
ATHMGNGGNTAYACNGCNTGGTCNYTNATGGAYAAYYTNGARTGGACNAGYGGNTAYTAY
GCNAARTTYGGNYTNTAYACNGTNGAYTTYGAYAGYCCNAAYMGNACNMGNACNCCNMGN
TCNTCNGCNGCNTTYTAYCARCARATGATHAARGAYCAYGGNTTYATHAAR---------
------------------------------------------------------------
------------------------------------------------------------
------------------------------------------------------TTYGGN
GTNGCNATHGTNYTNYTNYTNTAYCARATGTCNYTNATHGTNGGNATGGCNMGNACNATG
TCNTCNAAYCCNYTNGTNCAYGARGARGGNMGNGARATGGGNGGNGTNATHATHATHYTN
GTNTGGACNGGNATHTCNMGNTTYTCNCCNTTYTGYMGNTCNMGNAGYCARAGYCCNAGY
AGYYTNATGACNTGYYTNYTNYTNGTNGCNATHACNYTNGGNGTNGCNCCNYTNGTNATG
TGGTCNYTNTGYTTYGTNAGYGAYTGGCAYAARTAYYTNGGNCAY---------------
------------------------------ACNGAYCARYTNTAYTTYCAYGAYGARAAR
GCNGTNAGYGARTCNTCNYTNAARTGYGTNATHTGYGAYAARAARTTYGAYGAYTTYATH
ACNYTNCARTGYCAYYTNGCNACNCAY---------ATHGTNTAYAARTGYGARATHTGY
TCNAARACNTTYAARGAYAAYACNGARTTYAARAARCAYAARAARATHCAYYTNGGNGGN
AARMGNTTYCARTGYGARATHTGYCARAARTGGTTYGCNAARACNTCNAGYATHGARGCN
CAYATGMGNATGCAYTCNGGNGARAAYGCNTAYAAYTGYGARTTYTGYGAYAARACNTTY
TCNACNMGNTCNGGNMGNTAYTAYCAYTCNYTNACNCAYTCNGGNATHAARMGNTCNAAR
TGYCAYATHTGYCARAARGARTTYGTNMGNAAYMGNGCNYTNAARATGCAYYTNAARAAY
CAYGTNGTNGAYAARCCNYTNGTNTGYGARATHTGYGGNGARGARTTYYTNYTNCAYTCN
CARYTNGAYGGNCAYYTNGCNTAYCAYMGNGGNGAYAARCCNTTYMGNTGYGAYGARTGY
GGNAAYACNTTYACNYTNMGNTCNAGYYTNCARMGNCAYATGCARYTNCAYACNACNGAR
AARGCNTTYGTNTGYGGNATHTGYGGNAARCARTGYTCNCARGGNTGYAAYYTNAARGCN
CAYATGMGNACNCAYACNGGNGARMGNCCNTAYTCNTGYGAYYTNTGYGGNMGNGCNTTY
GGNATHAGYTCNCAYYTNTAYMGNCAYATGMGNATHCAY---------------------
------------------------------------------------------------
------------------------------------------------------------
------------------------------------------------------------
------------------------------------------------------------
------------------------------------------------------------
------------------------------------------------------------
------------------------------------------------------------
------------------------------------------------------------
------------------------------------------------------------
------------------------------------------------------------
------------------------------------------------------------
------------------------------------------------------------
------------------------------------------------------------
------------------------------------------------------------
------------------------------------------------------------
------------------------------------------------------------
------------------------------------------------------------
------------------------------------------------------------
------------------------------------------------------------
------------------------------------------------------------
------------------------------------------------------------
------------------------------------------------------------
------------------------------------------------------------
------------------------------------------------------------
------------------------------------------------------------
------------------------------------------------------------
------------------------------------------------------------
------------------------------------------------------------
------------------------------------------------------------
------------------------------------------------------------
------------------------------------------------------------
------------------------------------------------------------
------------------------------------------------------------
------------------------------------------------------------
------------------------------------------------------------
------------------------------------------------------------
------------------------------------------------------------
------------------------------------------------------------
------------------------------------------------------------
------------------------------------------------------------
------------------------------------------------------------
------------------------------------------------------------
------------------------------------------------------------
------------------------------------------------------------
---GAYTAYAAYATHGGNATHYTNGAYGTNGARAARCCNTCNATHTGYAGYTGYCARGAR
YTNYTNGAYTCNAARACNGTNATHCAYAGYGGNTTYATGMGNAARMGNAGYYTNMGNAAY
MGNATGATHAARATGYTN------TGGCCNCARGTNTAYGTNGTNGTNTCNAARCARTGY
YTNTAYTGYTTYACNAGYGARACNTCNGTNAARCCNATGAARGCNGTNTCNYTNTAYGGN
TTYAAYMGNATHTTYMGNGCNAARGGNGAYAARGTNAARGGNGTNGTNTGGGCNTTYAAR
YTNGARCAYATHCARCCNACNATHMGNTCNYTNTAYTTYTCNGCNCCNTCNGARAARGAY
ATGYTNCARTGGATGMGNATHATHAARCARGARATGYTNTCNGCNAAYGGNAARGGNAGY
MGNATHTCNACNGTNGAYTCNCARTAYGGNGARTCNATHGCNTCNGARAAYTCNTGGGGN
TCNGCNGARTAYAAYTTYATHGARAARAGYATHTAY------------------------
------------------------------------------------------------
------------------------------------------------------------
------------------------------------------------------------
------------------------------------------------------------
------------------------------------------------------------
------------------------------------------------------------
------------------------------------------------------------
------------------------------------------------------------
------------------------------------------------------------
------------------------------------------------------------
------------------------------------------------------------
------------------------------------------------------------
------------------------------------------------------------
------------------------------------------------------------
------------------------------------------------------------
------------------------------------------ATGACNGAYTCNAARTCN
AGYYTNGCNMGNGAYGGNACNATGCARGTNACNGCNAARGARGGNATHGAYTAYYTNAAR
TCNGCNAAYAARGAYACNYTNYTNAARGCNCARGGNYTNGTNAARGAYAARCCNGCNGTN
CARMGNGAYGGNACNATGGTNTCNACNGCNAARGARGCNGAYMGNYTNYTNGAYGGNAAY
AARCCNGAYGCNGAYGCNCARACNMGNGGNCARCARAARCARATHGAYGAYYTNAARAAY
---------GARCCNAARGCNAARAARGCNAARYTNGCNAARGAYGGNACNATGGCNGTN
ACNGCNAARGARGCNAARGCNYTNYTNGCNGGNGARAARYTNGGNGAYACNMGNCARGAR
ACNTCNAAR---------AARTCNAARACNCCNYTNMGNAARAAYACNACNATGGCNAAR
ACNGTNGARGARGCNAARGGNGTNYTNGAYGGNACNGTNGAYYTNAGYGARGGNMGNAAR
ACNMGNTCNCARAGYMGNGGNGAYGTNCCNAARCCNTCNATHAARAARCARGGNACNATG
CARCARACNGCNAARGAYGGNAARGCNTTYYTNAARMGN---------------------
------------------------------------------------------------
------------------------------------------------------------
------------------------------------------------------------
------------------------------------------------------------
------------------------------------------------------------
------------------------------------------------------------
------------------------------------------------------------
------------------------GTNGAYGGNGAYAAYGGNGCNMGNACNAGYCCNAGY
MGNTTYGAYGTNGARTGYTCNTAYATGAGYCARCAYMGNGGNAGYTTYAGYTCNGAYCAR
AGYACNCCNCCNGARAGYCCNCAYAGYAAYCARCARTTYCARYTNAAYTCNGTNAAYGAY
GGNMGNCARMGNMGNACNATHCCNTCNGCNCCNGGNYTNCARTAYMGNTCNCAYAAYTCN
AGYGAYTCNAGYYTNGARMGNCAYAGYGTNGAYACNAAYGGNAGYGAYGAYGCNGTNYTN
GCNCCNGARTCNATGMGNGCNCCNTCNTCNMGNYTNCARCCNCCN---------------
------------------------------------------------------------
------------------------------------------------------------
------------------------------------------------------------
---------------------------------------------ATGCCNAGYATHCCN
ATHATHAARCAYATHATGGCNGCNYTNGGNGGNAAYAARGCNAARGCNGCNGCNTCNATH
ATG------------CAYATHGTNAARCCNCAYATHCCNATGATHMGNTTYCCNACNMGN
GTNCCN------------GGNTCNYTNTCNTCNGAYATHAGYAAYCCNAAYACNGTNGAY
TCNYTNGTNTCNCARACN---------------GTNGCNTCNAARCCNAARGCNGCNAAR
TCNAARGGNCCNACNATHGAYGCNAGYGARYTNCCNGTNMGNTAYMGNMGNAARCCNATH
TCNATHGARGARATGGARTTYATHGARAARGGNGGNCCNGTN------------------
---------------------------------------AARMGNCARTTYGGNATHTGY
GTNGARGARTGYAGYYTNATHATHMGNTCNATHACNTCNAGYCARTGYCCNGAYGGNCAR
GTNTGYACNTCNAAYGGNTGYGGNCAYGTNTGYCAR---------------CCNGCNCCN
GGNGCNCCNAARTGYTCNGGNGTNATGTGYGCNATGTAYTGYGARAAYGGNTTYGCNYTN
GGNGAYGAYGGNTGYCCNGTNTGYAARTGY------------------------------
------------------------------------------------------------
------------------------------------------------------------
------------------------------------------------------------
------------------------------------------------------------
------------------------------------------------------------
------------------------------------------------------------
------------------------------------------------------------
------------------------------------------------------------
------------------------------------------------------------
------------------------------------------------------------
------------------------------------------------------------
------------------------------------------------------------
------------------------------------------------------------
------------------------------------------------------------
------------------------------------------------------------
------------------------------------------------------------
------------------------------------------------------------
------------------------------------------------------------
------------------------------------------------------------
------------------------------------------------------------
------------------------------------------------------------
------------------------------------------------------------
------------------------------------------------------------
------------------------------------------------------------
------------------------GCNCARGARGARGCNYTNGARGARYTNMGNGCNGAR
TCNGARGAYYTNTAYYTNGCNGCNATHCARAARGAYGAYGARGCNYTNCCNYTNAGYTTY
GARGGNCCNAARGARACNCCNCCNATHAARGAYTAYGCNCCNCCNGAYGGNGARTAYGTN
GAYACNACNMGNAARTTYATGTCNYTNAGYAGYGAYATGGAYTGGAAYATHGAYATGGAR
GTNAAYYTNTTYCAYGCNATGMGNGGNCAYAARCCNGCNGGNGTNAAYMGNCAYTTYCAR
ATGATHGCNATHCAYGAYAARYTNAGYTCNTCNGCNAARAARGTNACNTCNGGNGAYGTN
TGGAARCAYYTNACNACNYTNTAYGAYYTNCAYGCNYTNAAYGARTCNGARATHGTNCCN
TTYCCNAAYAARGAYGGNGAYTTYTCNYTNAAYGARAARGARATGGTNGAYTGGTGYTCN
AARTCNTTYCCNMGNTCNTCNTAYATHTCNACNGTNACNGCNGAYTCNACNAARACNGAR
GCNTTYGGNAARAAYATHTCNAARYTNAGYGCNAARYTNGARACNAARTCNATHTCNCAR
ACNCCNAARYTNGARTCNAARYTNGAYCCNAARTCNGAYAGYMGNTCN------------
------------AGYACNCCNAAYMGNACNGARTCNAARTCNTCNAAY------------
------------TCNAAYAGYGCNTCNAARTCNCAYCARAAYACNCCNTCNTCNGTNCCN
TCNCCNTCNCCNAARMGNACNAARMGNACNMGNAAYGTNAAYTCNGCNAGYGCNAGYCCN
GCNACNCCNACNGARCCNCARGCNAARMGNMGNMGNATGAARGARGARTAYTGYGGNACN
CCNGTNTAYATGGCNCCNGARATGAAYTCNACNTAYTCNTAYYTNGTNGAYGTNTGGGCN
ATGGGNATHATHATGTAYTAYYTNYTNACNGCNTAYCCNAARGAYAAYYTNYTNAAYGAR
GAYATHAARAAR------------------------------------------------
------------------------------------------------------------
------------------------------------------------------------
------------------------------------------------------------
------------------------------------------------------------
------------------------------------------------------------
------------------------------------------------------------
------------------------------------------------------------
------------------------------------------------------------
------------------------------------------------------------
------------------------------------------------------------
------------------------------------------------------------
------------------------------------------------------------
------------------------YTNAARYTNCARTTYAARCARYTNCARGARCARCAR
CARCARAARYTNATGGARMGNMGNAARAARAARAARAAYGARCARAAYGARAARGARGAY
AARAGYAARAARCCNGGNTCNGCNGCNTGYGAYATGAARGAYGAYYTNAAYYTNMGNYTN
GCNGAYCAYACNGGNAARGGNTAYGGNTAYGTNTCNGARGARYTNGTNGAYCAYYTNAAY
GAYCARATHMGNCARYTNAARGAYGARAAYGGNMGNGTNTAYAARYTNYTNAAYGARAAR
GAYTTYGARATHMGNCAYTTYAARAARAARAARGARGARCARACNATGAAYACNATHGAY
ATGAAYGTNACNAAYGARACNGCNTCNACNAARATHGTNGARYTNAGYAARAARGTNMGN
GARYTNACNGCNGARAARGARTCNGARAARACNMGNTGYMGNCARTTYCARAARAARTGY
CAYGAYYTNCARYTNCARYTNCARTCNGCNCCN---------GAYAAYCARTCNGTNATG
GGNTCNATGGTNAGYYTNMGNTCNGCNATHTCNACNAARGARGAYGAYGGNGCNGARGTN
AARGCNYTNCARGAYMGNYTNAARCARTCNGARTCNMGNYTNTCNGAYTTYMGNAAYCAR
TGYCARCARYTNMGNCARGARYTNAARGTNGCNAAYAARGTNATGTCNCARGARATHGGN
GARAAYGTNAAYATHCARTCNYTNYTNAAYGARACNAGYCARTGGMGNGGNMGNGCNCAR
CARATHATHGGNYTNCARCARAARGTNGARGARYTNAARGCNMGNTAYGARGGNCCNCCN
GCNGGNGARAGYACNGGNATG---GAYAARGTNTCNACNGCNMGNMGNMGNCARGARGAR
AARTAYMGNGARGARYTNMGNMGNGCNGARAARGARMGNAARGARGCNCARGARACNAAY
ATHAAYMGNYTNAARCARYTNGARGARGAYTAYTCNCARATGAARAAYAARYTNGAYGCN
TCNAARACNMGNAAYAARGTNYTNTCNAAYGARATGAARGGNYTNAARGCNCARGTNCAR
ACNYTNYTNAARAARAGYCARAAYGAYGAYGARTTYATHGARGCNYTNATGMGNCARCAR
AARCARYTNAARGARATGATGGARACNACNACNTCNAARCARTCNGTNGCNCAYCARGAR
CARCARCARCARYTNYTNGCNATGAAYATGAARTTYCARCARGAYAAYAAYGTNGTNGAR
CARYTNAARATGATHGCNGCNCARAARGARTCNCARGTNAARYTNYTNGARATGGARYTN
GARCARYTNMGNAAYTCNCAY---AAYAAYCAYCARGCNTGGCCNGAYACNCARTCNGGN
CCNAAYCCNACNTCNATHGCNACNGAYGAYGTNAAR------ACNGGNATHAAYAAYAAY
AAYGGNACNACNTTYMGNYTNMGNGAR------AAYAGYCARYTNTCNAGYGCNMGNTCN
GCNAGYMGNTCNATGTCNMGNACNCCNACNCARATGATHACNGTNGARCARMGNGCNATH
ACNCCNATGAAYGGNGTNAARCCNCARGARTTYGAYGARYTNMGNTAYCARATHCARGAR
YTNACNGTNATGTCNMGNTCNGTNGARGTNGARMGNGAYAARATGACNGARYTNGTNCAR
GTNYTNCAR---------------------------------------------------
------------------------------------------------------------
------------------------------------------------------------
------------------------------------------------------------
------------------------------------------------------------
------------------------------------------------------------
------------------------------------------------------------
------------------------------------------------------------
------------------------------------------------------------
------------------------------------------------------------
------------------------------------------------------------
------------------------------------------------------------
------------------------------------------------------------
------------------------------------------------------------
------------------------------------------------------------
------------------------------------------------------------
------------------------------------------------------------
------------------------------------------------------------
------------------------------------------------------------
------------------------------------------------------------
------------------------------------------------------------
------------------------------------------------------------
------------------------------------------------------------
------------------------------------------------------------
------------------------------------------------------------
------------------------------------------------------------
------------------------------------------------------------
---------------AARYTNCARACNGARTTYAAYAAYAARCARGCNAARYTNCARMGN
GARTTYMGNGAYAARGTNMGNTTYGAYYTNYTNMGNTCNTCNGGNATGCCNGAYACNGAR
GTNGARAARGTNATHTCNGGNYTNATGTCNAAYATGGCNGTNGTNGARGARAARYTNGGN
YTNGARCARGCNMGNCARMGNMGNGCNYTNGARCARMGNYTNGCNAARMGNAARCARGCN
GTNGARTAYCARGARATHGARAARCAYGARAARGCNCARGARCARGARGCNAARGTNAAR
GTNYTNMGNTCNYTNYTNGAYAAYCAYACNAARGAYGGNTCNYTNYTNGAR---------
------------------------------------------------------------
------------------------------------------------------------
------------------------------------------------------------
------------------------------------------------------------
------------------------------------------------------------
------------------------------------------------------------
------------------------------------------------------------
------------------------------------------------------------
------------------------------------------------------------
------------------------------------------------------------
------------------------------------------------------------
------------------------------------------------------------
------------------------------------------------------------
------------------------------------------------------------
------------------------------------------------------------
------------------------------------------------------------
------------------------------------------------------------
------------------------------------------------------------
------------------------------------------------------------
------------------------------------------------------------
------------------------------------------------------------
------------------------------------------------------------
------------------------------------------------------------
------------------------------------------------------------
------------------------------------------------------------
------------------------------------------------------------
------------------------------------------------------------
------------------------------------------------------------
------------------------------------------------------------
------------------------------------------------------------
------------------------------------------------------------
------------------------------------------------------------
------------------------------------------------------------
------------------------------------------------------------
------------------------------------------------------------
------------------------------------------------------------
------------------------------------------------------------
------------------------------------------------------------
------------------------------------------------------------
------YTNGAYTCNGGNGARTAYAARGTNGAYTGYATHGCNGARGGNAGYAAYCCNGAR
GCN---GARGTNAAYYTNGAYTTYCAYGGNGTNGCNATH---GARGGNAGYTCNGTNGAR
GCNAGYYTNATGGARCAYAARTTYMGNMGNTAYMGNACNACNTCNTCNGCNAGYYTNAAY
YTNATGGTNAGYAAYTCNGGNCARGARYTNAGYTGYTTY------GCNTCNGAYGARTCN
GGNACNAARAARTCNYTNAARATHGCNATHGARGTNAAYATHTAYGAYCCNACNATHGTN
TGYAAYGAYACNGAYGCNTTYGTNGGNCARAGYAAYCCNATHYTNACNTGYGTNGTNAAY
TAYACNAAYATGGAYGTNACNGGNTTYGCNTTYCARATHGGNGAYACNGGNGARATHATH
AARAARGGN---------GARAARAAYGCNCARAAYATGGCNGTNAGYGTNATHGAYATH
GARGAYGGNATHAGYGARGTNTCNYTNGAYYTNCAYAARGCNGARCAYAARTAYYTNAAY
AARAAYTAYTAYGTNYTNATHGAYATGAARGGNGGNCAYACNAGYAARGARAGYGTNMGN
YTNAAYAGYGTNCARGAYGARGAYGARGGNAGYGGNCCNGCNGGNAAYGGNGAR------
------------------------------------------------------------
------------------------------------------------------------
------------------------------------------------------------
------------------------------------------------------------
------------------------------------------------------------
---------------------------------------------------AARAARGAR
GCNTGYGARATGTTYAARATGATHCARYTNTAYATGGGNGAYMGNAARGGNAAR------
------------------------------------------------------------
------------------------------------------------------------
------------------------------------------------------------
------------------------------------------------------------
------------------------------------------------------------
------------------------------------------------------------
------------------------------------------------------------
------------------------------------------------------------
------------------------------------------------------------
------------------------------------------------------------
------------------------------------------------------------
------------------------------------------------------------
------------------------------------------------------------
------------------------------------------------------------
------------------------------------------------------------
------------------------------------------------------------
------------------------------------------------------------
------------------------------------------------------------
------------------------------------------------------------
------------------------------------------------------------
------------------------------------------------------------
------------------------------------------------------------
------------------------------------------------------------
------------------AARAARYTNTCNACNGAYGCNGARGAYATHAGYATGYTNTTY
GGNGAYGARGAYGTNGAYTAYMGNAAYYTNCCNAAYATHCCNAAYMGNYTNATGGCNCCN
CCNCCNATGCCNTCNCARGTNYTNYTNTCNCCNTCNGTNAARAAYAAYACNCARAARGGN
TGGAGYCARTTYAARGARGAYCAYCCNGAYGAYTTYGTNCARGARTCNGCNMGNAARMGN
ATHMGNGARCCNCARATHCAR---GTNGARGAYGTNGAYYTNMGNCARMGNCCNTCNACN
CARYTNMGNCCNATGCARCCNTCNGAYTCNAAYTAYCARTCNAARGAYMGNTCNAGYCCN
GARAARGARCAYATHYTNAARCARGCNGARATGGAYYTNGARGARGGNMGNATHAGYYTN
GARTAYTAYGARAAYYTNYTNMGNCARGTNGGNCARATHTAYAAY------AARCAYAAY
GCNAAYATHCARAGY------------------AAYCCNGAYAAYGGNATGGTNGARGAR
GGNTCNGGNTTYGARAGYGARMGNAGYAARGGNMGNTAYACNATHCCNAARAARAAYCCN
GCNGARAARTCNATGAAYTAYCARGAYYTNMGNMGNAAYCARMGNTCNTAYGGNGAYMGN
GAYATHACNAAYTTYAARACNMGNAARGGNGARAAYAAYCCNCARMGNTCNYTNMGNMGN
GAYACNGAYTTYMGNCARTCNGGNCAYTCNCARGARMGNCCNGAYGARATHCARCCNYTN
YTNGAYGARGTNCCNYTNCARGARCCNGTNCCNMGNCCNATHGCNCARCAYGGNTCNTCN
GTNGCNCCNATGCARCCNGGNGCNCCN---------------------------CCNGCN
YTNYTNATGGGNMGNCAYCCNGTN------CCNATHCARCCNGTNGCNCCNMGNCCNGCN
GTNGGNCCNGARGCNMGNAAYCCN------------------GTNCCNATHCARCCNGGN
GCN---CCNCARCCNGCNGTNATHGCNGTNTCNGARGTNMGNAAYCCNGTNCCNYTNCAR
CCNGGN---------CCNGCNYTNATHCARCCNGGNGCNCCNYTNATHGGN------MGN
ACNATHTCNGAYCCNTTYGAYGAYCCNMGNTGGGCNGCNATGAARGGNYTNYTNGARCAY
GARGGNACNGARGARATHGTNYTNGAYGAYAARCCNTTYGARYTNMGNATGGGNACNGCN
MGNAARYTNACNYTNTAYGGNCARGTNTTYCARATHGGNGTNGAYYTNAARGARMGNGGN
ATHMGNYTNAAYGGNCARYTNGTNTAYAARYTNGGNGARCCNATHAARGARGTNAAYYTN
AAYGGNMGNMGNGTNMGNYTNTAYTAYCAYGGNYTNTCNAARGCNATHTGGYTNGAYGGN
CARTAYCAYGARATGMGNYTNGAYGCNCCNCCNMGNAAYTTYYTNGTNGAYGGNAGYCAR
MGNGGNTTYCARATHGAYGGNMGNGAYATGATGYTNYTNGTNGAYMGNATGGARAARGGN
MGNTAYGGNGGNCCNCCNMGNACNATHMGNATHGCNGGNYTNGARCAYCAYATHAGYTTY
CARGGNCARCCNAARATHATHYTNATHAAYGGNAARCCNTGYGARATHAARYTNGAYAGY
AARATHCCNTTYGTNGTNATHGARGGNAARMGNCAYGGNATHMGNTTYGAYGGNGARCCN
MGNACNATHTTYATHAAYGAYCARCCNCAYGTNATHCCNATHGAYMGNGCNGARAARGTN
MGNATHGGNCCNMGNCCNACNTAYATHGCNTTYGGNGGNCCNGCNCAYGARATHATHATH
GAYGGNAARTGGTTYGARGTNMGNTTYGAYAAYACNCCNAARGAYATHCAYYTNGGNAAY
MGNMGNTTYMGNATHMGNATHCCNGGNCCNCARCCNMGNGTNAARATHYTNGGNGARYTN
GAYATGAAYTTYGAYTGYTCNMGNYTNATGACNGGNAAYGTNGCNGCNCAYMGNGTNATH
CCNTCNACNAAYYTNCARCARCCN------GTNCARCCNYTNCCNACNGGNGTN---TCN
ATHAAYCCNAAYAAYCCNMGNYTNYTNCARCCNGGNYTNCAYTCNACNGTNATHAAYGCN
------------------------------------------------------------
---------------MGNCCNGTNCARACNACNGCNATHGTNACNCAYCCNYTNCARCAY
CCNCARATGGTN------------ATGTCNAAYYTNGCNCCNGGNTCNGGNATG------
------------------GTNCCNCARACNGARAAYTCNGTNATGMGNCCNYTNCARGCN
GTNGTNGGNCARGCNYTNCCN---------------------CARGCNACNATHYTNCCN
CARCARATHACNCAYCAYATH---------------------------------------
---------ACNAAYATHGGNATHCARCARGCNGTNTCNACNATHCCNAAYATHCARGCN
CARCCNYTNCARACNGCNATHGCNCARTCNAGYATHCCNGGNYTNYTNYTNAAY------
---------------------------------CARAAYYTNAAYGCNATHTCNAAYYTN
TCNGCNATHATHTCN------------------------------CARCCNAAYYTNTCN
CAR---------------------------------------------------------
---------------GTNCCNCARCCN---------------------------------
------------------------------------------------------------
YTNACNACNTCNTCNACNGTNCCNACNGCNCCNGCNCCNTCNTCNACNTCNGGN------
------------------------TTYGAYATHAAYAAYYTNYTNAGYAAYYTNYTNAAR
GTNGGNYTNATHAARAARGAYTCNCCNTCNGARACNCCNAGYCARYTNAAYGCNTCNAAY
GCNATHGCNCARGCNGGNACNCCNGCNCARAAYACNCCNATHGTNACNGAYCARAARCCN
YTNCCNAARAARATHACNMGNGAYGTNATHCCNGAYYTNTCNGAYTTYGAYTCNGAYYTN
YTNAARATHCCNTAYAARAGYGTNATHGARGAYYTNCAYCARGGNATHCARTGYCAYACN
TGYTCNGCNMGNTTYACNTCNGARGAYAAYGARAARTAYMGNGCNCAYYTNGAYTGGCAY
TTYMGNCARAAYAARYTNGARCARGARATGGTNAARGTNGCNAARAAYMGNAARTGGTTY
TAYTCNATHGCNGAYTGGATHCARTAYGARGARYTNACNGAYATHMGNGARTCNTCNMGN
AGYGCNATHTTYGARCARATGMGNTTY------GGNAAYCARAAYATHCCN---CARCAR
CAR------------YTNTTYGCNTTYGARGGNAARGARGTNACNGARAAYCCNGTNGCN
ACNGGNGTNGARGGNGARGAYATHTGYGCNACNTGYGGNGAYCCNTTYGAYCARCARTGG
AAYGARGARACNGARGARTGGATHYTNAARAAYGCNGTNAARGTNAAYGGNAARACNTAY
CAYCCNATHTGYTAYGARGAYATGCARGARACNCCNACNCCNGCNCCNGGNGTNGARTCN
AAYCCNYTNACNGARGCNATHGTNTCNYTNAARCARGARCARGARYTNAARCCNGAYYTN
AAYCARYTNCARGCNCCNATHAAYATGGARGARAARATHAARATHGARAAYCARGARAGY
YTNGGNGARTAYAAYGCNGTNATHAARACNGARGTNGAYGAYGTNAAYGGNAAYTCNGCN
TCNGAYGCNGGNATHTCNCARACNATHGCNGAYGTNCCNATH---AARGGNGARTAYTCN
GARGGNGAYCCNGCNYTNCARTTYACNTCNGCNYTNACNAAYCCNAARGCNACNGGN---
------------------------------------------------------CARGTN
ATHTCNATHGCNCARGARGAYCCNAAYGCNCCNTGGGARATGGAYTCNAAYCCNACNCCN
GARYTNTCNMGNACNCCNAGYCCNGTNCCN------------------------------
------------------------------------------------------------
------------------------------------------------------------
------------------------------------------------------------
------------------------------------------------------------
------ACNGTNAARAARGARTTYGARTGYGAYACNTGYGGNYTNGGNTTYAARTCNAAR
GGNAGYYTNGTNAARCAYYTNMGNATGCAYACNMGNGARMGNATHTAYYTNTGYGAYGTN
TGYMGNATGMGNTGYAARACNAARGGNGCNYTNAAYACNCAYTCNMGNTCNCAYTCNYTN
TTYGTNTGYGAYTCNGCNGAYGGNTGYGGNAARACNTTYAARTCNMGNAARGARTTYMGN
ATGCAYGARMGNTAYCAYTCNAGYGARAARCCNTTYYTNTGYGAYTGYTGYGAYMGNMGN
TTYACNACNAARGGNYTNYTNGARCARCAYGCNMGNTAYCAY---GAYAGYGARGARGAR
GAYAGYGAYGARTTYACNGARGARGARATHGCNAAYGAYCCNTCNAARMGNATGYTNTGG
GCNGCNGARAAYAAYAARGTNGAYATHGTNAARGCNYTNYTNCARGARGAYCCNAARYTN
GCNYTNGTNAARGAYAGYGAYGGNTAYACNCCNYTNCAYMGNTCNGCNTAYAAYAAYCAY
YTNGAYGTNGCNMGNYTNATHYTNTCNGTNAAYCCNGAYATHCAYGCNMGNACNATHGAY
GGNTGGCARCCNYTNCAYAGYGCNGCNMGNTGGAAYTCNGTNGARACNGCNCARYTNYTN
ATHTCNAAYGAYGCNGAYATHAAYGCNAARACNAAYGGNAAYYTNACNCCNYTNCAYATG
GCNGCNTCNGARMGNAAYAAYCAYAARATGYTNGARYTNYTNYTNAAYAAYCCNTTYATH
GAYATHAAYGTNATHTCNAARGCNGGNGARACNGCNAARCARATHTGYCARMGNACNAGY
GCNCAYTAYTCNATGTTYGARATHGCNAAYYTNAGYATHCARAARYTN---------CCN
GTNAARACNATHAARGAYTAYGAYCARCARGTNACNGTNYTNCARAARGARAAYTTYAAY
YTNAARYTNMGNATHTAYTAYYTNGARGARMGNATGGARCARCARTAYGGNAGYGARCAR
GAYGTNTTYAARACNAAYGTNGARYTNAARGTNGARGTNGAYCAYYTNACNGARCARYTN
GARGARAAR---------------------------------------------------
------------------------------------------------------------
------------------------------------------------------------
------------------------------------------------------------
------------------------------------------------------------
------------------------------------------------------------
------------------------------------------------------------
------------------------------------------------------------
------------------------------------------------------------
------------------------------------------------------------
------------------------------------------------------------
------------------------------------------------------------
------------------------------------------------------------
------------------------------------------------------------
------------------------------------------------------------
------------------------------------------------------------
------------------------------------------------------------
------------------------------------------------------------
------------------------------------------------------------
------------------------------------------------------------
------------------------------------------------------------
------------------------------------------------------------
---------------------------CCNTTYTAYGGNTCNGARGARATGYTNMGNCCN
TGYCARAAYYTNGARGTNAARMGNGTNCCNGGNCARAGYTCNMGNACNTCN---------
------------AARCARGARGAYGARAARYTNACNTGYCCNTGYTGYYTNTGYAAYGCN
AAYYTNYTNAARYTNCARTCNYTNYTNTGYTCNACNTGGGTNACNCCNGCNYTNTCNMGN
CAYATHYTNGAYYTNYTNTGGGAYAGYATHCAYYTNYTNTGYYTNACNAARACNGAYATH
AARAARGCNACNGARYTNATHGTNGAYAARTAYCCNGCNGTNATHTCNAAYTAYGCNTCN
YTNTGYTTYCARGGNGAYYTNGARAAYTAYGCNTAYATHYTNAARTGYATGGARAGYGTN
YTNAARGARTGYATHTCNCARACNAAYGARAAYGARATGYTNTAYATGAARGCNTAYAAR
GAYYTNYTNAAYMGNYTNTCNGARYTNTTYCCNCCNTCNCARTTYATHCARYTNYTNCCN
AARGAYGGNAGYATGTTYTTYYTNYTNCCNTTYATHATHMGNAAYATHGARTTYGARAGY
ACNAAYTCNYTNAARMGNGAYATHATHGAYATGGGNAARCARYTNYTNTCNCAR------
------------------------------------------------------------
------------------------------------------------------------
------------------------------------------------------------
------------------------------------------------------------
------------------------------------------------------------
------------------------------------------------------------
------------------------------------------------------------
------------------------------------------------------------
------------------------------------------------------------
------------------------------------------------------------
------------------------------------------------------------
------------------------------------------------------------
------------------------------------------------------------
------------------------------------------------------------
------------------------------------------------------------
------------------------------------------------------------
------------------------------------------------------------
------------------------------------------------------------
------------------------------------------------------------
------------------------------------------------------------
------------------------------------------------------------
------------------------------------------------------------
------------------------------------------------------------
------------------------------------------------------------
------------------------------------------------------------
------------------------------------------------------------
------------------------------------------------------------
------------------------------------------------------------
------------------------------------------------CARACNTTY---
------------------------------------------------------------
------------------------------------------------------------
------------------------------------------------------------
------------------------------------------------------------
------------------------------------------------------------
------------------------------------------ATHYTNAARGAYATHAAR
TCNTCNGTNTCNTAYMGNAAYATHGCNMGNTAYGARTGGAARGARAARGAYAAYACNACN
TAYGTNMGNGCNGCNTAYYTNMGNMGNTTYGAYCCNAAYCCNTTYCAYCAYGGNACNAAR
GTNAARACNYTNYTNGARACNAGYATGACNTGYATHYTNAGYAAYYTNGAYATGTAYGAY
YTNGARGAYTTYCARGAYGAR---------------------------------------
------------------------------------------------------------
------------------------------------------------------------
------------------------------------------------------------
------------------------------------------------------------
------------------------------------------------------------
------------------------------------------------------------
------------------------------------------------------------
------------------------------------------------------------
------------------------------------------------------------
------------------------------------------------------------
------------------TAYMGNCCNTGGGAYCARTAYAARAARGGNTTYGGNAAYAAR
AAYGGNGARTAYTGGYTNGGNYTNGARAAYYTNTAYCARYTNACNAAYAARMGNAARTAY
GARYTNAARGTNGAYYTNGAY---TTYGARGGNGTNAARGTNTAYGCNMGNTAYTCNTAY
TTYTCNGTNGARTCNGGNGCNGAYGGNTAYAARYTNCAYGTNAGYGGNTTYACNGGNGGN
GCNGGN------------GAYTCNYTNGARYTNAGYAAYGGNCAR---------------
------------------------------------------------------------
------------------------------------------GTNCCNTAYYTNGGNAGY
AARATHAGYYTNATHTCNAARGCNGARATHMGNTAYGARGGNACNYTNTAYACNATHGAY
CCNAAYGARGCNACNGTNGCNYTNGCNAARGTNMGNTCNTTYGGNACNGARGAYMGNCCN
ACNGAYMGNCCNYTNCCNGCNMGNAAYGARGTNTTYGARTTYATHATHTTYMGNGGNTAY
GAYATHAARGAYYTNCAYGTNAGYGARCCNCCNAARTGYCAR---YTNGAR---GGNGTN
YTNTCNGAYCCNGCNATHGTNAARTCNTCNCARCCNCCNCCNGGNCCNGCNGGNGCNGCN
TTYCARGGNCARCCNCCNCCNGGNGGNTTYCCNGGNGGNCARCCNTAYCARCCNTTYGGN
CARCCNATG---TTYTAYAAYCARGGNCARCCNGCNCCNGGNTAY------CCNCCNCCN
CAYCAYCCNCCN------------------------------------------------
------------------------------------------------------------
------------------------------------------------------------
------------------------------------------------------------
------------------------------------------------------------
------------------------------------------------------------
------------------------------------------------------------
------------------------------------------------------------
------------------------------------------------------------
------------------------------------------------------------
------------------------------------------------------------
------------------------------------------------------------
------------------------------------------------------------
------------------------------------------------------------
------------------------------------------------------------
------------------------------------------------------------
------------------------------------------------------------
------------------------------------------------------------
------------------------------------------------------------
------------------------------------------------------------
------------------------------------------------------------
------------------------------------------------------------
------------------------------------------------------------
------------------------------------------------------------
------------------------------------------------------------
------------------------------------------------------------
------------------------------------------------------------
------------------------------------------------------------
------------------------------------------------------------
------------------------------------------------------------
------------------------------------------------------------
------------------------------------------------------------
------------------------------------------------------------
------------------------------------------------------------
------------------------------------------------------------
------------------------------------------------------------
------------------------------------------------------------
------------------------------------------------------------
------------------------------------------------------------
------------------------------------------------------------
------------------------------------------------------------
------------------------------------------------------------
---------------------------------GAYTAYCCNTCNGAYGTNGARGTNTCN
TAYGAYGARTTYAARTAYGTNGARGCNGTNYTNCCNAARTCNACNGTNCCNGARYTNCCN
CAYCAYACNTCNTAYCCNACNTCNTCNGGNTGGTCNCCNCCNAAYGAYGARYTNMGNAGY
CARCARCCNTAYYTNATHMGNMGNACNAARAAYCAYGTNYTNCCNGTNTAYCCNGTNCAR
AARGARGTNTGGGGNMGNATHAARCAYCAYATHGARGTNAARMGNATHGARGGNGAYATH
TGGAARYTNGARGGNGARYTNMGNCAYTTYYTNATGGARAARTAYGGNYTNGARAAYYTN
TAYACNCARGTNCAYGARGTNAGYMGNTGYGTNMGNGTNMGNGGNCARTAYCAYGAYGAY
ATHGCNCARTTYYTNYTNGAYAARGGNATG------------------------------
------------------------------------------------------------
------------------------------------------------------------
------------------------------------------------------------
------------------------------------------------------------
MGNGAYTCNAGYTAYAAYCAYAAYAGYTCNGTNTTYYTNGTNCAYTTYCARAGYTCNCCN
TTYGTNATHGTNAGYMGNACNMGNGTNMGNGARATGACNYTNYTNGARAARGCNATGACN
CAYGTNTTYGGNGCNGAYAARYTNAGYGAYATGCARYTNTCNGAYMGNAAYGTNTTYTCN
YTNGCNGAYATHGTNYTNMGNAARTCNCAYCARAAR---TCN---TTYGTNMGNMGNYTN
CARGARGGNAARGARAAYCCNYTNTCNTCNTCNAAYGAYMGNAARMGNAARCARTCNGAR
GAYGTNYTNGARGAYATHGGNGTNATGGAYGARAAYAARGCNGARAARMGNTCNMGNYTN
AARYTNATHGARAARAARTTYGGNGARGARGAYCARCCNGTNYTNGARAARATGGARTAY
AARTTYGTNATHGGNTTYCAYGGNCARCCNATHACNGAYGCNGARTGYMGNAGYCAYGTN
GARYTNAARGGN------------------------------------------------
------------------------------------------------------------
---------------------------CARTAYCAYGTNAAYAARYTNGTNYTNGTNGGN
GAYCARGARCARYTNCCNGCNACNGTNYTNTCNAARGARGCNAARAARAAYMGNTTYGAY
ACNTCNYTNTTYCARMGNATHCAYTCNAARTTYGAR------------AARGAYACNCCN
ATHATGATGYTNAARCARCARTAYMGNATGCAYCCNGAYATHYTNAARYTNCCNAAYTCN
TAYTTYTAYMGNAAYCARYTNATHACNGCN---GARTGY---TGYACNMGNAAYTCNAGY
YTNMGNCCNTAYATHGTNTTYGAYATHYTNGAYGGNGTNGARAAYACNGGNAAYCARGGN
TCNAARTCNAAYNNNAARGARGCNACNTGYGTNGCNGTNYTNTGYCARMGNGTNATHAAR
YTNATGACNCARACNACNAARTAYGCNGARMGNCAYATHCARGAYAARATHGGNATHATH
TGYTTYTAYTCNGAYCARMGN---------------------------------------
------------------------------------------------------------
------------------------------------------------------------
------------------------------------------------------------
------------------------------------------------------------
------------------------------------------------------------
------------------------------------------------------------
------------------------------------------------------------
------------------------------------------------------------
------------------------------------------------------AGYCCN
AGYGCNMGNTCNATHYTNGARTCNGTNAGYAGYGARTGYTCNAGYGCNGARATGAARGAR
AARYTNYTNYTNGCNATHGAYAARAARGTNCARATGAARATGGCNTCNAGYCCNGCNAAY
ACNYTNAARAAYCARGGNAGYCARATHCCNMGNTTYATGGCNTTYYTNAAYAARAARMGN
------------------------------------------------------------
------------------------------------------------------------
------------------------------------------------------------
------------------------------------------------------------
------------------------------------------------------------
------------------------------------------------------------
------------------------------------------------------------
------------------------------------------------------------
------------------------------------------------------------
------------------------------------------------------------
------------------------------------------------------------
------------------------------------------------------------
------------------------------------------------------------
------------------------------------------CCNGCNCCNCARYTNGGN
AAYTTYCCNAAYCAYCCNATGCARGGNCCNGCNCCNCARTGGYTNMGNGGNCCNYTNATH
GGNGGNCCNGGNCAYAAYCARCARTTYGAYCCN---------------------------
------------------------------------------------------------
------------------------------------------------------------
---------------------------------------------------ATGCAYTTY
GGNTCNAARTAYGTNTAYYTNGGNAAYGARCARGARGAYGARGARGARGTNAARGTNTCN
ACNGTNGAYGAYGTNGTNYTNTCNGCNAGYGAYGTNAGYGAYGAYGAYGGNGARACNTGY
YTNYTNGAYATHYTNGAYACNGCNGGNCARGARGARTTYTCNTCNYTNAARGAYCARTAY
GTNMGNTCNGGNAAYGGNTTYGCNATHATHTAYAGYATHATHGAYAARGARAGYTTYAAY
GARGCNGARGCNATHTAYMGNTGGYTNAARMGNYTNMGNGAYGAYGCNAGYTGYCAYGTN
GTNYTNATHGCNAAYAARCARGAYYTNAARGGN------GARGCNACNGTNACNGAYCAR
GARGGNAARGAYYTNGCNCARAARYTNGGNGTNCCNTTYTTYGARACNTCNGCNAARGAY
GGNTCNGGNGTNACNGAYGCNATGAARGGNYTNGTNMGNAGYATHCCNMGNGARGGNAGY
GAYTAYAARATHGTNATGYTNGGNAGYGGNGCNGTNGGNAARTCNAGYATHACNYTNMGN
TTYGTNAAYAAYGTNTTYGTNGAYGAYTAYGAYCCNACNATHGARGAYTCNTAYMGNAAR
ATGATHNNNNNNGAYGGNYTNNNNGCNNNNAGYAANGAYNNNAARAARGCNNNNAARAAR
NNNAARNNNNNNNNNAARACN---------------------------------------
------------------------------------------------------------
------------------------------------------------------------
------------------------------------------------------------
------------------------------------------------------------
------------------------------------------------------------
------------------------------------------------------------
------------------------------------------------------------
------------------------------------------------------------
------------------------------------------------------------
------------------------------------------------------------
------------------------------------------------------------
------------------------------------------------------------
------------------------------------------------------------
------------------------------------------------------------
------------------------------------------------------------
------------------------------------------------------------
------------------------------------------------------------
------------------------------------------------------------
------------------------------------------------------------
------------------------------------------------------------
------------------------------------------------------------
------------------------------------------------------------
------------------------------------------------------------
------------------------------------------------------------
------------------------------------------------------------
------------------------------------------------------------
------------------------------------------------------------
------------------------------------------------------------
------------------------------------------------------------
------------------------------------------------------------
------------------------------------------------------------
------------------------------------------------------------
------------------------------------------------------------
------------------------------------------------------------
------------------------------------------------------------
------------------------------------------------------------
---------------------------------------------------------TAY
GCNTCNCARGTNGTNATGAARACNGCNATHATGGGNCARTCNAARYTNGTNGAYCAYATH
MGNMGNAGYTAYAGYACNAGYGAYYTNACNGAYGAYGGNCAYTCNGTNATGCARMGNCAY
GARGCNATGTCNGARGARTCNACNGARGAYGARYTNGAYAAYMGNYTNAARGARGAYAAY
GCNGARYTNGARGARMGN------------------------------------------
------------------------------------------------------------
------------------------------------------------------------
------------------------------------------------------------
------------------------------------------------------------
------------------------------------------------------------
------------------------------------------------------------
------MGNGARCCNTGGGARGAYGAYACNTCNGARATHACNAARAARATHYTNAARTCN
CARGCNMGNTCNCARTCNGGNAARMGN---TCNGTNTAYCARTCNCCNGGNGCNGTNATG
TCNTCNCARTCNTCNAARAARGTNMGNGAYYTNGCNMGNAARATHMGNATHAAYTCN---
------------------------------------------------------------
------------------------------------------------------------
------------------------------------------------------------
------------------------------------------------------------
------------------------------------------------------------
------------------------------------------------------------
------------------------------------------------------------
------------------------------------------------------------
------------------------------------------------------------
------------------------------------------------------------
------------------------------------------------------------
------------------------------------------------------------
------------------------------------------------------------
------------------------------------------------------------
------------------------------------------------------------
------------------------------------------------------------
---------------------------------------------------------CAY
TTYAGYGCNGAYCCNGCNYTNMGNCAYCARTCNTCNYTNGTNCARGARTAYATHGAYYTN
YTNGARMGNCARMGNCCNATHGARGAYTCNGAYGCNAAYGARGARGCNAGYGGNGARAAY
MGNYTNTTYAARGAYGTNCCNMGNAARTGYTCNYTNGTNGAYATGTCNGTNATHACNACN
YTNTAYTAYTGYTCNYTNTAYCAYTTYGAYYTNTCNGARAAYTCNYTNGGNAGYCCNTCN
GCNATHAARAARMGNCAYCARATHACNGARAARCARTTYGTNTGGACNTGYATHGGNGCN
MGNTCNAARYTNMGNCARTGGAARGAYATHGARACNATHYTNACNACNAARGGNTGGTTY
GGNGGNACNAARYTNAARGCNGTNATHGGNTTYGAYAARATHGTNGGNATHYTNCARAAR
TAYAAYGCNCCNCCNGAYGTNATHGAYAARTAYYTNGCNYTNATGGAYGAYCCNGAYCAR
MGNYTNGCNYTNGCNYTNAARATHAARTGYCAYAARACNGTNATHGAYACNTAYGCNTCN
YTNAARGAYMGNGGNTCNYTNGARACNTAYGCNTCNAARYTNGAYMGNTAYTCNAARGAY
GGNYTNTAYGCNTAYGAYGTNYTNAAYGGNTCNYTNATHAARTGGAAR---------GCN
GCNGGNYTNTCNACNGTNATHAARGARACNAARYTNGGNGCNAGYGTNGARACNACNCCN
GCNGTNCCNGCNCCNGTNGTNGTNGARAARCARAARGCNATHGTNAARCCNCARGTNATH
ACNCAYGTNATHGARGGNTTYGTNATHCARGARGGNYTNGARCCNTTYCCNGTNCARCAR
ACNTGYYTNYTNCARGARTTYATHTGYCCNAAYAARATHAAYGGNYTNGARAARGARTCN
GARGARGAYGGNGCNAGYCAYGAYGARGARCCNCCNACNYTNYTNCCNCARATGGAY---
------------GCNMGNGTNCCNAGYCCN---------------------------ACN
ACNATHATHCAYTCNCCNAAYAARGARGCNGARTGYGAYTCNTGYCAYAARGTNGCNATH
GTNTCNGCNCARATHGGNTCNCAYTAYTTYTGYTCNYTNTCNTGYTCNMGNMGNTTY---
GCNTCNCARTCNMGNMGNGCNGGNYTNYTNAARACNAARGTNCCNTCNMGNAARMGNAAR
CARATGACN---GGNCAYAARGAYTGGAGYYTNTCNAGYAARAAYGARGGNYTNTAY---
---------TCNGARATGGARGCNAGYGARCARGARGTNTCNCARATGCAYCCNGCNAAY
GAYGARATGAGYAGYTGYAAYTCNGTNCARGARACNAGYTCNTGYGCNACNTCNCCN---
------------------------------------------------------------
------------------------------------------------------------
------------------------------------------------------------
------------------------------------------------------------
---------------------------TTYCAYACNTCNTCNCARGTNGAYGTNAAYMGN
MGNAARGAYMGNGCNGTNATHAARCAYYTNTAYTAYAAYGAYTAYGARAARACNYTNAGY
CAYTCNTAYAGYCCNYTNGTNAARYTNCCNGAYTAYACNTAYYTNGAYGGNMGNCCNACN
GARATGMGNYTNTCNGAYAARACNAARCARATHAARAAYTAYGAYYTNGCNAARCARGTN
GTN---------------------------------------------------------
------------------------------------------------TTYAAYAARGAY
TCNAARTCNTTYYTNGTNGCNGCNGGNTAYYTNGTNAARTCNGCNAAYAAYTCNYTNCCN
GCNYTNACNGCNTGGTGGMGNGGNAAYAGYTCNGGNATHYTNGAYGTNACNAAYCCNGAY
GCNGTNTCNTGGTTYYTNAAYAARACNAARTAYYTNCARAARCARTAYAAYATHACNTCN
------------------------------------------------------------
------------------------------------------------------------
------------------------------------------------------------
------------------------------------------------------------
------------------------------------------------------------
------------------------------------------------------------
------------------------------------------------------------
------------------------------------------------------------
------------------------------------------------------------
------------------------------------------------------------
------------------------------------------------------------
------------------------------------------------------------
---------------------------------------------------------YTN
YTNGARTGYMGNCAYTGGAAYGARACNMGNGAYCCNCCNTCNCCNTTYTGYGGNCAYMGN
AGYCCNMGNCAYACNTGGACNGARAARGCNCCNMGNGGNATGTTYTTYMGNYTNGCNTGG
GTNCCNATHGGNTGYMGNYTNCARMGNMGNAARYTNMGNYTNAAYAAYCAYGTNATHTAY
YTNATHGGNGAYTCNAAYATGATGGARMGNTAYGGNYTNTGYTAYATHATHAAYAAYMGN
GTNGAYGCNATHTCNGGNAARTCNAARTAYTGGCAYGAYCCNACNGAYTGYATHAAYATH
CAYTAYAAYYTNAAYGTNAARTGGMGNAAYCAYGGNYTNCCNTTYCAYAGYAAYACNGAY
CAYTGGACNMGNATHAAYTTYAARAGYCCNGCNTCNACNYTNGAYGARATHCARCCNAAY
ACNGTNGTNGTNATHCAYYTNTTYATGCAYTAYTCNACNCAYCAYCAYACNGTNTTYCAR
AAYACNGTNMGNGCNACNATGGAYGCNTGYAARMGNYTNYTNGAYMGNAGYCCNACNACN
MGNATHTTYATHMGNGGNCCNCAYGTNAGYTAYAARGARTGGCCNGCNCAYYTNGGNGGN
GAYGCNCARGGNCCNYTNTTYYTNAARATHYTNMGNGAYGARTTYAARGAYYTNTAYGAY
AARGTNTAYYTNYTNGAYTTYTGGGAYATGACNATHGCNGCNGARAAYGTNGAYYTNCAY
ATGTCNYTNGARYTNGTNTCNAARTGYYTNGAYYTNGAR------GAYYTNGAYAARGTN
CCNGGNACNAGYAARAAYGCNAARAARAARYTNAARACNAAYGAYGCNATGAARATHATH
AARACNGAYMGNCARGGNGTNTGGAARGARYTNMGNAARGTNMGNAARCARCARYTNAAR
GARYTNGCNAARAARMGNAARACNGARAARTTYAARTCNGCNATHGARAGYTAYAARGAY
GARTTYGAYGTNGAYTAYACNGAYAGYAAYGTNGARACNYTNATGAARATGTCNAARYTN
GGNAARGTNAARAARGAYCAYGCNCARAARATHYTNTAYCARCARCCNTGYMGNYTNTCN
MGNGAYGTNGAYCARCCNCCNGARGARACNGARCCNACNTCNATHTTYACNGARGARGAY
TTYGARAAYTTYGCNMGNGAYTAYAARCCN---------ATGTCNGCNCCNCAYGTNGCN
GGNGGN------------AAYCARCAR---------------------GAYMGNCARAAR
MGNAARYTNYTNYTNGARCAYATHCARGARCARAARAARMGNYTNCARCAYGGNCAYCAY
TCNTCNGTNGCNACNCCN---CCNCCNGCNGTNATHACNAGYCCNGGNATGATHGGNGCN
AGYCAYCCNACNGGN---TCNGGNATHTCNGCNGCNGARTAYGCNACNATHAGYAAYCCN
CAYCARMGNACNGCNYTNCARCAYGCNCAYGCNAAYTCNGTNGGNTAYTTYATHACNCAR
GAYTCNTCNTTYGGNAAYYTNATHYTNCCNGTNYTNCCNMGNATHCCNGAYACNAAR---
---------GGNGGNTAYCCNATGAAYCCNGGNCCNGAYCCNGCNAARCCNGGNGGNYTN
GCNAARGAYAARTGYGTNATGGCNGAYGGNYTNAAYGARGCNYTNTGYTTYGCNTTYMGN
ATHGAYAAYACNGGNCCNCCNAARAAYATHGARGARATHYTNTCNAAYTAYGARATHYTN
MGNGCNGARTTYCCNAAYGCNACNATHTTYGCNTCNACNTTYGAYAAYTTYGTNGCN---
------------------------------------------------------------
------------------------------------------------------------
------------------------------------------------------------
------------------------------------------------------------
------------------------------------------------------------
------------------------------------------------------------
------------------------------------------------------------
------------------------------------------------------------
------------------------------------------------------------
------------------------------------------------------------
------------------------------------------------------------
------------------------------------------------------------
------------------------------------------------------------
------------------------------------------------------------
------------------------------------------------------------
------------------------------------------------------------
------------------------------------------------------------
------------------------------------------------------------
------------------------------------------------------------
YTNACNTCNTCNGAYTTYTTYMGNGARMGNMGNTTYMGNCCNGARAARGARGGNGTNGAR
CCNGGNYTNAARGCNTAYTGGAARGARYTNCARTAYGAYAGYACNGGNGAYGCNGAYATH
GARTGYMGNAARAAYAAYTCNTTYYTNMGNAAYGGNATGAARTCNATHYTNGAYCCNYTN
ATHAARMGNTTYAARCCNAAYACNATHMGNTAYAARACNAGYGTNACNGARATHGAYTTY
ACNGCNTTYAAYACNTTYAAYGCNMGNAAYMGNTCNTGYAGYGAYGTNACNGTNACNAGY
TCNGAYGGNAARAARTTYGARGCNAGYCAYGTNATHGTNGCNATHCCNYTNGGNCAYYTN
AARACNAARGCNCARTCNATGTTYMGNCCNTCNYTNTCNAARCARMGNYTNGAYGCNATH
GAYGCNATGGGNTTYGGNTGYGTNGGNAARGTNTTYYTNCAYTTYGARGCNGGNATGYTN
GCNGAYCCNGCNAARATHGCNAARGARMGNGARAARGARGARMGNGTNMGNCARGCNMGN
GARMGNYTNGAYGGNGARMGNAARAARAARYTNGARGARATGAARGARCARCARMGNCAR
GCNCARGARAAYMGNGARAARCARYTNGARATGMGNMGNCARAARATHGARGAYYTNMGN
AARMGNGAYTCNGARMGNMGNGCNGCNGTNGARGARMGNMGNMGNATGAARGARGARATH
GARMGNYTNMGNAARGARTCNATHYTNCARAARGCNGAYGARMGNYTNGCNMGNTAYGAR
GCNTGGMGNGCNGGNGGNMGNAARGGNAAY---------------------------YTN
GGNAGYGGNGGNGGNACNMGNGARGGNMGNMGNTCNTTYGTNGGNGGNGGNCCNAAYTCN
TCNGCNGCNTCNTCNATGTCNTCNTCNTAYCAYGCNGGNTAYACN------AARCCNAGY
CCNGTNMGNATGMGNGARAARACNACNCCNMGNAARCCNMGNCCNGCNAGYGTNGGNACN
TCNATGCCNAGYTTYGTNGGNGGNGARCCNGCNAARTCNTCNMGNAGYAARAGYACNGAY
MGNATHGCNMGNGAYMGNTCNAARCCNMGNCCNAGYMGNAAR---------AARGAYAAR
GCNGTNAARGAYTCNACNGCNTCNGGNGGNACNGARNNNAARAARGARGARACNGARGAY
GARAARGAYGGNGGNAGYACNACNACNAARAARGGNMGNGCNTCNYTNTCNTTYTTYGAY
MGNYTNGCNACNCCNAARYTNAARAARCAYCARGAYGAY------CARAARGAYTCNCCN
MGNGARAARTCNTCNCCNATHGTNMGNYTNTCNCCNMGNAARGCNTAYTCNACNACNAAY
YTNTCNATHATGAARAARAARTCNTCNTTYMGNGAR---MGNACNAARGARAGYTCNTCN
------------------------------ACNCCNAAR---------GTNAARMGNGAY
TCNTCNGCNTCNTCNTCNMGNACNMGNACNCCNYTNGGNGAYAAYACNGAYACNTCNGCN
AAYAARTCNTCNACNTCNTCNCCNMGNATHACNCCNCCNCCN------------------
---CCNCCNACNTCNGCNMGNGCNGCNTCNCCNCAYGTNAARTCNTCNCCNAGY------
CAYACNGCNCCNGARGAYGGNACNGCNGCNCCNMGNTCNATGGGNGTNAAYCARGGNATH
TCNAARGARGARTAYAARGCNAARATGGCNGARAARMGNMGNCARGCNMGNGARAARGCN
GARAARGARGCNGARGARGARMGNMGNAARCARGARGARGARMGNYTNGCNGARGARGAR
TGYCARMGNCARGARGARGARGARCARMGNMGNYTNGARGTNGARACNATHMGNYTNGCN
GARGARGCNMGNAARGCNGARGARGARMGNYTNGARAARGCNATHGARGCNGARGARAAR
MGNMGNAARGARGARGCNGARAARYTNGARCARGARMGNATHGCNAARGARGARGCNGAY
MGNAARGCNAARGARGARGCNGARMGNATHGAYAARGARAARCARGARAARGCNAARMGN
GAYGARGARGARMGNATGGARMGNAARAARAARYTNGARATGATHATGAARMGNGTNAAR
ACNGAYCCNGCNCARGAYAGYACN------------GGNAGYAAYAGYTCNYTNAARYTN
GARAGYCCNGTNAARTCNGCNGGNAGYTCNCCNAAYMGNAGYACNGTN------------
ACNTCNCCNGAYGTNCARGARAAYCCNCCNTTYGGNGCNGCNCCNTCNAAYCARGAYCAR
GAYAAY------------------------------------------------------
------------TCNTCNGGNTCNGARGAYGGNAAYGAYAAYAARCARAARAGYGCNACN
GGNAGYGCNATHGCNTCNTCNACNAAYAGYYTNGAYAAYGAYGCNTCNCCNACNACNCAR
CARGTNYTNACNCCNGTNGTNMGNAGYGCNTCNTCNGGNGAYATHATHGAYGCNGCNGAY
GAYAGYTCNAARAAYMGNYTNGARAAYGGNGGNAGYYTNGGNTCNYTNAAYTCNAGYAAY
AAYACNCCNGTNATHTCNAGYGAYAAYAAYACNGARTCNACNAAYTCNTCNYTNGARGCN
AARTCNMGNTTYAARTCNCCNYTNYTNCARCARYTNGTNGARAAYAARGGNGCNGAY---
---TCNTCNGGNACNCCNAARTTYAARTCNCCNYTNYTNCARAAYYTNYTNGGNAARACN
AARGTNGGNGCNMGNATGAGYYTNTCNGCNAGYATGGGNGAYYTNAGYYTNAAYAARGAY
AGYCCNAAYTCNACNAAYTCNACNAGYGCNAAYCCNYTNACNGGNGCNATHAGYCCN---
TCNYTNAGYCCNGCNACNTCNAGYAARGARATHTCNAARGCNGGNCARGAYGARGAYAAR
GAYGTNGAYGARTCNAAYAAYAAYACNTCNACNTCNCCNYTNGCNTCNTCNGTNTCNTCN
TCNTCNGCNGAYTCNTTYAARYTNGARTCNAAYCAYACNYTNAGYAAYGGNAAYAGYTAY
GAYAAYGTNTCNAARCCNACNGARGAYAGYAGYAGYACNATGATHGAYTCNGCNYTNGGN
GCNAGYATHGAYCCN------------------------TCNGGNTCNATHTCNGTNATG
TAYAAYGGNCAYGGN------GGNAAYAGYCAYACNATGGARGAYTCNAGYATHGGNYTN
CAYTCNCCNGARGAYAARCCNYTNAARACNTCNTCNCARTCNGGNCAYTCNTCNTCNCAR
GARGARACNGARGARGARGARGARGARGARAARGGNMGNTTYGARGARTAYATHGAYYTN
ATGGAR------------------------------------------------------
------------------------------------------------------------
------------------------------------------------------------
------------------------------------------------------------
------------------------------------------------------------
------------------------------------------------------------
---------------------------GGNCARGTNGTNGAYTCNMGNTCNCCNTGGMGN
YTNTCNTTYATHACNGAYACNATHTGGGGNTTYATHAAYTTYATHGTNYTNTTYTTYCAR
ACNATGATHAAYCCNAAYAARAAYAGYAARGGNGAYAAYTAYACNTCNGAYCAYMGNAAR
CCNGGN------------CCNCARMGNMGNATGGGNGGNATH------MGNMGNGGNGGN
------------------------------------------------------------
------------------------------------------------------------
------------------------------------------------------------
------------------------------------------------------------
------------------------------------------------------------
------------------------------------------------------------
------------------------------------------------------------
------------------------------------------------------------
------------------------------------------------------------
------------------------------------------------------------
------------------------------------------------------------
------------------------------------------------------------
------------------------------------------------------------
------------------------------------------------------------
------------------------------------------------------------
------------------------GAYGGNAARYTNYTNTTYTGYGAYCAYATHTTYAAY
GGNTAYGGNAAYACNAARACNGAYTTYMGNAARCARGTNATGAARTCNMGNTTYGAYTAY
ATHAARGGNTTYTCNYTNCCNNNNGAYTTYMGNTTYAGYCCNTCNCARGGNGTNCAYGGN
CCNMGNGCNCCNTGGGGNGGN---------------------------------------
------------------------------------------------------------
------------------------------------------------------------
------------------------------------------------------------
------------------------------------------------------------
------------------------------------------------------------
------------------------------------------------------------
------------------------------------------------------------
------------------------------------------------------------
------------------------------------------------------------
------------------------------------------------------------
------------------------------------------------------------
------------------------------------------------------------
------------------------------------------------------------
------------------------------------------------------------
------------------------------------------------------------
------------------------------------------------------------
------------------------------------------------------------
------------------------------------------------------------
------------------------------------------------------------
------------------------------------------------------------
------------------------------------------------------------
------------------------------------------------------------
------------------------------------------------------------
------------------------------------------------------------
------------------------------------------------------------
------------------------------------------------------------
------------------------------------------------------------
------------------------------------------------------------
------------------------------------------------------------
------------------------------------------------------------
------------------------------------------------------------
------------------------------------------------------------
------------------------------------------------------------
------------------------------------------------------------
------------------------------------------------------------
------------------------------------------------------------
------------------------------------------------------------
------------------------------------------------------------
------------------------------------------------------------
------------------------------------------------------------
------------------------------------------------------------
------------------------------------------------------------
---------------------------------------------------AARMGNGTN
TTYAARGAYTTYAARGTNGTNGAYATHTGYGTNATGAAYAAYGGNATGTCNCCNGGNTAY
ACNAGYGCNATHYTNTTYATGAGYAGYATHTAYGARGCNATHGARGCNGTNACNAAYGAY
GAYGGNTAYTTYYTNCAYGGNGCNMGNYTNMGNGTN------------------------
------------------------------------------------------------
------------------------------------------------------------
------------------------------------------------------------
------------------------------------------------------------
------------------------------------------------------------
------------------------------------------------------------
------------------------------------------------------------
------------------------------------------------------------
------------------------------------------------------------
------------------------------------------------------------
------------------------TCNGAYGAYGAYTTYGAYGARGAYGARGARGARGAR
GTNGTNGARGARTTYAGYACNTAYGARMGNACNGARATHGTNACNMGNTAYYTNMGNAAR
GTNTAYMGNTAYTGYATHTGGTGYGGNACNAGYTAYGARGAYGARCARGARYTNAARAAY
TCN---------------------------------------------------------
------------------------------------------------------------
------------------------------------------------------------
------------------------------------------------------------
------------------------------------------------------------
------------------------------------------------------------
------------------------------------------------------------
------------------------------------------------------------
------------------------------------------------------------
------------------------------------------------------------
------------------------------------------------------------
------------------------------------------------------------
------------------------------------------------------------
------------------------------------------------------------
------------------------------------------------------------
------------------------------------------------------------
------------------------------------------------------------
------------------------------------------------------------
------------------------------------------------------------
------------------------------------------------------------
------------------------------------------------------------
------------------------------------------------------------
------------------------------------------------------------
------------------------------------------------------------
------------------------------------------------------------
------------------------------------------------------------
------------------------------------------------------------
------------------------------------------------------------
------------------------------------------------------------
------------------------------------------------------------
------------------------------------------------------------
------------------------------------------------------------
------------------------------------------------------------
------------------------------------------------------------
------------------------------------------------------------
------------------------------------------------------------
------------------------------------------------------------
------------------------------------------------------------
------------------------------------------------------------
------------------------------------------------------------
------------------------------------------------------------
------------------------------------------------------------
------------------------------------------------------------
------------------------------------------------------------
------------------------------------------------------------
---------------YTNGCNACNAARGGNCARATGAARAARGCNATGTCNACNYTNCAY
AAYYTNATHMGNGTNTTYAGYYTNATHGAYMGNGAYAAYACNAARTTYGTNGARAARTCN
GARYTNGARYTNYTNTTYAARGTNYTNGAYTTYAARGTNAAYGGNGAYACNGTNCAYGCN
ATHATGGTNMGNCAYGGNGGNMGNMGNCARMGNYTNGGNYTNGARGAYTTYATHCAR---
------------------------------------------------------------
------------------------------------------------------------
------------------------------------------------------------
------------------------------------------------------------
------------------------------------------------------------
------------------------------------------CARACNCAYGARMGNGAR
ATGTTYGGNAAYCCNTCNGGNTCNCCNGARTTYAAYAAYTTYYTNTCNATGYTNGGNAGY
ATHATHGAYYTNAARGGNTGGAARCARTAYCCNGGNMGNYTNGAYACNACNAAYAAYYTN
TCNGGNTCNAARTCNYTNTAYACNAARTGGAAYGGNYTNCARATHATGTGGCAYGTNTCN
ACNATGYTNCCNCAYAARCCNCARGAYGARCARCAYATHGCNTTYGTNGAYGGNGAYACN
CCNTAYCAYCCNAARACNATHAARTCNAARCARATHCAYATHACNGCNGTNGTNMGNCAR
ATHCAYCARAARCCNAARGGNTGGAARTAYGCNYTNAAYGTNATHACNMGNTCNGAYGTN
AARAAYTAYCCNCCNAARYTNCCNGAYAAYTGYATHTTYGARCAYGGNAAYTTYTTYMGN
GAYYTNYTNATHACNAARTTYGTNAAYGGNGARMGNMGNACNTAYCAYTCNCCNTCNTTY
AARAAR------------------------------------------------------
------------------------------------------------------------
------------------------------------------------------------
------------------------------------------------------------
---------------------------------ATGGAYCAYCARTAYGGNATHGCNGTN
ACNAAYMGNTTYGCNYTNTTYGGNGAYGARGAYGARGAYCCNTTYGARGCNATHTCNAAR
AGYAARTCNYTN---------------AARGARGCNGCNGARAARAARCCNAARACNAAY
AARGCNAARAARGGNAAYGCNGGNAARCCNGTNGCNCARGGNAAYGARAAYACNAARAAR
AARGARGGN---------GGNGAYMGNTCNCARACNAARCARGCNGAYMGNGGNMGNGGN
---GGNMGNAAYMGNGARCCNMGNGARATHMGNGARAAYGAYGGNGAYAARMGNCCNCCN
MGNMGNCARGGN------------------------------------------------
------CCNMGNGAYAAYAARGAYATGAARGCNGGNGAYGARAAYGTNCCNCCNGARTTY
MGNGARMGNCCN---GAYGGNGGNTTYAARMGNMGNGARGAYMGNGGNGGNGARMGNGGN
GGNTTYGGNGGNGARMGNGGNMGNGGNMGNGGNMGNGGNMGNGGNMGN---GGNMGNGGN
GGNGARMGNGGNGGNAGYGGNTTY---GGNCCNMGN------------------GGNGAY
MGNAARMGNGARTTYGAYMGNCAYAGYGGNTCNGGN---GGNGGNATHAARCCNGTNGAR
AARAARGARGGNAGYGGNGCNCAYAAYTGGGGNAGYTTYMGNGAYGAYATHGARGARCAR
GGNCARGTNAAYGCNGCNGAYGARTCNAAYGAYTGGGCNAAYCARCAR------------
GARAARCCNGAYYTNAAYGARAGYGGNGARGCNGARGCNGTNAAYGARGARGAYGCNCAR
CCNCARCARATGACNYTNGAYGARTGGAARGCNYTNAAR---CCNCARGGNAARAARCAR
CCNGARTTYAAYATHMGNCARGCNGGNGARGGNGTNGAYTCNGGNCARTGGAARGAYGGN
GTNGARTAYCARAARAARATHGARGARGARGARGAYCARGAYGAYGARTAYGAR------
GARGGNGAYCAYAGYGAYCAYCAYATHMGNAAYAGYAARCARYTNGTNACNGAYATHMGN
ATHACNTTYAAYGAYAAYCCNMGNMGNGGNMGNGGNMGN---MGNGGNGGNMGNGGNGGN
ATGGARMGNGGNGGNAGY------------------GGNMGNGGNGCNGGNGGNGGNGGN
GGNGGNMGNGGNMGNGGNGGNAAYAARAARGARTCNGCNCCNMGNTTYGAYGAYGARTCN
GAYTTYCCNTCNYTNYTNAARACNGCNGCNMGNACNYTNTCNGGNGGNMGNAARAARTTY
YTNTAYTCNGGNCCNATHTCNAAYAARMGNCAYGARGARGARGAYTGGTCNTTYGTNCCN
AARGCNTCNACNCARGAYACNGGNACNAARTCNGCNGTNGGNGTNGAYYTNGAYAAYGTN
TGGAGYATHMGNAAYGTNTCNYTNGGNGGNGGNACNCARTCNGTNMGNTCNGARCCNGTN
TCNTTYAARCCNGARATHYTNACNAARACNACNAAYTCNACNTTYTAYTCNMGNCAYGGN
GGNATGAAYGGNMGNACNAGYAGYCCNAAYGTNAAYAAYCARGGNAAYTCNAAYTCNGAY
YTNAARAGYACNTCNAAYTGGTCNAGYTCNGGNCAYAARYTNGCNCCNACNGGNCAYMGN
ATGAAYCCNCCNACNTTYCARAAYCCNACNGARAARGCNTTYMGNAAYTCNMGNTCNMGN
MGNCARAAYCCNTCNCCNTTYGAYTAYGAYATGAAYGAYTTY------------------
------------------------------------------------------------
------------------------------------------------------------
------------------------------------------------------------
------------------------------------------------------------
------------------------------------------------------------
------------------------------------------------------------
------------------------------------------------------------
------------------------------------------------------------
------------------------------------------------------------
------------------------------------------------------------
------------------------------------------------------------
------YTNCAYGTNMGNTAYAARAAYAGYAARCARMGNGTNAARGAYCCNAARGTNCAR
GTNGAYAARAAYAARAARTAYYTNTCNAARAARYTNAARAARAARMGNTCNCARYTNGGN
YTNACNTCNATHGARGAYAARAGYACNATHYTNGCNGARAAYCCNATHGAYAAYGTNTGG
ATHMGNMGNTAYTAYCCNAARCCNMGNTTYGARATHGARGARGCNTTYAAYMGNCAYAAR
GCNTTYGCNCARCCNGCNATGYTNGAYAAYGTNGAYGGNYTNACNTAYYTNAAYATGYTN
YTNGAYTTYMGNACNAARAARCARACNAARTTYATGAARAAYATHMGNTCNACNYTNYTN
YTNCCNTTYCCNTTYAAYTGGGGNAAYCCNCCNTCNATHYTNGTNTTYTGYAARGARGAR
GARCAYACNAAYYTNGCNYTNTCNYTNGGNGCNMGNCAYGCNGGNACNCCNGTNGARGTN
GTNAARTCNATHGARAAYGGNGTNYTNAAYCCNAARGAYTTYGAYCAYGTNATHGCNACN
GCNGAYTGYGGNAAYGARATHGCNCCNGCNMGNTCNTAYTTYMGNGAYAARTTYCCNCAR
MGNGCNAARGGNAAYATGGGNACNGAYYTNAAYGARATGTTYAARYTNTTYTAYTCNGGN
TAYACNTAYGARTCNCARAGYYTNTCNGAYGCNCARGGNAARYTNCARGTNCCNGTNGGN
CARYTNAGYCARCCNACNAAYGARYTNGTNGCNAAYTTYGARGCNTAYATHGAYTCNATH
TGYAARCAYMGNAGYATHGCNYTNGGNCCNTTYATHCARTCNATGAGYGTNGTNGCNCCN
CCNTCNCCNGARGARTTYYTNGTNCARGTNGARGARTAYGTNCCNGGNTAYCARAAYGAR
GARGTNGAYTCNGAYGAYGAYGAYGARACN------------------------------
------------------------------------------------------------
------------------------------------------------------------
------------------------------------------------------------
------------------------------------------------------------
------------------------------------------------------------
------------------------------------------------------------
------------------------------------------------------------
AARACNCAYGARATHTCNGAYTCNGARGARTCNGAYAAYCCNAARCARGGNYTNATGTCN
AARTCNGARMGNCCNMGNGARAARTTYGARAARGARAARGTNAGYACNCARGCNGARGAY
GARTAYGAYGCNGAYACNGAYGTNGAYGARTCNTCNAAYGTNGARAGYGARGAYMGNAAR
CCNYTNTGYAARTAYGGNAGYAARTGYTTYMGNAARAAYCCNTCNCAYYTNCARGARTTY
CAYCAYCCNAARAARMGNAARTCNGAYTGYYTNGARACNAGYAAYTCNATHCCNCAYAAR
AARACNTGYACNMGNGAYGARAARACNYTNCARGAYGTNTTYGARGARGTNCARCCNTTY
AGYYTNTTYYTNACNAARGTNCAYGGNATHTCNCARCARTAYAAYAAYGTNGCNGCNTTY
AGYYTNAARGAYYTNYTNTCNCCNGARTGGGGNGARYTNAARTCNTCNTGYCAYTTYAAY
TTYATGTTYGAYATHTCNTGGYTNATGGGNCARTAYCCNMGNCARTTYMGNAAYYTNCCN
GTNYTNYTNGTNCAYGGNGAYCARAGYMGNGCNGARYTNGAYYTNAARGARGCNGCNTCN
CAYTTYCCNAAYATHTCNYTNTGYMGNGCNMGNYTNGAYATHCCNTAYGGNACNCAYCAY
ACNAARATGATGYTNYTNYTNTAYACNAARGGNYTNMGNGTNATHGTNCAYACNTCNAAY
YTNATHTCNAAYGAYTGGTAYCARAARACNCARGGNATGTGGGTNAGYCARATHTTYCCN
YTNAAR---ACNAAYGAYGCNGARCCNGGNGARTCNMGNACNAARTTYAARGCNTCNYTN
YTNCARTAYYTNGCNGCNTAYGGNACNGCNAARYTNGCNATGTGGGARAARGTNATHAAR
GARCAYGAYATGTCNTCNGCNAAYGTNCAYATHATHGCNTCNGTNCCNGGNMGNCAYGTN
YTNGARCAYAARCAYTCNTGGGGNCAYYTNMGNGTNAARAARATHYTNTCNAGYACNGGN
CCNGAYCARGGNATHGTNAARAAYTGGCCNGTNATHGGNCARTTYTCNAGYATHGGNTCN
YTNGGNGCNAAYCCNGARGCNTGGYTNYTNACNGARTGGGGNCARTCNATGTCNACNTAY
MGNAARACNYTNTCNACNAAYYTNCCNGCNTCNAARYTNCAYYTNATHTTYCCNTCNAAR
GAYAAYATHMGNYTNAGYYTNGARGGNTAYAAYGGNGGNGGNTGYGTNCCNTAYTCNATH
AARACNGCNAGYAARCARCCNTGGYTNATHCCNTTYYTNAGYCARTGGAARTCNGARGGN
MGNGGNMGNTCNCCNGCNGTNCCNCAYATHAARACNTAYAGYMGNATGTCNCCNGAYGGN
TCNGARGTNGCNTGGTTYYTNYTNACNAGYGCNAAYYTNTCNAARGCNGCNTGGGGNGCN
TTYGARAARAARGGNAGYCARYTNATGATHMGNTCNTAYGARYTNGGNATHYTNTTYATG
CCNTCNGAYTTYGGNAGYAARACNTCNTTYAARGCNAGYAGYCARYTNAAYAARATHACN
GAYMGNGARAAYTGYGTNTTYCCNYTNCCNTAYGAYYTNCCNCCNGCNACNTAYGTNAAR
GGN---AARAARTCNGTNCAYYTNTTYTAYGAYGTNGTNTCNCCNTAYACNTGGTTYGCN
TTYGARGTNATGTGYMGNTAYAARACNMGNTGGAAYATHGAYYTNAARYTNMGNCCNTTY
TTYYTNGGNGGNGTNATGAAYGARTCNGGNAAYMGNCCNCCNGCNATGGTNCCNAAYAAR
GGNYTNCAYYTNTCNACNGAYGTNAARMGNYTNGCNGARTAYTTYGAYGTNCCNYTNAAR
ATHCCNAARAAYCCNGCNGARYTNATGTTYGARAARGGNTCNYTNAARGCNCARMGNTTY
YTNACNGCNYTNGAYATGAARTGYCCNGARAARGTNGARGCNGTNTCNMGNGARTTYTGG
ATGMGNGGNTGGTGYMGNGAYGARGAYYTNTCNGAYGAYGAYAGYYTNGCNACNGCNGCN
GGNAARGCNGGNYTNAAYCARCARGARATHCARGARYTNYTNGGNMGNYTNAARGAYAAR
GAYGTNAARGAYMGNYTNAARTCNGCNACNGAYGARGCNYTNGARYTNGGNGCNTTYGGN
TCNCCNATGATHGTNGTNGAYAAYGARGGNACNAARGARTGGGTNTTYGGNAGYGAYMGN
TTYCCNATHYTNGCNCARYTNYTNGGN---------------------------------
------------------------------------------------------------
------------------------------------------------------------
---------------------------------------YTNACNYTNGTNGTNAARAGY
MGNGGNGAYMGNYTNMGNATHYTNCCNTAYGTNGTNTTYGGNTTYTGYTGYYTNGGNGGN
YTNTTYACNTTYATHGCNGAYATGATHGTNGCNAGYCARTAYTCNACNGAYGAYGTNGGN
YTNTTYGTNGARGARTTYCCNCCNAARCCN------------AAYGAYGCNYTNGTNYTN
GCNTGGGGNTTYGGNYTNGAYATHACNTCNGTNGTNYTNGTNGTNYTNGGNGGNTCNTTY
CAYYTNGTNGCNGGNMGN------------------------------------------
------------------------------------------------------------
------------------------------------------------------------
------------------------------------------------------------
------------------------------------------------------------
------------------------------------------------------------
------------------------------------------------------------
------------------------------------------------------------
------------------------------------------------------------
------------------------------------------------------------
------------------------------------------------------------
------------------------------------------------------------
------------------------------------------------------------
------------------------------------------------------------
------------------------------------------------------------
------------------------------------------------------------
------------------------------------------------------------
------------------------------------------------------------
------------------------MGNGAYCCN---------AGYGARGAYYTNTTYYTN
CARAAYTCNATHCAYGGNATGATGCCNGCNTAYAARMGNATHGCNGTNGGNGAY---GCN
AAYAARGGNGGNATHCCNYTNTAYCCNGCNGGNCCNYTNATGAAYCCNCAYCARCAR---
---CCNTCNYTNGTNCCNTTYCARCARCAYCCNTCNTAYATHCCNATG------------
---------------------------------------------------TGYATHGAY
YTNACNGTNGAYATHGGNGGNGAYGAYGTNATHGAYYTNACNCARTTYAAYACNATHGGN
GAYTCNCCNGTNCARGTNTCNAGYCCNTCNMGNAAYACNGGNACNMGNMGNMGNCARMGN
GGNAGYGGNMGNMGNGGNYTNCAYMGNTCNMGNAGYAGY---------MGNMGNMGNATH
YTNGGNGARTCNATHACNCCNTCNGTNTCNYTNCCNTCNTCNTCNAAYCAYGCNGCNYTN
GAYAAYAGYGAY---------GARGARYTNCCNGAYATHCCNTTYGARATHCCNGARAAR
TGYAARCARGCNAAYGCNAGYTTYGTNAARTCNCCNCCNYTNTCNATHYTNTGYCCNATH
TGYYTNGAYGAYYTNAARCARYTNAARGCNAGYAARAARAARATHATGTCNACNGTNTGY
GGNCAYATHTTYTGYGARGARTGYATHACNAGYGCNATHMGNACNYTNMGNTCNTGYCCN
ACNTGYMGNAARAGYYTNTCNCARGCNAARATHCAYCCNYTNTTYYTN------------
------------------------------------------------------------
------------------------------------------------------------
------------------------------------------------------------
------------------------------------------------------------
------------------------------------------------------------
------------------------------------------------------------
------------------------------------------------------------
------------------------------------------------------------
------------------------------------------------------------
------------------------------------------------------------
------------------------------------------------------------
---------MGNCCNTTYAARTGYCCNTGYGGNMGNACNTTYGCNMGNAAYGARGARYTN
ACNMGNCAYCARMGNATHCAYTCNGGNTAYAARCCNCAYMGNTGYAAYATHTGYYTNAAR
AAYTTYGGNMGNAARGAYCAYYTNAAYAARCAYYTNAARACNCAYYTNCAYTCNTCNCAR
AARAARGTNCAYYTNTGYAAYGTNCCNAAYTGYGGNCARAGYTAYACNMGNTCNGAYGCN
YTNACNMGNCAYCARACNAAYGCNCAYGGNATGAARGCNAARCCNTCNAARTGGMGNCCN
CAR---------------------------------------------------------
------------------------------------------------------------
------------------------------------------------------------
------------------------------------------------------------
------------------------------------------------------------
------------------------------------------------------------
------------------------------------------------------------
------------------------------------------------------------
------------------------------------------------------------
------------------------------------------------------------
------------------------------------------------------------
------------------------------------------------------------
------------------------------------------------------------
------------------------------------------------------------
------------------------------------------------------------
------------------------------------------------------------
------------------------------------------------------------
------------------------------------------------------------
---------------------------------------MGNGTNYTNTCNGARATGGAY
GTNACNGCNCCNAGYATGAARGAYGAYTCNMGNCCNTCNTTYCCNMGNCCNAAYTGYTGY
ATHGGNYTNTAYYTNGAYGCNYTNGAYGCNMGNCCNGAYAARACNACNACNGTNGGNTCN
CARCAYGCNYTNATGATGTCNGTNATGGAYMGNYTNCARGARTTYYTNAARGGNTCNGAY
YTNACNMGNATHAARGGNGGNATGGARGCNMGNCAYATHGGNGAYGGNGTNATHYTNGAR
GGNGTNAARCAYAGYTGYATHATHGCNYTNATHTTYGAYAAYGCNCARGCNYTNGARAAY
TTYTGGATHYTNTTYAARAARAAYMGNYTNYTNTCNGCNTTYCARGAYATHYTNGTNGAY
MGNACNYTNYTNAARCAYACNAARTGYTCNAARYTNACNATHMGNGTNAARYTNTGGGAR
GAYGARATHMGNGCNTGYYTNGARGAYYTNAARTCNMGNCCNGAYAARMGNCCNGCNYTN
ACNAGYTCNGARMGNGAYYTNAARYTNATHMGNMGNGTNAAYACNTTYCARAARACNACN
CCNGARGTNGTNGTNAARGCNMGNGAYGCNGARAAYMGNTTYGARCAYAARYTNGGNGAR
TTYATGYTNACNATHAARCARATHYTNCCNCARTCNGCNACNGTNATHAARACNGTNAAR
GARTTYYTNACNAAYATHMGNATGGCNMGNGGNGTNAARAARGCNAGYTAYGARCAYATH
GAYCARTAYYTNYTNTCNYTNGAYATGYTNMGNAARATHTTYCARGAYATHGARMGNGAR
GTNGTNCAYCCNYTNYTNCARGTNCARGGNATHYTNGARAAYGARCARCARMGNTCNYTN
AARCARACNATHAARAARGCNGCNACNGARATHTCNGAYAAYYTNMGNCARGARGCNGAY
YTNCARAARGTNMGNCAYAARGARTGGGARTCNAARGTNYTNGTNMGNGARCARGGNYTN
TTYTAYGGNYTNATHAGYYTNATHCCNATGGCNGTNGAYMGNYTNACNACNATHGAYTAY
AGYGTNGAYGARTAYATHAAYCARTTYCCNGAYATHGGNATHTCNACNTCNATHGGNATH
CCNGAYTTYMGNACNCCNGGNACNGGNYTNTAYGAYAAYYTNCARCARTAYAAYATHCCN
TAYCCNGARGCNATHTTYGAYATHGAYTTYTTYCAYCAYAAYCCNMGNCCNTTYTTYACN
YTNGCNAARGARYTNTAYCCNTCNGGNAARTAYMGNCCNAAYTAYATHCAYTAYTTYGCN
MGNYTNYTNAAYGAYMGNGGNATHYTNGAYAARATGGTNGARGCNCAYGGNACNTTYTCN
ACN---------------------------------------------------------
------------------------------------------------------------
---------------------------------------------------------GAY
GAYGAYGGNGCNATH---TCNGARACNGGNTCNATHAAYTCNGARAARGAYTGGAARTCN
CARAGYCCNTCNAARCAYAARAAR------AARCAYAARCAYAARCAYAARAARAARAAR
AARAARAARTCNAGYAARGARAAR---------------------GAYAARGARAARGAY
------------------------------------------------------------
---------GAYGAYGAYGGNAARGAYGGNAARAARAAYAARGARAARGARAARAAYGGN
AARAGYGAYAARGAYGARGAYTCNMGNACNGAYAARGAYAGYTCNTCNTCNAAYTAYAAR
GAY------AARGCNAGYAARGCNAARGARAARAGYAGYGAYAAYGARAGYTCNGGNAAR
AARACNGAYAARTCNGAYTCNAARAARMGNGAYAARAARAARMGNMGNCAYGAYMGNTCN
MGNTCNMGNACNCCNAARAARTCNMGNMGNTCNMGNTCNCARTCNAARAGYCCNAARMGN
TCNMGNAARAGYCARAGYCCNAARMGNCAYMGNTAYGAYGARTGGGAYGCNMGNMGNTAY
AGYGAYGAYCAYAARMGNTCNAAR------GARMGNGAYMGNTCNAARGARMGNGAYMGN
TCNAARGARGAYGGNGGNATHGAYYTNMGNYTNCARATHGAYAARGCNAARYTNMGNAAR
ATHGCNATHGCNAAYACNYTNAAYACNATGAARTCNGGNCARCCNGTNCCNGTNCARYTN
GAYGTNGCNGCNGTNAARTCNGGNGGNAARTCNGTNGARGARYTNACNGAYTTYTGYAAR
MGNATHTCNGARAARGAYCAYGARMGNCARGARAAYGCNATHAGYGAYAGYAGYGARGAR
GAR---CCNGCNCARAGYGARGAYGAYACNYTNATHCAYCAYCCNTTYAARGTNAARGAR
GCNGGNGCNAAYATHGTNATGAAYATHMGNAAYGCNAARCARYTNCCNGTNYTNACNCCN
TCNGARAARCARGCNCARCARGCNAAYYTNMGNYTNTCNTTYCCNGTNTCNAGYGGNACN
CAYCAYMGNGCNAAYGARTCNGARTGGGTNCCNGTNGARAARACNACNGCNCCNGCNACN
TCNACNACNACNATHGCNACNACNACNCARGCNTCNACNACNGCNAARCCN------GAR
CCNTCNAAR---------AGYATHTTYCCNACNGTNGARAARAGYGTNGAYATHGGNTCN
ATHATHTCNGARMGNYTNCARGCNGTNMGNAARYTNCARCARAAYCCNTAYGAYGTNCAR
GCNYTNAGYTCNATGCAYAARGCNCARGARAARGCNAGYCARTGGGCNCARTCNAARTTY
YTNCCNGGNCARTTYACNGGNAGYACNGGNGCNCARGTNATGTCNCARCARGARATHATH
GGNGAYAARMGNMGNCARGCNTGGGTNAARAAR------------------------ACN
CAR------------------------------TTYGGNTGGMGNCCN------------
------------------------------------------------------------
---------------------CARCARGCNGCNMGNGCNCCNYTNGCNCAYAARCAYCCN
GTNTCNGCNYTNATGGAR---------TTYTGYAAYAARCAYCCN---------------
---------------------------CCNTCN---TTYACNGTNGTNTCNGARAAYGGN
CCNGCNCAYAARAARTGYTTYYTNTTYAARGTN---------------------------
------------------------------------------------------------
------------------------------------------------------------
------------------------------------------------------------
------------------------------------------------------------
------------------------------------------------------------
------------------------------------------------------------
------------------------------------------------------------
------------------------------------------------------------
------------------------------------------------------------
------------------------------------------------------------
------------------------------------------------------------
------------------------------------------------------------
------------------------------------------------------------
------------------------------------------------------------
------------------------------------------------------------
------------------------------------------------------------
------------------------------------------------------------
------------------------------------------------------------
------------------------------------------------------------
------------------------------------------------------------
------------------------------------------------------------
------------------------------------------------------------
------------------------------------------------------------
------------------------------------------------------------
------------------------------------------------------------
------------------------------------------------------------
------------------------------------------------------------
------------------------------------------------------------
------------------------------------------------------------
------------------------------------------------------------
------------------------------------------------------------
------------------------------------------------------------
---------------------------------------CARGCNGARGARYTNGGNTGY
GARGGNAARGTNGARGARTCNCARGGNGTNATGAARYTNGTNGAYCARYTNAARGARGAR
MGNCARGTNYTNGAR------ATG---CARATGGAYGAYGGN---GGNCCNATGATGAAR
CARATGGARGTNTGYGARGTNTGYGGNGCNTTYYTNATHGTNGGNGAYGCNCCNCARMGN
CARGAYGARCAYYTNATGGGNAARCARCAYGCNGGNTAYGCNCARGTNMGNAAYGARATH
GARMGNMGNAARCARAARGCNMGNGARGARATHGARGCNMGNGARGCNAAYGARAAYCAR
ATGMGNYTNGARMGNGARGGNMGNGARYTNGARMGNCARMGNGARMGNGARGARAARMGN
ACNAARGAYMGNGAYGGNGAYMGNMGNAGYGARMGNGAYMGNGAYAARMGNMGNMGNTCN
MGNAGYMGNGARMGN------GGNAARGAYMGNMGNMGNTCNMGNAGYMGNGAYMGNMGN
MGNMGNMGNAGYTCNAGYMGNGAYMGNAARAGYMGNMGNAGYMGNAGYMGNGAYMGNGAR
MGNAARMGN---------AGYTCNAGYMGNGGNAARAARTCNMGNMGNTCNTCNAGYMGN
GARMGNMGNAGYAGYMGNMGNTCNAGYMGNGAYMGNAGYTCNMGNAGYAARGGNMGNTCN
GGNTCNAARGARAARGTNGAR---------------------------------------
---------------------------------------------------ACNATHACN
AAYCARACNYTNGTNAARMGNTGYCCNCARGAYTTYATHCARYTNYTNTCNGARAGYYTN
AAYGGNAARGARACNAAYAAYTGGMGNAARYTNATGGGNTAYACNGARTGGAAYTAYGAY
AARATHACNAARTTYTCNAAYMGNAGYCAYGAYCARGGNTAYTTYTGYAGYATHYTNAAR
GARCARAGYTTYCARCARTAYACNATHGARCARYTNAARGARGAYYTNGAYAARATHCCN
MGNMGNGAYGTNYTNGCNGAY---------------------------------------
------------------------------------------------------------
------------------------------------------------------------
------------------------------------------------------------
------------------------------------------------------------
------------------------------------------------------------
------------------------------------------------------------
------------------------------------------------------------
------------------------------------------------------------
------------------------------------------------------------
------------------------------------------------------------
------------------------------------------------------------
------------------------------------------------------------
------------------------------------------------------------
------------------------------------------------------------
------------------------------------------------------------
------------------------------------------------------------
------------------------------------------------------------
------------------------------------------------------------
------------------------------------------------------------
------------------------------------------------------------
------------------------------------------------------------
------------------------------------------------------------
------------------------------------------------------------
------------------------------------------------------------
------------------------------------------------------------
------------------------------------------------------------
------------------------------------------------------------
------------------------------------------------------------
------------------------------------------------------------
------------------------------------------------------------
------------------------------------------------------------
------------------------------------------------------------
------------------------------------------------------------
------------------------------------------------------------
------------------------------------------------------------
------------------------------------------------------------
------------------------------------------------------------
------------------------------------------------------------
------------------------------------------------------------
------------------------------------------------------------
------------------------------------------------------------
------------------------------------------------------------
------------------------------------------------------------
------------------------------------------------------------
------------------------------------------------------------
------------------------------------------------------------
------------------------------------------------------------
------------------------------------------------------------
------------------------------------------------------------
------------------------------------------------------------
------------------------------------------------------------
------------------------------------------------------------
---------------------------------------ATGGCNGCNGTNGARYTNGAY
CCNATHTTYGTNAARGCNYTNAARYTNYTNCARTCNAARTCNAARGAYAGYGGNCCNCAR
YTNAARGCNATGYTNGAYGAYGTNATHGCNCARMGNAARGGNYTNAARACNGTNTCNCAR
GCNGGNGAYTTYGAYTCNAAR---TCNACNAARGGNAARGGNGAYGTNGAYYTNAARMGN
AARGAYGCNGARAARMGNGTNYTNGAYAARGGNGCNAARGAYTCNTCNGARCCNGAYGTN
AARAARTCNAARYTNGAY------------CARTCNTCNAARCARAARGARAARGAYAAY
MGNGAYAARGARMGNGARMGNCARAARAARGARAARGARAARAARGAR------------
GARGCNCARMGNGARAARGAYMGNGCNGARAARGARMGNAARGARAARGARGARGCNTCN
AARCAR---------GARGCNGARATHATHAGYGAYGAYGAYGARCCNGCNCARTCNATG
GAYGCNGGNGAYTTYGCNMGNGAYYTNGGNATHAAYTGYGTNGTNTGYMGNCARTTYGAY
GTNACNTCNGGNAAYCARYTNGTNGARTGYCARGARTGYCAYAGYYTNTAYCAYCARGAR
TGYCAYAARCCNCCNGTNACNGGNCARGAYGTNAGYGAYCCNMGNTTYGTNTGGTAYTGY
TCNMGNTGYACNAARTGYTTYAARAARATGATGGCNCARAARCCNGTNAAR---CCNGCN
AARCCNAGYACNCCNYTNGCNTCNTCNATHAARGARTCNACNTCNTCNATHTCNAARAAY
AAYAARATGGARTCNGAYTCNGGNAGYCARGCNTTYMGNMGNATHGAYCCNAARGCNATH
GTNACNCCNAARGAY------------CCNGGNATGTCNAARGGNATGGTNGGNYTNGCN
GGNYTNGCNGCNAAYYTNACNAARCCNMGNGGNGARTCNAARATGTCNTCNTCNYTNAAR
AARTCNGARCAYAARAGYGAYACNTCNAARTCNATGGGNACNAARYTNGARACNATHAAR
YTNGGNAGYAGYACNAARCARGARAGYGGN---------ACNAARCCNTCNYTNTCNTCN
TCNAAYAARAAYGAYAGYMGNAARGCNGAYYTNACNACNAARTCNTCNTCNAAYAARGAR
GARCARGCNAARGARGGNAAR------------AARTCNGAYGTNCCNAARCARAARTCN
GAYGARAARAARCCNACNGAYAGYTCNTCNAARAARGARGAYAARAARGARAARTCNGAR
TCNGGNAARTCNTCNTCNTCNTCNTCNTCNAARGAYGAYAARAARTCNGAYTCNMGNAGY
AARTCNGGNYTNTCNCCNGGNAGYGCNTCNGCNGCNGAYCCNAAYTCNCCNATHAGYGGN
GARTCNGGNACNAGYGGNGGNAGYAARAGYAGYAAYAARCARGCNATGGCNAAYYTNTCN
ATGGTNACNGCNAAYAARMGNATHCARATGATGAARAARAARGCNCARACNAARCCNCAR
GARAARATHGTNCAYATHAAR---------------------------------------
------------------------------------------------------------
------------------------------------------------------------
------------------------------------------------------------
------------------------------------------------------------
------------------------------------------------------------
---------------------GAYCAYGTNATHATHGGNGGNCCNGAYACNGCNAAYAAR
ACNTCNTTYGTNTTYCARGCNGCNGTNTCNGCNGCNACNGCNGGNTCNAARGTNGTNCAY
ATHTGYACNCAYCCNATHTCNAARYTNCCNACNCCNATHCAYGGNATGCCNATHCCNGAR
CCNGCNGTNATGAARAAYGTNGAYTTYYTNTAYTTYGARGAYAGYACNGAYYTNATHGCN
TAYTTYGCNGGNGTNCAYGTNAARAARAARYTNCCNAGYTAYATHATHGTNGARGAYATH
YTNTCNTAYGCNTCNCARAARCARGAYAARCCNGTNGARAARAGYYTNGCNCAYYTNYTN
GCNYTNATHGCNAAYTCNMGNAGYTGGATHGCNAGYCAYAAYGARACNGGNAARTGYCAR
GTNYTNYTNACNGCNCCNTCNMGNATHAARTCNATGAARAAYGTNYTNTAYMGNTTYAAY
TAYCARYTNGCNYTNTAYGARGGNCCNTCNAARGARAAYACNTTYTCNTGYATHTCNTTY
CARGGNGCNACNGCNAGYACNTCNYTNACNTTYCARMGNCARAARAAYAGYYTNATGYTN
CAYGAYGTNTCNGTNACN------------------------YTNATHCARATHAARACN
GCNGAYGARAAYGARGTNTTYMGNMGNATHGARTCNTTYATHMGNAAYAARMGNAAYGAR
GTNAAYGARMGNAAYATHMGNGARTTYATHTCNCCNACNGAYTCNGAY---GARAAYAGY
TGYGCNMGNGTNGAYGCNGTNTAYATHCAYMGNGARGGNATGAARAGYCAYATHAAYYTN
AARACNGTNGARAAYGCNTAYGGNCCNCARACNMGNYTNMGNCCNCAYTTYAAYAAYGAR
GCNCARGCNTGGGARATGCCNGCNGAYGTNCARMGNGCNGARGCNYTNGARGARMGNATH
GCNAAYATGGARTCNCAYYTNAAYATGTCNGGNGGNCCNAGYAGYATGCAYCARMGNATH
AARGCNYTNGARGARMGNATHAAYTTYYTNGARGGNATHTCNCCNGARTAYTTYACNAAY
GGNATHCCN---------------------------------------------TCNATH
GTNCCNACNAARCARACNACNGTNGARATHGCNGGNCAYAAYACNGAYATHGTNGTNAAY
AARTTYGAYGAYMGNYTNTTYATHATHGTNACNCARTAYCARAARATHGGNACNYTNATH
GARGTNTCNMGNGAYGTNATHTCNGAYGARGTNCARGGNYTNATHCCNATGTTYTCNACN
AAYGTNATHYTNGGNAARGAYGARCCNYTNACNCAYGTNATGGCNAARACNATHGTNACN
GCNYTNAAYCCNCCNATHCCNGTNYTNYTNGGNYTNGCNYTNMGNGTNACNACNCAYGAR
ACNGTNCARGCNATHATHCARCARATHAARTCNTGYYTNATGGCNACNAAYATGCAYTTY
GARGCNMGNMGNMGNCARATGGTNYTNGAYAARGCNCARATHGCNAARGARAARATGGCN
TTYGCNCAYCARTCNAAR---CARAAYGTNTTYYTNGAYGARCCNGCNTCNAARCCNGAR
ACNATHGTNTGYACNGAYCARGGNCARTTYTAYCARACNMGN------------------
------------------------------------------------------------
------------------------------------------------------GCNGGN
TAYAARGTNCCNCAYAARACNYTNATHTCNYTNGTNTTYMGNTTYGCNGAYGARMGNGGN
CARATHAGYYTNGAYAAYTTYYTNGCNYTNATGGCNMGNYTNATGAARACNTTYAGYACN
TTYCARAAYTCNCARMGNGAYGGNGTNGCNTCNTTYTCNYTNGAYCARTGGYTNGAYMGN
TGYYTN------------------------------------------------------
------------------------------------------------------------
---------------------------------------------------ATGCCNAAR
TTYTAYGARGAYGTNGAYGAYCCNAAYACNAARCCNMGNMGNGCNTGYGARGAYATHMGN
GAYGAYYTNYTNGARTGYYTNYTNAARAGYGAYTGYTGYMGNAARGARAARAARACNCCN
MGNGARTGYATGGGNMGNGTNGGN---------GAYGCNTCNGTNCCNGAYGARTGYTAY
AARYTNMGNGTNGCNTTYTTYGARTGYMGNMGNTCNATGYTNGAYATGMGNACNMGNTTY
MGNGGNMGNAARGAY---------------------------------------------
------------------------------------------------------------
------------------------------------------------------------
------------------------------------------------------------
------------------------------------------------------------
------------------------------------------------------------
---------ATGCCNAAYACNGTNAARGGNGAYAGYAGYGGNGGNYTNTCNAGYGGNGAR
GGNGCNGCNATHGGNATHYTNGTNATHATHTGYATHGTNGGNGCNGGNGTNGGNGTNTTY
GTNTGYTAYMGNAGYAAYAAYATGACNACNMGNAGYTTYMGNGARTTYYTNTCNGGNGGN
GTNMGNTAYAARACNTAYACNAAYGCNACNTAYAARGAYGAYGARGTNGTNATGGGNAAY
---GAYAARTCNAAYAARAAYGCNGTNCARGCNAARATHAAYMGNGARAARAARAARGCN
TAYATHAARAGYYTNGARGAYGARATHAARGCNYTNMGNGCNGAYAAYGARAAYYTNAAR
TCNGARAAYACNGCNATGAARAGYMGNGTNGGNGGNYTNGARCARGARACNGARTAYYTN
AARTCNGTNYTNGTNAAYTCNAGYTCNYTNTCNGGNYTNYTNAARAAYATHTCNAAYGTN
AARGARGTNAARYTN---------------------------------------------
------------------------------------------------------------
------------------------------------------------------------
------------------------------------------------------------
------------------------------------------------------------
------------------------------------------------------------
------------------------------------------------------------
------------------------------------------------------------
------------------------------------------------------------
------------------------------------------------------------
------------------------------------------------------------
------------------------------------------------------------
------------------------------------------------------------
------------------------------------------------------------
------------------------------------------------------------
------------------------------------------------------------
------------------------------------------------------------
---------------------GTNTTYGTNGCNGCNCAYGCNGGNGCNGGNAAYCAYTCN
AARAARAGYGARGCNCAYGTNMGNTGYYTNTGYAARATGGCNTGYCARCARGCNGTNTAY
ATGGTNACNGCNAARAARAGYGCNATHGARGCNGCNACNGCNGCNATHATGACNYTNGAR
GAYGAYGARAARACNAAYGCNGGNTTYGGNTCNAGYATGACNGARACNGGNGAYATHGAR
TGYGARGCNAGYATGATGGAYGGNMGNACNYTNMGNTTYGGNGCNGTNGCNGCNYTNTCN
GGNGTNAARAAYGCNATHCARGCNGCNAGYYTNYTNATHACNGAYCARGAYAARGGNCCN
YTNCCNTTYGGNMGNGTNMGNCCNAGYATHYTNGTNGGNAARGGNGCNAARTCNTTYTGY
CAYGARCAYGGNATHGAYACNAAYTAYAAYCAYATHTCNAARGCNGCNTTYAARACNTAY
ACNMGNTAYAARMGNAARTGYCARYTNACN---TCNTCNGAYGCNTCNAGYGARAARMGN
MGN---------------------------------------------------------
------------GGNTCNATHGTNGARAARTCNGAYGAR---------AARYTNTCNAAY
TCNATHCAYGAYACNGTNGGNGTNATHTGYATHGAYGARGARGGNAAYATHGTNGCNGGN
TCNTCNAGYGGNGGNATHTGGYTNAARCAYCCNGGNMGNGTNGGNTCNGCNTCNGTNTAY
GGNGCNGGNTGYTGGGCNCARAAYCARACNGARTAYGGNGARCCNGGNGTNGCNGTNYTN
ACNTCNGGNTGYGGNGARCARATHATHCCNACNYTNYTNGCNAARACNTGYGCNGARGGN
ATHCARCAYTCNGAYCAYACNGAYCARACNYTNTCNGARGTNTTYAARAGYGARTTYYTN
GAYTCNAARTTYYTNACNCAYCARCCNGARAARATGGGNGGNGTNYTNGCNGTNAARTAY
ACNGAYTTYCCNGARGGNMGNAARGTNGARGTNTCNTGGGCNCAYTCNACNCAYTCNTTY
TGYATHGCNTTYATHGGNGGNGAYCARTCNTAYGCNCARGGNYTNATGTCNMGNATGGAY
TCNGAYAGYACNTTYGGNAARTCNGTNATGGTNGGNTGYCAYGTNCAYTAYYTN------
------------------------------------------------------------
------------------------------------------------------------
------------------------------------------------------------
------------------------------------------------------------
------------------------------------------------------------
------------------------------------------------------------
------------------------------------------------------------
------------------------------------------------------------
------------------------------------------------------------
------------------------------------------------------------
------------------------------------------------------------
------------------------------------------------------------
------------------------------------------------------------
------------------------------------------------------------
------------------------------------------------------------
------------------------------------------------------------
------------------------------------------------------------
------AGYACNAAYCCNYTNGTNMGNGCNATHATHACNACNGCNACNGGNATHATHTTY
GGNATHGCNYTNGARAARGGNMGNGTNTTYGARCCNCARGTNATHMGNGAYCARATGYTN
TTYAARMGNTTYGGNATGATHAARATGTTYYTNTCNGCNTCNGCNATHGGNATGGTNTGY
TTYTCNYTNYTNAGYGTNYTNCCNCARACNATGMGNAARTTYGGNYTNACNGTNCARAAY
TAYCCNGAYGGNTCNGGNYTNAARTCNGTNTTYGGNGTNGTNACNGGNGCNGCNATGYTN
GGNGCNGGNYTNACNATHGCNGGNGCNTGYCCNGGNACNATHTTYGTNCARYTNGGNACN
GGNGTNCCNAAYGCNTGGYTNACNGTNYTNGGNGGNYTNTGYGGNGCNATGYTNTAYGCN
TTYACNAAYYTNTCNYTNCCN---TCNATHTTYTTYAARGARAAYMGNAAYCCNAARTCN
ATGAAYGAYYTNYTNAARGTNTCNTAYYTNCARATHGCNATHCCNATGTCNTGYGTNATG
GCNTTYACNGTNYTNGGNATHGARTAYTTYACNCCNTGGGARACNGARGTNCARGARTCN
YTNYTNACNGGNGGNATGATGATGGCNGGNGCNTGGCCNCCNTTYATHGCNGGNATGATH
ATHGGNTCNYTNCARATHCCNACNGTNYTNGCNAAYGARGAYGGNYTNGGNTCNGCNMGN
AGYTAYGTNACNGTNGCNTCNCARYTNGTNCCNACNAGYYTN---------GTNAAYMGN
[truncated: 13,908,091 more chars]
