# Supplementary material for: Relationships within Cladobranchia (Gastropoda: Nudibranchia) based on RNA-Seq data: an initial investigation
Source: R Soc Open Sci. 2015 Sep 23;2(9):150196. doi: 10.1098/rsos.150196 (PMC4593679; doi:10.1098/rsos.150196)
Supplement: nt123_data_matrix.txt [file rsos150196supp18.txt]

>albocrusta
------------------------------------------------------------
------------------------------------------------------------
------------------------------------------------------------
------------------------------------------------------------
------------------------------------------------------------
------------------------------------------------------------
------------------------------------------------------------
------------------------------------------------------------
------------------------------------------------------------
------------------------------------------------------------
------------------------------------------------------------
------------------------------------------------------------
------------------------------------------------------------
------------------------------------------------------------
TTCAATAAGGTCACCGTTCTTCTCACAGCTTTCATTACCATTGAGAGATGTATTTGTGTC
GTGACGCCACTCAAAGTCAAATCAATTCTAACCCCGACGAGAGTTAAATCTATCGTTATA
ATGTGTTACATCGCTGTTGGAATTACAATGGGACATGCGTACTATCTTCAAAACTTAAGA
TGGATGTTTATTCCTACATATTTATCAATGTATGTAGACCCTTCATTTCAGTTTATTCTT
ATAATATTTGCGACTTTGTTTTTAGCCAAAAGTCTTACGAAATCCGTCAAGTGGAAAAAG
---------AAAATGAACGATTCTTCTTCATCGTCAATTACCAAAGAGAGAAAAGTAGTG
CGTCTAGTTTTTGCGATTGCCGTGGTGTTTTGCCTTTTCTCTCTTCCGACTGCAATGGTT
TCATTGATGTATGCACTAGTTGATAGTTTTAAGTTTGGTGGGAAAGACGAAACAGTATTT
GGTGTATTTGCACAAATGGCAACAATTGCTATGGGGCTGAATTCCGGTATAAATCTATTT
ATTTATTACCAGAACAGTTCAAGTTTTAAACGAGCTTTTGATCAGACATTT---------
------------------------------------------------------------
------------------------------------------------------------
------------------------------------------------------------
------------------------------------------------------------
------------------------------------------------------------
------------------GGATTCCAATCAGATGCCCTATTGGTTCCCAAACACTGTGAG
TTTGACCACAGTGCCGACATTAGTCAGTGTCGGGAATTCTCTCATTGGAATAGCGTGGCC
GAGGACAAGTGTCTTAAGAAAGGAATGCACTTGGAATCGTTTGGGATGCTATTATACTGT
AAACCTTTAGGACACTTCAACGGAGTGGAATATGTTTGCTGCCCCAACCCATCTGACACC
CGAATCCAC------CCAGAACCCAAAGACGATGACAAACCAGACAGCTGG---------
------------GAAGATGATGAAGAAGATGATGAAGATGAAGACAGCGAT---------
------------GAAAGTGATGAAGATAAGGATTCTGAGGCTGTTGATGATGAAGACAGT
GCC---------------------------------------GACGTGTACGAGGCTTAT
CTCCGAGGCCTTCCTCTCCCCGACATCTACATCAATGAACACCAGCAATACTTGGCTGCA
AAGGCCCGTATGATTGTGGTACAGAAGAAGAAAGAATCCAAGTTGTTGGATCAATTTGAG
GAATCCCAGAAAGAGATGGACAAAGTTCGTAAGACTGACCCAAAGGCTGCCAACAAGATG
AATGACGAGATTGCCACACGTTTCAAACACCTTTATGAATCGTTCAAACAAGAAGACGCT
GCAGAAAGACTCCAATTGGCAGCCCTTCATCAACGCCGTGTGTTGGCTAACTTGAATGAA
AGGAAGAGAGAAGCCATGGATAAATACTTACAGTCTTTGGAAGATGAAAATGTTCCTCAT
GTGATGAAATACTTGAACAACTACATCAAGGCTGTTGAGAAAGATCGTCTCCATACCGTC
AACCATTTTGAACATCTCAAAATTTCCGACCCCAAAGAAGCTCTTCGTGTCCATCCTCAT
CTTATTCGCCATTTGAAACTGACAGAGATGAGAATAGACCAGGCTATGGAGATGTTGACT
CATTACCCAGAAGTAGAGAGATCTGTCAGACCTGAAATTGAGGACTTCTTGAAGAGTTTC
AATGACATTGCAGACCGTATCAAGAAGGTTGTGTTACCAGTTCCCGTGGTACCTGAAGAC
TCTTACAGCCAAGACCAGTCTCAAAGTCAATCGGCATCGGAATCCGAGTCAGCTTCAACA
TCCGAGGACAGAACCAGTGAAGAC------------------AGTAGCTACAACTCTGGT
ATTATT---------------------------------------GAC------------
---------------------------GACGAGGTGCAGGAGAACGAGCACAGCTATGAG
GAACATCACTTTGAAGCTAACGCAAGGGCTGATACCCACAGCGTTCAACACAACTCTGTT
AGCAGTAGCAGCTCATCGAGTGGGGGTCTTGGAAGTACCGTTGGTATTGTCCTTGGTGCT
ATCAGTGTGATGGTGATTGTGGTGGTTGCCGTTGTCATGGTGAGACACAACAAAAACAGA
CAACCTGTATCACATGGATATGTAGAGGTTGACCCGTCGGCCTCTCCAGAAGACCGTTAC
TTGGCCAACATGCAGATGAATGGGTATGAAAACCCGACATACAAGTACTTTGAGGATCCT
CCTAAAGACAAACTGTACAGGCAAGTGACTGTAGAGGTCAAAGGTCATGATCCTGCTGTC
ATCAACAGTTATCAGAAATTCACCACTATGGCAGCGGAACAGTTGGGGATCACCATTGCC
AGCATATCTGAGCCTCCAAAAGTGATCACACGCAAAAGTTTGTTAAAGTCTGTGTTTATA
TTTAAAAAACATCAGCACCAATATGAACAGCGTACTTTATTCAGAGTGTTTGAGTTCAAA
CATTTGACAGAATCAACAGCTCTCACTTTCCTTGAGTATATCCAAAGAAATCTTCCCGAA
GGAATGGCCATGAAAGTTACAAAGCGTGAGCTTCAGCCAATTCCTGACCATCTTAGACCG
CCTGAACAGTCTAGACTTGGAACTGAAGCATCAAGTGACTACTTCAATGTCATGCTTGGT
TCACAGCTGTTGTATAAGTTTGAAAGACCACAGTATAGTGAGATTGTTCAAGAACACCCA
GATAAGCCAATGTCCAGTATTTATGGAGCTACACATCTACTTAGACTCTTTGTTCGTCTT
GGTGCAATGCTTGCTTATACAACTCTAGATGAAAGAACAGTCCATATTTTACTCAATCAT
GTCCATGACTTCCTTAAGTATATGTCGAAAAATGGCTCCAATTTTTTCAAGACATCAAAC
TACGAAATTGCCACCCCTGATTATCACAGAAAGGCGATA---------------------
------------------------------------------------------------
------------------------------------------------------------
------------------------------------------------------------
------------------------------------------------------------
------------------------------------------------------------
------------------------------------------------------------
------------------------------------------------------------
------------------------------------------------------------
------------------------------------------------------------
------------------------------------------------------------
------------------------------------------------------------
------------------------------------------------------------
------------------------------------------------------------
------------------------------------------------------------
------------------------------------------------------------
------------------------------------------------------------
------------------------------------------------------------
------------------------------------------------------------
------------------------------------------------------------
------------------------------------------------------------
---------------------------------ACCAAGCAGAGATGGATTCCATTGGAA
TCAAACCCCACAGTTTTGAACAAGTATGTACACAATCTTGGAATGGACAAAGGCTGGAAT
TTTGTTGATGTGTTTGGTCTTGATCCTGACCTCCTGGCAATGGTACCTAGACCAGTAGCT
GCCGTTGTTCTTCTCTTCCCAGACACTGACAAC------------GATGAAGAGAGCGGT
GAGCTGATGAAAGACCTCCCTGATGATTTGTACTACACAAAACAGACAATTGGCAATGCA
TGTGGAACAGTGGCTATAGTACATGCACTAGCAAACAACGCTTCCCGGATTGGCTTTGAT
GCTGAGAAACATTTCTGCACATTCCTTTCTTCTACGAAGTCACTTAGTCCTGAAGACAAG
GCCAAGCATTTAGAGGAGGATTTGCAAATGGGATCAGCTCATGAAGAAAGTGCCCAAGAA
GGAGACACAGCGGCACCTGCAGCATCAGAAAAAGTGAAATGTCACTTTATTGCTTTTGTC
AATTTTAACGGTTCCTTGGTAGAACTTGAYGGAYGWAAAGMKRGYCCRGTGACTCAYGGC
YCCACMAAGGAGGATTCWTTCATTGAGGATRCTGCWGTTGTRATMAAAAAATTTATSGMY
CGCTGCCCA---------------------------------------------------
------------------------------------------------------------
------------------------------------------------------------
------------------------------------------------------------
------------------------------------------------------------
------------------------------------------------------------
------------------------------------------------------------
------------------------------------------------------------
------------------------------------------------------------
------------------------------------------------------------
------------------------------------------------------------
------------------------------------------------------------
------------------------------------------------------------
------------------------------------------------------------
---------------------TATCCAGACGACATGTTGGGCTATGACCTGGTGGCCCAG
GAAGACCCAAACCATACTTTATTGTATTACATCAAACAGTTACTGTATGCTGGTCAGTTA
AAGCCTCCTTTTGATTTGCCGTTCTTCTTCCATGCCGCCGAGACAAATTGGCAAGGTACG
GGAACAGACGACAATTTGATTGATGCCATCATATTGAACACGACTCGTATTGGACACGGC
TATGGCTTGAGTAAACATCCAACTTTAGTTAAAGAAATTAAAGCCAGGGACATTGCTATT
GAAGCAAACCCCATTTCTAATCAGCTTCTTGGTCTGTACAAAGATCCGAGAAACCATGCC
TTAGTTCCCTTGATGGCCGATGATTTCCCCATTGTCGTGAGTTCAGACGACCCCGTGGTA
TGGGAGGCTGCTCCTCTCTCCAGTGATTTCTACATTGCATTCATGAATATGTGCGGGGAG
AATAACTGTCTTCGATTCCTGAAACAGCTGGCCATGAATTCATTCAAATACAGCGGAATG
TCAGATGTGGAGAAAAGCAAAGCTTTGAAGTTGTGGCAAAAGAAATGGGATGAATTCATT
------------------------------------------------------------
------------------------------------------------------------
------------------------------------------------------------
------------------------------------------------------------
------------------------------------------------------------
------------------------------------------------------------
------------------------------------------------------------
------------------------------------------------------------
------------------------------------------------------------
------------------------------------------------------------
------------------------------------------------------------
------------------------------------------------------------
------------------------------------------------------------
------------------------------------------------------------
------------------------------------------------------------
------------------------------------------------------------
---------------------------------------------------------TGT
CCAGGATGGAGTGATTGTCCTTTGAGAGCACAGAGCACTTTCTGGGCCGCTGCTTCCACT
CATTTTGCAGCCGCTGCCAGTGGGGATGTCTACGTGATGCTTGATGGGTCGGATGTCAAA
GCGTACAGGAATGACAGTTTCTTCAGACAATATGAACTACCAAACCTCAACTCTAAAGTG
TCGTCTGTCAACGTTCTACTTATTCACCATCTTGATAAACCACGACTGGAGACTTGCAAG
ACGGGCAGTTTGGTTACTATGAAAGCAGATGTTGAAAGTCGTGGCTTAATATTCAAGTGT
GAAGATGACCCCGAGGCCATCATGTTCCTTCTTTGTTCCGACGATCCCGATAACTCTCAA
TGTAAG------------------------------------------------------
------------------------------------------------------------
------------------------------------------------------------
------------------------------------------------------------
------------------------------------------------------------
------------------------------------------------------------
------------------------------------------------------------
------------------------------------------CACAAAGGACGTAATAAT
CATCTTNNNAAGGCTGAAAAGGCTTTTGCCAATGATAGCTCTCTTCAACCAGAGACTAAA
GCTATCATGCGTTGGCTTACAAGCATTGGCTTTGTACTGTCCGCTAATCTGCATGGAGGT
GATGTGAAAGCCAACTATCCTTATGATGAAACAAGATCTGGCAAAATGCAGGAATATACG
GCTTGTCCTGATGACCATACTTTTGTGTTTTTAGCAAAATCCTACGCAGAGGCCCATCGC
ACTATGGCTGATCCTGCCCGAGTTCCATGTGATAAAGACGGAGACAACAAACCCATTACC
AATGGAGGCATGTGGTACTCTGTTGCCAAGGGAATGCAAGATTACAACTACTTGAACACT
AATTGTTTTGAAATCACTTTGGAACTCGGATGTGATAAATTTCCCCCTCCATCTGAATTA
GAGCAATTCTGGGTTGATAATGTTGGAGCATTA---------------------------
------------------------------------------------------------
------------------------------------------------------------
------------------------------------------------------------
------------------------------------------------------------
------------------------------------------------------------
------------------------------------------------------------
------------------------------------------------------------
------------------------------------------------------------
------------------------------------------------------------
------------------------ATGGCCGATCTCATCCATAAAATATTCGGCCCTAAA
CATGGGAAAAGCGCCGATCATGGAAAACAGTCTACGGAGCCTGAAGGCTATACTAAACAG
CAACATGAATTTTTTAAAGAGTTTCTCGCC------------------------------
------------------------------------------------------------
---------------------------------------------CCCATTCATTGCTGG
ATGCCGGCAGAGTACAGTAAGAAACAGTTCAGAAAGTATTCAGAGAGTTATTGTTGGATA
CATCCTATGTATAATATTCCCATGGATGACTCTATTCCATTTCAACACGAGGACAGATGG
TATAACGACCTTGGCTACTACCGTTGGGTTTTCATCATGTTTCTCATTCAAGCCTTTTTC
TTCAAATTACCAAACGTATGCTGGACGGAGTTAAAAAACTACTCAGGTTTGAATGTGTCA
AAGGTCGTTGCAATGGCGTGGGAAACCTCCATGATGACACAAGAAAAACGAGACGAGACG
ATGGACCACATCGCCATATTCATTGACCGCTGGCTGAAGACGTATTCACATTATAAGTTC
AGCGCCATTACACAGTTCAGAGATAAATTTTCCAGTATTATATTTTGTTTCGGAAGAAAA
ACGGGGAATTACTTAAGCGGTCTGTACTTGTTTACAAAATTCATGTATTTCGCAAATATT
ATCGGACAGTTTTTCCTTGTGTCCAAGTTTCTCGACCTAGATTTTTGGGGATTCGGTTTT
CAAGCTTTGAGCGTGTTTCGAAAGAAAGGGAAGTGGGAAGATCACTACAATTTCCCACGC
ATCGGTTACTGCGACTACAAAATCCGACAACTGGAGAACCGCCTGCCTTTTACGGTTCAG
TGCGTTTTATCCATCAACATGTTTCTGGAGAAGATGTACTTGATTCTGTGGTTTTGGATG
ATGATGATGCTGGTTTTTAACATCATCAACCTGACCCAATGGCTCTACCGCGCCCTGCTT
CCAAACACGGGACGTACTTTCATACAGAAATATCTAAAACTCCTCGGCATCGACAAGAAA
TCCAACAAGAAACTTTTCGTCAAATTCGCCCGCAACTATCTTAGAACGGACGGAGTGTTC
ATGCTTCGGATTGTGGCCACCAACACCAGCGAGATTCTAACCACGGACCTTGTGAAACAT
TTGTGGAATAAGTTTAAAGAGAGGCATGGAGTGGTTGAGGAAGTACCCGCTGGAACAAAT
GGAGGCGTGCCGTCTGTACCGTCCGCTCCTCAGGTTCAAGATAATGACGATGATTTGCCT
------------------------------------------------------------
------TCTATCCCCACACGATCAGCAGAAGACACATTACAGGATGCATCATCGTTAGTG
TTAGACAAACGACCCAAATATATGGACACAAGGAGGGATCTCGACATTTTCAAGGACCTT
GTTTTGATGAGTTTACAAGAGCTGGTTGATGAAGGCCGTCTCGAATCATCCATTCTCCCC
GAAGAG------GACAGAGAGACGAGTAAACCCGTCGAAAAGAGAAGATACATGGGACTT
TGTATGCACCGCCAGGCCAATCAGTATATCCCATTCCCCTGCCTCAGAACAGGACGTATG
AAAGCCACGTTGTGCATTTGTCTGGTCTTGTTCGCCACGGTGTTTGCCGACAACTATTTG
TGT---CCTAAAGACGGGGGGATATTTGACTGTTATGAATATGCTAAAACCCGGAGAAGT
TGTCTAACCGATGCTAGA------AGAACTGTCGTCGTCTGTGGATTTTGCCCCAAAAAA
TGGGAATTCTGCGTAACCAGGGGAAAACTTGAGAAATCTAAAAGACCAGAAGAAGATTGT
GGAGCCGATTACGAATCTACCCCATGCACGGCTAAAAACTCATAT---------------
---------------------------GCTGATGGGTTTGCATTCTACAGAGGAGATATC
CCTAACGGCTTTAACGTCGCAGATCCGTGCCATCCTGGAAAAACTATTGCTGGTGTTGGG
CATGTCAGTCCTATTGGAGGTGGACCTAACAATCAATTTGGTGTGGACTTTAGATACGCT
GGTCACCTATGGACCAAAACTCTGTGCAAACAAGATTCAGATGGCGACGGTGTAGCTAAT
GGTGAAGAACTTGGAGATCCCGACTGTGTGTGGAAGCTAGGTGACATTCCAGCCAGAACT
ACAGACATTACACACCCAGGAATTGATAATGACAATCCAGGGTGT---------------
------------------------------------------------------------
------------------------------------------------------------
------------------------------------------------------------
------------------------------------------------------------
------------------------------------------------------------
------------------------------------------------------------
------------------------------------------------------------
------------------------------------------------------------
------------------------------------------------------------
------------------------------------------------------------
------------------------------------------------------------
------------------------------------------------------------
------------------------------------------------------------
------------------------------------------------------------
------------------------------------------------------------
------------------------------------------------------------
------------------------------------------------------------
------------------------------------------------ACCCTCATCATT
ATTTCTTCCTACACTGCCAATCTTGCCGCCTTCCTGACTATTGAGAAGTTGGTGGCACCA
ATCAATTCAGCTGATGATCTTGTCAACCATAAATCAATAAAATATGGAACCAAACAAACA
GGGACATCTTGGAGATTCTTTGAGCATTCCACAATCGACACATACATCACAATGAAAAAG
TTTATGTTGGAGAATGAACAAGAGGTTTTGTTTAATAATTACGATGAAGGAGTCATAAAG
GTTCGAGAATCTAAAGGAGATTATGCCTTTCTGTTGGAATCGGCCATGAATTCTTACCAT
GCCCAACAAGAACCATGTGATACTATGATGGTTGGGGATCCCTTGGATAATAAAGGATAT
GGAGTAGCCACTTACATTGATTACCCACTTAGACACAACATCAACATCGCAGTTCTGACT
TTGGAAGAGAAGGGAGAACTCATCAAATTACAACAGAAATGGTGGTTGGATAAAGGTCAA
TGTGGTGCCCAGAACTCTGGAAAGGAGTCAACGGGTACACAAAGTGCTTTAACCTTGAGT
AATGTATCAGGAATATTCATCTTAACCTTCTGCTTCATCGCCGGCACATCAAGTGGTGTT
TTCTACATCCCCGGCTCAGTGGTCAGTTACCCTAAAATGGGTAAACGGGCATTCTACACC
AACGCTACAGGCAACAGGTACCCTATGATGGGAAGGCGCTCTTCGTCTGACGCAAAC---
---------------------AGTCAGGGTTCCATGGGACAGCAAGCAGAGGCGGTGGTA
CCGGAAGTTAAGAGAGGAGTTTTTACTCAGGGCCCCCACAGAAGTTTTCCCAGAGTTGGT
CGATCAGGACCTGGGATCGAACCTTCAAGTGCTTCCCAAGATGGTAAAATTAGAAGTGAA
ATCCTCAAAAGTCTTGCCGAACGATTGGAAGGAAGTGACGTCACAAATTTGTTGGAAGGT
TTCCAGGAACAAGGGGAGGCAAGCAACAAAATACAGTTAACACAGTTCTTGTTCTTAATT
TTTGATGAAAATGGAGATAACCAACTAAACAAAGAAGAGTTTATCAGCGGTTTGTCAAGA
GTAGTAGAGGAAAACTTGCTGTGC------------------------------------
------------------------------------------------------------
------------------------------------------------------------
------------------------------------------------------------
------------------------------------------------------------
------------------------------------------------------------
------------------------------------------------------------
------------------------------------------------------------
------------------------------------------------------------
------------------------------------------------------------
---AATGGGGAGTACTTTTATAAACTATCATCTCGACGAATGCGATCCAAAGAAGTTCAA
GTAATTCCATGGGTGGTATCTGACAGCAAATATTCCTTCCAACCTACTCAAAGACTTGAC
TCTAACCGTACCGTGTTTGTGGGTGCCTTGCATGGAATGTTGACTGCCGAGGCTTTGGGT
GTAATTATGGGTGATTTGTTTGGCAATGTCGTAGAAGCAGGAATCGATACGGACAAGCAT
AGATATCCCATTGGTTCTGGTCGTGTGACATTTAGCAGTCGCAAGAGCTACATGAAGGCC
ATCCAAGCTGCTTTCATTGAAATTAAAACTACAAAGTTTACAAAGAAGCTGTGTCGTGAT
TTGATGTGCTTCAAATATTTCTGTCGTTCCTGTTGGTATTGGCAACACGCCCCAGAAGCA
ATGCGTCATCATAGGACTTTGACCAGGAATACTAAAAACACT------------------
------------------------------------------------------------
------------------------------------------------------------
---------------------------------TTCTTTGGGAAGTTCATCACCAAACGT
---TCTGCAAATGTCCAAAAGCGT---CTGTCAGATATAAGCTTCAGCAAACCACAAGCC
TTTTCATATCTCACCAAACGACGCACAGAGCAAAATGTCGTCTGCGAATGTTGCGTTAAT
CAATGCACTTTCACCGAGATGTACCAGTATTGTGCTCTACCCAGCCGTTATGGGCCTCGA
TTTGTAGGAAAGCGATATTCGCCGCGTTTCGTTGGAAAACGTTATGGGCCCCGTTTTGTT
GGAAAACGCTATGGGCCCCGATTTGTCGGCAAGCGTTATGGCCCTCGGTTTGTTGGAAAA
CGCTAT------------------------------------------------------
AGTCCCCGATTTGTGGGCAAGCGAGAAGATGAAAATGAAGATATAAGCAATTCCCATATA
ATTAAAAAG---------------------------GAGGACGATACTGATAGATTAGAC
GAAAGACCGGTTTATTTTGATGATGATTATGATAAAGATGACGAATCTTTTTTAGATAAA
AGAAACGCTCCTAGATTTGTTGGGAAACGAACCGCCCCACGATTTGTTGGAAAGCGATTT
GCTCCGCGGTTTGTCGGAAAACGATTTGCA------GTTTTCGGAAAACGACAGGCGCCT
CGATTTGTTGGAAAGAGAGAT------AATGCATTCGATGCG------------------
CTCGATTTTTTGCGTTACAGTTTGGAGAATAGAACAAGTAAAAGGCAAGCTCCACGTTTC
GTTGGAAAAAGAAATGGG------------GAGCGGGTTTATCGAGATTTGTTGGATATG
TATGCGAGAAATGAAGCGATAAACAAAATGAGGGCTAACGATAAAAGATGGAGTACTCCT
GTAACGCCGAGCTTTATCGGTAAAAGA---------------------------------
------------------------------------------------------------
------------------------------------------------------------
------------------------------------------------------------
------------------------------------------------------------
------------------------------------------------------------
------------------ACCCTCGATGATGTTCAGAAGAACGTGGTAAGCACATTTTTT
GAGCCAATTTACGCTAGGAAAGCGTTCCCGTGTCTGGACGAACCTGCGATGAAAGCAACA
TTCACGATGAAGTTGGCTCGGAAAACAAATCAACTTGCTTTCTTTAACACTGGCTTGTTG
AAGGCGACTGATTTGAATGAAGGATGGGTAGTGGATGAATTTAAACAGACTGTTTGTATG
CCAACCTATCTTGTATCTTGGGTCGTTGCTGATTACAAAATATCAGAAGCACATGCAAAT
AAGGGGCTACTAGTCAGAGCACTTGCGCCAGAGGACAAGATCAATATGATGAAATTTGCT
TTAGAAAGCGGTGTCAAAATCATTGAAAAGTACACAACCTTCTTTGGAATCCCGTATCCC
ATGAGTAAATTGGATTTAGTTTCCATTCCCGGCTAT---TCTGGCGATGAGGAAAACTGG
GGTTTGGTTGCGTTTGCTGACGATGACGCACTTTATGACCCGGCAGAAGGAAATACTGAA
CAAAAACTCCAGGTGGCTACCGTTGTGGCGCACGAACTGGCACACCAGTGGTTTGGTGAT
CTTGTGACCATGCGGTGGTGGAACGATATTTGGTTAAATGAAGGATTTGCAACTTATATG
ATGGCCTTTGGGGGCAGTCTGGTTTTGGACCCGAGCTATCAAATTGCTGAATGGTTTATG
AATAATTATAGAGAGCCATTGAATGTTGATTGCTTAACTTCGTCGCATGCTGTACAGTTT
CCAGCTGACAATCCAAATGGTATGGAGAACAGAGTAGGGAAAATGGTATACCAGAAAGGA
GCCTACCTGATTCACATGCTTCATGGAACAATCGGTGAAACTGCTTTTACTAAAGGGTTG
CAAGATTACTTAGCTACTTATCAATTTAGGAACGCAGTAACAGAAAACCTTTGGGAATCT
TTCGGGAAACACCTTGAGCCTGGATTGTCAATGTCGGATTTTATGAACTCATGGACGCAA
AAGGCTGGTTACCCTGTGATTACAGTCACCCGAAATAATTCAGTTGTCAGTCTTGTCCAA
GAACGGTTTCTGATCGCCAAG---------------------------GAAGCCAGTAAC
TTTACGTGGGTTGTTCCATTTACATACAAACTGTCCTCTAATGACACAGTTGTGACT---
GTTTGGCTTAATGACGGAAACGCTTCAGTTCAACTTCCGTCAGGAGATATTTGGTTGAAG
GGAAACGTCGATGCTGTTGGTTACTTCCGGGTTAACTATGACAATGCAGGATGGAAAGTG
CTGTCTGACCAGTTAAAAAGCAATCACACTTCATTTTCTCTAATGGGTAGACTCAGTCTG
GTTGACGATGCTTTTGAATTGGCAATGGCGGGGAGACTTCACTATGACGTGGTTTTCGAA
CTTTGTAAATATCTTGTCAACGAAACTGAATACTTTGCTTGGAGCTCGGTAGTGGCTGAT
ATACAGTATATTTTGAATAGATTAAACGGCGATGCAACACTTGATAAGTTTAATTCATAT
TACTCGAGACTCGCCAAGCCATTATTAGACTCTGTTGGATGGAACAATACAGGACAATAT
TATGACGACTTACTGAGTAAAATAATCATTGGACTAGGGGTCAAATTGAACTACGAACCA
ATTGTCAATAAAGCGAAATCTTTCTTTGCAAAATGGAAGAAGGATCAGACCGTGTCGTTG
AACGATTTGAGACAGACCATCCTAAATACTGGTGTCAAATATGGAAGTAAAGAAGACTGG
GATTTTGTTTATCAGCGA------------------------------------------
------------------------------------------------------------
------------------------------------------------------------
------------------------------------------------------------
------------------------------------------------------------
------------------------------------------------------------
------------------------------------------------------------
------------------------------------------------------------
------------------------------------------------------------
------------------------------------------------------------
------------------------------------------------------------
------------------------------------------------------------
------------------------------------------------------------
------------------------------------------------------------
------------------------------------------------------------
------------------------------------------------------------
------------------------------------------------------------
------------------------------------------------------------
------------------------------------------------------------
------------------------------------------------------------
------------------------------------------------------------
------------------------------------------------------------
------------------------------------------------------------
------------------------------------------------------------
------------------------------------------------------------
------------------------------------------------------------
------------------------------------------------------------
------------------------------------------------------------
------------------------------------------------------------
------------------------------------------------------------
------------------------------------------------------------
------------------------------------------------------------
------------------------------------------------------------
------------------------------------------------------------
------------------------------------------------------------
------------------------------------------------------------
------------------------------------------------------------
------------------------------------------------------------
------------------------------------------------------------
------------------------------------------------------------
------------------------------------------------------------
------------------------------------------AAAAAAACTGGTGGCAAG
TTGGTTTATGATCGGGCCTACCTGATGGAATTGAGAGAATGCGCTTCGTCACAAACTAAA
CCAGATGGACTTCCTCATTTGGAAATTATACTTGATCAGCCAGCTCCTTTCATGAGTCGT
CCATCT---GTTGGTCCAGCTGATTTCACACCATCATTCTTCCATGCTAGTGGTGGAGGT
CAAAGGCACGCTCCTCCCATTGGTAAAAGCAGTAGTAGAGGAAGGCCGCGACCTGGTGAT
ATGCCTGGAACCCCTCGCATTATCAAGAGCATCTCCATGTCAACAGACGTTAAG---TTG
CATCAAAGTGAGAACCCATGGAAG------------AAAAAGGATGATAAGAAAGATGAG
GTAAAGACTCTTGAAGCAGAGATTCTGTTCATCATGAACAGATTAACACCAACAAACTTC
GAGAAAATGGCAGGTGAAATGAAGGCCCTCAACGTGAAGACATATGACGATCTCAAACAA
ATGGTCAACATATTTTTTGATAAAGTGACTCTGGAGACTAAGTTTGTTGAAGCTTACGCT
CTGCTGAGCAAAGTTATGTCTGGGCTTCGGGTAACACCACCTACAGATGGTACTGTGAAA
GATAGCATGGCCACATTCCGAGTAGTTATGTTGACCAAATGTCAACATGAATTTGAAGCT
GATAAGTCGGTTGTGTTTGAAGCTCCAGAGGAGAAAAAGAAAAAACTGCAAGCAGAAAAC
CCAGAAATCACTCCCGAGAGAGATGCAATGATTGAAAAAACTTTATATCATATGAAGTTG
AGACGCATGAAATTCTATGGCAACATCAGATTCATCGGAGAGCTGTTCAAGCTTGGCATG
CTGACAGAAAATATTATGCATGACTGTATTTTCCGCTTATTGAAAGCTAGAGATGACGAT
TCATTAGTATCACTGTGTAACCTTCTCACTACTGTAGGAAGGAATCTTGACACTGATAAA
GCAAGGCCTCGAATGGACCAATACTTCTCACAAATGGGGAAAATTGCAGATGAGCGAAAA
TCAAGAATCAAGTTTACTTTAAGAGATGTGATTGATTTACGGCATAATCATTGGGTTCCA
CGTAAGGAGTCAGCGGGTCCCAAGAAAATCGACGAAGTTCATAAAGACTATGCACATGAG
CAAGCCAGAAACCAGTTTTTGGCATCTCAGCCACCACCTCCACGCAATGATAATGTTCAA
GCTGGAAGTCGCAAGGGAAGCAGACAGAGACAAGATGAGAACAGAATGAGTGAAGATGGA
TGGAACACAGTCAGCTCC---AATAAGATGAGAATGATTGATGCAAACAAAATGAAAATT
TCCAAG---AGTGTTGTTGATGATAACATCCAGTTAGGACCTGGTGGTGGTGCACACAGA
---CCAATGTGGAGCAGAGGAAGTCATGGAGGAGCCCAA------CCACAGGATGATAGG
CCTACCCTGGCTCCAAACAGATTCTCTGCATTAACCAACGATGATGGACGGAAGTCATTC
CCAAGGTCACCTTCTCGTGGGGAAGGTGGTGCTGGCCGCGGTCTTCGACAGGGACAAACA
GCTGGCCATGGTCGTGGTAAACTGATGACAAGGTCAAGTCAAGAAGGTGATAGGAGAGAT
GCTATTGCCAACACAAGATCTTTCATGGGAGGAAGATCCCAGAATTCTAGCCGAGATAAC
AGTTGGAACAGAGATGATCGCAGACAATTCATGGGTCCACGAGGGTCGTATGAAAGAGAT
AACCCAATGACTCGCAGCGATAGCGCAGTTAAG---------GAATTCAAGGCACCGGCC
CCACCA------GCTGTTAAACAGATTAGTGACTCTGATCTGGAAAAGAAGGCAAAGAAT
ATTCTAGACGAGTACCTCAATATCAAGGATTTAGAAGAAGCCAGATTGTGTGTGAAGGAA
TTAAAGGGACAGGACCACCTTCATTTGTTTGTGACATCCTGTATAAATAGTGTATTGGAG
TCAAAGAGTGAAGCCAGGCAGAATACTGGTAACTTATTCCATGAGTTGGTCAGCAGTAAT
ATGCTCACTTCTAGCATGTATATCAAGGGATTGAATGAGGTGCTTCAGTACGCCAGTGAT
ATGGTAGTTGACATTCCCACTTTATGGACTTGCTTAGCACAAGTGATTAGTCCACTTCTA
GTTGGAGGCACCTTAACCTGGCCTATGCTAAAGGAAGCAATGAGCCCACATTTGGATAAC
AGAGATGGAGCAAAATTGATGGCTTGCGTTTTATCTCAATGTGTTGAGAAGCAGGGAGAG
AACGATGTTTCTCAGAAGTGGCAAAGTAGTGGACTCAGCTGGTCTATGTACTTGAATGGT
GATGAGGTGGAGTCGTTTGTAAAGGACAAAAATCTTGGCTTT---------ACCCTCGGT
GATGCTTCTGGGTCAGCAAATCCGTTGCCA------------------------------
GAACTGGATGACATGATTCGAAGTCGGGCCCCAACCAATTCAATATTGTCTTATATTGAG
AAATCAACTACCAACAAG---TCAGATGCAAGTTTCATACGTGCTTTAACTACGTCCATT
GTTTCCTCGTCAATGACAGAA------------AAACGATTCAGTGAGGAGGTTTTCTTG
AGTCATAAAGAGATACTAAAGCGTTATATT---GGCAGTGATTTAGGTCTTCAACTTCAA
GCCCTCTATGCCCTTCAGACATTAATGGCCAAACTGGAGCATCCCTCAGGTGTGCTTTCC
AAAGTGTTTGAGTTGGTCTACGATGAGAACATTGTGGAGGAAGATGTGTTCTACAAATGG
GAGAAATGTACGGACCCTCAAGAACAAGAAGCAAAGGGGACCTGTGTAATGCAAACTAGA
CAATTTTTCGTATGGTTACGAGAAAATGAAGAGCCAGAAGCAGAGTCT------------
------------------------------------------------------------
------------------------------CCACAGGAATCAAACGATGATTGGATGGAT
GAGTTAAACAACTTGGGGGATCCACTCGGAGACGACAGCATGGAAGCATTCGTTAACTTG
GACCAATTCCTAAACGGGAATTCATTCTTTGACGAA------GAAGGTAACCTAACT---
TTAAATACCACTGCCGAAGTAACACCAATCATTGACTTCGGACAACACTCAGGGGACGCA
ATCCTCAACCAAGATTTTCTCCTCCCTCCTGAAGAGCAAGTGGTCATTCAGCATCCACAG
AAAACTTGTCGTAAACGACCAGCTCCATCT---------GCAATTAAAACAAGTTTGTAC
GAGATTCCTGCAACA---------------ACTTACACAACAACAGTA------GAGCAG
GTTTTGTCAGATACTGAATTAGACCATGACTATAGCTCTAAGCGTCAAAGAATGTCTACC
CCTTCGGAAATA---------------TATAAACCATCCACTAGTGGTACAGTAACAAAC
AAAAAATCATCTCGTCCTTCTAGTCTTCCGCAAACGGTTTTAACTCCGTCAGATGATTAT
GAAGATGGTGTCTTTTTGGACAATAGTATGGATAAGCAGACCGTCCGAAGGATTAAAAAT
AATTATGCCTCGAAACGATCCCGGGAGCAGCGTAAGCAGAAGCTCAGCGATATGGACATT
GAAGCTGAAGATTTAGAAGTTAGGAATCAAGAATTGAGGGAAAAAATTGTACAATTAGAG
AAGATGGCTAAGGAAATGAAGACAGCTTTAGTAGCAAAAATGACAGGA------------
------------------------------------------------------------
------------------------------------------------------------
------------------------------------------------------------
------------------------------------------------------------
------------------------------------------------------------
------------------------------------------------------------
------------------------------------------------------------
------------------------------------------------------------
------------------------------------------------------------
------------------------------------------------------------
------------------------------------------------------------
------------------------------------------------------------
------------------------------------------------------------
------------------------------------------------------------
------------------------------------------------------------
------------------------------------------------------------
------------------------------------------------------------
------------------------------------------------------------
---------------------------------GGTGCTGAGGTGTCAGCCGGAAAGAGT
GAACTGTCTTCCTCCTCTGCACCTCCCTCTCATCCCGCATCTGATCCACCACCCGATGGT
GAAGGG---GGTGCCACAGCCAGCGGTGCCAGCGCTTACAATAAAGATATAGTTCCCGAT
ATCAATAAAAATAATAGGTTAAAAGATACTTCCGGCGTAACCAGCAGCTCACAGTCTTTT
GTCTTTGGTAGTAATCTCTCTCAGCGTGTCACGGGTTTCGCATCA---TCTCCCGCGGAA
AATGAAGCAGCGCCTTCATCAGGGTTTGTGTTCGGACAATCATTAGCATCTAGGGCTATT
GTTGAAACAAATGGATCCGCTCAACATAAAGAT---GAAGAAAGTGATTCAGATTCTGGC
AACAAGTTGAATCAGACGTTGGAAGAATCAGCCAAAGAATATCAAGCAAAACATGACAAT
AAAACAGAGCTCAAAGTTGTTGAAACTATCACTGGAGAAGAGGAGGAATCAAATGTTTTA
CAGGTTAATGCCAAGTTGTTCTTTTTTGAAACAAGCAATGATACTTGGATTGAAAGAGGG
AGAGGAACAATTCGACTTAATGATATGTCAGCAAAAGACAACACAAACTTTCAGTCAAGA
TTAGTGATGCGAACACATGGAAGTTTACGTTTGGTGCTAAATACAAAAATCTGGCCTGGT
ATGTCCCTAGAGAGAGCCTCCCCAAAGTCAATAAGAATTACAGCTATGGATACAGATGAG
ACTATTCGAATATTTCTTATAACTACAAATGTAAAAGACTCTGAAAATTTGTTAAGAGCC
ATTGATTGGAGAATTCAACAACTTAAGATCCAAGAAGAACCATCCAGACAGTCATCAGAA
GCCAGAACGGGAGATAAGAGGAAAGCGGACGATTCAGATTTTGAACACCCACACAAGAGC
AAGAAAGTCAACAGTTCACCAGACCAAAGTATTTCTATCAGCAAAAAGGAAGAATCAGAC
AGTAGCGTCCAGGATCCTGAAACAGAAGCATCATGTGAAAGTCATTCATCGTCTTTGACA
ATAAAATCAGAATCCGACTTTCAATGCATACATTGTGGTTGTGAAGTAGAGAAGCTTTAT
CATGACTACAAAGCAGGAACAATAAAATTGATGAACTGTAAACTTTGTGGAAATGTTGTT
GATAAATATGTTGAATATGATTCCAGCATTATACTGTTGGATGTGTTGCTACTGCACAAG
CCTGCATATGCACATTTACTTATCAATGTCAATGTCAAGTCTTATTGGAGAGCAGCTGTC
CTTCTGTGGGTGATTCAAGCATTTGTCAAATTGATTCAACAACGTTCTGAG---------
------------------------------------------------------------
------------------------------------------------------------
------------------------------------------------------------
------------------------------------------------------------
------------------------------------------------------------
------------------------------------------------------------
------------------------------------------------------------
------------------ATCACATTGAAGGAAGGGAGGGATTTAGTTGTCAGGGACAGC
TGCGGTACCAGTGATCCTTATGTCAAATTTAAATATGGCGGCAAGATGGTTCACAAAAGT
CGAACAATTTTGAAGAATCTCAACCCAAGATGGGACGAACAGTTTACGATTCCAGTGGAT
GATATAGACAAACCTTTAGGTGTAAAGGTGTACGATTATGACAGGGCATGGAATGATGAC
CCTATGGGTACAGCTGAAGTTGATCTTTCAACACTAGATGAAAATAAA------------
------------------------------------------------------------
------------------------------------------------------------
------------------------------------------------------------
------------------------------------------------------------
------------------------------------------------------------
------------------------------------------------------------
------------------GAGGGATACAAACTCCAAGTCGAAAATGTTCATCATCCAATG
AAGACATTGACGGAAGTGATGGAGTTTTTTGTTGTCACATCCGGGCCACAGTCCACAAAA
CCCATGACGTGCAACAGTCTTCAAGAATTGGGCATC------------------------
------------------------------------------------------------
------------------------------------------------------------
------------------------------------------------------------
------------------------------------------------------------
------------------------------------------------------------
------------------------------------------------------------
------------------------------------------------------------
------------------------------------------------------------
------------------------------------------------ATGGCTTCATCA
AATCTTTCGCGTACGTTAGCGAAGTCATTGAAGGGACGTACGTTTGCTGCAGCAGCCGCA
GCACAGGCAGAGAAAGTTAATGCTGCTAAT------------TGCTCCATCAAAACATTG
GACAATGGTCTCCATGTGGGTGTTATCAATTCCAATTCACCCATTGCCCGTGTAGCCGTA
GTGGCACAGGCTGGATCAAGGTTTGAGAATGGAGATGATCTGGGGATCTCACACTTTCTT
CGCATGTCAAACAAATTGAGAACTATGACTCATTCAAGTATTGGAAGGACCAGAACAATT
CAGCAACTGGGAGCAGATCTTACAATTATGGGAACAAGGGAATATATCTATTTCAAGAGT
GCTGTTACCAGGAACTGCTTAAAGGACGTAGTGACTGTGTTGAGAGATGTGACGACATAT
CAAGCTTATTTACCATGGGAAGTGGCAGATATTCAAAAGGATCAGAATGGCATGGCTTTG
GATCTTGCCGTCCTCGACACTCGCCCAGATATTGGCGCTCTTGAATTGTTGCATTCGGCT
GCATTCAGAAATACTCTTGGAAACTCACTGTATGCCCCTGAACATATGATTGGAAAGTAC
GAACCAAAACAGCTTATTCAACATGTAAGGAAATTGTTTGGCAATGGACGTATAGCATTG
GTAGGAATTGGAGTAGACCAAGCCGAATTGGAGGAGTTGGCTTCTACTTTTGACCCTCTC
AAACCCTCTGGGGTAACAACAGAGAAGGCCACTTACTACGGTGGAGGTGAGCTTCGTCAC
AATGTTGGAGGAGGTTTGGCTCATGTAGCCGTTGGATTCCAAGGTCCA---------AGC
AAGGATCTTTTAGCGGTTGAGGTTCTTCGTCAAATTTTGGGATCTGGTCCACACATCAAG
TACAGCAGTGGCACATCAGCAGCTCTATTGGCCAAGGCTGCAGCTGGAGCTACAGATGCT
CCTTTTCATGTGTCTGCATTGAATGCTACTTACTCTGACAACGGATTGTTTGGTTTCACA
GCAGTTGCACACGCCTCACAGATTGATAAGGTTGTGCAAGCTGCTGCTAATCAGTTGAAA
GAC---TTGGCTACAAATGTTTCAGACAAAGATATCGCCAGAGGAAAAAATCAATTGAAA
GCTGAAATCTGCATGCACTTTGAAAACCCTGATGTTTTATTGAACTGGTTGGGAGAGCAA
GTATTCCATGGCAATGATGTAGTCACCCCAGAAGATATCTACAAGATGGTGGACGGTATC
AATGCATCGGATGTGAAAAATGCTGCCGGCACCGCACTCAAATCAAGTCCATGTATGGCT
GCAGTTGGAAATACAACCAACGTCCCTTATTTGGATAAACTA------------------
------------------------------------------------------------
------------------------------------------------------------
------------------------------------------------------------
------------------------------------------------------------
------------------------------------------------------------
------------------------------------------------------------
------------------------------------------------------------
------------------------------------------------------------
------------------------------------------------------------
------------------------------------------------------------
------------------------------------------------------------
------------------------------------------------------------
------------------------------------------------------------
------------------------------------------------------------
------------------------------------------------------------
------------------------------------------------------------
------------------------------------------------------------
------------------------------------------------------------
------------------------------------------------------------
------------------------CTGCTATTCAAGAATCTCCACTATTTTTTGTGTGGC
TTCGTGAGTTTATGCTGCCTTACCGGCTTTGGTAATTTTGTAGTGTTTATTTTGCCTTCC
AGTTACAACACAGTTTCTTCCAGAGGTTCTGTCGTTGCAAGTTTTCTTTGGAATGGAGGT
CTGATTCTACTGTTCATCGGCCAGCATTCTTTTATGGCAACACCTTGGTTCAAGAGGCAG
CTACAATCATGGCTTGGGATTTCAGTTTCCGAACGATTGGTGTACTTGTTTGGAACAAAT
CTTTGTTTGTTGTTGATGATTGTCTGCTGGCATCGAATTCCTGATGTGTATTTGTGGGAT
ATTGATATTGAGAACCAGTGGCTTCTTTCTACGTTTTTCCTTCTGTTACACATTGCCAGT
TGGATTGTCATGGGGCTTGAGTTGTTGTTGATGGATATTGGCCAATTTTTGGGAATCACA
CAGGTATACAACTACCATAACAACCAACCACCACCG---CTGACAAACAAAAAAAGACGG
NNNCGTGAACTATTCTCAAGGATGCGACATCCAGGACCTATTCTACTGTCTGTTTTGCTA
TGGCTTCAACCAGCAATGACTTTGGACCGAGTGCTTCTGGCATCAGTGTTCACTGCGTAT
CTAGTGCTTTGTAAAGACTTTGAACATCAACACTGCAAATGGGCCAAGAAATATTACAGT
------------------------------------------------------------
------------------------------------------------------------
------------------------------------------------------------
------------------------------------------------------------
------------------------------------------------------------
---------------------------------------------------TGGAAAACA
AAGGAGGTGGCTGAGTGGTCCGATGCAGTTGGTTTGGGAGAGCACACTTCCCTTTTCCTG
GGTAACAAAATAGATGGCATCCACCTCTTAACAACTGATGGCCTGCATTTACAAAGGTTG
AGAGTCAATACCGCACAAGAAGCTGTTCGAATTGAGAACCAGATCAGGGAGCTGAACTAC
GCCAAACGACAATGCGTTGGAAACATCGAGACATTACCATACATGTATTACAAGGCCCTA
AACTTAGGTCATCACCCTCCTCCTAGATATTATGGAGAACTACTGCATTACAGCGCAAGT
TTCTTTCCAGGATTTCGTACAGCTCAAGATTACATCGCTGTTGGCAAGGTGAACCAGTGG
TACGATTTTTGGAAGATGGCGTTGACACACAAATGTTGTGTTTTCATTCGAATGTGTGTG
AGCACACGC---AAGAGAGAAAAAGATGACTACGGACCAACAGAAGTCAATGCAGTACAG
ACATTCAGTGATATGAATGTCCAATTAACAAACCAAACTTTTGGAAACAAATTCACAGTG
AGGGAAATGAAAGTATCAAAGGGAAAAGTGACCCGTAAAGTAGTTTGTTTTGACCTGAAC
---------------TTACACGGCCTCATCGTTGACGATATGCTGACTTTTGGCAGACAG
GTTCGAAAACAACAGCCAGCCAATGCCACTCAACCAATCGTCATTCAGTCGAGTGAAGGT
GTGACAAAAACATCCCGAATTATCGCCCTTGACTATTTCATGCAATTTGTGGATTCATCT
GGACGTGACAATGTTATTGATGTGTTTGATTACGTGTCAATGTTAAGAAAACAACGACCA
GGGATGGTGGACACTGTTGAAGAATATGTCACCATTAATGCAGACGTTGCAGAACTAATC
CGGAAGATGGAAAGTGACCTTGAACTAATTCATTTGTACCAACCCCCATCAGATTGTGAC
GGAGTTCGATGTAATGACTGGCTGCCCACCTTCCTGTATTGCATTGTGGTCCCTGTCGCT
GTC---GTCTTCATCCTAATCTTAATTGTTGTGATTTGTAGTTGTAGG---AAATCCTGC
AAATGCAAGAAATATTCTTCCCTGATTGGAGAAAACAATAATATTCAGTTGGAAGACTAC
AACACCATAAGACGAGCATCTCTTAGTTTACGTCAAATGTCTCACAATCGAGAGACGCCA
ATCATGGGAAGTAGATCAGGCTCATCTGCGACACTCGACCGTTCTTGTCGGAGAAACAGA
CGTGGAAGAGAGTCTTGTAATTCTGCTCCTGGTACTCTACAAAGACAAAACCGAAGACAG
TCAACCACAGATGATGAAAGACCCCTGCCTCCTTGCCAATCTGATCTCGGAGTATCAAGT
GATGGACAAAGACCTTCCCCTCCTCCCTACTCAATGCAGTCCAATAGTGGATTATTTGGG
TCAGGTACCGTGCCTTCTGGTGATGTCCAAACAAGTTTTATTTCAGACAATTCT---GAA
CGTAATGGACATGGATCACAAGCATTGTTG------------------------------
------------------------------------------------------------
------------------------------------------------------------
------------------------------------------------------------
------------------------------------------------------------
------------------------------------------------------------
------------------ACGAATGAAGATGGCCCATCGTTTTCCTTTAACTTCCTAATT
GCATTGGCCGCCAATCGTCGTCTTTTCCTCAAGTCGGACATCCGTAAGACCAACAAGAAC
GGAGTGAGGGGCAATCTTTGGCTCATTAACCCCGACAAA---------------------
------------------------------------------------------------
------------------------------------------------------------
------------------------------------------------------------
------------------------------------------------------------
------------------------------------------------------------
------------------------------------------------------------
------------------------------------------------------------
------------------------------------------------------------
------------------------------------------------------------
------------------------------------------------------------
------------------------------------------------------------
------------------------------------------------------------
------------------------------------------------------------
------------------------------------------------------------
------------------------------------------------------------
------------------------------------------------------------
------------------------------------------------------------
------------------------------------------------------------
------------------------------------------------------------
------------------------------------------------------------
------------------------------------------------------------
------------------------------------------------------------
------------------------------------------------------------
------------------------------------------------------------
------------------------------------------------------------
------------------------------------------------------------
------------------------------------------------------------
------------------------------------------------------------
------------------TGGAAGGCAAAATGTATCAAGTTGGAAAAGGTTATCAAGACA
CTTTCCAATCATTGTGTGCGAGTCATTGATCAACATGAGGACTTGCTGATGAAGTTCAGA
AAAAATCAGGACCAGTTCAATCAAATGAAGACAAAGTACCATGAAAGGGGAGAACAAATT
AAGAAAGCAAGAGAGGTGCTGGTTCCCATTTCCAATGAGTTGAAAATGCTTAGAGAGAAA
TATGAAATCGCTGTTGCTTGTCAAGTTCAGGCTGAAACATTTGCTATTGAGACTACCAAA
ACGAATAAAAAGCTGCATCGTCAAAGTCAGATGTTGCAAGCTAACATGAAAGCAAATCAG
CTGGTTGAGATCAATATAGATGATGAGGAACAAGGAGATGAAGAGGAAAAGAAATATATT
GAAAAACTTGGGCAGCAGATCGATGAACTGGAAGAAGAGAAGACAGCCTTAAGCCTTCAA
ATTAAAACAATGAGTAACAGTCTTCATGAGGAGCAAGAAACAAATGAGCACCTTAAAGAA
AAGGTTGCAATGATGAAAGATGAACTGCATCAATATAAACAGACGGTCAAACAACAGGAA
GATCTTCTTCAACAGGTGGCCACTTCATCAGAGAAAGCTTTTCTCGAATATCAGGATATG
GAACAGACTTACAAACAAGAAATTATGGTCAGAAGTCAGGCTGAAAGAGTTGCCAACAGG
CTACATACTGAAAGGGATCAGGCTAGAAGAGAGAGTGCCATGGCTCTTAGCAAAGTTGCT
GACAATAAGAAACTGATGGATGCCATGTTGGAAATACAAGACCTCAACAGCAAATCAGTG
CAAATGAAAGAAGAGTTTGAAAAACAGATTTTGGAGTTGAAAGAGCAAGTGAAGGCTGCT
AAAGAAGTTTATGATGCAGAAGCAGTTGATGCTGAAAATGAGGAGTTGATTGAAGAGAAG
AATGATTTACAAGAAAAATTGGAGAAAAGTGAAGAGGGCATGAAACAATTGAATACAAAA
TATAATGATTTGTTGGAAACCTACAAAACCCTTGAGAGTAAATATAAAGAAGCTACAACT
GTACCTCCACCTCCCCCACCTCCTCCTCCACCCCCGGCGCCTACTAAAAAGTCTGAAGGT
TTCTTGTCAAGAATTTATGGTCGGAAAGCTCAAAGAGAAAAAGCGAAAGAAAAATTGAAA
AAGGGAGGAGTGACAATGAATGAAGGCCATACAAAAGCTATAGAGGAAATGATGAAAAGG
ATCCAAGGTGGCAACATTGGACTCAAACCTGTTTTACAAAGAAGAACGCAT---------
------CCTGAAAAAGAAGAAACCAGTGCCATCTCTGAGCTCCAAGGCTTGTTGAGTAAA
ATGAGGAAATCTCGTAGTGAAGATGATCTTTCCGTTTTT---GATGACTCAGGAGTAGAT
GAGAATTCAGAACTTGGTAAAATCTTCAAAAAGAGAATACAA------------------
---------GGTGTCCCAGAATCC------------------AATCCAAACCCAGAGCCA
GAAACTCGCCCAAAACCACTGCCACGCAAGCTGTCTACCATTCCGGATGTACCCGAGGAA
------------------------------------------------------------
------------------------------------------------------------
------------------------------------------------------------
------------------------------------------------------------
------------------------------------------------------------
------------------------------------------------------------
------------------------------------------------------------
------------------------------------------------------------
------------------------------------------------------------
------------------------------------------------------------
------------------------------------------------------------
------------------------------------------------------------
------------------------------------------------------------
------------------------------------------------------------
------------------------------------------------------------
------------------------------------------------------------
------------------------------------------------------------
------------------------------------------------------------
------------------------------------------------------------
------------------------------------------------------------
------------------------------------------------------------
------------------------------------------------------------
------------------------------------------------------------
------------------------------------------------------------
------------------------------------------------------------
------------------------------------------------------------
------------------------------------------------------------
------------------------------------------------------------
------------------------------------------------------------
------------------------------------------------CACCCTTATTCC
ACTGGCAGCATTCCAAACTCAGCTGGAGACAATAATGCTTCGCTTCCAGCATCTGTTACG
GCTTTGTTTAACAGAGCAGGACCTGCAGGGTCTTCWMAKKCMKCCATCTCCAGTAACAGC
AGTTACAGTGCCCAAGATGCAGAAGCTCAGCTAAAGGCAATGCTCTTTGGGGGAACAAGA
GATTCCGCATCTTCTAGTGGAACTGCATCACCTGCTGGACCACATCCTAATTTTCAGAGA
CGAATAAAAACTGTTGCCGAGTTAGAAGCTGATATGCATCAAAGTTCACCACAGAAAAGG
GAACAACCTCAGCCCAGACCCACGGAGGGAAATAAA------GACATGACAGCTTTTAAC
AAATTTCTCATCATGATTAATGCTGCTGCAGAGGCTAATCAAAATGCTTCTCACAAGGAA
GTTCCACAGACATCTGCTGCTGGCTATGGAATGGTTCCCAGCCACAGTGAATTTTCACAG
GCTATGTTGCGAAACAAAGAGCACCAACTCCAACTACAGCAACAGTCTGTCAATCTACCC
CCACAAGCAATGTCTACGCCACATGCAACTGGCAACTCATCAGACCCCATCTTGAATTTG
ATTCAACAGAACCCTTCCATTCTTATGAAACCGGTTACTTCTTCTCCAAATAATCCGACT
ATGTTTGCTGCTCAGCCGTCTGGGATGCCGTCAAATGCCCGTGTTGTATCACCATTATTG
TTTAGTCAACAACCTCCACTCCATTTGAATGCTCCATCACCCATTCATCCATCACAACTG
TCACCCTCATCATTAACTCAATCTCCTGTTCTACAAAGAGGAATGAGTCCTCAAGAGCTT
GCAGCTCATGCTCAAGCTGTCATGCAGAGTCAACTGTTAAAAAGGCAGCACCAAAACCAA
AGTGAGCGTTTCAACAGGAAACAAGAAAGTAGATCAAAGTCTCCCCCTGGTCAGATCAAG
GTGGTCAAGCCACAGCCAGCAGCTCAGCCTGTTTTACCTCCTACACCCCAACCAAAGGGT
TCTACTGTAAATACATTCACACCAACGTCTGTGCTTGTAAAAATGCATTCTGACAAGGCT
CAGGAGAAGGAGAAA---------------------------------------------
------------------------------------------------------------
------------------------------------------------------------
------------------------------------------------------------
------------------------------------------------------------
------------------------------------------------------------
------------------------------------------------------------
------------------------------------------------------------
------------------------------------------------------------
------------------------------------------------------------
------------------------------------------------------------
------------------------------------------------------------
------------------------------------------------------------
------------------------------------------------------------
------------------------------------------------------------
------------------------------------------------------------
------------------------------------------------------------
------------------------------------------------------------
------------------------------------------------------------
------------------------------------------------------------
TTGTTTTCCCTTTTATTCCTTTGTCCTTTGCCTGACAATCCATCGCTGTACCAAACCATC
TCACAGTTACGGGTTGCCATAAACGTTGAACTACTTGACTACAGAGAATATTTGAATGTG
AAATCACAGAGGAATATCACAATGACCAGCTACTTTGAGAAGTATCCAGGTTTGATTCAC
TTCATCTTTGTTGACCGCCGTATGCATCAAATGACGGTACCAGCCCTCAATATCTCTCTC
AAAGAAGGGGAAACTGCAAACACCAGCTCTTATCTAAAACAAAATATCTGGCGCATGTAT
CAACACATGATGGAGAAACTGTCGGAAGGTTACACCACTATCATGCTACAGGAGGGGGAT
TTTCATTACTCATATTTCCTGTGGTTTGAAGACAGCGCTGGAAATCCTCTTGCCGTTCAA
GACAGTTTCAAACCTACAAGCAAATGGTCTTATCCCGGCATCTTGTGTGGATCCTTTTAC
AGAGACATTATCCAGCAGTGCTTTCCTCAGACTTTAAAGAACTCCGTATTTTGTTTTGAG
ATGTTTATGATGCATGTTGGGAGTGTCCATCCACAGTACATCGCTATGCATTCCAAAAAA
CTGGCAGCGGAACTTTGGGAAATGTCCGGAGACGCTTACACGACACTCAGTTTGTTT---
------------------------------------------------------------
------------------------------------------------------------
------------------------------------------------------------
------------------------------------------------------------
------------------------------------------------------------
------------------------------------------------------------
------------------------------------------------------------
------------------------------------------------------------
------------------------------------------------------------
------------------------------------------------------------
------------------------------------------------------------
------------------------------------------------------------
------------------------------------------------------------
------------------------------------------------------------
------------TCTCAAAGGCAATCAGCTACTAGCAGCGCCAGTGGGAAAATGAAGAGA
TCAGAAAGGCATATGATGAGATTGAAAAGTATCATTACAAAAGCATTATCAGAGAAAGGG
GTGAAAGAAAATAATGCCATACACCAAGCTTGTGCCAAGAATCTTCTCAATGTCAGCATT
GTATTACTCAAGACTCTTCCAAACTCTCAGAATCTGACGGCTGAAATGAAATCTGTTGTT
TATGGACAAGTCCAACAAATTATCAACTTGGAAAAACGAAGGTCTGGAATTTCCTTG---
------------------------------------------------------------
------------------------------------------------------------
------------------------------------------------------------
------------------------------------------------------------
------------------------------------------------------------
------------------------------------------------------------
------------------------------------------------------------
------------------------------------------------------------
------------------------------------------------------------
------------------------------------------------------------
------------------------------------------------------------
------------------------------------------------------------
------------------------------------------------------------
------------------------------------------------------------
------------------------------------------------------------
------------------------------------------------------------
------------------------------------------------------------
------------------------------------------------------------
------------------------------------------------------------
------------------------------------------------------------
------------------------------------------------------------
------------------------------------------------------------
------------------------------------------------------------
------------------------------------------------------------
------------------------------------------------------------
------------------------------------------------------------
------------------------------------------------------------
------------------------------------------------------------
------------------------------------------------------------
------------------------------------------------------------
------------------------------------------------------------
------------------------------------------------------------
------------------------------------------------------------
---------------------AAGTCAAGTTCAAGCTCAAGRAARAAGMRWARKMGWAGT
AGAAGTAAAAGCAGGGACAGGAAAAGATCAAGAAGCAGAGAAAGGAAG------------
---------------------------------------AGGGATGGAAGGAGGAGGAGC
AGAAGTCGTGATCGGAGCCGT---GAGAGA------------CGTCGGAGAAGTAGAAGT
AAGAGCCGTGACAGAAGGAGAAGAAGCAGAAGTCGAGAAAGAAAGAGGGGATCCAGCAGA
AGT---------AGAGAAAGACTGCCTGAACTAACAGTGGAAGAGAGAGATGTGAGAACA
ATCTTTTGCATGCAGTTGTCTGCCAGAATCAGACCAAGGGATTTGGAAGAATTTTTTTCT
TCAGTTGGAAAGGTACGAGATGTTCGTCTCATCACAGATAACAAAACACGTCGATCCAAA
GGAATTTCATATGTTGAGTTTGCTGATCCAGAGTCTGTGACATTGGCCATGGGTTTAACA
GGTCAAAAGTTGTTGGGTGTTCCAATCTTGGTACAGCCATCTCAAGCAGAAAAGAATAGG
GCTCAGCCAGCTACA---GCCACTCCAACACAAAAACTAGCACCAGAGGGTCCCCTTCGG
CTCTATGTTGGTTCACTTCACTTTAATATAAGTGAGGACATGTTACGAGGCATATTTGAA
CCTTTTGGAAAAATTGTTGATATCAAAATCATGAAAGATCATGAAACACAGAGGTCACTT
GGCTTCGGATTTATCAGTTTTGCCAATGCAGATGATGCTAAGAAAGCTTTGGATCAGTTG
AATGGTTTTGAGTTAGCTGGTCGTCCCATGAAAGTTGGTCATGTAACTGAACGAGGCGGT
GAAGGACCTCCACAA------AAT------GGAGTTGGTGGCCATTTAGACACTGATGAG
ATGGACCGTGCTGGAATTGATTTGGGAGCTACTGGTAGATTACAGCTTATGGCCAAGTTG
GCTGAAGGTACTGGATTCCAAATCCCACAGTATGCGGCCAATGCCTTAAAT------ATG
AACAATCCACCTCCTGCTGGCGTGCCACCAGTTGTCCCTGGTTCT---------------
ACTGGAGTACCTATAAACATAGCTACTATCCCAACACCTGCACCCCCACCTCCTCAACCC
CCTGCAGTCACTCCCGCTCCACCCATTGCCACGCAGTGTTTCATGCTTTCAAACATGTTT
GACCCTATCACTGAAAGTCGATTAACTTGGGATCAAGAAGTCAGAGATGATGTAATAGAT
GAGTGTAACAAACATGGAGGTGTCCTCCATATATACGTAGATAAAAACTCCCCACAAGGA
AATGTTTATGTCAAGTGTCCCACCATTTCTGCAGCTGTTGCATCCGTCAATTCTTTGCAT
GGAAGATATTTTGCAGGTCGAGTGATA------------------------------TTT
ATGGGTCAGAAACCAGATATGGCGCCTTCCAAAGCCCACTTTACCATGAGTGAAGAGCTA
CGATCGTCCACGATGTCTCTCAGCAAACGTAACATGGTTATGGACGAAGATCGATTTGAA
GACCAATTCCTCCGATGTGGCATCTGCAAGAGTCGTTTCGCCAAGGGTTGCCTTCCTCGA
CTCCTTCCTTGTCACCATTCCTTTTGCCAGCCTTGCATCGTTCAGTTGTACCAAACAGCC
AAAGAACATCGCTTAAATCTGCAATCCACTCTACGG------------------------
------------------------------------------------------------
------------------------------------------------------------
------------------------------------------------------------
------------------------------------------------------------
------------------------------------------------------------
------------------------------------------------------------
------------------------------------------------------------
------------------------------------------------------------
------------------------------------------------------------
------------------------------------------------------------
------------------------------------------------------------
------------------------------------------------------------
------------------------------------------------------------
------------------GATATGTTCTGGTATTTGTTTTTGGATAAATTCCAAAAGTCT
CAGAATTACCAATCCAAACTATTCAATCGAATTTCCCACAATTATGTCAAACTGATGATG
GCCAGGGTGGATCCCATTGCAAAGGATACGTTTTTTAAGGATTATCCCAAGTTGATGTCT
CAAGCAATCTATGCATCCTTCTGCTTCTGTTTCCCTGATTCTTATAGACAATTTGGTGAA
ACGTTCAAAGATGAATTAACATATTTAGTCTATGGCTGGATGGCTGGTATTCGCCCAGCA
CCAAGAAATTGGTTGTCATGGGACATGGCCCATCTTGAACCACCCAATCTAAAAATGAGG
GAGGATTTAATGCAGAAAAAGAACAGCAAAAAGATGACTTCCTTCATAGATTTTGACTAC
CTAGATTCCCTTATCTCAACCAACGCCAGTCAGTATGCCTCCACAATGTCTCTGGCACAA
TCTACCTCCAAAGGTTCCACCAGCTCCAATATTACT---TCA---CGGAAACCACGCATG
CATGCACGGATAAGCAAG---ACACACAAGCCATTCTTACGTACATCGTCTCCAAACAAA
GCCCACTCACCGTCT---TCTCAAGACATCAATTTGATTGATGCCGTGGCAGATGCCCAG
AACAGTCCAGGAAACAGAGCAAAGGAAAAGAGG---------------------------
GGAAAAGACGGCAAACGCCAGAGTGAGGCTCTGACTCCAATTCGTGAGATGGCCAGTGAA
GACGAGGGAGAAGACTTTGAGAAGAAAATATCCCAAATCTCAATGAGTCAGATCAGAGAA
---AAGGCTAAAAAAGAAAATGTTATTGAGTCCCATCCCCTGGGTAAAGGATGTCAATTT
ATCCGTACTGCATTCAACGTGGAAGGTAGAAGTCCTCTTGTTGCTCACTTCCTGCACATG
AAGGGATTAGCGCAGGATGTGGGACAGAATATTTGGATACAACGTGTGGAAGTCGACAGT
CTGCCTGCGTTGGATGCCACCACCTACAGTGACCTGATTGGAAACTCTTCAAAAACAATT
AAAAAGTTGGAGTCAGGATTCCAAGATATGTATCATAAAAACACCAAAGACAGCCAACGA
TTCATGAGGGATCAACAAAAGATGTTGAGAGAACATATGAGAAAACAGTCCGCCTTATTG
GCTAATAAAGAAGAGGTGAAGGTCTTGTGTGACCTTATCATCCTGGACCAAAGGAAAAGC
CAAGATTCCGTATCTGCTGGGGCCAATGCTGCTATTGAGGCAGCGCTCATGGCACAAGAC
------------------------------------------------------------
------------------------------------------------------------
------------------------------------------------------------
------------------------------------------------------------
---------GGAGCTATAAATTTTGGATGTGAGCAGGCTTCGTACAATAATCCACAAAGA
AATGCATTCGTTGGATACAACCGATCCAAAGTT---TTAAGCAAAGAATTGATGTCTTCA
GTTGCCGTCTCAAAGTCAGATTTTGGGAGACCAAGAAAAAGAAGAATCAGGGATGAAAGT
GGGATTTGGGTAGATGAGAAGGAATTGGAAGGGAAAACTATTGAGCATGGTGTTGTAGAT
AAGAATAAAAGTGCGACAAAGAAAGGGAAAGCTGTGAAGCATGTTTATAATCCCTTCAAA
CTTGTACCTTGTTTGCCATTTACAACTGAAAATCAAGAACCTTACAAGATAGAGGTTTTC
AACACAGCTTTATCAATAATGGACATCCATTCCCACATATCTAAGACAGAGGTTATTGGA
ATGTTAGGGGGTCGATTTGATGAAGACAGAAGATGTTTGACTGTCACAATGGCCATTCCT
TGTAAAAGCATGAGCACGGGAATGCAGTGTGAAATG------------------------
------------------------------------------------------------
------------------------------------------------------------
------------------------------------------------------------
------------------------------------------------------------
------------------------------------------------------------
------------------------------------------------------------
------------------------------------------------------------
------------------------------------------------------------
------------------------------------------------------------
------------------------------------------------------------
------------------------------------------------------------
------------------------------------------------------------
------------------------------------------------------------
------------------------------------------------------------
------------------------------------------------------------
------------------------------------------------------------
------------------------------------------------------------
------------------------------------------------------------
------------------------------------------------------------
------------------------------------------------------------
------------------------------------------------------------
------------------------------------------------------------
------------------------------------------------------------
---------------------------------------------------------CTT
ACTGAATTGTGGGCAAAACCAATCAATCATTTGTGGCAGTTTTCTAACAAGGATAAGAAT
GCTGTCAGAAGATTCAACTACATGATGTCCTTCAGGAGTCCTCATTGTTGTATTTGTTCA
CTCTTTAGAAAATTTGAGCCTGAGAAAGAATGGCCGAACTTGCTGAGTGGAAAATTA---
---GAATCAGTTGTAATACCCTCACGATCTTTACCCATGATCCCAGAATCATCATTTGCA
ATTAGTGTGTCCAATCGCACTCCTTTCTGTGATTACTCTCCTCTTGATGAAGATGGCTTA
AGTACATTATTAATCTGTGCGAGTTGCAACATGTGTGTACATGCAAGCTGTTATGGTGAA
TTCAGAAAGCCAAATCATGAAGATTGGCAATGTGATGCTTGTGTATCAATGGAATTTAAC
GAAGATATAGATTGTGTTCTGTGTTACATGAGAGGTGGAGCTCTTAAACAAACATCAGAA
GGCCAATGGGCTCATGTAGCTTGTGCCCTCGCTATCAGTGATGTGTCTTTCAAGAATATT
AGGTATAGAGCCCCGGTTGTTGCCACCAAGATAGACCCTGAAAGATTTCATTTGAAATGT
ACTTTATGTGGACCTGTCTCCCAACACGTTGACTATCCAAGGCCTTGTATTCAATGTTCA
CATGGACGGTGCACAGTAGCCTTCCACGTGTCGTGTGCTTTCATGGCTGGCATTAAATTT
GAAATGAGTGATTGGCCAGTTCCTACGTACATCTCATGTCGAAAACACTTACACTTCAGG
CAAAAAAATGATGCTCGTAGGGATATGCCAGATTTAGGGTTGTGCAGTCTAGCACTTGCT
AAACACAAGAACAAACGCTATTATTGGGCTAAAGTGTTGCGTGTGGACAGAAAGAAGCTG
TATGAGGTTGATTTTGATGATGGCTCCTACAGTGAAGACTTATTACCAGAGGATATTCAG
AGTCATAATTGTCTACGAGATGGCCCTCCCATGCAAGGGCAGCATGTATTGATAAAATGG
GAGGATGATAGTTTGTATGGAGCCACTTTTAGAAAGGTCAACAACAAGGATATTTACACG
GTTGAGTTTGAGGATGGGTCATTGTTACAGGCAAAAAGAAATGAATTGTGGGGTGAAACT
GAAGAAATTCCTAAACATATTCAGAGTAGAATGTCGAAAGCCACAGAACAAAGACTATTT
GAGGAAGAGTCTCAAGATGGTTCACGGAATCGAAGGAAGAAAAAAGTGGATTATTTG---
AAGATGTTGGGTATCATCAAATGGATACCCCAGTATAGAGGGGATACATTCGTGGCAGAT
CTTGTCGCTGGTTTGACAGTTGGCCTCACTGTAATCCCCCAAGGGTTAGCCTATGCCTCC
ATCGCTAATCTACCACCACAATATGGTCTGTATTCTGCCTTCATGGGTTGTTTTGTTTAT
TGCTTGATGGGAACCTCCAAAGATATCACCCTTGGACCAACCGCCATTATGTCTCTCATG
ACGGCCACTTTTGGGTCTCCTGTAGCG------GGTGACGTCACATTGGCTGTTTTACTG
ACCCTCATCTCCGGAGTTGTACAACTTCTCATGGGTGTGCTCAAACTTGGTATTCTAGTT
AGTTACATCTCTTACCCTGTCATCAATGCTTTTACGTCTGCTGCTGCCATTACTATTGCT
TTTGGACAAGTCAAGAACATTCTTGGTTTGAAAGACATTGACAGAGAATTCCTTCACATG
GTGTATGAAACCTTTGAAAAAATTCCTGAAACC------------GAACTTCAGCTTCTA
CTTAGTCTACACAAATCTCTTGTCCTTGATGAACAAACACAGAAGATTAAATGTAGCCTG
ACCAACCATGAAATGCCAGCAAAAGTCTCAGCCATTGAAAGTTATGTGAAAGGGAAGAAG
TACAAAAGACTAGCCGACTTAGATTCTTTGTCCTATGAAGAACATAAACAACATATTCAA
CCC------AACAAGAAAAGAGAGAATGAAATGTTTTGTCGACTCACACTTCGTCATCTA
GAAAAGACGGCATCTGCAATTCAACGTCACTTAAAAGGAAAAAAGTATAAAAATGCACTT
GCCAGATGGAATGAATGCAAGAAAACGGGGAAGAAATTCAATACACGCAGCTCTAAAAGG
CAGACGGTTGATGACAATGATGATGATTTGACTAGCAACGGAAGTGGAAGTGTTATGGAA
GATGAAATATTTGATGATGAAGAAATTGATGATATGAGCGATTTGTATCCAGCTGCTGAT
TTTGAAGAAGATATTAAAGGAGAAATGAAAGAAGAAGCAGATGATGATGATGAA------
---------------ATGAAAGAGGAAAATGATTCTACCCCACAAAATATTTCACCTAAA
ACACTGAAAAAGCAAAATGTTAAACAGGGTAAAACT------------------------
------------------------------------------------------------
------------------------------------------------------------
------------------------------------------------------------
------------------------------------------------------------
------------------------------------------------------------
------------------------------------------------------------
------------------------------------------------------------
------------------------------------------------------------
------------------------------------------------------------
------------------------------------------------------------
------------------------------------------------------------
------------------------------------------------------------
------------------------------------------------------------
------------------------------------------------------------
------------------------------------------------------------
------------------------------------------------------------
------------------------------------------------------------
------------------------------------------------------------
------------------------------------------------------------
------------------------------------------------------------
------------------------------------------------------------
------------------------------------------------------------
---------------------ATACTTACCTGCTTTAGAAACCTTCATCGTGCAAGGAGA
GAAGTGTTTACTGGAGATGAAAGAGCTTTAAATGAGGTGCGTAACAAAATCAATACTGAG
TTCAGAGAAAAACTAGATGAAACGGATGCTGCAAAGATTGAAGAGAACTTTGTTCTTGCA
AAAGACGTGGCATATTTGTTGAGGTCTACGGTGATACAACTAAAACAGAAAGATGCTGAT
GATGAGACATATGAATTACGCATCACAAAAGATACCCATCTTCCAGAAAATACGCCTTAC
GATCCATTAAAAGAGATTCCAGTCAAGCAAAGAAAAAGAAAGGGTTCACCATGTTCTGAA
AGCTCAAATTCCAGATTTCTAGTCAAGGGAAAGGAGATGAAGGAATTTTTCAGGCTCACA
GAGGACTCAGTAATAAATGATTTTCTTAAAATGGACAGCTGCAAACGTATAGCGGACAAG
TACCTGTTAGCAATGGTGTTTGCTTACTTCAAAAGGGCAGATTTTGTTTTGAAGGACTAC
ACAAGGATGAATTTCTTTGTTGCATTATACCTTGCGAATGATGTGGAGGAGGATGAAGAA
GAATTAAAGTATGAAATCCTACCCTGGGCGTTAGGCAAGGAGTGGAAA------------
------------------------------------------------------------
------------------------------------------------------------
------------------------------------------------------------
------------------------------------------------------------
------------------------------------------------------------
------------------------------------------------------------
------------------------------------------------------------
---------------------------------------------GGCCCTGATGAATCA
TTCTATCTACAACACGCCGTATTGAGTACACTTAGGAATTTGGCCATACCTGCTGCCAAC
AAACCTCGCCTTATGGAACATAAAGTGATGGAGTCATGTTTATGTCTAGTCAACTCAGAG
GTAATGGCTGTCATCTTTAAACTATTGGGTTTGCTACGAATGCTGATTGAGGGACAAGAA
GCGGCAGCAGTAAAACTGGGACAAGAGAGGGGTTTCTTAGACTGCTTGTCAGAATGGTGC
AATGTCGAAGTTCATGCAGGGGTTAAAGGTGAAGCACCCCGTGTCATTGCCTCCCTTATC
AAAAACAGCCGATCGTTGGCAGTCATTCAAAACCTAATTCGGGCT---------------
------------------------------------------------------------
------------------------------------------------------------
------------------------------------------------------------
------------------------------------------------------------
------------------------------------------------------------
------------------------------------------------------------
------------------------------------------------AGTGTTTATTGT
CTGGTAAACACAGTAGAAAGTCCTATCTCTAGATTATCATCAACCTACACACCTAATGAA
CTTGAACTTTTCAAAAAGCTGATTGAGTACATTGTTGAGTCAGAGGATGGAAAAATTGGT
TCCAGAATTGCCCTCAACCTGACTGAAAAGCTTGAAAAAAGAATGGGCAAGGAAGAGGCG
CAAAATTTCTTTGACAGCTTAGAAAACCAGAAATGGATTGTCAAGGATGAGAATGGAAAA
CTTTCTTTGTCTATTAGATCCTTGCTGGAGTTGGACCAATATCTTCAGGACATATATCCA
ACGTTGATAAAGAAATGTAATCTCTGTGATAAGATTTGCATGCAGGGAGATTCCTGTACT
ACCTGTGGGGTTCGAATTCACTTGAAGTGCTCCAAGACTTATTTCTCAAAGCAAACA---
GAGAGAAAGTGTCCTGTCTCCACCTGTAGAGCCCCATGGAGTCAGCCAGATATCACTGTA
CACAAATATACACGTCAGGCAAACGGAAATGTACGCCATCAATTTGTTCGGCTTTTGATA
CAAGTCAAATTGGAATGCTTTGATCAACAATTTGAACTCACGACGAAGTCACTGCCATTT
TATTTGTGTACTGGAGCTGTTCAAGAACTTGAGTTGATTGGGATGCGGATGTGGTACTGC
GCCAGCAATGATGACATGTATTCTCCATGCAGATTAAAAAAAGAACTACCTGCTAATGAA
GTGTTTGATTTCCTGGAGAAACGCTTGCAA---TGTCACTGCAAGGAAAGAATACTTTCT
AAAGAAGCAAGGCAGCATTTGATGTCACGCCTCGGAAAATCAGGATCAACCCCACTTGAG
AGACAGGCAATAACGGAAAAGGCTGTAAAGGATAAACTACTCAAGACGGATGAGAAAGAA
AAAAGCTTCACCCTATTCACATGGTTTTATGCCTTTGTCAACAGTATTGAAACAGAATTG
TCACAGTATTGGCGAGATGGAATCATTTATGATTTGATGTCGTCAGATGATGCGGAACAA
CTCTTGTTGCAAGACCACATCCCATTGTATACGGCCTTGTTGCGACCTGCCAATCAATAT
GTACAAAAACCAAATTGTATTGATGCTGTAATTAAACTAGCAGTCAGTATTAAATTTGAA
GCCGAGGACGGAGTGAAAATTGATACAACAGCGATCAAAATGAAAGTGATTGATCGCCAG
GGACTTAAAGCGACTTTAGATAACATTCAATTT---------------------------
------------------------------------------------------------
------------------------------------------------------------
------------------------------------------------------------
------------------------------------------------------------
------------------------------------------------------------
------------------------------------------------------------
------------------------------------------------------------
------------------------------------------------------------
------------------------------------------------------------
------------------------------------------------------------
------------------------------------------------------------
------------------------------------------------------------
------------------------------------------------------------
------------------------------------------------------------
------------------------------------------------------------
------------------------------------------------------------
------------------------------------------------------------
------------------------------------------------------------
------------------------------------------------------------
------------------------------------------------------------
------------------------------------------------------------
------------------------------------------------------------
------------------------------------------------------------
------------------------------------------------------------
------------------------------------------------------------
------------------------------------------------------------
------------------------------------------------------------
------------------------------------------------------------
---------------------------------------------------------TTG
GATGGATATAACGGTACATTGATGTGTTATGGACAGACAGGTTCTGGTAAAACCTTCACC
ATGACTGGAGCCACAGAGAGTTACCGACATCGAGGTCTGATTCCCAGAGCCATCTCGCAA
CTCTTCCGTCAGGTTGAAGATCGGCTTGAAAACAGCATTAGCGTCAGGATATCCTACATG
GAAATTTACAATGAACAAATGTTTGATCTTTTGGGAAGTTTCCCGGAATCAAACTGGGCC
AACAAT---AAAGACATCAGCAGTCAACTTGATCCAATGGTCATATCGGAAAATCAAGGC
GGAGTGTTTGTCAAAGGCTTATCTTGTCATCTGGCTCAAAATGAGGAAGAAGCTCTCAAC
TTACTTTTTGAGGGAGAGACAAACCGTTCTATCGCAGCGCATTCATTGAACAAGCAATCT
TCAAGGTCCCATTGTATCTTCACCGTCTATATTGAGTCGAGATCAAGAGTGCAATCCAAT
GCTAAATACACTGTGTCAAAATTAAACTTTGTGGATTTGGCGGGATCTGAGAGACTCAGT
AAAACAAAGTCGGAAGGCAAGACCAAGGAAGAGGCAATGTACATCAACAAATCTCTGTCA
TTCTTGGAACAAGTAGTGGTAGCACTAGCGGCAAAGAGTCGAGATCATGTTCCGTTCCGA
CAATCCAAATTGACTCATTTCCTGAAAGACTCTATTGGTGGCCAATGTAACACTGTCCTT
ATTGCAAACATGTGGGGAGAAAAACAACAACTTGAAGAAACTGTGTCTACATTACGCTTT
GCTACAAGAATGATGTGTGTTGCCAGTGAGCCAGCCAAAAATGAAATTTACGATCCAGCT
CTCTTGGTGAAAAAACTTCAAAAAGAAATCAGCCATCTGAAATCCGAGTTAGCAATGCAT
GATACTTTGACAAACCGCAGCATGGTGTCATATGATGCATTGTCGGAGCAACAGAAATAT
GAGATCAGAACTCAAGTCAGACGGTTTTTGGAAGGAAGCCTGGATGAAATTGATATTATC
AATATCAGACAGATCGTTGGTTGTTTTGAAACCTTCCGAGAAACTTATCAGGATATGGAA
AGAGAAATGGAAGCAAAGCTGAGAGAGAAGTACATGCTGATAGACAAAACAGATCCACAC
TCTATTGCGGCGGCTCAACAG---------------------------------------
------GCTGGTGTTCCAATTGCCGATGATGGTTCCTTTGTCGGCGAGCTGGAGGGAGGA
GGTTTTGGTGTTGGATCAGCCATCAAAAACTCCAGGACTGACAGTTCTGCCGTTGTTCAA
CTCAAGAAAAAAGAGAGAGAAAGAGACAGAAAGAGAGGATCAAGAGGAGCTAATAGTCCA
ATTGCTGGCAAATCTTTGTCAAGTCCCTCACAAAGCGTTAGAGGAGAAAGGAAAGCAGAA
TCACCGCCAACACCAGTGGGAGAAAGGGCGGACAAGGACCAGCAA------GAAGGCTCT
GCATCTCCTGTCAGCTCAACTGGTAATATATCCAGRCATGAGAGRAGCCAGAGGCCAAGH
CATRCTRMWGAGGWWCCAGMWMKWGACCCACCATCGGAGGAACGACCAGATACGCCTCCA
ACTCGTAGTGTCGCTTTTGAAGAATTCAAGGGTGATAGAGGCAGTGAGATCAATCGTATT
CTTATAGAAAATAAAGAATACTTGAGTACTTCCAAAAAAACGTATTCTGACTTGGCCAAA
CAGATTAACAATTTGAAAATCAACATTGACCAGTCAAGACAGAACCTTGATCAACTCAAA
GTGCAACGAGAATCTGAAGCCCCCATAATAAATGAAGAGGGAGACATTGTAATCAGTGAA
GAGGAATTCAAAGAGATCACAAAACTGAGAGAGTTAAAGACTTTATACAGAACAAAACGT
GATGAACTGGCTAAGACAGAGTCGGAAGTGAAATACTGCCAGAAATTGGTGGATCAATGC
AGACTAAGACTCATACAAGAATTTGACAACTGGTATAGTGAAAGTTTCCTTACAGCTTCT
GAGGAAAACCAGACAAGTTTGGGTGTTGGCAGTGGAGTAAGACCTGGTGTTATGCTGCCT
TTTACTGGATTAGCTAACGAGGATGAACAAGAAAAGTTTGAGCGCCTTCAATTAGAACTA
ATGATGAACAACCCTGAATCAGCCGCCTTCTACAATGCTCAAATGAGAACTGCAAGAAGA
AAAATCTATGGTGCTGCCCTCACCCAGCCCCAACCAGCTTTCAGAAGGCAAGCAGGTACA
CCCACAATGACTTTCAGGAACCAGCCCCCTGGTATAATGCAAGTGCAGTAT---------
------------------------------------------------------------
------------------------------------------------------------
------------------------------------------------------------
------------------------------------------------------------
------------CCAAGTGTGAGGCAACTATCGGCCAAGTTTGAATGGACAATTTATGAT
TATTACGACAAGTTAGAAAGGGAAGGAAAGGGCCTGATTACAAGCACGGTATCCGAACCT
TTTTATGTTGGACAGTTTGGATACAGAGTGTGTCTTGATGCATATCTCAACGGCAATGGA
CAACATCGGGGC------ATGTCTCTATTCCTTCGAGTT---------------------
------------------------------------------------------------
------------------------------------------------------------
------------------------------------------------------------
---------------------------------------------------------ATG
GATTTTGACTCTTCTGCCAAGTTCATCTCTTCCCTTTCTAAGTTCTTGCAATCCCTCTGT
AACGGTTATGTGGAATTCAGTGATGGAGTAGAAGTTATTGGCCATATTTACCTCAACGTA
GACACTGGCAAGAAAATTGATTATGTATTGAATGAGAAAGTATGCAAGACAAATGAAAAT
AGTGTGAGATTTATAAGTAACAGTTTCCATGCTCAACCTGCAGAAAAGCCGAAACCAAAA
CCACCACCACCACCAACGCCGCCGCCGCCACCACCAACAAACCAAGATGACGGTGAAATT
ATTCTCATGGAAGATACTGAAAGTAAATCGAATTTGTTTCAACCACATAATTCTAATTCT
TCTAGTACACGTCCCAAACCCCATCATTCTCAAGGTGCCTCAAAACGTCCTCATAGTCAG
TCATTCTCATCTCATCGT---GCATCTAAAGCTGCAAGATATTCGTCATCATCGATCCGT
CCCAATGTCCCACCACCGACAAATGACAGT------------------------------
AATCTATCCACACCAACCGAGTCAGAACTTTCACACTTATCTCATGTGTTTCCA------
---------GACAATAATGATCCTGAACAAAAAGATGTTCTTGACAAAGAAATGAATGTT
GTGGATATTAAGCAAGAATGTGATCCTACAGTAGAACAAGGTGGTGGGAATAGTTATGAA
GATCAGCAGGATGCATCTTATTACTCT------TTTCCCATT------TTCATTGTTGAT
GCATTCACAAAAGTGGCAATGAGCGGTAATCCGGCCGCAGTTTGTTTGGTTCCACAAGAC
ACGACTCTCTGTGATGATGAGATGCAGAAGATTGGAGCAGAAATGAATCTGTCAGAAACA
GCTTTT------GTTTGTAGTAAAGATGGAGACTTCAAGTCAAGCACGGATTATTCTCTT
CGTTGGTTCACCCCTACAAATGAAGTTGACCTTTGTGGCCATGCCACTTTAGCGTCTGCT
GCTGTTTTGTTTCAAGATGTTGGCAACTCCAACGAAACTGTAGATTTTCATACCAAGAGT
GGTACATTGTCTGTAACACAAAGCCAATCCAAGCCAGGGTACCTTGCCATGGATCTACCA
AAAAATGAACCTCTGTTGCAGAAAATTGACGAATTTCAGGATCTTCTTTTGAAATGTTTA
GATGACCTTGACATGGTTCATGAAGTGAGTTACTCT---TCGACAACAAAGAAATTGTTG
GTTCGACTCAAGGATGATCTTAACAGGTCTGTATTGGAACGATTGCAACCAAAAAGTTCA
GAATTACTTGAAGTGGACACACAGGGCAAGGTGAAGGGCATAGGATTGACTTTACGAGGG
TCAAAGGCCAATGGATGTGTTGACCCAGGGGGAAATGTTTATGATTTTGTATCTCGATAC
TTTGCACCATGGAATGGAATTCCTGAAGATCCTGTCACAGGTTCATGGCATACAGTGGCT
GGTCCATACTGGGCTAAACAATTGGACAAACATCAACTTTATGCCCGTCAATGCTCTGCA
AGAGGAGGTGACCTTCAAGTTGAAATCAAGGACACAAGGGTAACAGTCATGGGTCAAGCG
GTCATCAACTTGAAAGGTGTTTTCTATGTGATGGGAAGTAATCCAAAGAAACAGTCCAAA
TCATTCAAGGTATTGCAATGGATGACAGAGACGGAAAGGGACGAAGATACAACAGAAGAA
GAGCCAAAGGCAACTGGA---------------CCAAAGAAACACACGAATCCAGATTTA
CGCCACAATGCAGATGATGATGAAATGCGCTTTACAGGCTTGCATGGCAAGGCAGATATC
CCTTCCAAAACGTTCGATATGTTGAAAAAGATT---------------ACCCCAGTCACC
GAAAATGGC---------------------------------------------------
------------------------------------------------------------
------------------------------------------------------------
------------------------------------------------------------
------------------------------------------------------------
------------------------------------------------------------
------------------------------------------------------------
------------------------------------------------------------
------------------------------------------------------------
------------------------------------------------------------
------------------------------------------------------------
------------------------------------------------------------
------------------------------------------------------------
------------------------------------------------------------
------------------------------------------------------------
------------------------------------------------------------
------------------------------------------------------------
---------------------------------------------------------ATG
AAACTGATGGAACATGGATCCATTTTGAATTTAGTGAACCTGTACAAAACAGACGCCAAA
TTGATGGGTCAGGTGGAAGGGTTTGCCTGTCTAGCCACCATTGAACTACTGCATTTATTT
GAACAACTCCACCAATGCGACATCATCCACGGGGACATCAAACCAGACAACTTTCTGTTG
AATGATTTACCTAAAGTATGTGATAGTAAAGATCCAAGGACAGTATTTGGATCACAGCTT
CAATTGTTTTGCCTTATAGACTTTGGTCAGACTATTGATATGCACATGTTTCCAAAGGGA
ACAACGTTCAAAACAAACACCTGCACCAAAGGATTTGAATGTATTGAAATGAGAACGAAT
AAGCCGTGGACATATCAGACTGATTTATTTGGTTTGGCAGGAACTATTCACGTCTTACTC
TTTGGCTCCTACATGAAAGTATTTGTAGAAAAGGGAACCTGGAAGACAACTGGAAGTTTT
GTCAGAAAATGGAATGTGCCTTTGTGGAAGAAGCTGTTCCAAGAGTTACTCAATATTCCT
TCATGTGATCATCTTCCTAACTTGGCGTTGTTGAGAGCCGAGTTTGAAGAGTATTTCTGC
TCTAGTTTGATTTCTTCTTACAATGACTGGGTTAACAAGGTCAAG---------------
------------------------------------------------------------
------------------------------------------------------------
------------------------------------------GACCAAGACTTGATCAAG
TTTTTTCCCCAAGTCAACAAATTCATTCACAAAGCACGGATGGAAGGAGGGGGTGTATTG
GTCCATTGTCTGGCTGGGGTTTCAAGAAGTGTAACAGTTACCGCTGCCTATATCATGACT
GTTACTGAGTTAGGGTGGAGAGATGCTCTCAATGCCATCCGAGGCAACCGTAGTGTCGCC
AACCCAAACTATGGCTTTCAAAAACAGCTGCAAGTATACGATTCTGAGCAAGTTGTA---
------------------------------------------------------------
------------------------------------------------------------
------------------------------------------------------------
------------------------------------------------------------
------------------------------------------------------------
------------------------------------------------------------
------------------------------------------------------------
------------------------------------------------------------
------------------------------------------------------------
------------------------------------------------------------
------------------------------------------------------------
------------------------------------------------------------
------------------------------------------------------------
------------------------------------------------------------
------------------------------------------------------------
------------------------------------------------------------
------------------------------------------------------------
------------------------------------------------------------
------------------------------------------------------------
------------------------------------------------------------
------------------------------------------------------------
------------------------------------------------------------
------------------------------------------------------------
------------------------------------------------------------
------------------------------------------------------------
------------------------------------------------------------
------------------------------------------------------------
------------------------------------------------------------
------------------------------------------------------------
------------------------------------------------------------
------------------------------------------------------------
------------------------------------------------------------
------------------------------------------------------------
------------------------------------------------------------
------------------------------------------------------------
------------------------------------------------------------
------------------------------------------------------------
------------------------------------------------------------
------------------------------------------------------------
------------------------------------------------------------
------------------------------------------------------------
---------GCCAGTCAGGCCGCTGTGAGGGAAATGAAAGAAGAAACTGGTTATGATGTA
CAAGTAGTAGACATCTCCCCAAGCACCTCATTAGACCCTGGTGTTGGCAATACGACACTG
AAGATTGCTACGTGTAAGGTAGATGTTAACCTAAGCAAG---GAAGAAAGGCCTAAACCA
ACCGGTGGGGATTCTGATGAATTTGTACAAGTTATTGTTCAACCAATGGAAACTTTGACT
GACAAGTTGAAAGAATTTGACGCAAGTGGAGATTGTGTTGATTCCAGAGTGTTTACATGG
GCG---------------------------------------------------------
------------------------------------------------------------
------------------------------------------------------------
------------------------------------------------------------
------------------------------------------------------------
------------------------------------------------------------
------------------------------------------------------------
------------------------------------------------------------
------------------------------------------------------------
------------------------------------------------------------
------------------------------------------------------------
------------------------------------------------------------
------------------------------------------------------------
------------------------------------------------------------
------------------------------------------------------------
------------------------------------------------------------
------------------------------------------------------------
------------------------------------------------------------
------------------------------------------------------------
------------------------------------------------------------
------------------------------------------------------------
------------------------------------------------------------
------------------------------------------------------------
------------------------------------------------------------
------------------------------------------------------------
------------------------------------------------------------
------------------------------------------------------------
------------------------------------------------------------
------------------------------------------------------------
------------------------------------------------------------
------------------------------------------------------------
------------------------------------------------------------
------------------------------------------------------------
------------------------------------------------------------
------------------------------------------------------------
------------------------------------------------------------
------------------------------------------------------------
------------------------------------------------------------
------------------------------------------------------------
------------------------------------------------------------
------------------------------------------------------------
------------------GTGATTTTCCGTATAAACGACAATGGACTGGGGCCAGACTTG
TTGCAGCAGGTTTTCTTGGAGAGAGGATGGGTAGAGTTTGACGAAGAGGTTCACAACCCT
GAAGAATGGAATCTATGGTGGAGGACTTCACGTTTCAGGCAAGGAGAGTATAGCAACCTG
TTGCCATGGCAACACATCAACCACTTCCCCAGCTGTACAATACTCACAAAGAAAGATGCA
CTATGTCGAAACCTGCGCAAAATGACAATTATCCACGGCTTAAATGTCTACAATTTCAGT
CCCAAAGCGTTCAACCTTCCAAACGATTACACCAAGTTCGTATCGGAGTACGCTGCCTGC
CGACAGACATCAAAGAAAGACACTCCTCCTGTAATGTGGATCTGCAAACCAGCAGAATCA
TCTCGAGGGAGAGGGATATTCATCTTTAGAGAACTGTCAGAGCTACAGTACGATTGTAAC
GCTGTAGTTCAACAGTATATTAACGACCCTCTCCTTATTGGTGGCTACAAATTTGATATA
CGGATTTACGTGACAATTCCCAGCTACCATCCTTTACAGATCTACATTCACGAGGAAGGT
CTCGTCAGGTTTAGCACAGAGAAATATGACCTTGACCGATTAGACAATGTTTTCGCACAT
CTCACCAACACAAGTATTAACAAATTTAGTCCAGCATACACAGCAGAAAAAGAAGAAGTA
GGTCACGGGTGCAAATGGACGATATCCCAACTCCGTAGATATTTCTTACAGAATAACATA
GAAGACGCACGAATATGGCAACAAATCACCAACATTGTCATGTTTACAATTCTTATGCAG
GCGCCGACGGCCCCAAAGCATGCCAATTGTTTCGAATTGTACGGTTTCGATATCCTGATC
GACAGTTCCCTGAAAGCCTGGTTACTAGAAGTGAACTTCAGTCCTGCTCTAAGTTCTGAC
TGTCAGGCAGATATCATCGCCAAAAAGGGCATGCTTCACGATTTAATGTCCCTTCTT---
------------------------------------------------------------
------------------------------------------------------------
------------------------------------------------------------
------------------------------------------------------------
------------------------------------------------------------
------------------------GGCACTCGATTTTTGAAGAGAGGAATTAATCATGAA
GGATATGTGGCCAATGAGATTGAGACAGAACAGATAGTTCAAGACACGTCCGTTACCAAC
CTGGACAAGGGAAAAATCTCATCCTTTGTGCAGCTGAGGGGATCTGTTCCATTGTTTTGG
TCTCAGGATATTTCAAAGATGGTTCCTAAACCTCCCATTGGTTTGGATCAAAGAGACCCT
TATTGCAGTGCGGCAGGTGTACATTTCAACCAGATGTTGTACCGTTATGGATCTCCAATT
ATTGCTTTCAATCTAGTTAAGACAAGAGAGAAAAAACGTCATGAAAGTATCCTAAGTGAA
GACTATGTGAACACTATTGACTATTTGAATCAATTCTTGCCTGCAGAACATCACATGCAA
TACATTGGATTTGATATGGCTAGGGTTAATAAAAGAAAAGATGCAGATGTGATGCTCAGA
TTGAATCGAATTGCCCGCTACTGCCTCAGACAAACAGGTTTTTTCCTCAGAGTTCAGTCC
CCTCAAGCTGAATATTTACTGAAGGATAGTGAACTTCAAAGCCTGAAGGGAATGTGGGGA
GGCAATGGAATGCGTCAGACTGGCGCAGTGAGAACCAATTGTGTTGATTGTTTGGATAGA
ACCAATACAGCACAGTTTGCCATGGGACGATGTGCTCTTGCTTATCAGCTTTATGCAATG
GGGATGATGGAGAGGCCTCAGTTGGAATTTGATACAGACTGTGTAAAATTATTGGAAGAA
CTATATGAAGACCATGGGGACACTCTTGCCTTGCAGTATGGAGGAAGTCAACTTGTACAT
CGAATTAAGACATACAGAAAAATAGCCCCTTGGACCTCTCACAGCCGAGACATTATGCAG
ACCCTGTCTAGATATTACAGTAATGCATTCTCAGATTTGGAGAAGCAGCAGGCCTTCAAC
TTGTTTTTGGGAGTTTATATTCCTCAGGATGGCCAACCCAACTTATGGGACCTTCCTACT
GACTTTTACCTTCATAATCTATCATCTCTTGGAAAACGCATTACTAAACCAAACTACTGT
CAATGGTGGGATTCAGAAGTATGGGAAACTCTTCCACTTCCTAGAGATGAAGTCAACAAA
TCACAAGTTGTTCACGCCGCCATGTTGACAACAAATCAACGGGATGAACATGTCAATTCA
TTCTATGAACATTATCGACCCGAAGAACTTTCTGTATTTGATGAGATGTACCAAATGTAC
CTGTCACAAGCCTGTTGGAAGCACCTACCCAAACACGCCAATGACTTTAGTCCATTTTGT
GTGCGGCATCATGCTGAAACTATTGAATCCAACCCAAGTATTTCTGGCAAAGACTCCACC
TCATCCACCACATCGTTTGGATCAGAAGGAAAGAAAGTTCCTCCCGGGGTTGACATCTTC
CCTATATCTGTGTTTAAACTCGACAGTACATTCTATGTGGAACCACCACCAGTCAGTCGC
CAAGCAAAAGACATTTATACTGCTTATGTCAACCGGGGTTATCTTGGAGCTCAAACAGTT
TCTGATGAAAACATACGAGCCTATATTAAATATCGGGAAGAAATGTTGGCCCTCTATAGT
GAGCATTACGCCGCCCCTGAACAAGTACGGAAACATCAAGCCATTTTTTCAAAAGACAAT
CAAAGACCCATATCACTGAATCCGTTTTCTGAAGATGAACAGCGTCTGATCTCACAAGGA
ATAAACAGTCATATTGTGTTACGTGGTGGTAGAGGTGGAATATCGGATCGGGGGAGAGGC
CGTGGCAGAGGTCGTGGTCCACCAGAATTTGACGCCAGACCTCAGAAAAGGGATGATGAT
CAAAGAGGTCCCAGAAAAATTAGTGATTCATATGAAAATGTGCCAGAGTGGGCTGCAGAT
GATGTTGGAGATGATCCAGGGACATTTGATTCCAAGGGAGTGTTTGTCTCCAACAGAATG
AAAATTGCTGAATCTGAAAACCTACTTCGCATGGAAAAGTCCTTGCAAAATTTAATTGCT
GGAATGAATGCAAATACAGAAACGAAGGCAGAAGAAGAAATAGATGTCTCAACGGGGGCC
CTCCCATTGTCCCATAAAGACGCTAATAAATGGTTTTATAGGGATCCACAAGGACAAATA
CAAGGTCCGTTTAACAGTGAAAGCATGGCTGAGTGGTTTAAAATTGGTTACTTCACTATG
AGTTTGATTGTTAAGAGAGGCTGTGACGATTCCTTTAAACCTCTAGGTGAACTGATTAAA
CAGTATGGTAGGGTACCATTTGGGCCTGGACCACCACTCCCTCCCATCATTACAACTAGT
CAACCAGAAGAGGTAGTCCCCCCAGAAGTTCCTGTTACCCCTCCTGTTATGACAATGCCG
TCATTAGTGTCCCCTATGATGCCTGGTGGTCACGACAGATTCTTATTCCGTTCCATGATG
TTACAGGAGCAACAACAACAACAGCAGCAGCAACAACAACATCGACCTTTCCCAATATCC
CACCCGTCTATGTCAATGCACAATGTAAATACCACAACTCTACAGAACAGCACCAGTACC
GTGTGGGCAAATTCACAACACACTGAAAGTATTTGGTCCCAGCCGTCATCAATGTGGGAT
ATAGATAACACCAGTGAAACA---TCACAAGCATATAAAATACAAATGGAAAAATTGAAA
AGGGAAAGAGAGGAAGAAAGTCAGAGA---GAAGAGAGAATCCAGCAGGAGTTATTGGAG
AATAAACAAAAAGAAATCCGGTTACAACAGAATGAGTTAGAAAAACAAAGGGAACAAGTC
AGGAGAGAAAAGGAAGAGCTAGAGAGAGAAAGACTTCGAAAAATGGAAGAAGTGAGAAAA
------------------------GAAGAAGAGCGTCTGTTACAGTTGGAAATAGAGAGA
AAAGAGAAAGAAAGAATGGAGCAAGATACAAGGAAGGAAGACAGGAAGAAACGAGAGCAA
GAGCTTAAAAAGCAGGAGGATAAACGGAGAAAGGAAGAAGAGAAGCTGATGTTAGAGGAA
AGAAAAAGACAAGAAGAAGCAAGG---------CATAAAAAAGAACAAGAGGAAATGAGA
AGACGGGCAGAATTGGAGGCTATTCAAAAAGAAGAGTTGAGAAGAGAAAAACAGATTCAA
GAAGAGGAAGAACGGATGCAGAGAGAAGCCGTGGAGAAAGACAAA---------------
------------------------------------CAATTAGCAACTATTAAAAAACAA
CAAATTGAATTCCAGAGGCAGCAAGAATCGTTACGCAAATTACAGCAAGCCCAGAAAGAA
CAGCTAGCCAATATCCAGCTTCCTGCATCCAGCAATTGGGCAAACAATGGATCC---CAG
GGAGGTGCTGTTCATTCAAAGTCTTTAACAGAAATACAAGTAGAGGAGGCGATGAAAGAG
AAGGAAAGACAAAGGGAGGTTCAATTACAAAGGGAAAGAATGCAGGAGCAGGCAGTAGTC
ATACAACAACAACAGAATCAAAAGACATGGGCTACCGGTGCAAGAGGAGCTCCTGGAAGA
GGCCTTTCGTTGTTGGAAATTCAGAATCAAGAAAAGGAGAATGCTAAAAAATCTGATAAA
GGAAAACCCCAA---AACCATCAGGCAAAGCCTAGTCTAGGAAGTGGAGGCAACTTTCTG
GGGTCTGCTGGTCCAGGCCTGTGGGGTACCAACACCAACTGGGAAGGTAATGCTTCACCT
GCATCTACTACCAGCATTTGGGATATGGGAGTGCCT------------------------
------------CAGTCTATTAAAAAACCACAGCTAGGCAAAAACAGCTTAGGCAGTGGT
CAGAATGCTCAATCCAAAAAGAATAGCAAGACCAATAAAAAGGCAGCAGCACCATCCGTT
AAAGAAGTGGAAACGGTGCAAAAATTATTTCAAAACAAAAAACAAGATGGATTTTCTGCT
TGGGTTTCAGATAAGCTATCAAAGTTTTCATCAAATATTGATGTTCCTACCTTTGTGTCT
TTCATTGTCGATGTCGACAGTCCCGATGATGTCCTTGATTATGTAAAAACGTACCTCGGG
GATAACAAGGAGACTCATGACTTCACATATCAGTTTCTGGAGAAACGAAATCAGTACAAG
AATCAAATGCGATTGCAAAAACAACTGGAAGAGGATAGCATCTGGGGTCCAGCGCCTGCC
ATCAATCCTCACAGCCCTCCTACCTTTGAAGCCTCCAAGTCTGCTGGCGAAAGCGGCCAA
GTTAAATCTAAAGGCAAGAAGAAGAAGAAGGCTCAAAAATTAGATGTCAGCATTCTCGGC
TTTACCGTTCACGCCGATCCCAACAGGAAAAATGCTGGAGAACTGGAAACC---------
------------------------------------------------------------
------------------------------------------------------------
------------------------------------------------------------
------------------------------------------------------------
------------------------------------------------------------
------------------------------------------------------------
------------------------------------------------------------
------AAGTTTAACTACACGAAGCAAAAGAAAGAACTGGCTGAAGAGAGACGTAGAGAG
TATAATGAACTACTTCAGCAAAAGGCCAATCCAGTTAATAAAGAAAGAGAACCAGAAATT
GATAACCCTTCAATTATTCCATTTAACCGACCTGACCAGGAGAGGTTAAAGGTCAAGATA
CTTGAAGAAGAGAGACAGAGAGAATATAACCAG---------------------------
------------------------------------------------------------
------------------------------------------------------------
------------------------------------------------------------
------------------------------------------------------------
------------------------------------------------------------
------------------------------------------------------------
------------------------------------------------------------
------------------------------------------------------------
------------------------------------------------------------
------------------------------------------------------------
------------------------------------------------------TCATCC
CGATCATCGGATGGAAGGGAAACACCTATGATGTCTGCATCATCAGACAGAATTTCAAAA
GCATTTGAAGTTTCGGATCAAGTTGAATCGATGAGTCAACAGCTCAACGTGAACAAATTT
GATGATGTTTGTGCTCATCTCAGGTCTACATTAGAATCAGAGGTAGATCAGCTGCTTGCA
GACATTGAATTTCTTCAGTGTTGTCTTGATGAAGAGGCTGATATTCGTGATTGTATAGAA
ACGCCAAGAATTTCCAGAGAACCAACACTTACTGAATTGCGAGAGGAGAGGACTTCCTTG
GAAAAAGAATTACTTCTGTCAGACAATCTCACATTTACCCCACAAGTTGATAAGCCTGCC
TTCAATGACACATTAATAAAACTTGCCCCCACACACCCTTCTACTACTTCTGTCATATTG
ACACAAAAACACAGTCCTGTCAAAGCAAACCACCAAATAGCGACTTCAACAGAAATTTGC
AACAAAGCGAATGAAGAATATGTCCAAGAAAATTACCAAAAAGCTGTTGATCTGTACACA
GAAGCGCTAGCAGTAGATGGCAAACGGGATGATATCTACTGTTTTAGAGCGCAAGCTTAT
TTATCTTTGGGAAACACTACTGCTGCAATCAAAGATTGTGATGATGCCATTAAAATCAAC
CCACAAAACCAAAAAGCTTATCTGAAGAAAGGGTCTGTTCTACTAAAGATGGATGAGGTT
TTACAAGCAGAAAGCATTTTGAAAGAGGGACAGAAACAATGCTCTAGTGAAAAAGACTTT
TTGGAGTGGATTTGTAAAGTTGAAAGTCGAATGAAAGAACTTGGCATTCGTCAAAACCAG
CCC---------------------------------------TTAGCTGCCTTAAAATAC
AATTGGTACCAGACACACACTCACGTCATCGTTAATGTCATGGTGAAAAATGTGAAGAAA
GAAGAACTGAATCTGGACGTGGAAGAAAGATTATGTAATGTAAGCATAAGAGGTGACCAA
TGCAGTCAAGTC------AATATTCCACTTGCCCATAGCATCGTGCCTGAACAGACGCAA
TCCAAACTTTTTGGAACGAAGATTGAGGTCAAGTTGAAGAAATCGGAAGGTATACAATGG
ACCAAGTTAGAGGGACCTAAAGAGGAAGAAGAC---ACCATTTTACCCCCATGTGCTGCT
CCAGTA---GAGGTGGAGACACCAAGCTATCCAAGTTCTTCACAACAACCACGAGACTGG
GATAAACTTGCCGCTGAAGTTACAGAAGAAGAAAAGAATGAGAAGCTGGAAGGTGATGCG
GCCCTCAACCAATTTTTCCAAAAGATTTATGCCGATGCTTCTGATGAAACGAAGAGAGCG
ATGATGAAATCCTTTTCTGAATCAGGTGGAACCGTGTTGAGTACTAACTGGAATGAAGTC
GGCGAAAAAAAGGTTGAGGTGAAACCACCCGACGGAATGGAGTATAAGAAATGGGAA---
------------------------------------------------------------
------------------------------------------------------------
------------------------------------------------------------
------------------------------------------------------------
---------------GTCATTAACGATCGGCTACGTCAAGGAAAACTGAAGCGTAAAGAC
TTGTTTGTGACTACCAAAATACCACGGGCGAGTCATAAAGCGATTGATGTTTATAATTGT
GTTCGGAATTCATTGGAAGATTTACAACTATCTTCTGTAGATATGCTCCTTATCCACACG
CCTTGGAACGGAGAATTAGATATCCTCCAACTGTGGAGAGCTCTTGAAAGTCTTCAACTG
AAAGGATTAACAAAAAGTATAGGCGTGTCAAATTTCACAATTGAACAAATTAGTTCCGTG
CTTGAAATTCAGAAAGTTCCGTTGGCAAACGTTCAGTTAGAGGCTCATATTTATAACCAG
CAAAAAAATCTCAAACAATTTTGTGATTGGAATGATATCGTTGTGTCGGCTTATTCACCG
CTTGGGTCTGCAGGCAGGGCGAGTCGGGTTGTTGAGGGAACAGGAACTTTGATGAAAGAT
CCGTTGATTGTGAAACTGTCGCAGTCGTACAAGAAGACACCGGCACAAATCTTGTTGAAT
TTTCTACTTTGTTGTGGAATGGTGGTTATTCCTAAAAGTAACAAACAGGAACGAATCAAA
GAGAATTTCGACTGTTTTGATTGGTGTTTAAGTCCGTCCGATTTTCAAGCCATTCAGGCG
CTGGACAATGGAGTTAAATTTTTCCAGTTTTTGTATTTGACCCAGCATCCCGATTATTTT
AAAGGGAAGGAATTC---------------------------------------------
------------------------------------------------------------
------------------------------------------------------------
AAATTGTTAAGTACGAAACAACCTATTGTAGAAGCAGATCTGATCAGATGTTTAGCTTGT
AAGGCTCTTGCAGGAATGTCTCGATCAGAAACCATTCGCCAG------------------
------------------------------------------------------------
------------------------------------------------------------
------------------------------------------------------------
------------------------------------------------------------
------------------------------------------------------------
------------------------------------------------------------
------------------------------------------------------------
------------------------------------------------------------
------------------------------------------------------------
------------------------------------------------------------
------------------------------------------------------------
------------------------------------------------------------
------------------------------------------------------------
------------------------------------------------------------
------------------------------------------------------------
------------------------------------------------------------
------------------------------------------------------------
------------------------------------------------------------
------------------------------------------------------------
------------------------------------------------------------
------------------------------------------------------------
------------------------------------------------------------
------------------------------------------------------------
------------------------------------------------------------
------------------------------------------------------------
------------------------------------------------------------
------------------------------------------------------------
------------------------------------------------------------
------------------------------------------------------------
------------------------------------------------------------
------------------------------------------------------------
------------------------------------------------------------
------------------------------------------------------------
------------------------------------------------------------
------------------------------------------------------------
------------------------------------------------------------
------------------------------------------------------------
------------------------------------------------------------
------------------------------------------------------------
------------------------------------------------------------
------------------------------------------------------------
------------------------------------------------------------
------------------------------------------------------------
------------------------------------------------------------
------------------------------------------------------------
------------------------------------------------------------
------------------------------------------------------------
------------AAAGATTTGAACAAAGACCGAACCAGCCCTGTGGAGCTTTACTTAGAT
ATGGCTACATTGTTATCAGATCACAAACAACTAGTAGAAGACTTTGCCGGTTTCTTGCTG
TCCTTCCAAGCCATAGAGTGTCAATGTCTCTCTACAACTCATCAGTATACACAGATAAGA
CGATTCCTGAGACAGATTGAGGTAAACTGTGGTAAGTCTGTCAAC---CTTTACCAGAAA
GCCCTGAAATCAATGTCCAATTGGTCCGACGTTTGTCAAAGAGGAGAGCTGGCAGGAAGC
CTGAAGAAACCTTTGATGAACGTCTTGAAGAATGTGCCGGAAGTCTTGGACGATTTGGTT
GGTTATTTCCTGGATGGACAAGTTCCCGCCAGTGCAAGTGACGACTTTGAGGAAGTTGTC
CTTGAT------------------------------------------------------
------------------------------------------------------------
------------------------------------------------------------
------------------------------------------------------------
------------------------------------------------------------
------------------------------------------------------------
------------------------------------------------------------
------------------------------------------------------------
------------------------------------------------------------
------------------------------------------------------------
------------------------------------------------------------
------------------------------------------------------------
------------------------------------------------------------
------------------------------------------------------------
------------------------------------------------------------
------------------------------------------------GAAGTTCTGCAA
CTGGCCAGATCAGAAAGTAATTTCAACTTCATCACAGGAAATGGGGCATCTTTGCTGCAC
AAGGCGTGTTACCAAGACAGTGTGCCAATGGTAGAACTCTTACTGACTGGAGGTGCAAAT
GTGAATTGTGCTGACGATGATTGGTGGACACCACTCCATATTGCATGTTACCATGACAAC
CATGACATTGTACAATTATTGCTAAAGAATGGCGCCGAT---------------------
------------------------------------------------------------
------------------------------------------------------------
------------------------------------------------------------
------------------------------------------------------------
------------------------------------------------------------
------------------------------------------------------------
------------------------------------------------------------
------------------------------------------------------------
------------------------------------------------------------
------------------------------------------------------------
------------------------------------------------------------
------------------------------------------------------------
------------------------------------------------------------
------------------------------------------------------------
------------------------------------------------------------
---CCTACCAAGATTCACGGCCTTGAGAAGTGCCGTATTTGTAAGCAGCGTGCTTCTAAG
GAAGAAAGAATGAAAGATATGCTGATCCGATGTGCACTCTGTTATAAAGTTGGTCACATG
AGTTGTTTAGATTTGACAGATGAGTTGGTGGCAGTGATAAGGACGTACCCATGGCAGTGT
ATGGAGTGTAAAACTTGTGTTCAATGTATGGATCCTTATGACGAGGACAAGATGATGTTT
TGTGACCGATGTGATAGAGGTTATCACACATTCTGTATTGGTCTGGATGCATTACCAACA
GGTCACTGGGAGTGTCGGAGTTGT------------------------------------
------------------------------------------------------------
------------------------------------------------------------
------------------------------------------------------------
------------------------------------------------------------
------------------------------------------------------------
------------------------------------------------------------
------------------------------------------------------------
------------------------------------------------------------
---------------------------------------------ATTGGGCCGGCATAC
CCTGGATTTGACTACAATACAAGGAAAGGAGCAGTCGCAGCCCCAGTTACCTACAAAAAC
ATTCAATTTAATGCTTACTACGAGGGGGGTGGGCTTTTCCTTCCGAAATACGCCTCACAA
AAAGAGAGTCAGGTG------CTTGGACATTATAAATCTCTGGACGATACACCGGCTGCA
ATTGTCAAATGCCGGTGTGGGAAAGGAACCGTCTTGTTATCAGGACTTCATATTGAATAT
TCGTCGAATACTTTAGATCCAGAAAATCAATACTTGAAGAAAATATTACCAACCTTAATA
CACAGTGAAAAAAGTCGTAAATATGTATTTAGAGATGTGTTGAAAAAATTAGGGATCACA
TGT---------------------------------------------------------
------------------------------------------------------------
------------------------------------------------------------
------------------------------------------------------------
------------------------------------------------------------
------------------------------------------------------------
------------------------------------------------------------
------------------------------------------------------------
------------------------------------------------------------
------------------------------------------------------------
------------------------------------------------------------
------AAACCATTCACCTTTGGATCCACCTCTTCAGCACCTATTGGAAGTGGATTCAAG
TTCTCTACAACTGCCCTTTCTGTTTCTGCATCTCCCTTTTCCCTG---------GGCACG
ACCACAACTGCAGCAGGCTTTTCCTTTGGCGGCATTTCATCTTCTTCCACTTCCACTACT
GCCCCCACAGCTACAACTGCCGCCAGTGGATTTTCATCCTCCACCACTGCTACAACTGGT
------------------GTCAGTGGATTTTCTTTTGGTGCATTAGCCGCCAAAGCAATG
ACTCAAAATTCACAGAGTGACAATAATGGT------AAAGGAGGAGAGGATGATGAATAT
GTTCCACCAAAGCCAGAAGTAAAAGAAATTACAGAGGAAGGTTCTTTGCTCTCAAAACGA
TGCAAATTGTTTTACCAAAAAGAAGGTCAGTGGACTGAGAGAGGAGTAGGCAATGTCCAC
GTCAAGCCGCTAGACAATGACAAGACGCAGTTACTGATCCGGGCAGATACAAATCTTGGA
AACATTTTACTGAACATCAATGTAACGGCTGCACTTCCTGTATCACGGCAAGGCAAGAAC
AATGTCGTGTTAGTGTGTGTACCAAACCCTCCGCTC------------AACGAAAAAGAT
AAAGATCCTAAACCCATCTCTATGCTGATTAGAGTAAAGACTGGGGATGAAGCGGATGAG
TTGTTGGCCAAATTGGATGAAAGAAAAGAGCTTCTT------------------------
------------------------------------------------------------
------------------------------------------------------------
------------------------------------------------------------
------------------------------------------------------------
------------------------------------------------------------
------------------------------------------------------------
------------------------------------------------------------
------------------------------------------------------------
------------------------------------------------------------
------------------------------------------------------------
------------------------------------------------------------
------------------------------------------------------------
------------------------------------------------------------
------------------------------------------------------------
------------------------------------------------------------
------------------------------------------------------------
------------------------------------------------------------
------------------------------------------------------------
------------------------------------------------------------
------------------------------------------------------------
------------------------------------------------------------
------------------------------------------------------------
------------------------------------------------------------
------------------------------------------------------------
------------------------------------------------------------
------------------------------------------------------------
------------------------------------------------------------
------------------------------------------------------------
------------------------------------------------------------
------------------------------------------------------------
------------------------------------------------------------
------------------------------------------------------------
------------------------------------------------------------
------------------------------------------------------------
------------------------------------------------------------
------------------------------------------------------------
------------------------------------------------------------
------------------------------------------------------------
------------------------------------------------------------
------------------------------------------------------------
------------------------------------------------------------
------------------------------------------------------------
------------------------------------------------------------
------------------------------------------------------------
------------------------------------------------------------
------------------------------------------------------------
------------------------------------------------------------
------------------------------------------------------------
------------------------------------------------------------
------------------------------------------------------------
------------------------------------------------------------
------------------------------------------------------------
------------------------------------------------------------
------------------------------------------------------------
------------------------------------------------------------
------------------------------------------------------------
------------------------------------------------------------
------------------------------------------------------------
------------------------------------------------------------
------------------------------------------------------------
------------------------------------------------------------
------------------------------------------------------------
---------------------------GCAATGAGGTGTAGATTAGCTGGATGGATGGAT
GATTTGAGAGACAAAATTATGAAAGAAATGGAAAAAGCATTATGCGACTCGAATCAATGT
CAGAAAGATGAATTTAAGAAAACAACTAAATGTTATGTATCAGAGAAAAGTTCCCTTAAA
AAAGAAGTGAACAATTTGACGGAAAGGCTCAACGACCTTGAATGCAGTCTCGGGCAAAAG
AACACTCTGGTCAAGAACATGACTGACAATATCTGCTGTCAAAAGAAGAAGCTAGACCAA
GCCAAGTGTTTCTACGCTTGGAAAACGGAATGTGCTGATAAAGATAGAGAGTGTTTTACA
GAGAAACTGGCCGCAGAGCATCACAATAAGAAATTGGCTCAGGGTGTTCTTAAGGCTTGG
CACGGCGTTATACAATCCAAATGGCGCTGCCGTGTAGAACGGCAATGTCAAACACAAGCA
AAGAGTTTGTGCATGAATTTAAGTACCGACTACGAGGTCAAAGTCTGTATGTTGAATGAA
AAGATTCAGTCGCTGGAAGAGAAAGTGTGTCTGTTGCAGCAAGAGAGAGAGATGTATTCA
GAACAAGTGAAGAAAGCATTTATGAGAGGGATGTGTGCGTTGAATGTGGAGACCATGTCA
ATATTGACGGAGGCGGAT------------------GGCTGTCAGGACCAGCCG------
------AGATCAATGCCACCTTCAAACACATATGAAGAAGAAGTGACGTATTCCAATACA
CAACCCGTATCTAGAGTTCCTTCAAAAAGTCTTCCTAATGGTTCTTCACAAACTGGACTA
CGAACAACTTGCTCTGTCCCCGTGAAATGCAGACGACGACAACAGCGACTTCAACTAGCA
ACCTGCCTACGCCGAAAAGTGCCAAACAAAAATCTCCTAAAGGGAAAAAAAGCAAAGGGT
GGCAAAGGAAAGGGTAAATCAGGCGGTAAAAATAAGACAGGAAATGCGTCTGTACCT---
------------------------CTAGCACCTCCCATGGCGTCCGTTGTTGTGGAAAGA
CATCCTTCTATAAATAAACAAACCTTAGGCAAAGCCACGGCAGTCAGATATCCCAAA---
------------------------------------------------------------
------------------------------------------------------------
------------------------------------------------------------
------------------------------------------------------------
------------------------------------------------------------
------------------------------------------------------------
------------------------------------------------------------
------------------------------------------------------------
------------------------------------------------------------
------------------------------------------------------------
------------------------------------------------------------
------------------------------------------------------------
------------------------------------------------------------
------------------------------------------------------------
------------------------------------------------------------
------------------------------------------------------------
------------------------------------------------------------
------------------------------------------------------------
------------------------------------------------------------
---------------------------------------------------ATGAGTTCA
GATATCTGCTACAAATGTGGTGGTCGTGGTCATTTTGCCAGAGACTGTCGTAATGGTGGC
CCTCCTGGCCCTGGTCCACAAAGATTTTCTGGTGGA---------------------TTT
TCAGGAGGACAAAAATGTTACAAGTGCAGTCGTATAGGTCATTTTGCCCGTGAATGTACC
CAAGACCAAGAAAGGTGCTACAAGTGCAATGGTTTTGGACACATAGCCAAAGATTGTGAT
AAAGCCATTTCA---ACAGGAGCTTGTTATAACTGTGGAAGTGCTGACCATCTTCAACGA
GATTGTCCAGAAGCAATTGTAAAGTCATGTTATCGCTGTGGTGAGTCTGGACATCTGGCT
AAAGAGTGTCCAGCTGACATTCCT------------AACAAACCCTTTGCAGATGACCGA
AAATGCTACACATGTGGTGGTGTTGGACACTTATCCAAAGACTGCCCA------------
TCACCTCGTCGAGAATGTTATAGGTGTAACCAAACCGGTCATGTGCAAAAAGACTGCCCC
AACTCTCCCCAATCAAATACCACATGTTACAACTGCAATGAAACGGGTCACATCGCCAGA
GACTGCACTGCTGAA---------------------------------------------
------------------------------------------------------------
------------------------------------------------------------
------------------------------------------------------------
------------------------------------------------------------
------------------------------------------------------------
------------------------------------------------------------
------------------------------------------------------------
------------------------------------------------------------
------------------------------------------------------------
------------------------------------------------------------
------------------------------------------------------------
------------------------------------------------------------
------------------------------------------------------------
------------------------------------------------------------
------------------------------------------------------------
------------------------------------------------------------
------------------------------------------------------------
------------------------------------------------------------
------------------------------------------------------------
------------------------------------------------------------
------------------------------------------------------------
------------------------GGACGAATTGACAAGCAAGAGATAAGAGATGAAATA
CAGTCCCAAATTGAACTATTCACGAAGCTTGTTGGTCGAGTACCAAATTATGTTGATGGA
CACCAGCATATCCATGTGCATCCAGCTGTTGCTGATATATTTGCATCCACGCTGCAGGAT
TATAACATTCAAGCTACACGTTACCCAGTTGAAATGTTCCTTGATAAAAAGACAGGAATT
CATCCTCTGTCTATGGAATTTTACAACAAGATGATGGAAGATGCTGAAGCTTGTAAATCA
ATTTTTGATGTACACGACATTAGGTACTCTGATGCTTTTGTTGGGCTTTCAACCATGGGC
TCTAATATGACAACTCAACGTCTGCAGTCTGCTTTATTAGATGCCTTTCATGAAGTTGAG
AACAACTGTGATGCT---TCAAAACGATATTTAACTTGTGAATTGATGACGCACCCTGGT
TATGCTACTGGAAAAAGTAGTGGTGGGTTTGACTGGNNNTCCGATGACTTTGGTTGTTCA
ACAGATAGAGAACATGAAATTCAAGTTCTGACTTCGACAGAAATGTTGGATTTTTATACG
CAAAACAATATTCATTTA------------------------------------------
------------------------------------------------------------
------------------------------------------------------------
------------------------------------------------------------
------------------------------------------------------------
---------------------------------------CTGATGAGACAATCACAACAA
GAAAGAAGGATTGCTGTGCAGTTACTACAGGCTCGACGAGAGAAGGAAGTCATTCGTCAA
AACAGAATCCTGAGAGAGAAGCAATACCAAGAAAGAAGACAAAAGGATTTTGAAGATGCA
CTTGACTTGGAAGCGGAAATGTCAGCTTTACATAAGCTTGAGTATGCAGAGCAAATCAAA
CGAGATCAGGAGTTGCATGATCAAATTGCTGCACAAAGAGCGGAACAAAAATACAAGAAT
CATTATGACATGTGTGGTGAGATGGTAGGAAGCATATTGGATTTCTCTTGTAAGATTGCA
GAATATAGAGAACTAACGTCCAATCTTTTACCACCCAAATTAATGAGGGAATGGAAATTA
TTATTTACAAGTGGACAACCTCTATTTGAAAAAGTTGAAGAAGTGAGCAGTGAATTAACA
CCCGAGCAAGTGTTAGAGGAAGATCGACAACAACTTCTTGATGAGGGAGACTTTATGGAG
TATAAAGGAATGACAGGAGAA---------------------------------------
------------------------------------------------------------
------------------------------------------------------------
------------------------------------------------------------
------------------------------------------------------------
------------------------------------------------------------
------------------------------------------------------------
------------------------------------------------------------
------------------------------------------------------------
------------------------------------------------------------
------------------------------------------------------------
------------------------------------------------------------
------------------------------------------------------------
------------------------------------------------------------
------------------------------------------------------------
------------------------------------------------------------
------------------------------------------------------------
------------------------------------------------------------
------------------------------------------------------------
------------------------------------------------------------
------------------------------------------------------------
------------------------------------------------------------
------------------------------------------------------------
------------------------------------------------------------
------------------------------------------------------------
------------------------------------------------------------
------------------------------------------------------------
------------------------------------------------------------
------------------------------------------------------------
------------------------------------------------------------
------------------------------------------------------------
------------------------------------------------------------
------------------------------------------------------------
------------------------------------------------------------
------------------------------------------------------------
------------------------------------------------------------
------------------------------------------------------------
------------------------------------------------------------
------------------------------------------------------------
------------------------------------------------------------
------------------------------------------------------------
------------------------------------------------------------
------------------------------------------------------------
------------------------------------------------------------
------------------------------------------------------------
------------------------------------------------------------
------------------------------------------------------------
------------------------------------------------------------
------------------------------------------------------------
------------------------------------------------------------
------------------------------------------------------------
---------------------GCACATTTCCGTATCTCTGCAAAGGAAACCGGAGGTCAG
TGGGCCTTGAAAATTGTGGGTGCTGATCATAACCATATCGATCAT------GATGGATCG
AATGCCTCATTACACCCAGAAAACCGCAGACCAGAATTGACTGAGACCATAAAAGCAATG
ATTGCATCTGGAGTTTCGACCTCACAGTTGAGAACGTACATCAGAGATTCACAACAAAAA
AATGTCCTGCCCAAGGACATAGAAAAC------------------------ATTCTTAGA
AGATTACGACCATTTACC---TCAAATCTGATTAGCAAAAACGGGAAACCGATCCATACA
ACCCCAAAGAAATATGGAGAAGCTTTGTATCGTGAAAAAATG------TTTGAGTACAAA
GAGCCCCGCTATATGCAACTAGCTGGAACAGCCTTCAGTGCGTTTTTATGGTATTGGATT
CTGTACCACTGCTACTTTGAATATGAACATTTAGTT------------------------
---------------------------------------------TTTCTCAATAAACTG
GGAGAAATTCCTGTGATAAATGATGGCTGGTTTAAAGCAGCGGATTATTATTCAAGGGCC
AAGGAATACAACGCTCTGATGCGACTGACCCTCTCGCTAGCAGAATCAAGTGTAAAAAAG
GCTGGAGAGTTATCGGCCCCAGTTCTTCAACACTACAAGCCACACATTGACAACATTGAT
GACTATGCATGCAAGAAGCTTGACCAATTAGAATCCAAGTATCCTTGCATTAAGCAACCA
ACTGAACAGTGGAAGGAAAGTTGT---------GTTGATCCAGTGCTTGGTCGTGTGAAG
CCAGTCATTTCACAAGTACAAGGAATTATTGACAACGGAAAACAAACAATCAATACGATT
AAGACAACCAGTACTGGTATGGTTGAGAAGGCTAAATCTACTGGCGTGGACACTGCCACA
TACGTTTTCAACGCAAGTTTTGAGACTTATCCTGGACGTATGGTGACTCGTACCGTTGAT
GGTGCCATTGGAATTGCCGAAAACTTGGTTGACAAATATCTTCCGGAA------GAAGAA
ACTGATGACTGTAAAGATGATGACATGTCAGATGCCAGCAGTGAC---------------
------ACCAGTGGAGTTGAACAAATGGACGTTATGGATCCATCTCCCAAGCGTGTGTTT
GTTCATGCTAGTTGTGTCACTGAAAAATTGCGTAAACGGATGTACAAAAGAGCTGTGAAA
GACTTGACTTATGCCAGATCAAGAACTACCACTGCTTTGAACCGAATGAAGGGTGCTGTT
GATTTGGCTGATTATGCCAAGTCCAACATCACAGTTGCCAAAGATAAAGTTGATCATATG
TGGAATGAGATGATTACA------------------GAAAGTGCAGAGGAGAAGACAGTT
TTCGTTGGTGGTGTTGAAGATCGTATCATAGCCCTTGGACAATTGGTTGCTCGTCAAGTC
AAATCTGGAATCAAGGAGTTTGACAGGGCTTGTGCTGAAATTGTAGAATTCAAAAAGGAC
CCAATCTCAAAGTCAAAGGAATACAAAGAACTCATCGGAACATTTTTGTCAGTCGACTCC
CTCAAAAACTTAACATCTCAAAGTATCACCAAAGCAAGGGAATCTGTCAATCTCATTCAA
GAAAGGATTCAAAGCATTTCAAAATTATATCCAAGTCTGAGCTGGGTGACGGTTGATATT
AACATGGAAGACATCCCTTTGAGTGAATCTGATTTG------------------------
------------------------ACTTGGCCATTGTTGTCACGAAATCTGGTCAGAGTT
GGTGTTGATGTCTTCACAAAGATATTCAGGGAGATGCCAACATTGAGAAAACTTTTTGAA
CATTTT---GACATCAATGATATCAACAATCTTGACAGCCACAACGAGTTTCGAGAACAT
GCACAACGATTCATGTTTGTCATCGAGAGTATGGTCCAACATTTGGAGCACCCAGAAGTA
ATCCAGGCTCATTTGGTGGCATTGGGAGCACGCCATGTCACTGTCGAAGGCTACCACCCC
GAATATTTTAGGTTTTACATCAAATGCATGTTGGAAGTATGGGAGGTGGAACTTGGAGAG
GAATTCATTATAGAAGTTAGGGAAAGCTGGACCAAAGTCTTTGAGTATATTATAAGATGT
ATGTCCCATGGC------------------------------------------------
------------------------------------------------------------
------------------------------------------------------------
------------------------------------------------------------
------------------------------------------------------------
------------------------------------------------------------
------------------------------------------------------------
------------------------------------------------------------
------------------------------------------------------------
------------------------------------------------------------
------------------------------------------------------------
------------------------------------------------------------
------------------------------------------------------------
------------------------------------------------------------
------------------------------------------------------------
------------------------------------------------------------
------------------------------------------------------------
------------------------------------------------------------
------------------------------------------------------------
------------------------------------------------------------
------------------------------------------------------------
------------------------------------------------------------
---------TCCAAACATGCTGTCAGATGTTTCACAAGCTCTGTGGCAATGACTGAAGGG
CTTGAGTCAAAGATGGGGATTGAGATAGCCTCCCTATGTCCTGATGCCGCCAATACTGAT
TTGATGACAAAACTAGATGAGACGATGATT------------GGTGATTTCGAAAGGGTA
ATGGCACAAGTTTATGAAAGAATTCTGCCAGTGTCAGATGTTGTTGACGCTTTCTTCACC
CTTCTTGAAAATGAGAAA---ATGAACGGTGCCATTTTATTCGTGACGAGAGCTGGAAAG
AATTATCAGAAAATGGAAAGAGTCGATTTGGGACCAGTGTGGCCAATTCCT------GGT
AAAGTGTGCACGGACACATCCCAGTGTGAGAAGGGTGAATGTTGTCAAATTATGAGTGAG
TTTATGATTGTGTCCAAACGTGAT------------TTGGTGGCGACTCTACCCACCTTG
ACCAAGACTGGGACTTGTGAGAAGTACAGACTAGAAGGTGACAACTGTGGTACATATGAG
AAGTTAAATGGCTATTGTGGTTGTGAGCCAGGTACACATTGCAAGTCTGAAGAAATT---
---------CCCATTGGAGAATCAAAGAGAAATATTGCCGCTCCCCGACCTGGTTACCAA
TGGAAAATCACGTGCACAAAG---------------------------------------
------------------------------------------------------------
------------------------------------------------------------
------------------------------------------------------------
------------------------------------------------------------
------------------------------------------------------------
------------------------------------------------------------
------------------------------------------------------------
------------------------------------------------------------
------------------------------------------------------------
------------------------------------------------------------
------------------------------------------------------------
------------------------------------------------------------
------------------------------------------------------------
------------------------------------------------------------
------------------------------------------------------------
------------------------------------------------------------
------------------------------------------------------------
------------------------------------------------------------
------------------------------------------------------------
------------------------------------------------------------
------------------------------------------------------------
------------------------------------------------------------
------------------------------------------------------------
------------------------------------------------------------
---------------------GCTGCTGTTGCCTTTGTTATGCTCCTCATCCTTATTAGT
ATGATTGTGTTCGCTGTCTGCTACTCATCATGGGTGAGATCCAATATGAAACAAGACGGC
AAAGTCAAAATGCCCAAATCATATTTCCGTAAGAAGAAGGAAGCCAAACGACGGATTTTG
GAGGCTATCCCAAAACCTGCATTGTCCAATGGTATAGCAGGAGTACCACCTGTTACAGTG
GTGGATAAAGAT------------------CAAATGGTTCAAGGCTGGAACCAGCAG---
---------ACGTCGCCATATGAGATAAAGGCCTTTAGCATAGAACTTGGTGAGGAAAAC
GACGAGGAGTTCCAAATTGAAACAACACTCGTAGATAATGAGGTATTGGATGTTGGTCCC
TTCAAAAACATG---GAA---CCCAGTGCCAGACCTGTGGATGGGAATGTGTACAACAAT
CCTTACATCTACAGTAACAACGACCGG---------------------------ACACGA
ACCATGGCAAAATTGATGCAGAAGACAGACGCTTCAAGCCTATTAGCAGACGTGGATAAT
TTCCTCTTTGATTGTGACGGTGTTTTATGGGAAGGAAATGGACCCATTGAAGGCAGCCTT
GACACCATATTGAAACTTAAGCAGTTGGGCAAGAAGGTATACTATGTAACTAACAACAGT
TCAAGAACCCGGCAAGACTGCGTGGACAAATGTCTCTCTCATGGATTCCCAGCTGAGTTG
GATGATATAATGTGTACAGCTTATATGGCAGCCCAGTACTTGAAGATGAAAGGTTTCCAA
GGCAAAGTTTATTTAATGGGAAGAGAGGAAAGTATGGGGAAGGAATTGAAAGAAGTTGGA
ATCCCATACATCGGCCCCGGGCTGGATCCGTATGAATGC---AGTACATGTGACTGTATG
AACACAGAGTTGGATCCAGAGGTGAATTGTGTTCTTGTTGGGTTTGATCCCTACATCAGT
TACTTAAAGATTTGCAAGGCTGCCAGCTACTTAAAGAATCCCGATTGTATGTTTCTTGCG
ACTAATGAAGATCCTTGTCTTCCTATGAAAGGAAAAATACGAATACCGGGTACAGGAACC
ATGGTGGCTGCAGTTAAAACTCCATCCGAGAGGGATCCTATAGTTGTTGGTAAACCTGAG
ATGGGGATGTTTGAAGTGTTGCAGACTACACAGAAATTTGATGCATCACGGAGTTTGATG
GTCGGGGACAGGTTA---------------------------------------------
------------------------------------------------------------
------------------------------------------------------------
------------------------------------------------------------
------------------------------------------------------------
------------------------------------------------------------
------------------------------------------------------------
------------------------------------------------------------
------------------------------------------------------------
------------------------------------------------------------
------------------------------------------------------------
---------------------------------GACTATGACCCAGCCGAACCAACTGAG
GATGAGGAG------GATAAAAATGCGGGTGGA---TCCAACCTCTACTGCCATGTATGC
AGTGTGTCTGTATACGATGAGGAGAGTTTGAAGAGGCATCTCAATGGACTAAAGCACAAA
GCTCGCATGGAAAGCATTGCCAATGTTCATGCCATGAGGTCTCCACAGCTGAACCCAAGA
CTGCAGGCTGAGGAACATTTGAGAAACATTGAACGCAAGGGAGGGCGTAATCCTGACTTC
TTCTGTAAGATTTGCAACAACGAGCTGACCATTCCATGGGAGAAACATCGTTATTCAAAC
ATTCATAAGCAAAGGCATCTCCAAGTGCGCAAAGGATGTGGTTGGTGCAAGGTGCATGAC
TTTAACAATTTCACTGAAGTCTTGGAGCATCGTGAGACTGAGGAACACAGGAAGAATTCT
CAGATGTATGGCAAGAAAGAGGAAGAAAAA---------------------GATGATGGT
AATCGCAAACGTCTTAAAGATGGAAAGGAGGGTGAAGAAGATGAA---------------
------------------AATGTCGAGGAAGAAGACCTGACCATCCCAGAGTACAATCCG
GAGGTGCCAGTTGGTCTGGATTACGTGATCCCTGTAACTGGTTATTTTTGTAAACTTTGC
CACAAGTTCTACAATAAGAAGTCTGCCCGGGCTGCTCATTGCCTCAGTGAGGTACATTAT
GCCAAGTTTAAGGAAGCTACAGAGGCAAAGATTGCTGCAAAGGAAAAGAGGGAGGAAGAA
GCACGACTGAGAAAAGAAGCTAAAGAGGCTGAGGCTAAA---------------------
---------------------------GAAAATGGC------GAAGAGGAAAATGAGGAG
GAGAATGTAGATGAAAATATGGAAGAAGGTGGTGATGAGGAAGAGGAGGTGAAAGAAGAA
GAAAAAGAAGCAACAGAAGAGGTGGATGCAATCTTAGAGGAAGAAGAAATGGACGGGGAT
GTAACAGATCCTGGTCAAGATGGGTCAATGGTTGATGGTACCGTAGACACTTCTAGTTTT
GTC---------------------------------------------------------
------------------------------------------------------CGCCTC
AAACAAATCTGGACAAGCAAGATGCCCGTACAGGGGGCATTGCTGACTTACAGGGAGCAT
CTCTTGTGTTTGGGAGATAAAATGTATAAAATGGGAGTGGATAGAACAGAGGCAGCTCTG
TTATGTGCCATCAGCATGACTAGCATCGATTGCCCCGGTCTTTTGAAAACCACCACAGTG
ACAGAGGTGCAAAGCGTTTTGATTGATGCCTTGGAAGCACATACAGTACAATCAAGGTCC
CAAGGTAGACATCAAACTTTGCTTGGATTAATGCCTCAAGTACGA---------------
------------------------------------------------------------
------------------------------------------------------------
------------------------------------------------------------
------------------------------------------------------------
------------------------------------------------------------
GATGATCGTTTGAATCAGCTTGCTGCAGTCCTAAACACCAAGAAACAGCCATCTTTTGAA
GCAAGTAATGACTCT---------------GTAACCTTGAAAAGTTTCTACCTATCCGTA
TTC---GATGGATCCTACCTGTCCCAGAATGCATCTGATCACTCACATATATCGTCATTG
ATAAAACAATATGAACAATCTGAAGGTCGTCAGATCACAGAGATTGTCCATCAAAGTAAA
TCTAAGGGAGGAGGTGCAGGACAAGAGGCCTATGAGAAGACAGAACTGAAGCACGGAGAC
AAAATGTTTCACAGATTTGCTAAAGAACTGCAAAAATTTCCTCAACAGTGCATACGATAT
GAATGGGGTGGGCATCCGTTGTTGATTCGCCAATTAGAT---CATTTAGAAGTTATTCCT
ATCTGTACAAGATGTGGAGCTGTGCGAGTATTTGAATTACAACTGGTGCCAGCTTTAATT
CCTAGTCTT---------------------------------------------------
------------------------------------------------------------
------------------------------------------------------------
------------------------------------------------------------
------------------------------------------------------------
------------------------------------------------------------
------------------------------------------------------------
------------------------------------------------------------
------------------------------------------------------------
------------------------------------------------------------
------------------------------------------------------------
------------------------------------------------------------
------------------------------------------------------------
------------------------------------------------------------
------------------------------------------------------------
------------------------------------------------------------
------------------------------------------------------------
------------------------------------------------------------
------------------------------------------------------------
------------------------------------------------------------
------------------------------------------------------------
------------------------------------------------------------
------------------------------------------------------------
------------------------------------------------------------
------------------------------------------------------------
------------------------------------------------------------
------------------------------------------------------------
------------------------------------------------------------
------------------------------------------------------------
------------------------------------------------------------
------------------------------------------------------------
------------------------------------------------------------
------------------------------------------------------------
------------------------------------------------------------
------------------------------------------------------------
------------------------------------------------------------
------------------------------------------------------------
------------------------------------------------------------
------------------------------------------------------------
------------------------------------------------------------
------------------------------------------------------------
------------------------------------------------------------
------------------------------------------------------------
------------------------------------------------------------
------------------------------------------------------------
------------------------------------------------------------
------------------------------------------------------------
------------------------------------------------------------
------------------------------------------------------------
------------------------------------------------------------
------------------------------------------------GCAGCAGCTGAA
CACATGAAGGACCCGGTCTTCCGTGCATTCCTTGGGTACGGAACAGTAGTCATTGCAAAA
ACAATGCTAATGAGTTTCCTTACAGCACGGCAGAGGATTTCTAAAAAGGTTTTTGCCTCA
GAGGAAGATGTGGCATATTTCAACAGCAAGAAACCG------GCGTTCACAATT---GAC
---CAAGACATTGAACGAATCAGACGGGCACACTTGAATGACATGGAGTGCATTATTCCA
TTTGTACTGCTTGGACTGTTATACACAGCTACTGGCCCTGACTTGAGCACAGCTCTTCTT
CACTTCAGAGTTTTTACTGGTGCAAGGATTCTTCACACCATCGTATACTTAGCAAAAGTT
CCACAACCTGCCAGAGCCATTACTTACTTCGTTGGTCAAATAATCAACTTTTCTTTGGTT
TATCAGATCATTAAACAGGCAGCATTT---------------------------------
------------------------------------------------------------
------------------------------------------------------------
------------------------------------------------------------
------------------------------------------------------------
------------------------------------------------------------
------------------------------------------------------------
------------------------------------------------------------
------------------------------------------------------------
------------------------------------------------------------
------------------------------------------------------------
------------------------------------------------------------
------------------------------------------------------------
------------------------------------------------------------
------------------------------------------------------------
------------------------------------------------------------
------------------------------------------------------------
------------------------------------------------------------
------------------------------------------------------------
------------------------------------------------------------
------------------------------------------------------------
------------------------------------------------------------
------------------------------------------------------------
------------------------------------------------------------
------------------------------------------------------------
------------------------------------------------------------
------------------------------------------------------------
------------------------------------------------------------
------------------------------------------------------------
------------------------------------------------------------
------------------------------------------------------------
------------------------------------------------------------
------------------------------------------------------------
------------------------------------------------------------
------------------------------------------------------------
------------------------------------------------------------
------------------------------------------------------------
------------------------------------------------------------
------------------------------------------------------------
------------------------------------------------------------
------------------------------------------------------------
------------------------------------------------------------
------------------------------------------------------------
------------------------------------------------------------
------------------------------------------------------------
------------------------------------------------------------
------------------------------------------------------------
------------------------------------------------------------
------------------------------------------------------------
------------------------------------------------------------
---------------------------------------------------------GTA
CATTGTGCGGGTCTGTATGATGCTGCTCTCATTGAAGATTTATGGAGAAATATTATTGGC
AAAGAAATCAGCAGCACATCTCAAATGTCTGGTTCAGATCGTATCAATACAATTGGAACA
AAAATATCCACTATTGCCAAGACTTATATCAGTGCTGAACGATACTTTCCTATAGCTATT
ATTCTACGTCACTTGGAACAAAAGTCATGTGAGCTTTCAATTGATGTTGAATGGGTTTTC
AAAATGCTCTTAGATGTTGGTGTGGCACCTGCCAGACTCCTAGAACTCTACGACAGACTT
TATAAATCAAAGGATGTAGTGTGGCGAACCTTGAACCAGCCCCTCCATGTATTGATGGTA
CTGCATGCATTCATTGACCATCTGGCCAAAAATCCAGTCCTCCTTAAAACAGCCAGTCCT
CCCATGCATGTA---TGGTGCTTGGATTTGTTAGCCTCCTATTTAGTGGACCTTGGTGCT
TTGGGTACCTCCACAAGGGATGTTGCTCCACTCGTGACTGGATTCAAGGCCACAAAAGCT
AGATTAGAACGGTTA------GACAGTCTCCGACAGTACCAAGATGGCGATGGTGAGGTT
GACTTGTCTCAGTTTACCCCCACCACTCCCAGCCCTGAAGAAGTCAACTGTGAGGTCGAA
ATACCTGTGACACGACGAATTGGTGGTAAATGTATCAACATGGGAAATTTCAATGGATGC
CAGGCAGGGGTGTACTTGGCTTTTGATCCCAATTGCTACATCCATGCGACCACG------
---------------ACGACATCATCGCCACTGTTAAACAATAGAAGGCAA---------
AGGCACAGACGTAATGTCCAGCTTCAGGAYGGATATATMAAARYKAATACRTATGGCACT
TGTCTGTGTWCGTTRWCTGACCCGGGMTATCCACMKGGTACTTTTGCGCTTGAAYMTSKM
WSSWSAAMAMYYMWYKSMMMYGTAAACWCMASMSWWMTYGCAGGCATTTTTAAWAMWRAY
RMCWRYCARYMCTATGAMTGCWMKGSMACAARTWCWCTYGGASARGGGRRRCCTTCTYTG
MMATTTCCWRTATCMTATGGGCCAWCASMWRWTGAWRKMSWWARRATMAYRGATKCYKCW
SMWRYTKTMWMYAWGTGTGRTWCMAAAAMKKMWRGYKYYGMWSYAWKRKSWRATRYWMRW
ATAGMSRWKSMRMARGSMAACRYMWMWGTWCAWWTCRARTATYWWGRRRCWWMAAWMTYY
KMAYTTAAWKRWSWRRSMRMMWMYMRAYMTKYWTTTRWRTTYTAYCMTYCYGGRTCTGGR
RWMAMRATSKTRAAATGYGTGGCMACKAATCCACTRTTYCCAGAAMTMRSKAYA---TCK
AAWRAMYRMATTGAGRTYTWYGCACCRCCSCCWRRCCCSCCWGTCTTCATAATCGAMGGR
AAGWCWATCTCMCCAASTRAYGCT---TCTSTTGTYRARSTKSTAAAYGGYAGKGATGTG
AGTKTMMARTGTCKWGTGSAYGGTGGTTATCCTSMYGTGTYAGTCAAGGTSWYRKKTRYK
WRTSRWRSWSTKGWWMYWRWYAMAKSWYWASWSATMACTCCACGCATTACTCCATCTTTS
GAYMARGTCAYATGTGYRTGTAMAGCGYATCAYGARWCRRRATGCTACACCAARACTACA
GTGAAAGACTTCCACGTGCCCATCACGCTAGAAGAAGGTCGTGCCAAAGTGAGAGAGGTG
TTCCTTAAAAATAAACATGTGACGGACATTAGAGTCATAGATATGCTGGTTATTAAGGGT
CAAATGGAGTTAGTAGAGACTGCCAACATTTGGAAACAAAAACACCACGTCATGATGTAT
TTTAAGGACACTGTCAATCCGAAGCCAACAGATTTCTTGAGTAAATTCTACGAGGGGCAA
GAAGACCTGAGTGAATCGTCAATAGAATGTTTACTGGAGCAACTAACTGAAAGGGGTGTA
ATAAAAAAAGCTATAGTGATGGACCTTGAAGGACATGTTGTAGCTAGAACTCGTATGTCA
GTCAACAACCACCTGGCCTGCTTCTATGACAGTCTACGGGGCCATTACACAGGTCTAATG
AAAATCACAGATCAAGATGATGTATACACGTGTTTTAAATGGCCCTCCTCGGCCATGTTG
GTGGCCAACTCCACAAAGTGGGTGTCTGTTGCA---------------GTTATGCATGCA
AGTGATAATCTGTACAAGAGAATG---------------TACAAAGATAACCAAATGGAC
CAAGAATTCGACCATAAAGTCAAGAAAGTTTCAGACAAGTTTTCTGAGACAGTCAATATG
ATAGCCAACGAACCTTCTCTGGCCTTTTTCCGTATTCAGGAACATGTACGAAAGACTTTG
CCTCAGCTTGTAGACACAAAGCATGAAGTGGAAGGGCTGCAATCCAAAGTACAAGGATCT
TGTTTTGACACAGATTATGCAATCAATGCTGTGAAAGCAATGCAGAGCAGTGCCATACAC
TTTGAAAACATCCAAGACTTACTGAAGAATGCTATGTACATGAAACAACAGATTTCTTAT
GAGGAAAACAAAAGGAAGCAGGAAAGAAGCAGTTCAATTGTTGGAGCCGCA---------
CTTCCACCCTGTAGAATTTGCCTTGCTCCTGGGGCAGGGTTTCATTATGGTGTCAACACA
TGTGAGGCTTGTAAGGGCTTCTTCCATCGCAGTCTAAACCACTGGACCAAATATAAATGT
ATGAACAAGGCTCGGTGTGTCATTCTACACGGGAATGGAAAAATGTGTCGGAAATGTCGT
TATGAGAAATGCCTGGAGATGGGCATGTCCAAAGCAGCCATAAAGACCGGACGTTACAAC
TACAAAAAGAAAACTGACGACATCCTAGAAGTGAAGCTCATC------------------
------------------------------------------------------------
------------------------------------------------------------
------------------------------------------------------------
------------------------------------------------------------
------------------------------------------------------------
------------------------------------------------------------
------------------------------------------------------------
------------------------------------------------------------
------------------------------------------------------------
------------------------------------------------------------
------------------------------------------------------------
------------------------------------------------------------
------------------------------------------------------------
------------------------------------------------------------
------------------------------------------------------------
------------------------------------------------------------
------------------------------------------------------------
------------------------------------------------------------
------------------------------------------------------------
------------------------------------------------------------
------------------------------------------------------------
------------------------------------------------------------
------------------------------------------------------------
------------------------------------------------------------
------------------------------------------------------------
------------------------------------------------------------
------------------------------------------------------------
------------------------------------------------------------
------------------------------------------------------------
------------------------------------------------------------
------------------------------------------------------------
------------------------------------------------------------
------------------------------------------------------------
------------------------------------------------------------
------------------------------------------------TACATTCGTGTT
AAAAACAGAGCAGATGGAAAAGAAAATGATGAGCCTGTTGATCCAGATGAGGATGTTGAA
CCTATACCCTCTGATACTATGAAATCGGCCGAAAACTTAAAGCGTAAAGAGCGTGGAAAG
TCCAGAAAAAGTCAAAATCCTCGTCGTCATCCTCAAGTCAACGAGAAAGATTATGATACC
TTTGAAATGGAAGTTGAAGAAATTGATGAAGCTGAAAATGGAAGTGAACAAGACAGAGAT
ATATATCCATCTTCGGCTGACAATTCAGTAAATATGTACAAGAGTTCTCACATGCAATTA
ATTCCTTCCTTGGAGGATAACAGTTTCACAGCTACAACCACTCATTTTGCTAGAACACCA
GTCCGCACTGGTCGTCTTCCCACCCCTAACAGAGGTGGGTTTACCAACAGATCAACAAGT
GCCTCCAGTTTGTACTGGAGCTGTGGCTATTGCGATTTCCAGAGTAGCAGTCAAGCTGAG
ATTAAAGAACATTCCAACCGTACGCATCCTGGGAAACCTCACAGGTATGTCGCTCTCATC
AAAAACATGAATCCTGATTCTATCATTAACAAAAACAAAAATAATGATTACAGCGGTTTC
AAGCCCTCTCCCTCTACTCAGCGCGACAGCTCACCATACAACAAGAGTTCCTTCTCCTCA
GTCAAGTTAGATAGTGTTGCTGGTAAATTTGCTGGTGGAGATGACGTGGTATCTTTGAAA
AATGAGGCAGATGAT---AGTATGTTGAAAGTGAAATTTGGTGCTTCAAAAGTGAAGAAA
GAGGCCACAACATATAAATGTTACCATTGCACTTATACAGCTAAACGCCACTCATCCATG
AAGTCCCATATTTACTACAAGCACAGAGGAAAGGGTCTACTTGCTGTTGATGAAGAT---
---ACTGCTAACCAAGTGTTTTTCTGTGCCCGTGACGATTGCACATTCAAA---------
------------------------------------------------------------
------------------------------------------------------------
------------------------------------------------------------
------------------------------------------------------------
------------------------------------------------------------
------------------------------------------------------------
------------------------------------------------------------
------------------------------------------------------------
------------------------------------------------------------
------------------------------------------------------------
------------------------------------------------------------
------------------------------------------------------------
------------------------------------------------------------
---------------------------------------------------AATGAATGT
GGTGAAGGAGGGGAGTATGAAACGTTTGTTTATGATTGTCCTTTATTCAAGAAATCCATT
TTGATAGAGAACAAGGAACTTGTCATCCATTCAGACGATGCCTTTGCCCCAGTTGGCTAT
TTAAATTTGAAAAACTGTCGTCTGGTAGATAAACCTGGGTTTGACGTGAGCGACATTTCT
AAACATATTTCCCAACTTCCCCTTTCCACCACATCCAAATGGTTATCAAAACACATCACA
GCCGCTGACAGTCTGGATGTAGACAACAGTCCGGGAGGT---------CCAGATGCTTCA
AGTCAAGAAAATATATCTTTAGCTGGAGATGAAGTACAGCCCGTGTTTACTGATGGATCC
AGAATGTATGTTTCTGGTTTAAAAGCAATGGCTGCCGATACAGCTGATGTAGCAGAGGCC
ACGACAACAGCAATGGACAAATTAAAGGAGGGTGTTGAACGTCTTGGTTTTCAAATGTCA
GACTTAGTGTATATTTCCTTGTATGTAGGAAACATGTCAAATTATGCATCCATCAATTCA
GTCTACAAGAAATACTTCACACTCAACCCACCCACAAGGATATGTCTGAAGTTACCTCTC
CCCTCCAATGTGTTATTTCAACTAGATTGCCAGGGTCGTACTGAAGAAGACAAAGATAGG
AGAACAATGTATGTTCAAAGTCTGTCACTGTGGGCCCCTGCCAACTTAGGTCCTTTCAGC
CAGACTATAATGGAAGGTCAGGAGCTCTACGTTTCCGGTACGACTGCCATAATTCCATCA
ACGTTGAAACTGATCCCAGCAGGAATTGAAGCCCAAAGTAAAGTTGCCTTGATTCACCTC
CTTGAAAAGCTTGTGGCCGTGTGGTCAGCGTGTACTTTATCTCATTGTCCCCTTGTTTAT
TGTTTTGTTAACAAGAGGCAATATATCCCTGTCGTCAGGAAGTCGTTTGAGAATATGCTA
AAGGAAAATAAAAGTTTGATACCAGGTGTTGATTTACAACCAATGGTTCAGTATAGTGTT
GTACCTGGCATGCCTCAGGGGGCTCTAGTCGAATGGCAGACATGTGCATGG---------
------------------------------------------------------------
------------------------------------------------------------
------------------------------------------------------------
------------------------------------------------------------
------------------------------------------------------------
------------------------------------------------------------
------------------------------------------------------------
------------------------------------------------------------
------------------------------------------------------------
------------------------------------------------------------
------------------------------------------------------------
------------------------------------------------------------
------------------------------------------------------------
------------------------------------------------------------
------------------------------------------------------------
------------------------------------------------------------
------------------------------------------------------------
------------------------------------------------------------
------------------------------------------------------------
------------------------------------------------------------
------------------------------------------------------------
------------------------------------------------------------
------------------------------------------------------------
------------------------------------------------------------
------------------------------------------------------------
------------------------------------------------------------
------------------------------------------------------------
------------------------------------------------------------
------------------------------------------------------------
------------------------------------------------------------
------------------------------------------------------------
------------------------------------------------------------
------------------------------------------------------------
------------------------------------------------------------
------------------------------------------------------------
------------------------------------------------------------
------------------------------------------------------------
------------------------------------------------------------
------------------------------------------GAGGATGATTTGAATCGT
GTTTGTCGGTTGGAAGGACAACTCAGTGGAGCACAGATGGAGCTAGAAAAACTTGAAAAA
CAACAAGTGAATCTGGTACAAGAAATAGCCATAGAAATTGATGCACTGGTAGAGACAGCC
TCTGTGGATGCTACAACCAGATGCCAGCCAATCAATGGACTAAAGAACCTTGCCACTGTC
AGATCAGGAATTCCTAATCATTTGTTAACTGAAATCAAGAATAAACTTAAATGGCTGCGC
TCAGAGTTTCGTGAAAGACTTGCCAAAGAACGTCGTTTAAGGGGTGAATTTCGCACGGCA
CTTTCATCAAATGAGGCAGATCGTCAATTCTTGATTGGACAATTGGCTAGAAAAGATGAA
GAATTGGATGATCTGGCATTAGAAAAACAAGATTTATCTTTCAAAGAAATGCAGTCACAG
AATATTGTGGATGTTTTAGAGGATCAAGTTTTTGATCTTTCTGATGAACTACATTTAAGA
AAGATTAGAGAAGATGAGCAAAGAAAGATGTTTGTGAGAGAAAAACAGAATATTATTGTA
GAAATGGAAGACATTATGGATGCTGAAAAGCAGAAAGCAAAAATTGAAGACAGATATAGG
AGGCTTCAAGACACTTTAAAATCATTACACCATGATTTAAATACAACAAAACTTGAAAAG
GCAAAGAAAACTAATGGAATTCTTCGGACACGCACTCCCAAAGGAACCCCCAAGAAAAGA
AACCACGTACGTATATCGCCTACTACCCCAACCAAGGAATTCGATGCCGATGAACCCATA
TTGAGAAGTCCCTGTCGCACACCTCCACCAATGACCTTGACTGATGATGAATTCCGATCC
AAATTTTTAACTGATACACCA---------CCTTTTCAACATGCTAAAGTTGGATCCTTT
CTTCAAACCAAGCCAGATTTGAGGAATCAATATAAGGAGGATACATTTTTGAGGGGATAT
TTACAAAGGCATGTTCACAACGAGTATTTGCCTGAAATGGAGTCAGATTTGTCTCGGTTT
GGCGATAGAGTGGCAGGAGATTTGTTTCAATTATCAGTGCAAATGGAAGTGGAAAAACCA
AGGTTGGAACAATATGATGCATGGGGTCATCGTGTTGACAGACTTGTCACCTCAAGTGCG
TGGCAGAAAATGAAAGAAGTATCAGCTGAGGAAGGTCTGGTTGCTTCCGGCTATGAGAGA
CAATTTGGAGAATGGAGTCGTTTATACCAGTTCTGTAAGTTTTATCTGTTTGAACCTTCA
GCTGGATTGTATACTTGTCCCTTGGCTATGACTAATGGTGCTGCTAGAACACTTGAG---
------------------------------------------------------------
------------------------------------------------------------
------------------------------------------------------------
------------------------------------------------------------
------------------------------------------------------------
------------------------------------------------------------
------------------------------------------------------------
------------------------------------------------------------
------------------------------------------------------------
---------------------ATCAAATCACCTTCCTCAGGTCTTAGATTGGGTTTATCA
AGAAATCAAAGAGTCAAACCGTTGCATTCATCT---------------------------
------------------------------------------------------------
------------------------------------------------------------
------------------------------------------------------------
------------------------------------------------------------
------------------------------------------------ATCAAATACGGT
GGAAGTGCCAACGGTCACAGAGGTGTACTTTCTTGTACTTCATGTTTCAAGTCC------
---------------GGTGGTTTGTGGCCGAAAGAT------GACTCAGAAATGTTACGA
AGACTGCGGATTGGAATTGGAAGGCCATCATCTAAATCAGAGGTTGTTTCATATGTCTTG
GACTTATTTTCTGAACATGAGCGCAGTGCCGTATATTCTGGTATTGACAAAGGATTGGAG
CTACTAATGAAACATATTGAAGAGAGAATT------------------------------
------------------------------------------------------------
------------------------------------------------------------
------------------------------------------------------------
------------------------------------------------------------
------------------------------------------------------------
------------------------------------------------------------
------------------------------------------------------------
------------------------------------------------------------
------------------------------------------------------------
------------------------------------------------------------
------------------------------------------------------------
------------------------------------------------------------
------------------------------------------------------------
------------------------------------------------------------
---------------------------AACAACAACAACAATGCAGATATTGAGACTCCA
TTGTCCAACTGGTTTGCAGAAGTTGTCGAGTTGAGACGACGTGCAAATGAATATCGTAAA
AGGGCTCAAGGCACACATTTTTCAAGAGAGCATCTAGTACAGTTAATGGCACAGCAAGCT
GATTGTTGGGATGTTGACTCTCAGACCTCGTCTACAATCAGGGCTCTCAACCTAGAA---
------------------------------------------------CCAGCTCGTATT
GCAAACAGGGTTGTCCAAGAG------AAAGATATTTCTCCAGTGTTATCTGATATTGAG
GACTTGGAGGAAGAGAAGGAGGAAAAGGTGAAACAGAAATCAACGAAAAAGAATTATAAA
GCAGCCTCTTCTGAGGGACGTAAAGCAAAACGTTTGGAAGAGGATAAAAAAGCTGTCTCA
CAACAACAAAGTAAAATGAATGTACAAGCAAACAGAGAGAAAGCAGCATTGGGAGAAGAC
GATGATGTCGACGATATTGAGGATGATGAAGGCCGTCAACCAACACCTAAACTAAAACAG
ACAAAGTCCTACGCATCTCGTCATCACCTTGACCTTACAACTCCTGCAGTGGGAGGTGCT
TTATTGACATGTCCTCCCCCCAAGGCCAGCAAAATGATTGTCACTTCCAGATCCGGTGAC
AGTTATGTCACAGCTTCAGATAATACAGAAATTATTCAAGATAACCTGAAGTTTGATATG
GAGAAACTGAAGACGAGGCCTATCCTTGGACAACCATCAGGTGATACGCATGCTTTGAGA
GATGATGATGCATCTACAGATAGGGCTTTGAACACACGCTATGTTCCATCACCTGCCTAC
ATCACCTCTGAAGATGACAAGGAAAATGCACCATCAGTCAAGGGAAGCAACAAACCCCAA
AACCCTTGTCGCCTTACCCCAGTGCAGGAAGGAGCAGGGAAAACATTTGTCAAATCTAAA
CCCTACCTCACCCTTGCGGACATTAAAGGTAATGAGATGAATCAAATGGATGATGATGTC
ATGTCAGTGTCCATGATGTCCGTCGCATCAAGTGCATCTCTTGCATCTGAAGTTCTCGAA
AGAGCCAAGAAACGACAGAAGGAATTTTGGGGCAAGGGAGAC------------------
------------------------------------------------------------
------------------------------------------------------------
------------------------------------------------------------
------------------------------------------------------------
------GTTGACGTGATTTTAGATGATGGAACAATGTGTAAATGCCGTACCTATGAACAA
CTAGAAAACGTGCCAAATGATGATAAGAAGCCACATCCGTTCTACAAAAAGATAGTCATG
GAAGGTGCAAGACGACATGGATTTCCAAGTGATTATATCCAGTTTTTGGAAAGTTTTGAA
GATAGTGGAGAAATAGAGGTGGCGTCAACATACAAGTCGTTAATTCCTGTT---------
---AAGCAATGGCTCCATCCATCCAATGCCCTCACAAAAGGACACATTCTTTACACTGTC
AAGTTTCTTGGGGAATGCAAAGTAGAGCAACCCAAAGGAACGGATGTGGTGAAGGCAGCA
ATCACAAAAATGAAGTTCAACAAGCACATCAAAAGAGCAGAAGGTCAAAAGCCACCCAAA
GTAGAACTCACAATATCAGCTGACGCCGTCAAGATTCTTGACCCCAAAAACAAAATGATA
TTACATCAGTACCCCCTTCATCGAATATCTTACTGTGCAGACGACAAATCCGACAAGCGG
ATGTTTACTTTTATTGGCAAAGCAGCCGACAACAACGACCATTTTTGTTACGTATTCGAC
AGTGAGAAATGTGCGGAGGAAATAACCCTGACAATAGGACAAGCCTTTGAGTTGGCCTAC
AAACGTTTTATTGAAGCATCTACTCAAGACACAGATATTAGAAAGCAGTTCCTTGCTTTA
CAGCAAAGGACGAATACGCTGCAATATGAGAACGATGTCTTGAAGAAACGATTGGCAGAT
TTGGAGAAGTTGAAAGACAGATCCGACGTTGAACAATACAAAATTAATAACGAGATTAGT
GATATTACAACCGTAAAGCTAAACCTTCGGGAAAGTTCCACTGATGAAGAGGACAGTCCG
GTTAGAAAT---GATCCAAGTGATCGAGCGAATGTGGTTGGTAGACGACTAGAAAACCTT
GTGTTTGCCGAAGATGGCAACAAGACCACCAATGGAAACCATGCACCAGTATTTAATTCT
TTCAACAACTCAAACTCCTCCACT------------------CCAATACTGAGTCCCCCT
CCTCCAAACTCAAGACAATCACGCAATTCC------GTCAACGCCACAAATCGTATGAAT
GCTTTGAACAGTGCTAACAATAATAACGCAGGTTTTGGAAGTCAATCA------------
AACCATACTGATGCATTTGGTATGGCGGAATTTAACCCT---ACTCCACAGTCACAGCAA
GAATTAATGGATATACAAGATGGATTCAACCGAGGTCTTTCATTTGGAACAGATGACTTT
AATATTGATGACCTTGACCCCTTAAATCAAAGGTTAATGGGCAATTCTAATAGAAAGCGG
AGAACACGTTTTTCCTGTGGACATTTGGGACGTACAAAAACATCCGAATTGTGTCCAAAA
TGTAGCAGA---------------AGAGATTCTCCTGCTTCATCATCCAAGCATAAACGA
AACAAAAGTGTACTGGGAGGAGAGATGGATTCCAAGCATTTTTCCTCCCGTTCTACAACA
GATAATCTTCCCAGCTCATTGAGTACTCCTGGAGAGCGTGCTGGCCTGGCTTCTGCTTCC
CCTACAACTGTTGACACATCTGTTGCTACATCATCAACTAATACCCCACATTTGTCAAGT
ACTTGTGCTACTTCTGCCCAAACAGAAATAACTTCACATGCAACAAACACTGTCACTGCT
GCTTTAGAAGCTGAGACAGATACTACCCGACTTCCACCCGATGCTACTGATTCTCCGTCG
GTACATTCAGATACCAGTGACAAAACATATGATCCGAAGAATGAC---CCAAATTTTTGC
TCATCATCAAATTCTAGTTTATCCGATTTA---------------------------TCT
GCTGTTATTTCATCCACAAAAGTACAAACTGATGACTTATTAGACACTGAGTTAGGATTA
TCTAGTACTGATGGTGTTAGTCTTTCTCCACCCTCGAAGAATTCTATTTCCTTATCTAGT
AACAATGGA---------CAAAATGTAATAGTTGATACAGCTGCTATTGGAACAGGAAGT
GTTTCGGGTACTTCAAATAAAGACAATACCTCATCAATATCTGAGAGATTGGAGGAT---
GGTTGTAAAGATAATGTTTCTTCTTCGCCGAATCCATCAGGTTCAAATATACTCAACGAT
GCAAAACCTTCTATAGCAGATGCTTCACCACAGTCCACCACTCCAAGAGGAACTAAAAGG
ACGCATGGAGAAATCGAAAGCACAAGTGAAGAAAGCTCTAATTCTAAGCCATCACCTCAG
AAAAATAAAAAACGCTGTTATATTTGTAGTTGTAAGCTTGAATTGGCGCAGCGCACCATT
GGTAAATGTAGATGTGATCATGTATTTTGTCCAACCCATAGACTACCAGAACTTCATGAT
TGTGTCTTCAATCATAAAGAGGATGGAAGACGAGAGGCTCGAGAGAAAATGGTTAAACCA
ACAAGACATATGGGTACTTCCTTCCGTCGGGATTTGTGTGAGAAAGAAAAAGACGACTAC
GTCAACGATGCTATTCAGAAAGAACTCCGCTACGGGAGGGGTCCGTACGTTATAAACGGG
GTTCCTATCTCCAGAGGCATTCAAGGATGTTGCAATCTGGATCCATGTTTCTGTCGCTCT
GATGTTATCTTCTACGATGGAATAGCCTATGATCAAAAACCATTTATTGAGGGAGGACTT
CGAACCAGACCGGGTAATGTCATGTTTTATGAGGGCAAGATGGCAGGACCTTTTAATCCA
GGCAAGTCACCTTTAATCTATGGACCTAATAGAAACAGGGATAAGCCACCACAGCGCAAT
TGTTTTGAGACGGTAAAGACAGGTCATGGCTACAGACATTGCTGTACAACTTCCATCTAC
GGTGACAAGGTGCCACCTTATCACAACACACATAAATTGGCTTATACCAAACTTGGTCTA
CCTCATGGAAACACTATAGGATACTTTAGATTTAAACCGCAACGAATATGCTACAACAGA
CAAAGGCCGGTTCAACGTTATGAAGATTGCTGTGACTGTCAGCCAAGTGCCTACGATGCC
AGCCAATATGTCAATGACGAATGCCCTGGAAAAACATGTTGC------------------
------------------------------------------------------------
------------------------------------------------------------
------------------------------------------------------------
------------------------------------------------------------
------------------------------------------------------------
------------------------------------------------------------
------------------------------------------------------------
------------------------------------------------------------
------------------------------------------------------------
------------------------------------------------------------
------------------------------------------------------------
------------------------------------------------------------
------------------------------------------------------------
------------------------------------------------------------
------------------------------------------------------------
------------------------------------------------------------
------------------------------------------------------------
------------------------------------------------------------
------------------------------------------------------------
------------------------------------------------------------
------------------------------------------GATGAAAGGATGTCTGAT
GATGATGATGACTCTGATGCCGAATCATGGGACAGCTATGATGACAATGTGTTGGGTCTA
GAAGAGTGTGTGTTTTGTTCATTCATCAGCCAATCTATGGAGGACAATTTGTCTCACATG
ACCACAGACCATGGCTTCTTTCTCCCTGATGCAGAATATCTTTGTGATTTGGAGGGACTT
ATTGCATATTTAGATGAAAAAGTTGGAGCTGGTCATGTTTGTTTGTGGTGTAATGAGAAA
GGGAAGAGGTTCCATAACACAAAAGATGTTCAGAGACATATGGTGGATAAGGGCCATTGT
AAAATGTTACACATTCCTGAAACAATCTACGAGTTTGCTGATTTTTATGATTATTCAAAA
AGTTACCCA------AGTGCAGAAGGATCATCTACTGACCCAGCA---GATCCAGTGGAC
ATCACAGAGTTAGATGGAGATGGATATTCATTGACTTTGCCATCCGGGGCTGTGATTGGT
CATCGTTCACTGATGCAATATTATCGTCAGAATTTGGTACCTCAACTACGAGAAAGAACC
AGAGATGTTTTGCCAAAAATGCTTGCTCAGTACAAAGCACTTGGTTGGACCGGAGCGACT
GGTATGGCAGTTCAACAGAGAGCTAAGGATTTACAATACATGCAACGGGTTCGAAACCAG
CACTTTATGAAAGTTGGAGTGAAAGCCAACAGTCTCCGTCTTCGTTTACGTCAACAAAAC
------------------------------------------------------------
---------AGGAACCAAGAAATTCTCCTTTCTTGTTTGTTTATGGAAGGGGTTGGAAAA
TTTGCATTGGTGATGGAAAAAGAGTTTAAGATTCATCTTATACAGACGTTGTACCCCCTG
ATTGAGAACCTAGGTCATGAGAACACACATATCAGTAGTACAGCCTATGACACACTGACA
CAAATATGTACTGCTTGTGGATATAGTTCAATAGATGTTCTGATCCAGGCAAATGCTGAT
TATCTTATCAATAGTGTTTCTTTACGACTTCGTCACTTTGATCAGAATCAACGTACACCC
CGTCTGCTGTGTGTAATGTTCAAATACTGCTCACAGGATTTATTACCATTGGTTTATCAC
AGCATTGGAGAGATACTAGATTCATTGGATGATCATTACACAGAGGATGTGGTGTTGTTC
ATGCCAGTTCTTTTAGAGTTGGTCAGTGCTGTAGGCCGCTGGTTTCCATCCACACAGAAA
GTAAAACAAGACACTGAA------------------------CAGAAACAATCTGTGGTG
TCATTTCTTGAGGAATATATGAAATTGAAACGGACAGCAGAGATG---------------
GAGATAGTGGACAATGATATTAACGGAAGTGAAAAGTCATTGGAGAAAATAGAAGAGGAG
TTTGATAAGCTGAAAAAGGAGAAGAGAGAGCAAGAGGAAAATGAGGATGTAGAAGATGAA
---------------------------GAGAAACAGAAGGAACCTCCACAACATGTACGA
GTAGTTAAAGAGGTCTTGGCTCGAATAAAAAACCTGCTTGCATCAAACGATGCAAGGATA
CGAGTGCAGGCTCTGGAAATAGTGGCGCAAAGTTGTCGAGATCTGGCCGGTCATGAACGT
GACCTTTTACCCCAATTACATCAAATCTGGCCCAGTTTTTATCCACGATTTCATAGTGAA
GAGAAATTTGTTGTCATCAAGGCATTACACACTTTACAAGTAATGGCAGATGTTGGTGGA
AATTTTGTCCAACAAAGAGTGATGAAAGATGCCATCCCTGGTCTGTCACAGTTTATGGAA
AAACAGGCCAAAATTAGCGGCAACAGTTCAGGTGTATACATTCACACACCCAGCTTCAAG
CTTCAACTGGCTGTTCTCAACACATCAGGACTGCTTGCAGAAAAATTGGAAATGAAGGAC
AGAAACCTTGATCTAATGGCAAAAATGTGCCTCCCGTACTTGAATTCCCATCAACCATTG
CACCTACAAACGGCTTGTGTCAAGACATTTGCTTCGTTTATTCATTTGGATCCGGATGCA
ATGTGGCTGGTGTTGTGTCGCCTGTACTGCCCTTGGGAGTATAAAGTCCCAAGCCCCAAA
TTCAAACCTTTA------------------------------------------------
------------------------------------------------------------
------------------------------------------------------------
------------------------------------------------------------
------------------------------------------------------------
------------------------------------------------------------
------------------------------------------------------------
------------------------------------------------------------
------------------------------------------------------------
------------------------------------------------------------
------------------------------------------------------------
------------------------------------------------------------
------------------------------------------------------------
------------------------------------------------------------
------------------------------------------------------------
------------------------------------------------------------
------------------------------------------------------------
------------------------------------------------------------
------------------------GAAAGAAAAGCCAAAGCACGAGACCTGGAACAAGAG
AGGATGGAAGTTAGTGTGCGTATTGATGATACACAATATGTCAATGTGGGCAATTCAAAA
AGATGGCAGTGCAAGGAATGCGATAAATCCTATACAACAAAACATAATCTTGTCATGCAT
GTATTGGATCACAGCGGTATCAAACCTCATCTCTGTTTAAAATGTGGCAAATACTTCAAA
CAATTAAGTCACTTAAACACAGGTCGTAGAGGGCGGGTACGTAAGAAGTCTGCCAAAGTT
TTAGAAATGGAGGAGTTTGAGCAGGCTGAAAAGACGACAACCACTAAAAAAGGAAAAACA
CCAAAATCAAAACCACCAAGTGTAGAAAAAATTAAAAAGAAGTCGACAGCAGAACTTACT
CCAATGGAGGCACTAGCCCAAGCATTGATGCCAGATATTAAGCAAGAAATTAAGCCTGAC
ATTGTACCAATCGCCGATGTCATTCCATCAAGTATACCACCACCGGTTGTTAAGGAGGAC
CAGGAGAGTGTTATTAAACATTTATTGAGTGGGCCACTGGCCGGATCGACACCAATAATC
TCCACTCCTTCAGTTACACCAGTT------------------------------------
---CCTTCCAAAAAGTCTACCAAGAAAATAAAGTTTGACGAT------GGTTCTTCAACT
CCCAAATCAAAGCCAAAGGAAAAGAAAATGAAAATTGAAATAATGTCTCCTTCAGAGTTA
GGGCCGCCTGTTTCAAAACCTGCTCCTACAGAACCAAAAGCAGCTGGATTAAAGATGAAA
ATTGTTGGTGGTTCAAATCCGATGATGGCCAAAATAGCATTGGTTGAAGGTAATGCTGAT
AGCCAAACCCCTGCAAAAACAAAG---AAGGCGGTAAAAAAACAGAAAACCTCAAAAGAT
TCAAACGAAGAAATGAAATTAGCAGTCTCC---------------------------AGC
TCTACTGATGAGGAGAAGAGTGCAAAGAAAAAGAAGGCATCTAAAAAGAAAGAGAAATTA
ATCCAGGATGCAATAAATGCAGCACAACAAGTTCCAAGCATTAGTGGGTTTGCATCTCCA
---CAGTCTCCC---------------------------CCCGTTACACAGAAGACCAGC
AAAAAGAAAGAAAAGAATCCACCAGCCAAGAAAGAACCTATA---------TCTTTGAGT
GATTCCCTTGTAATGGACTTTGATGATGGGGACATGGAGGAGGAAGGAGAAGAAGCTACA
CTGGTCATTGCTGAAACTGAAAAGAAGAAGAAAGCTGGCAAGAAAACCAAAAGTCCAAAA
GAAGCTAAAGTCAAG------------------GATGATCAGGCCAAGAAAATTCCCAAG
AGAGCCCCAACTGCTTACATGCTGTTTTGTAACAACCACAGATCAGCCATTGTTGCTGAA
AACCCTGGAATAGAGTTTGCAGCTATCAGTAGAAAACTTGGAGAACTGTGGCAAACTCAA
TCAAGCAAGCAGAAATTGCTCTGGCGACGAAAAGCTCAGCGGCGGATGAATAAATCAAAC
CTTATTTCAACTGGAAAGAAT---GGTAAAGAATCTCAAGGAGGATCGGGAGCCAATTTC
ATCACATCAGGTTCAACTGCACAATCAACCAATCAGAAGCTGGCCCTGATGTTGCAAAAG
AGTCGGCCAGTTGTTGTGGATGAGGGTTCCCTCAGTCCAACTAAGACGTTCAGTATTGAG
CCATTAGATGTTGCAGCCCATTTGAAACTTCTGGGAGAATCACTCAGTATCATTGGTATG
CGCTTACAAGAACACAAGGGCATGATAGCGGTACAAGGTAGCCTGTCAGTGTTATTGGAT
TCACTACTGTGTGCATGTGGACCTTTACTTTGTTTGACCCAACAAGTCCCTGGCATGGAC
GGCTGTTCTCCATCAGTACACGCTCAAACATTAGACAGTGTTGCTTACGTCATGCCTGGC
TTG---------------------------------------------------------
------------------------------------------------------------
------------------------------------------------------------
------------------------------------------------------------
------------------------------------------------------------
------AAAGTAGCCTGTTATTTTTGGCCCAGAGTGACAAAAGCCTCTAATAAGACAAAG
ATATTCATGATTAAGGTCAAGGATAAAAATAATGATGAGCATGTGTATGCCTTTGAACTC
GCCTCCAAATCTGCCTGTAAACACTTATGGAAGTGCTGTGTGGAGCATCATGCTTTTTTC
------------------------------------------------------------
------------------------------------------------------------
------------------------------------------------------------
------------------------------------------------------------
------------------------------------------------------------
------------------------------------------------------------
------------------------------------------------------------
------------------------------------------------------------
------------------------------------------------------------
------------------------------------------------------------
------------------------------------------GTTGTTTACATACGTGAA
GAAAGACGGAAATCA---AAGGACAACTCTGCTGAAACCTGTTGCATTATAGCTCTTTGC
AGTGCTCTTCTGTGTTGTTGTCTGATG---------------------------------
------------------------------------------------------------
------------------------------------------------------------
GATTTTGGTCGTCTTCATCGACAGAACTCCTTTGATTTTCACGAAGGTAAAAGGTATCCC
CCTGGC---CCTAAATACAGACATCATTCGGTGGATGATGATGGAGCATATGGTTCCTAT
GGTTATGGGTATTAC---TCCAATTACAACTATGACAAGTATGGCATGCATTTCAGTTCT
CAGCCATCATTGGCAAGAAGTGGAAGTAGGGATGGAAAGTTTGCTCATGGAAGGCTTAAT
CAGGGAAAT---------------------------------------------------
---CATTTGTTGAATGGGCCTCATGATCTGTTTGAACCAAGAGATCAACGGAATGGGGAG
GGAAAAGACAAAGACAAGCATTCTGGAAAGGGGCGTCCTTTTGCTGATGATTTTCCATCT
CTTAATGGGTCTGGTGAAAATGTGTCTGATTCCAAGACAAAGCCAGCATCTGGTGTCTGG
GAAAATCCACCTAAG---TCAACCAACAAAAATGATGAGTCTTCAGATTCATCGAAAGTA
AATTCTCCTGGAATTTACAAAGCCTTAGTGCCAAGCAAGAGTGTTCAAAATAAAAAGTCA
GCGAAAGAAACTTCCAGAATGAATGGGAATGTACGAGAAATATCTCCTCTTAGTCCATCC
AATAAACCTGGC---AAGGAGGGTTCAAGATACAGTCCAACGCCAGATTTAGCCATAGTT
ACCCAACCTAAGAAACTTGGTGACAAAAAAAGTGATTTTCTGCGTGCCATTCGTAATGAA
AACTCAATACGGAATGGTGAA---GTTTCTCACCAGAATCAAAATACGATCAAGAAGCAG
GAAAAGCAAGTGCATGGTGATGACAAA---------AATGATAATTCAATCTGTAGTCGA
GTGAATGGAGATCGAGAG------------------------GTTGATTCCAATGAAAAC
CTTTTGAGTTTGAAGAAAGAA---TGTTTGAATGGGGACAATGGTGATGCCCTTATCAAT
CATGTGGACCATATCACACTTTCAGGGGAGGAAGAAGAAAGAAGGTTGCTTTTATCAATG
GGATGGGAAGAAGAGGATAACACTGAGTATGTCATCACTGAAGATGAAATTAGAGAATTT
CAAAACTTGCTTCAAAATCACTGCCACGGCCAAAAGAATGGGCTAAAATCATCATTACGC
AGCGCTCTGGATCGCAAATTTGGAGCTGAATCCGCA------CTCAACGGAATTCCATCA
GATGAAGAAAAAACTGACAAG---------------------------------------
------------------------------------------------------------
------------------------------------------------------------
------------------------------------------------------------
------------------------------------------------------------
------------------------------------------------------------
------------------------------------------------------------
------------------------------------------------------------
------------------------------------------------------------
------------------------------------------------------------
------------------------------------------------------------
------------------------------------------------------------
------------------TTTGGAAGATATCCCCGTGAATTCAATCCTAAAGTGCATGGA
CCATATTTGCCAGGTCGCTTTTATGGCAAACCTGATACACCATTTGGCCAGGTCAAGTTG
GGAGAGGTAGGGGCATGGTTTGGCAGACGTAACAAGAGCCCAACATCCATGTGGGAAGCA
GTGCATAGAGGTTACTGGCGTTGGGCCACCAAGAACCTCCATGTCCGTCACAGTGGGTTT
GTTCCCATCGGCCAGGCAGCCATGGTTATGTCCATCTTTTTCTTTGGTCTTTTGTACAAG
GAGAGAAGT---------------------------------------------------
------------------------------------------------------------
------------------------------------------------------------
------------------------------------------------------------
------------------------------------------------------------
------------------------------------------------------------
------------------------------------------------------------
---------------TCCGAGCTCGAAGGATTGGATAGAGCTTACTCGGAAAGTAAGGAA
GAGCTTAGTAAGTGTGAGGATATGATCCACCAGCTGACTACCGAGTTAGATTCTGCCCAG
AAGGAAATTGGTTCTGCCCACAAGCGTGTCAAAGACTTGGAAGACAGTAGCCGTGATTTG
AGGGAGCAACTGCAGAATGCCCAACATCAAGCTTTGCAAAATGATGAACGAGCTCACAAT
TTAGAAAACAAATTTCTGTCTTATCAAGGAGAACACAGTCATTCCGATCGAGAGTTTTTA
CAAAGAGAAGAACAGATCAACTCTTTAGAATACCAACTAGAAGAAGCCAGAGGTGACATC
CAAAGCCGAGAGTCGACCATTGAACAGCTGAAGAATGACTTGTCCATTTCACAGTCTGAC
TTACAACAAACAGTTGAAGACAAAAGTACTGCAATGAAAGAGATTGACAGACTAGAGCAG
CACAGTGAACAACTACAGCTCAATTTGACATCATCCCATCAAAGACATAAGAGTGAGACT
TGTCGCTTTGAGGAACAAATTACTTCCCTTGAACGACAAGTGTCGGAGGAGCAGTTAGCC
CATCATGCATCCGAATGTGAGGTGAACAACAAAGAAGAACAGATGAAGAGAAACGAAGCG
GAGATTGCCACTTGTAGAGATGACATCAGATCTAAAGTTGAAGAGATTGAAAGACTGGAG
AGATCTTTTCATGACACAAAACATGAGCTGAATCAGGCCATTGGACAATGCAAGCATTTG
GAAGCTTCCATAACAGACATGAAAGCTGAAGGTGAAATTATGAGAAAAGACATGGCAGAC
TCCAGAAATCAATACAAAGACTGTGCTCAAGAGCTTGCTCACCATGAAGAGAAACTAAAT
CTAATGGAACACAGTCTACAGTCAACACAGGATCAACTAAGTCAGCGTGTCACAGAGATT
GTACGCCATGAACAGAACACACGCAAACTTCAGGCTGAGTTGAAAGCAACCAAAGATCGA
GCACAAGCGTACGAAGAAGAACTAGATGAGCAGAAGACGTCAATTGACAAATTAAGGAAA
GATTTGGTGATGTCTAAAGAAGAATTCCACTCATCGGTGCAGGAAGGTATTGCTTACAAA
CAGCAATCTCATAAGAATGAATTGGAACTGTCTGGTAGCAGAGAACAGGAGAAAATGCTT
TCTGATCAGGTTGAACAACAAGAACAGATCTTAAACCAGCTTCAAACAGAACTCAGAGCC
GAGAGGGAGCGACATGGAGACACTGTCAAACAACTGTCAGCATCTAAGAAAACTGGCCTT
GACTTACAAGCAGACTTTGAGGCCGTACAGAAACAAGCAAGAGAATTGCAAGATCGGGTG
AAAGCACGAGAAGAACAAATGACTCGCTTACGTTTGGAGATAGACAATATCCATCAAAAG
AATCGGGAAGCAAATGAATCACTCGCAGGTAAAGATGGACAATTACGATTGGCTGAGATG
AATCTTCAAACTGCTGAAAAACAAGCAAGACATCATGAACAGGAGATTGCAAGGTATGAA
GATACATTGGCGCAACTACAAACTGATCAGGAAAAGTTACAAGAACAATACAGACAGACA
GCTTCTAATTTGATGGAAGCAGACAGCAAAGTCCATGAGTTGAAAGTACAATTGACAACA
GTTCAAGGCCACCACAAAGAGGCCATGGAGCAGCTGACAGAAAAGGCAAGACACTTCGCT
GCTATCAAGACAGAAGCCGCTAAAATGGGTCAACAAAACAACTCCATGAAAGAAGAGATT
ATGCTCTATGATGAAAAAGTGAGAAGATTGCAACAAGAGTTGAGAAAATCACAAGAAATC
AACAAAGCCACTGAAGAAGAGCTTCAACATTTTGAGGAGCGTTACACGAGTTTACAAGTA
GATTTGGTGACCAGTCAAGAAAAACAAAAGCATTCATTACAGGAACTCTCTTCAAGGGAG
GAAGAAAATGTGGTGACTAAAGTAGAACTGAGCTCAATTCAAGAACGATACAAGTCACTC
AATGACGAGATTACCAAATTGACAGGAGAGCTAGAACTTACCAAACAGAACTATCGCAGC
GCAACTGAGGAAATTTCCGGACTTCGTGTTGCTTTGGAGGAATCACGAGCCAATGGAGAC
AGACTCCACCGAGAAAGCGAGCTGGTTGTTCATAACGTCAACACTTGGGTGCAGGAACAA
AAGATGGCCAATGAAAAGCTTGGAAACAAAATAAGAGAGCAGAGCAAATCCATTATGGCA
CTGACGTCTGAAAAAGAAGGGTTGCTGGATCAAGTGACCAAGTTACAGAAGCATTACAGT
AAGACAAGAAATGAACTAGAGGATAAGACTGTCGAATCAGATAAGTTGAGGGCTCTTCAA
TCCCATTCTGCCCAGCAACAGATAATTTTGAACCAACTCAAAGGGAGATTGGAGGAACAC
GAATTGGACAAGGATCAAGACATAAAATCCAAGCTGGCGACCATCGAAGATTTACACTAT
CGACTTAAGTCGAACATTGACAGTATTCATCAGCTCAATCAACAGCTGAGCACCTTACAG
AAAGATAACATCCGAATGAGAAGTGAACTTGACCGTGAAATTGCAACCAGGCAGACCATG
GAAATGCAGATG------------------------------------------------
------------------------------------------------------------
------------------------------------------------------------
------------------------------------------------------------
------------------------------------------------------------
------------------------------------------------------------
------------------------------------------------------------
------------------------------------------------------------
------------------------------------------------------------
------------------------------------------------------------
------------------------------------------------------------
------------------------------------------------------------
---------------AAAAGGACAAGGGGCCAAAGAGATAGACTTCGGCAGATGAGGCAC
GACAACCGACGTGTTACAGTGCAAGGATTGGCC---------AATCACCCATCATCCTCT
GGTCTCTATGACGACAGCCTATCAGACTACGCTGATCCCCCTCGGCCTGAGGTGTCGGAG
AATCTTGTCTCAGCTTACAAAAATATGACAAAAGAGGAATTACTACGAGTGGTAATCCAG
ACAAAAGCCCAGATGATTCGAAAGGACCAATACATCAAA---------------------
------------------------------------------------GTTTTGATGATC
AGTAAGCTGTGTATTCAACTCAAGCTGAAACTAACTACCGTTTTCAGAAAGGTGGAGGAA
AACAGTACATTAGTAAGCTGTCATGTGTTTGTAGCAGAAAGACTCATTGCCATAGCAACA
CGAACCAGCAGACGGGAAGCCCAGAATGAGGCCTTCAAGATTGCCAGACGCACTCTTGCA
GGGCAGTCAGGGAAAGAGGTGCTTGATACGTGCGCTGCCATGATGCCACACGATTTGAAG
GGGAGTGATATACTGGATATTGTTTATAAAGGCTACACAAAGACAACTGAATCCAACAGA
TGTCGTTTGCATCGTGCTAGAAGTGTTGGGTTGGTCCTCACTATGAAGTTGGATCTTCTG
CAGTATGTGGAAATCCTCAAGGATTCGCCCAACCAAACCCAAGGCAGATACCGATTGCTG
CCTGACTGTGAGCGACCATCGTACAACGACGTGGCAGGGGAGATTGCCGTCAATGATTCT
------------------------------------------------------------
------------------------------------------------------------
------------------------------------------------------------
------------------------------------------------------------
------------------------------------------------------------
------------------------------------------------------------
------------------------------------------------------------
------------------------------------------------------------
------------------------------------------------------------
------------------------------------------------------------
------------------------------------------------------------
------------------------------------------------------------
------------------------------------------------------------
------------------------------------------------------------
------------------------------------------------------------
------------------------------------------------------------
------------------------------------------------------------
------------------------------------------------------------
------------------------------------------------------------
ATGGATTCCTCTGGTTCGAAGAAGCCCAAAGGCATTTTGAAAAGTTCCAATAGCATTGAT
CATAGCAAAAAAGAGCTAGAATGGGACGAAATGAACATCCTGGCGACGCATCATCCGCCA
GACAAAGACTATGGATTCATGAAAGTTGACGAACCTCCCACACCTTACAACAATGCCGCT
ATATCTGACGGGGAAGATGATGGGGCTTCTATGAAAAAGAAAGGAAGTTTTGACGGATCA
ACTAGTCTAGATCCATCAGATTTAGCATCAAGGTTGACAGCCAAAGGTGGTGAAAAAGGT
CAGAAGTATGTAGATGATGATGATGATGAC------------------------------
------------------------------------------------------------
------------------------------------------------------------
------------------------GTTGACATGCGGATAACACATTTCGACATTGGAGAT
ACTATTGCACAGAGACGACGAAGAGCAGGCATATTCAAAACCAGC---ACAGGCCCTCAA
GAACGACACAACACAATCAGTAACAGCATG---TCCAGTAGTTATCAAGTAACGAGAATG
AGAAACTTGTCCGGCGGTAGCAGCAGTAGCGCTGCCAGTGGAAGTAGTATTTCATCT---
------TTGGATAATCAGTATTCT------TCTCAAGAAAGCCCCTATTTCTCTATGGAT
ACAAGCCCCTTTGCC---AACTCCTCACCCCTCCCCGAATACAATGATGATTCAGTGTCA
TCCTCACATCGGAAACTGGATCGTAGCCTCAGTGATAGTGACAGTGAAAAA---------
---------GGTTCCCATAGATCTGTGAATTCCAGTCGTTACAAAACTGAATTGTGTCGG
CCTTTTGAGGAGAGTGGTTCTTGTAAATACGGAGATAAATGTCAATTCGCCCATGGAGCA
CATGAACTTAGAAATCTTGCAAGGCATCCTAAATACAAAACGGAGCCTTGTCGTACTTTC
CACACCATTGGATTTTGTCCATACGGTCCTCGGTGTCATTTTCTTCATGAGAGTGAT---
------AATGGTACGGGAACCCCTAAA---------------------------------
---GCTTCAAATAGTGGTAGCAGCAGTCCTTCACTTAGTCCTACTGGTAACGAGAATCAC
TTTTCA------------TACTCTGATTCTTCTCATACTTTGATCAATAAA---------
---------------TCTCTTTCTGTGAATATTAATTGTGGGAATGATATGAACTCCTTA
GAG------------CAG---CAA---TTTTCCTCGGCCCTTAATCTTAACCGTGCCGAC
TCTTCCAGAAACGCCTTCAATAAC------------------------------------
------AACACATCTGATGAGTTTGACATCTTTAGCTCTATTTCCGTCTTCAACGCTGAT
GAAGTTGTTAACGACAACTCACCAAAATCTACTTCATATTCG------------TCATCT
CAGTCAACCCAATTGGATAATTAT---TCGTACCAAGGATTTGGCAGTATTCCCCATTTC
TGGTCCAACCATCCCTCCCAGGCACTAGCTCCCGCCGATCCCTTCCATCACTCCCCAACT
GGATCAACCGGATCT------------------------TCTTTATCAGGCTCTGAGTCT
GGCCTTAGTGATTATAGCAGCGGATCTAGCAGCAGTCGT---------------------
------------------------------------------------------------
------------------------------------------------------------
------------------------------------------------------------
------------------------------------------------------------
------------------------------------------------------------
------------------------------------------------------ATGCTT
CGTAATATTTCATCCGCCGCTTGTGCTCTGGCAGTAGGTGTCAAGGATTTCGCAGACGGC
TCCAATGATTCGATGAGAGTGACCGCTAATAGGTTGTGTTTAGACAAATGCATCCCTAAG
GTGCATGCTAACAGTGATAATGTGTACGTGGGTGACAGAATCAAGAAGGCTGTAGGATTC
CCCCAGTTGACGGCTTGTTGTAAACCTTTGAGGTACAGGGACTTTATCATTTCTTACGAT
ACCAAAAACCGAATTCCCAACTGGGTCTATGAGCATCTCTACTTCAGCAAACTCTTCAAA
GACGATCCATGTGACAAGAGACCACTTTGCTCTGAAATCAAC---GCCGAGAAACCCAAG
TTCCACCCCGATTGTCGTATCCATGGCTACCACCGATCTGATGTCAAAGACTATTGTGAC
TCAGACTATGAACTTGGTCTTATGGCCGATCCAGCAAACTACCCTTATGATTGTGAAGCT
GCCAGCGAGACACAAGTCATGACTAACGTTGTGCCAATTGTCCCTGGGTTCAGTTGTGGT
CCATGGTTCGATTTACAGTGCTACATCAGAGATACCTTGGTCAAGGAACATAAGAGCGTC
TACGTATGTTCGGGACCACTCTTTCTACCCGATCAGCAACAATCAACCAAGTCCATGAAA
TTCGATGTGTTGGGAGAGGGTGAGGTCTCTGTGCCAACTCATTTCTTCAAGGTGATCATT
ATTGAAACCCTGGACGGCAACCTCGAGCTGGAATCCTACATGATGCCCAAC---------
AAAGAACTTGATGATTCTGATCTGGACAAATATCTCACACCACTGTGCAAGATTGAGCAT
TATTCCGGTCTCATCTTCTTCCCAGAAAAGAAAGTCTGCTTCACCAGCAACAACAAGAGG
AGAGGCGCTATGTTGCACGCCCTT------------------------------------
------------------------------------------------------------
------------------------------------------------------------
------------------------------------------------------------
------------------------------------------------------------
------------------------------------------------------------
------------------------------------------------------------
------------------------------------------------------------
------------------------------------------------------------
------------------------------------------------------------
------------------------------------------------------------
------------------------------------------------------------
------------------------------------------------------------
------------------------------------------------------------
---------------------CTGGCACAGGAAGGGATTGAGGAAAACAAATTGCCTCAG
ATCTTTGCAGATGGTATTCATATCGGGGGTGCTGGTGAAATTGAACGCTTGAATGAGGCT
GGGGAATTGAGAGCTTTGCTTGAAGGATATCAGAAAATCAACGTACGTTTTGCGTGTGAG
AAGTGTGGTGGTTACCGATTCACGCCATGTGAGTTTTGTCACGGAAGTAAACGGTCTTTG
ATACGTCATCACGTGATGGAGGAATTCGTAGCACTTCGATGTATGCATTGTGATGAGAAT
GGACTGAGG------------------------------CTTGGTTCGTACTGCAAAAAC
ATTTTATTGAACATGACAGTCCATGTAGGGCTGGAAGTGAGCCTATCTAATTGTAAACTT
GCCAAAGTCTATGGAATAACTAATATTTTTGTTTCAAACATCAAATCCAAGAACAATGAA
TTATCAGGTCATGTCATAGAATCCAGTAAAATTCAGATTTCATCTGTTCATAGTGAGCTG
TTTCATAATCTTGTTAAAAATCTTCCACAA------------CTTGGTGGCTTGACTACT
GAGTTGGAAAAGGTTCGGAAACTCTTTCGTTTAAATAAATTGAAA---ACTAAACTTTAT
AGGCCTCGCGGTATTCTACTACATGGACCTCCAGGGTGTGGTAAGACTTCATTTACAAAA
GTTCTAGCCAAGGAATGTGGTGCTATTTTGTATTCGGTTGATAAATTTGATTTATTGACG
TCAGATTTTGGTAGTGGTGTGGCAACTGTGAAAGAAATATTCCAAAAAGCCGTAGATTTA
TTGGAAGAAGGACCCGTGATAATGTTCCTGGATGAAATTGATATGCTCTGCCCACGATCA
GAAACAGCAAGTTTAGGGAACAAGCAATTGACAAGTGCTATAACAACAGAGATGGACAAA
CTTCACTTCAGCAATATTTCTAGTCTGTTGATTGTCGGAGCCACAAATTCTGTTTCCAGT
ATTGATCAAAGTCTGAGAAGACCTGGACGATTTGATCAAGAGATTCTTATAAATATTCCC
TCAGAAGACCAAAGAGTTTCAATTTTGAAGACTTTGACAACTCGTTTACAGCTTTCTTCT
GATGTTTCTTGTAAAACTTTGGCACAAATGACCCCGGGATTTGTGGGTGCGGATTTAAAA
TGTTTGTGTGAAGAAGCCGTCAATCATGCTGAGGAAAAGGATTTGACA------------
---GAGATTTCAAGAGAAGACTTCAACGTTGCTTTGCACAAGACAGTGCCTTCGCTGAAG
AAAGGATCGGAATGTGTGGTGGATTTGAAGCCAGTGAAATGGGAAGACATTGGAAGTCTG
GATGAAATTAAGATGGAGATGAAACAGTCCCTCGAGTGGCCACTGAAATATCCTGACATT
CTTCGTAAACACGACATTCCGCCAACAAAAGGCATTTTATTGTACGGCCCACCTGGCTGT
TGTAAAACAACTTTAGTGAGAGCCGCTGCTACTTCATGTAATGTGTCTTTCTTGTCTTTG
AGCGGTGCCCAAGTGTATTCAGCATATGTAGGAGAGTCAGAAAGAATCATATCGCAGGCG
TTTCAGAAAGCCAGAGCTTTGGCCCCTTCAATACTTTTCTTTGATGAAATTGAATCACTG
GTTGGGAAGCGAAGTATTCAAACAGGGAATAGTCGTGTCCAGGAGAGAATACTTTCTACA
ATGCTAAATGAGATGGATGGGATTGGGAATAAGTTGGATCTCAAGACATCAGCCCCTCGA
GATCAGGTTCAATCCCAAACTACATTACAGTGTCCTATCGGTGAAGGTTTG---------
------------------------GACATTGTGACTGAAGAGAACCACAACAGTAACCCT
AACAGATTAAGCGTGATTGTAGTCGGTGCCACCAATCGCCCTGATATGCTGGATGCAGCT
ATACTGAGACCTGGACGACTAGACAAACACATTTACGTGCCACCACCAGACCAGGAGGTT
CGTAAGTCAATTCTGGAAATCTACACATCCAAAATGGCTTGTCATGGCATTGATATAGAT
TTACTAGCAAATAACACTGATTACTATAGTGGGGCTGACTTAAAGAATTTATGTAAAGAA
GCAGGTTTGCAGGCTGTCAGGGAACAGATGTCCAAAACAGGCAGTGAATACAATCTGTCC
GTCAACAACCTCCATTTCAAAGCAGCATTGGAAGCAATCAAACCGTCTCTA---------
------------------------------------------------------------
------------------------------------------------------------
------------------------------------------------------------
------------------------------------------------------------
------------------------------------------------------------
------------------------------------------------------------
------------------------------------------------------------
------------------------------------------------------------
------------------------------------------------------------
------------------------------------------------------------
------------------------------------------------------------
------------------------------------------------------------
------------------------------------------------------------
------------------------------------------------------------
------------------------------------------------------------
------------------------------------------------------------
------------------------------------------GTGACAAAAAAGGTCATA
TGTGACCAATTAGTTGCTGGGCCATTTTTTTGTACCTCGTTCCTTGTCGGTTCTACTTTG
TTGGAAGGAGGAGGCGTAAAGGGAGCCAAAACTGAATTGAAGGAAAAGTTTTTGACAATT
TACATGGTTGATTGGTGTTTTTGGCCTGCAGCTCAGATCATCAATTTCAGTTTCATACCT
AGCAGATTTCGAGTTCTTTATGTCAGCTTTGCAACTCTTGTATGGAACTCATTTTTGTCC
TACATAAAGCAT------GTGCTGAGAGGTCTATGGAATGAGCTGCTTCCTTATTTCAAA
ACTAAAATTATGTTTAAGGCCAGAATGCGTGATGTCTACCTAAACTTGTTAGAGGACCCA
TGTTCAACCATGTTCTATCTGCTTCTATTGACATTTGGGTTTATTCCATTCCTTACTTTT
ATTTTCTTCATCATCGGATCATTTCTGTTTGGTATCGTCTGCTTCTTTGTCTCCCAAGCC
ATTGTGTTGACGGCGTCCATGTTTGTGTTTGGTGGATTTATGATTTTCATTGCCTTCATG
TGTTGCTGGCTGGCCGGGATTTTTGGCACCTTTATCCATATCTCTCTCTATTGG------
------------------------------------------------------------
------------------------------------------------------------
------------------------------------------------------------
------------------------------------------------------------
------------------------------------------------------------
------------------------------------------------------------
------------------------------------------------------------
------------------------------------------------------------
------------------------------------------------------------
------------------------------------------------------------
------------------------------------------------------------
------------------------------------------------------------
------------------------------------------------------------
------------------------------------------------------------
------------------------------------------------------------
------------------------------------------------------------
------------------------------------------------------------
------------------------------------------------------------
------------------------------------------------------------
------------------------------------------------------------
------------------------------------------------------------
------------------------------------------------------------
------------------------------------------------------------
------------------------------------------------------------
------------------------------------------------------------
------------------------------------------------------------
------------------------------------------------------------
------------------------------------------------------------
------------------------------------------------------------
------------------------------------------------------------
------------------------------------------------------------
------------------------------------------------------------
------------------------------------------------------------
------------------------------------------------------------
------------------------------------------------------------
------------------------------------------------------------
------------------------------------------------------------
------------------------------------------------------------
------------------------------------------------------------
------------------------------------------------------------
------------------------------------------------------------
------------------------------------------------------------
------------------------------------------------------------
------------------------------------------------------------
------------------------------------------------------------
------------------------------------------------------------
------------------------------------------------------------
------------------------------------------------------------
------------------------------------------------------------
------------------------------------------------------------
------------------------------------------------------------
------------------------------------------------------------
------------------------------------------------------------
------------------------------------------------------------
------------------------------------------------------------
------------------------------------------------------------
------------------------------------------------------------
------------------------------------------------------------
------------------------------------------------------------
------------------------------------------------------------
------------------------------------------------------------
------------------------------------------------------------
------------------------------------------------------------
------------------------------------------------------------
------------------------------------------------------------
------------------------------------------------------------
------------------------------------------------------------
------------------------------------------------------------
------------------------------------------------------------
AAAGAATCTTATGAACAATTGGAGAAAGATGTCGCT---------------TATTGGAAA
CAGCAAAGCTCTAATCTTTGTCTGCCTGAAGCTTCTTCTCAACTCAATCGTGAAGTTCGC
CTGGCTGCCTTTGAGAAGAACTCTTCTGATGTTGAAAAGTTGATTGATGAAGCAAAGACA
GAGAAACTACAACACATGGAGGAATTACATGAAAAGAACAAGAAATTGGCTGAACTAGAG
GCAAAAGTCAAACAACTTCAAACACAGCTGGTAGAGAAAGACGCGTTAGTCAAAGTATTT
CAACGTTCACCTCTATCCCTCCCTCGTAGCTCCAGTCTCCACGCTCTGTGTCACGCCCCC
TTTCATTCACCTCGGCCATCACTCATCGCATCACAGGCGTTAGATGGCGACACTCCCTGT
CCTTCCTCATCTGTAGTTGGAACCCACCGGGAATTTTCATCAATCCGTCACATGAAAACA
GGAAGTACTAGCGCCATTGATATGGGCAGGAAAATGTCGCTGGAAGATGATTTGTTGACC
AAAGTACACAACCTTAATGTTGAGACAAAGGACGACACAGCCGAGGAAATCCAATTGTGG
CATGTAAGTTGCAAGTCTACTGAGGGATCGATGAAAACAGAAGATGATGACGACGATGAA
GATGAAAGCAACCACGGAAATATGGAAGACGATACATCAGAGGCTGGCTATGATCCAGAC
ATGGATCCTAACAACGTGCCAGAATTGACTCGTCGGGCCGTTGATGAGGCGTATGACCCC
GATATGGATCCTAATAACGTTGTTTTAAGGAAGAAACCTAGCAATCCTGAATCTGAGGAT
TACGACCCTGACATGGATCCAAATAATGTTGTCTTACGTCGCAAACCCAGGCCTGTCAAC
ACTACCAGAAGTCATGCAATGGTGATGTCCACTGATGAAGATGATGATGAAGAAAGGCCT
TATAGTTTGTCAGCTTATAGAAAGAGTCAAAATGTGAACTTGCACACTTTGGATCCAATT
GTTCGTAAGAAAGAATACAGTAGTAGAAGAGTTGTAGAAGAGGATGTTTTCATGCCAACG
TCACCTCGGCAACAGAAGGATAATCCATTAGCCATTCAAGAGAGAATTAAGGAAATGCAA
GAGTTGGTGCAACAAGAACAGAATGTGATAATGCAAACCAGCAATGCTTTGAATAAATGT
TGTGTGGGAAATGCTTACTTTGCTGGGTCGGCTGAACAAGTGGAGTGTAATCGGTTACTG
CTTATCTCTTGTCAAAAGCGCCAGGCTTACATAAAGGAAATCCAAAGATTGAAGCAGACG
GGACTTTTAGATCCATGTGGACCTGGTCCTCAAGGGTCCCTTACCATCAGCGATATCAGA
CTTCCACTCAAAAAAGAATTTGTCAAGAAAATTGGTACTTCGTCTGATAACACGACTCAT
TACTTCATCCTCCTTATTCGTAATCACAGCCAAGTTATTTGTACACACATGCTATCTACA
CACGACTCCATGATGAGAGGAAGTCTCGACTTTCCCAACCTCATTAAAATCAACGGCATT
ACCGGTGACTTCAAACTGGCTGTTGATATTTACGGCATGAGTGTTCAAAGAGAATTGTCA
AAAGATAAAAAGAGAAAAACACCCAAGAAAGGCAAAGGATATGCAACAGCATTGGAGAGT
CCTGGTGGTCCCACTGCCGTCAGAACTACCAGCTTCAGTCACGTGGATAGAGTGGAACTC
ACTATGAAAAGTTTGGACAAAACATCTTTCCATCTTGATAGGTTGCCTCACCTTTCACCT
CTCTATGGTCAAATTTTCATGCGGTTCAAGTGTTTGATGGAATCTCATGTCGAGGAAAGA
GGATTTTTGACAATGTTTGAAGACGTGAGTGGTTTTGGAGCGTGGCACAGACGCTGGTGT
GTTCTGTCTAGCAACAAATTGTGTGTGTGGAAGTACCCTGATGATGAAACTAGAAAGGAC
CCGATGACCATCATTGATTTGAAACGCTGTATAACGGAGAAGGTTGGCTTGGTGCCCAGA
GACATTTGTGCTCGTCCCAACACGTTTGAAATGGTGACAGTAAGACAGCCTTTGAAAGGA
GAACATGATACGCTGATATCAAAGACACGCAGTACAGTTACTTCTGTCAGACATCAAATG
TCGGCCGACACAAAGGAAGAACGAATTATGTGGTGCAACAAAATCAACAAGACTTTAGCT
AACTATAGGACTTGGAATCCAGATGCCCTGCGGCCCACAAAGGACTTTGAATCATCAAAA
ATTGGAACTCAAGAATACTGGGACAATACATATGAAAAAGAGCTGGAAAACTTTTCGCAA
TTTGGAGATGTTGGAGAAATATGGTTTGGAGAAGATGCACAGCAGCGAATGGTACGATGG
GTGGCAGAGAAACAGGAAGTGCCGACATCAGCAAAAATACTTGACCTTGGTTGTGGGAAT
GGAATGCTTCTCATGGCTTTGAGAGAAGAGGGGTATGAAAATCTTACTGGAATCGATTAT
TCAGACAATTCTATCAAATTAGCCAATCAGATTGCTGAAACCGAGGGTGCCAAAGATATT
GTATTTGAGGTTTGTAACATTCTGTCTCCTGAA------GAAGCAGCTAAACATAAAAAC
AAATTTGACCTTTGCCTTGATAAAGGAACTTATGATGCGATCAGTTTGAAAAATACAGAG
GATCCAACGGACCGTAAATTGTACATAGATCATGTGTACTCCATGTTGAATGATAAGGGG
CTATTGGTCATAACTTCTTGCAACTGGACTAAGTCAGAGCTGTTACAACATTTTGGTAAA
GTTTTCAATCTGACTGATGAAGTACCCTCACCCAAATTTACATTCGGAGGACAGACCGGA
CAAACAGTCACAACGGTGATATTTACCCGGAGA------ATTTTGGTGTTCCCCGAGGAC
GGTATCTACGGGATGAGGTTCAAAGGGAGAGAAGCCATTCGTCCTTTCCTCGAGGTAATC
CCTGACCCTAAACAAACCAAATGGAATCCCTGCACTAATCAAGAACAACGGAAAAATATA
GAAGTTCAGAAAACTCTCAGTTGCATGGCCAAAGACAACCAGATGTACATTGTAGCCAAC
ATGGGGGATTTTGTAGAGTGTGATAGAAAAACTGACCCATCGTGTCCTAAAGATGGACAT
TATCAATATAACACTGATGTGGCATTTGACCCAACGGGACAATTAGTAGCAAAATATCAT
AAAACACATCTATTCTTTGAGTCTCAATTCGATACACCAAAAGCAGAAGTAGTTTATTTC
GACACGCCCTTTGGCCGTTTTGGAATGCTCGTGTGCTTCGATTTACTTTTCAAAGACCCT
GCAGTAACCATGGTTACAGAGCACCAAGTTGGTAACATTCTATTCCCGACAGCATGGATG
GACGCACTTCCGCTTTTACCGGCCATTGGATATCATTCATCTTTTGCGCGCGGTTTAGGG
GTCAATCTTTTGAGTGCAAACGTCCACATCCCAGCTTATCGATTTCAAGGCAGTGGTATT
TTCACACCAGAAGGCGCGGCAAACTTTTACTACTCTAAAAACATTACGTCGCCTGGAAAA
CTTGTTGTTTCAACCATTAACGTCGTTAAACCAGGTCCT---------------AAAGCA
AAGCATGGCAGC------------GATATTCTACCCACACCCACAAACATTGTTCAAGAT
GTCAACAAACAATTCCAGTCTGATTTATTCAGAGACGAT---------------------
------------------------------------------------------------
---------------TACACATTCCAATTACTCACACAATCATCAGGAAAAATTAACGTC
TGCCAGAAAAACGTCTGCTGTTCTCTGAACTACACAATGAGTCAGCAAACTACACTCACC
GAACTTTTCGCGTTTGGAGCATTCGACGGACTACACACTCATGATGGACAATATTACTTC
CAGACATGCGCATTGGTCAAATGTGGA---AACAATGTAAACAAATCAAGTTGCGGTGAC
TTCACTTTTGATTCAAAAACTACATTTTCATCGTTATCGATAAAAGGTTATCTCCAAACA
AAGTTTGTGTACCCTCAGGTTATCGTGGCGGAAAACGAACAGCTGATGTTAACGGATGAA
TCTGCTTGGACTTTCAGTAAT---GCTCATTTAGATGTAGGCCCTGCTGCTAACAAACCC
TTGATTTCTGCTTTGTTGCTGGGACGAGACTACGCAAGGGAT------------------
------------------------------------------------------------
------------------------------------------------------------
------------------------------------------------------------
------------------------------------------------------------
------------------------------------------------------------
------------------------------------------------------------
------------------------------------------------------------
------------------------------------------------------------
------------------------------------------------------------
------------------------------------------------------------
------------------------------------------------------------
------------------------------------------------------------
------------------------------------------------------------
------------------------------------------------------------
------------------------------------------------------------
------------------------------------------------------------
------------------------------------------------------------
---------------------CATCCAGCAATATGTACGGGTTTAAATACAGCAAACTCA
ACGCTGATGGCTACAGCTAAT---ATGAATATTAAAGTTTATGAACCACCACCCAGTCCC
CCTGTCATGACTTTTAACGGAGCA------ACTGTAACTAATGGGAGTGTTATCGAGTTC
ACTAATGGAAACAAGGCAACTATTTCGTGTCAAATTGATGGCGGTTATCCCACAGCTTCA
AACATTACATTATCATGTCCTGACGGTAACTCTAAAACACAAAATGGTGTGTCCGTATCC
ATG---GAGTTTGATGTAACAAGAACACACCATCAACAGACATGTACTTGTTCTTTTAAT
CACATCTCTAATTGTCAGAATCTAACAACTACCTTCACTTTTGATGTATTAGAGCCT---
------------------------------------------------------------
------------------------------------------------------------
------------------------------------------------------------
------------------------------------------------------------
------------------------------------------------------------
------------------------------------------------------------
------------------------------------------------------------
------------------------------------------------------------
------------------------------------------------------------
------------------------------------------------------------
------------------------------------------------------------
------------------------------------------------------------
------------------------------------------------------------
------------------------------------------------------------
------------------------------------------------------------
------------------------------------------------------------
------------------------------------------------------------
------------------------------------------------------------
------------------------------------------------------------
------------------------------------------------------------
------------------------------------------------------------
------------------------------------------------------------
------------------------------------------------------------
------------------------------------------------------------
------------------------------------------------------------
------------------------------------------------------------
------------------------------------------------------------
------------------------------------------------------------
------------------------------------------------------------
------------------------------------------------------------
------------------------------------------------------------
------------------------------------------------------------
------------------------------------------------------------
------------------------------------------------------------
------------------------------------------------------------
------------------------------------------------------------
------------------------------------------------------------
------------------------------------------------------------
------------------------------------------------------------
------------------------------------------------------------
------------------------------------------------------------
------------------------------------------------------------
---------------------------------------------TTAAAACGGAAG---
CAACCACCAGTGCAAGAAGTTGGTGGTCCGCTTAGATTAGGCAAAGGAGGTGGACCAGGA
CTGGCTGTG---------GGAGTATCACCACCAAAACGAGTGAAA------GGAATGCTT
------CCTGGGGACATAGAGATTTCAGAATTGGATGACCTATCAAAGTATGTGAGTCCC
ATCCAAGGTTTTAGAGTAATTGTAACAAACCTTTTTACAGGAGTCACGCAAGAGGATATT
ATTGAATTGTTTGGTGTGGTTGGACCATTAAAGAAAGCTAGACTCTTAAAGGCTGGATCT
GCTGAAGTAGTTTACACCACAAGGGAAGATGCATTAAAGGCAGTGCAAAAATATCATGGG
CGTGAATTGGATGGTCAGCCAATGTATGTTAAGATGACCACACCTTTGGCAGCTGTAGTG
AAGTTTCCTGTTGGGAAA---GACCCTGATATTACTGGTGAAGCATTGAGATTATACAAG
AAACCAAGTAGTTTAGGTGCCCTTCCCCGTGCACCAATTGAAGTACCAACCGTTCAACGG
GCTCTATTCAAGGTTGGACCACCTGCGCCGAATAAATCAGTCAAATTTACTGTTAAGATT
------------------------------------------------------------
------------------------------------------------------------
------------------------------------------------------------
------------------------------------------------------------
------------------------------------------------------------
------------------------------------------------------------
------------------------------------------------------------
------------------------------------------------------------
------------------------------------------------------------
GGAGTGTGGGACATCTTTATTGACAAAATTGTGGAGATCCACAATCACTATGAC------
ACAGATTCAAAGGACGTGCTGACACAGTATGCAACCTTGAACCCTGGCAACCCCAATGCA
CATCGCTATCTCTATCAGTTCCATCAGGAATACGACCATGACAACCAACAGGAAGTAGAA
AAACTTAAAAATTTAGTCAAGTTGGACCCCAGTAACCCCTTGGTGATTGAACTGTGTTCA
CTATTA------------------------------------------------------
------------------------------------------------------------
------------------------------------------------------------
---TACTCCATCGTTGTGCCGTACCTTGCCTTATTGCCTGTCATGGATTGC---------
---AAGAAGACGGACAAGTGTAAAACTTGTAAAGAGATTGTCGACAACTTTAACAAGGGC
TTGGAAGCCACAGCGAAGTCAAATTTTGGAGGGGGTAACACAAACTGGGAGGAAAAATCT
TTAGGTTCTTATGCATTTAGTGAAGTACGTTTAGTGGAGATTATGGAAAAGTTATGC---
---ACATCAACTGAGTGCCATACGATGTTAGAGAAGCATGAAGATGAAGTGGAGAGTTTC
TGGTTTAAAGAGTTTGCCAAA---AATAACAAAGATATTCACACATACTTGTGTATAAAC
CATATTAAAGTTTGTTGTCCAAACAACACATATGGTAAAGACTGTGAGCCATGTCCGGGA
GGTGTGGAGAAGCCTTGTAGTGGC------------------------------------
------------------------------------------------------------
------------------------------------------------------------
------------------------------------------------------------
------------------------------------------------------------
------------------------------------------------------------
------------------------------------------------------------
------------------------------------------------------------
------------------------------------------------------------
------------------------------------------------------------
------------------------------------------------ATGGGCGGTACA
GAAAGCAAACGCCGAGTTGTTGTAGAGGATGTCAACGGTGAAGGCGTTGTTCAGGTGACA
GAGGCTGTTGTGAGAAGAATGAAAGGATTGCCAGAGGCTCCTCCTTCTAAACCTAAAGAA
ACTCTTGAAGACTCTAAAAGAGAGTATGCACCCGCCGAACATCGACAAGCCAAAGATGAG
GACAGATATAAAGAGATGACTAAAGAGATTGAAGAGTTTTACTCTGAAAAGCTTGAAGAT
CTTGAAAAGAGGAGTAAGAATCTTCAAGATACTTCAAATGAACAGTTTTCAAAAGCAGTC
AAAGAAGTGGAACAGAAATTTTTAAAATATGCCACATCCCCTGTGTGCCAAGACTTGCAG
ACTAAGGTACTACAATGCTACCAGAAAAACCCAGATTCTATTTTAGACTGCTCCTCCGTT
GTTAACGCCTTTACTACCTGTGTGGATAGAGCCAGAATGACTGTTTCT------------
------------------------------------------------------------
------------------------------------------------------------
------------------------------------------------------------
------------------------------------------------------------
------------------------------------------------------------
------------------------------------------------------------
------------------------------------------------------------
------------------------------------------------------------
------------------------------------------------------------
------------GGAAGAGCACAAGAAGCAGAACAAGTAGCTGATGAATGTGTTCAAGTT
TTAGATGATTCAACGCCTTCTATTGCCTTAGCCAAGATCTACAGTGATCTCTCAGTGGCC
TACACACAAATATTTCAATATGACAAAGCATTACACTGCAGTGAGAAGGCATTGCCTCTG
GTGGAAGAGCCAAGTTGTGATGCATTGTTTGCTGCTATCATGTACCAAAATCTGGGAGCT
ATTTATAACTATATGGGGAAATACGACAATGCTGTCACATTCCATGAAAAGGCTTGTAAG
ACTTTTGGACAACTAGGTATGAGAGTAAAGCAAGGCCATTGTTTCACGAATATGGGATAT
GCCTATAGTCAATTGAAGGAGATGGACAAAGCAGGGGAATGTTTTCTGCATGGGTTACAA
GCAGCCAGGGATTGTGGAGACCTCAAAACAGAATGGCAAAATCTTGAGTCCTTGGCAAGT
GTGGCTTATCATAACAAGACCCCAAAGAAAGCAGAACAATATTACCAGCAAGCCATCACA
GTGTTATCAAAGGCTCCAGATACTGCCAATCATGCAGACCATGAACGTTTAATCAATAAA
TTAAAGAATGTCATTCAAGCTCAAACTCCAATTGCTGCTTCCAAAGAAAGAGTGAATAAT
TTAGTCCGCAGGGCAAGTCAGAAAGGAGAAAATATCAATTATAAGGACTTGAAA------
------------AGCATTGCTGATGAAATGGAGTCTGGTAATATTAAAGTAGTTCGGAGA
GGAAGTCAAGTTAGGTATTTAAAAGTGAGGAAATCTGGCACCTTACGTAAATTTGATAAA
GTTGCCTTAGGTTTGGAC------------------------------------------
------------------------------------------------------------
------------------------------------------------------------
------------------------------------------------------------
------------------------------------------------------------
------------------------------------------------------------
------------------------------------------------------------
------------------------------------------------------------
------------------------------------------------------------
------------------------------------------------------------
------------------------------------------------------------
------------------------------------------------------------
------------------------------------------------------------
------------------------------------------------------------
------------------------------------------------------------
------------------------------------------------------------
------------------------------------------------------------
------------------------------------------------------------
------------------------------------------------------------
------------------------------------------------------------
------------ATGAGCCATGGCCAAAAGGAATTTTCTTGCAAGGGCATTAAGATTGTA
GTGGATTGGTTCAGGAACCGTGGTCACAAGAATATAACAGTTTTTGTGCCTCAATGGAGG
AAAGAAGCCTCAAGGCCGGATGCTCCGATTGCTGATCAATACCTGCTTACAGAACTGGAA
AATGATAAAGTGGTAGTGTTTACTCCCTCAAGACGTGTTGGAGGTACTAGAATTGTCTGT
TACGATGACAGATTTGTGTTGCAATTGGCGGTGGAAAGACATGGG---------------
------------------------------------------------------------
------------------------------------------------------------
------------------------------------------------------------
------------------------------------------------------------
------------------------------------------------------------
------------------------------------------------------------
------------------------------------------------------------
------------------------------------------------------------
------------------------------------------------------------
------------------------------------------------------------
------------------------------------------------------------
------------------------------------------------------------
------------------------------------------------------------
------------------------------------------------------------
------TCCGATGAAGATTACAAAAGTATGGACAACTTTTTAGCGGAAGGGATGGTGAAG
AAACTACAGGATGGAATTAAATCACAAAAGTGTGGCAAGTACACAGTACACATCTCGCCA
TTAGAAATAGCTGATCTTGCTCACCCCACAATTCAACAGTTGATTCAGCTACATCCATCA
CTCTCCATGGTGTTCCAACATCAAGCTGTAAAATTGAAGAAAAAAAAAGGTTATGCTGAC
GCTGCATTTCGTACAGTAACTGACCTGAAAGAGTTTGTCTACCAACTGACACAAGTCAAA
GTTTGTGAAAGACGTTTGGATGTGTCCATTTCAGCTGATCAACCA---------GATTTT
AACATGTCATTCACAATTCATCTTAATCGTAATCTCAAATTGATGAATCTAATCAATGGT
GGAGAAGATCCTCTGATTAATAAGCCAATCCCAATTGATGAAAATGAGCACAAAATCCAG
TTTGAAAAGGTGTCCTCCGTTGCCAATGCAGCTTTTATGCACAGTCTGTTTCCATTTACT
AACAATGTTCACATTAGGAAATGTGTTCAGGACACTGGA---AACTCCATGTTCCATGGG
CCTCTAACTGTGAGTTTTATTAATGAGAAGTGGTTGGACGCTGTCATGACTTGCTGTACA
GATTTTAAAGTTAATGGCTTTCCTTTG---------------------------------
---------------------------ACAGCTATTGAA---------------------
------------TGTGAAAACAAGGGAGAGGAGAATGCAATTACAGATACTGATGAGGAG
GATTCATTGTCTCGTTTGACTAATGATGTATATGCTGAAGTGCTACAATCTATTAGTAAA
CTCAAGAAATTAGCCCCAAATAATCCAAAACTGAAAGAGATCCTAAAGATGCAGCAACGT
CTTGATGCCTTTCAAAGTTCGTTGAAA------------------------TCATCTGAT
AAGTCTTCATTAGAC---------------GTGTCAATGGAAGATGGTTCTACTTTAAAT
---------------------------AAAGAAAAGACTGAGATGGAGAAGTTGGAAGAA
ATGTATGAAGAACAGGAGAAAATGGAATATGTCAAAGAACAAACCCGAAAGCGACAAATA
GAAAAAGAGTTGAATGAGAAAAAGGAGTTGGAGAAAAAAAGGAAAAGCCAGTGGGCAAAA
AGTCTTTTATCCGATTTTAAGGTGGCTGGT---------CCTGTAGGTAATAAGAGAGTT
AGTCAAGGAGCTGAACGAATATTGCAGCAACGAGAGAATCGTATGAAACAAGAAGAAGAA
AAGCTCAAAAAAGAGGAAGAAGAAAAACGGAGGCAGGGTATGGAAGAAGAGAAAATACGC
AAGGAGGAAGAAAACAATCTGTTAATTCGGCGGATTGAAGAAGCACGTCAACGAGATATG
CAGAGGGCTGAGGAATTGTCCTCTTCACAATCAATCTGGAAAACCAAAAGTGATTCCAGT
TCTACGGGTAGACGAAATCAAGGAAGGAGACAGGTGGAGGAAAGTGTTGATAAGAGATTG
GAGTCTATCGATTCATCCTCTGGAGGATATGCGTCTCAGAGTTCAAGTTATCATTCCCCT
AACAGAGAGACCGATCAAGATGCTTACATTATCCAAGAGCAGGATTTTGAGGTTTTGAAG
GAAAGAAATGTGTTGCCGGCGAATTACAAAGTAATGATGAAAGCCGCTATGGATCGCTAC
TGCCCCGCTCCAAATTGTCCAGCCACTAGATGTTTTAGAGAGTTCTCCGCCTTGATGGAG
CATTGGTCAATCTTTCATCAACCTAAAAGTACAATGAGGTTTTGTCCAAACTGTACAGCT
TACTTCATGACTGCCAATGAGTTAGAGAATCACATGAAGAAGACATACAGACTGTCAGCA
---AAGGAAGCTTATCATAAATGTCAGACAGCTAGAGTCAAAATTATAACCAACCCAAGT
TTCAGAGATCCCTCACCATTC---------------------------------------
------------------------------------------------------------
------------------------------------------------------------
------------------------------------------------------------
------------------------------------------------------------
------------------------------------------------------------
------------------------------------------------------------
------------------------------------------------------GATCGT
ATTTTGTGGATGTGGCACGAAGCAAGAAAACAAGAAAAGAAGATTCGAGGCTTGATGGTT
GATCTGAAACGTCGAGCAGATCGAAGAAGAGAATTTTATGAAAAAATTAAACAAGACCCG
ACCCAATTTTTGCGTATGTATGGACGACCAGTCAAGATACATTTGGACCCAGCGGTTTCT
ATGGCCGCTGAAGGACCACAAAGCATGATGGCTTGGCAAGGTGACAGCTCCAATATGATT
GACCGTTTTGATGTCCGTGCTAATTTGGATTTTATCACTGAATATAACCCTGCCAAATCC
AGT------GGATCTAATAAGGTAGAGAAGGATGAACGTCTG------------------
------------------------------------------------------------
------------------------------------------------------------
------------------------------------------------------------
------------------------------------------------------------
------------------------------------------------------------
------------------------------------------------------------
------------------------------------------------------------
------------------------------------------------------------
------------------------------------------------------------
------------------------------------------------------------
------------------------------------------------------------
------------------------------------------------------------
------------------------------------------------------------
------------------------------------------------------------
------------------------------------------------------------
------------------------------------------------------------
------------------------------------------------------------
------------------------------------------------------------
------------------------------------------------------------
------------------------------------------------------------
------------------------------------------------------------
------------------------------------------------------------
------------------------------------------------------------
------------------------------------------------------------
------------------------------------------------------------
------------------------------------------------------------
---------------------------------------TCTCTGTGTGCTGTCCTCAAA
CTAGATGAGCATGAAAAGGCACGCAAGCAAGCGAGTGAATGCTTGGTATCCGTGAGTGGT
TTGGAAGCAAGGATAGACGACAGACTGAAAGTATACAAGACTAAATCTGTCACAGAG---
------AGTATGGACTACAGTACATGGAGAGAGGCTGGTATGTCC---------------
------------------------------------------------------------
------------------------------------------------------------
------------------------------------------------------------
------------------------------------------------------------
------------------------------------------------------------
------------------------------------------------------------
------------------------------------------------------------
------------------------------------------------------------
------------------------------------------------------------
------------------------------------------------------------
------------------------------------------------------------
------------------------------------------------------------
---------------------------------------------------------AAA
ACAGCTATCAATGCCAGTACACCCAGCCGACTGGAGGTAAATAGTCATGATAGAATGCAT
TATAACAACTTGGAATCTGATAGTTCTTTTGCATCCCTGACTGCCCACCAATCTAAATAT
GACATCAAGTTACTCAAGCAAAATCAGCGTCTACTCAATGAAGTGGAGAGATTAGTCGGA
CAAATTCATATAGCAAATCAAAAGAACACACTTTTAGTGAAAGATGCGGAAAAGGGTAAA
AGAGCAGTAGAGGTTGAGGAGAGATCGTTAAGTCTTTCTGCTGAGAATGAAGCCCAAGAA
AAGAAATTGAGGGAAGCGGAAAGACACTTGGAGGAAGGCCAAAGAAGACTTGCCGAATTG
CAGAAGAGAGTTAATTTCACAGACACAGAAGTTGTTGATTTGAGAGCAGAGTTGGCGGAA
ATAAGATTAGTGAAAAGAGAATTGGAGACACAGAGAGATGATGCCCTTCACCATTTGAAT
ACAGCTCAAGATTCATTAGAGGATTACCAAAGAAAAAGTCAGGATAAGATTATGCAGATG
GAAGAGAAAGAAGACCAATTACAGGAGGCGTTAAACTTAACCAGCCAGGAGAGGGATGAT
CTTTTAGACCAATTGTCAGGAATGGAAATGACCATTGCATCACAGGAAGCACAAATTAGT
CGTCTTCTGAATGATTTGACAGACGAAGACAAAAGAGCCCAAGATTTTGAAAAAGCCAAT
CATCAGTTGCGAGCTCAACTGGATCAATTGACAGCACAAATCAGTGAATTAGAACAGCAC
AAAAAAGAGGCCAAAGAGTTGAAGAAAGATAAAGAAAATCTAAAACTGGAACTAAAAAGT
CACCGATCTGTTGCCAAAGAGTTCAAATCCTTACTAAGTTTATTGAAGAAATCTGCTGCT
AACAATAATGCGGATGATAGTGGAAATTTCAGTTTCAAATCATTG---------------
------CCCTTAGAATATGGAGGTTTTGGTGATTCGGCTGCAGCAGAGCTGAACTGTAAC
AACAATGGTCTTGGCTGCTGTGAACCACCCTGTGAAGGAGGCAATATGATGTGTGAAATG
AGAAATCTGGTCACTAACATGGACTGTGAGATCCAGCGTCTAAGATGTGACTTAAAACAG
AGAGATGCTGATGATAGAACATACGCCAACCTTAGAGATGAATTAAAAGTGCTTATGGAT
AAAGTTGAAAGCGGCATGTGTCATAATCGTGATCTTGAGTGTCAAGTTGCCCAATTGGAA
TGTGACAAGAAAACTTTACGTTGTAAATTGGAAGAGACGCTGGGTTGTTTGGAAGAACGG
GATAGAGCTCTGCAGTGTTTGGAGACTAGGTTGAATGAAAGAAGTGTACAGATTGTCTGT
TTACAAGAGGACATTGATGAAAGAAATTGCCGCATAAGTGCTCTCGAAAACCAGATCCAT
GAATTACACAAACGTCTAGATCCGGATGAAGAAAAAGGGGAATCCCCTGCTTTGAAGGAG
GCACGTCATCGTATACAGGAACTAGAAGCCATATTGGTGTGCAAGAATAAGTCCCTGGAT
GAAATGGGAGCCAAGTTATCAGAGACTTTACGAGAGTACCGATTGTTGAAGAGTGATTGT
GCCAGTGAAAAGGAATGTCTTGAAAATAACCTGGCACAGAGAGACACAGAGATTCAAAGT
TTGAAGGATGATGTGGAAAGCAATCGTGTCAAACATTTGGCCCTTAGCAAAATGTTAGAG
GAACAGAAATCATCCATCCGTGGCAAGGAGGATAGAATCAGTTGTCTGCAGAGGGAGCTT
GAGGAAGTCAAGTTTGCTTCAGAGAAGACTGAAAAATTGCTCCAAACCCAGTTGGATGAC
CAAGCAAAGAGGCTAAAGGCATGTCAAGACCAGTGTGCCGATTTGGAGACTGCATTATGT
GTGTGCCGCAGTGAAGTGTGCAATCATCTCAAGTCTATGGATGAAATACGAGCACAGTAC
GAAGCAGAACTGGAACAGAGAGATTCATGCATAAGAAAATTGAAAGAAGACTTACGATGT
GCGGTAGAAGAATTGAAATGCAAGATGGAGGACAATAACTCTTTGGAACGTTCATTAGCT
GAGGCCAGGAACAAAGTCCATCAAATTTGTTGTCAGTTGAAAGAGGCTGATACCAACATT
CAGTGTCTGAACATAAAGATTTCAGAGATGGAGAAGCAGATGTTGAAGGAGAAAGCAAAC
TGGATGAAAGAATCAGAAGAGATGGAAAGACGGATGCAACAGTGCTGTAACAACTTAGGG
GTGGCTAACAGTGAAATTGAGACACTCAAGCAACATTTGGCGGAAAAGAAGAGTCAAGTA
GATTGCATGCAAGCGGAGAAGACACACATGTGCCAAGAGATCAAGAAACTTAATGATCAA
GTTTGCTGTCTTCAAGAACAGATCAAAAAGATGGAGATTGACAACCAAGAACTCTGTAAA
CAACTTCAGCAGAAGATGGAGTGTATTCGTGATTTGGAGAATGTTATCCGAGCTAAAGAT
CATGAGATGAAATGTTTGACTAAGTTTGTACAGGAAATGGAGACTAACGTTGATTCTGGT
ATTGTGCCTCAACTGGAA------GCCACAATCAAAGAATTGACTGACAAGCTGACTAAA
TGCCAGGAGGAATGCAAATGTAAAGGCACCATGCTATGTGAATGTGAGGAGGCTTTCAAA
CAATGTCAGATGTTGTGTAAAGACAAAGACAGTGAGATTGCCTTGTTACGTTGCCAGATC
GAAGGCTTGAATGAAAAATTGAATGACAGAATAGCAAGAGTCGACGAATTAGAGAGAGGA
ATTGAAAACTTACACAAAGATGTAGAGAGACGAATGATGAGAGTTGACGAACAACTCAAG
AAATATGAGACAGAATTGGCAGATAGAATACAAGAGATTGCAACCTTGAAGGAATGTGTG
ACGACTTGTCAATTGAATCTGTCAGAGAAACAAGATGAACTTCTTCAACAAGAACAGAAG
AACAATCTTATGGCTTCAGAATTTGAGTCTCTAAGCCTCAAATTGAAAGATGCAGAGGAT
TCACGAGATCACCTTGGTAACCAACTGGCTGAGAAGAAGGGAGAAGTAACAGAACTCACA
CAACAATTGAGGCTCAACAGAGAACAAATGCAGAAACAGCATGAAGATTTGGTACAATGT
CGCCAAGCCTTATCTTGTGCTCAAAGAGATTCTGACAAACTCAGACGAGAATTAGATGAT
GCTATAGCTAGTCTCGAGCATCGTGAATGTGAAATAACTCGTCTGAACGAAGAGAGAAAG
TGCCTGATGGAAAAAGTGGCCCAGATCTCATGCCAGATGGAGCAAGAAACCTCGATGCTA
CGTAACCAACTTGCAGAAACTAAATGTCGACTGGAAAAAGAGCTGGAATGTCTCCGCAAT
TATTCTTGCCAACTGGAGGGTAACAATGCAGCTTTGAGCAACAAATTATCCCTGACGCAA
AGACAAATGATGCAGATGGAGAAATGCTTCCACCAAAAATTGGATACCCTCAATCGTAAC
TTTGACGAGTTAAATACTAAACTCAAGATGCGAGAAGATGAACTGATGGCCTTGAAGGAT
TGTATGGACTTAAAGGAATCGGAAATTACCCGCTTGAAGAAAAGATTGTGTACTTGCAAT
GCTAACTGTCACAACAGTGATTATAATGATTATCAACAAGATGACGTGGTCATTGGCTCG
GAAAGCGCTGACGGTGACGAAGGCGATAGAAGAAAGTTG---------------TCAAAA
GATGACTGTAATTTGAATGAGATTGATTGGGACAAAGCGGAAGATCATAGCTGCCAACAG
TCACCTCCATCCTCTGACACC---------AGTAGCGCTCGCAATAGTTTGGGAGTAACA
GAGGTTCAAGAGCGATTGAGAAACAACCAGATGCGTCAGAAAGAGATAGAACGCCAGTTG
CAATCACTGGAAGAAGGAAGTCAAGAAGACCTGGGATCCGGTGGTTATGGAGGAGGTTAC
GGCGGTAGTAGCTAC------GGTGGCAGTGCTTATGGTGGTGGTAATGGATTTGGAAGT
GGAGGCAGTAATGGTGCTGGGTACGGTGGTGGCTACGGCGGTGGGTATGGAAGTGGAGGT
AGTGGCCATGGTGGTAGCTATGGATCAGGTAAAGCTGTGCCTAGCAAAGTGACATACGCA
CATGGCTACGCAAAATCGCCACTCATCACATTCGTTAAGGGATTCAAGCCAGGAAAGATT
TACGTTGATCAAGGTCATGTCATTAGGAACTACTTTAGACATGGTACCTATCAGGTGGCT
CTCCAACATTACAAGCTGATTCCGTCCGTCAAGGTTGTACCCTACACAACATACAAGCAA
TTTGGAATTGGGGAGAAAGTTCAGGCTACATACAAATACAAAGCAGTTATTTGTAAATCG
TGTTACCATGGATACCCAAAAATTGATGTCTATGAAATGAAGAAACCTTACAGTTATGTG
GCCCGTCGATTTATCTACTTGCCCAACCAATACAACTTAGGTGGCAGTGGACAATCTGGT
TCCTATGGCAACTACGGTTCTTATGGTTCTGGTAGTTACGGCAGCACCGGCAGTGGATCT
------GGCTATTCTACTAGTTACGGAAACGGTGGATTTGGTGGTGGTTATGGCAGTACG
GGTGGTTCCTATGGAGGCCGTGGTTATGGA---------------------------ACC
GCCTTAGCTATTGTGCCATATCAAGAAGACAATTTGTTGCCTCATCAGAAGAAAAATCGA
ACCTTTCACATTGCTGGCCATTACTTCCAAATTCGCCAAGACTGGAACAGTGGTGGGGTA
GCTGCTGTTGTCTGGGATGCTGCTTCGGTACTTGGTGAATATCTTGCTTCAAATTCTCAT
CTTGTTCAAGGAAAGCGTGTTCTTGAGCTTGGTGCAGGGACTGGGCTTGCAGGAATGGTT
TCTTCGTTTTTGGGGGCTAATGTAATAGCAACAGAACGAACAGAAGCTATCCCACATTTG
TTGTCGACAATTTCTGAAAATAAAGGTGAAAAGAATTGGAGTATCGAAACTAAAACTCTT
GATTGG------------------ACTCATGACATAGATCCCGACTTTCATCTTATTATA
GGTGCTGATATAGTATACATAGAAAGTACGTTTTCTCATTTATTAAAAACTCTAAAAGCT
GTTGCATCTTCACCTAAAACCAAGGTTTTATTGTCATGTAGAATTAGGTATGATAGAGAT
TTACACTTTTTTGACATGCTGAAAGAGTTTTTCCACGTTACTGAAATATTTTATGATAGC
CAAAGAGATATTAAAATCTTTTCTGCT---------GAACTGATTACACATCACGGAGGA
TGTCATTGTGGAGCCGTTCGGTATTCTGTTCAAGCACCCGCTGTTTTGGATGTAGTTATA
TGCAACTGCAGCATTTGTACAAAGAAACAGAATCGTCATTTTATTATCCCAAAATCCCAA
TTCAAATTGCTACAGGGCAAGGACTCTCTAACAACATATACCTTTAGTGCCCGCAAAGCA
AAGCACACATTCTGTAAAATTTGTGGAGTGCAGTCTTTCTACACACCCCGATCAAATCAG
GATGGATATGGTATAATGCCCCATTGTTTGGACCCAGGAACTGTCAAGTCGATCAATTAT
TTCAATTTTGATGGAGTAAACTGGGAAGAGCAAATAAAAACTTCAAACATAGCTGAATAC
TCCAAGTCGGACTCCCACCTTGTTTTTACATATGGAACGTTAAAGAGAATTGAACCAAAT
TACGAACAGATGACCATGGAAGGAACAGGAACTGCTGTTTTCATGGGTGTCGCAGAGACG
GTTGAAAAATATCCCCTGGTTGTTGCTTCAAAGATTGGTATTCCTTTCATGATAAAGTAT
GAAGGCCACGGTGATAAAATTCAAGGTGAAGTTTTTGAGGTGGACGATACAAAGTTAGCT
CATCTTGATCGATTTGAAGGTCATCCCAACCTATATAGACAGGAAGTTGATGTTGTTATA
------------------------------------------------------------
------------------------------------------------------------
------------------------------------------------------------
------------------------------------------------------------
------------------------------------------------------------
------------------------------------------------------------
------------------------------------------------------------
------------------------------------------------------------
------------------------------------------------------------
------------------------------------------------------------
------------------------------------------------------------
------------------------------------------------------------
------------CCGCTGTTGACATTTGGGATCATAGCCGATGTACAATATGCCGATGCT
GATGATGGCACAGATTATTCAAAAGCAAGAACTCGCTATTACCGAAATGCCTTGAATCTA
TTAAAAAATGCCATCAATGAGTGGAAAAGATGCTCTGATTCCATTTCATTTGTTTTGCAA
CTTGGGGATCTTATTGATGGAAAATGTAAAGGAGGGTTAAACGCCAGTCGAAAAGCTCTG
TCCACTGCCCTAATGCCTTTCAACTCTTTACGCATACCGGTGTATCATCTTCTGGGAAAT
CATGAATTTTACAATTTTTCTCGTTCTTTTTGTCTCAAGTCTTCACTGAATAGCTTCCTG
TCGACAGAAATCACTTGCCAAACCGACTGT------------------TTGTTTCGTACA
TTTTTACCTCATCCCAAATTAAGAGTCGTTCTGTTAGATACTTATGAAGTAAGTGTGCTG
GGCTACACCGACGACTTAGAAAATGAAAACTATGTGAAGGCACTATCTTTGCTTCAAGCT
AATAATCCCAATGCGGAAAAGAATGACACGACTGGCTTGGAGGGCGCTGAAAGACGATGG
GCTGCATTTAACGGAGGTGTGAGTGAAAAGCAACTTGAATGGTTGGCTCAGGTTTTGGAA
AAGGCCCAAAAGAAAGAAGAGAATGTTATTGTTGCTTCCCATGTTGGGACTTATCCGTCG
CTTCCCAAAAACTATTCCATTTGTCTTGCTTGGAATTACCAAGAAATACTGGATGTCCTT
CACAATTACAACTGTGTCATTGCTGTATTAGCCGGACACGAGCATGCAGGCTTCCAACAT
TTAGACGAGCACAAAGTGCAGCACATTTCATTTCAAGGTGTGGTTGAGACACCACCGGGT
AACAATGCCTACGCCACTGCACGCCTTTGGAATAATTCGCTTACCATTACTGGTGTAGGA
AGAGTGCCAAGCTTCAACATATCTCTAAGATATCCT------------------------
------------------------------------------------------------
---------------------AAAACTTTGCATAATGTGAAT---ACAGAAGAATTTTTT
GTTGAACATGAAGCTGCTTCTATCAACAAATTGTGTCAGATGAGACGAGACAGAACTCCT
GTGCAGTACATCATTGGAGAATGGGACTTTGATGGTCTTACCCTCGAGATGAAATGCCCC
GTCCTTATTCCAAGACCCGAAACAGAGGAGTTAGTTGCCTACTGCAGACGAATTATAAAC
CAAGATTTGACTACTCAT---------CACCAGCATCCCATGTTGGAATTAGGATGTGGT
AGT---------------------------------------------------------
------------------------------------------------------------
------------------------------------------------------------
------------------------------------------------------------
------------------------------------------------------------
------------------------------------------------------------
------------------------------------------------------------
------------------------------------------------------------
------------------------------------------------------------
------------------------------------------------------------
------------------------------------------------------------
------------------------------------------------------------
------------------------------------------------------------
------------------------------------------------------------
------------------------------------------------------------
------------------------------------------------------------
------------------------------------------------------------
------------------------------------------------------------
------------------------------------------------------------
------------------------------------------------------------
------------------------------------------------------------
------------------------------------------------------------
------------------------------------------------------------
------------------------------------------------------------
------------------------------------------------------------
------------------------------------------------------------
------------------------------------------------------------
------------------------------------------------------------
------------------------------------------------------------
------------------------------------------------------------
------------------------------------------------------------
------------------------------------------------------------
---------GAGAAACAACTTAAAGCTATTAACAACAAAATTAAAACGATGGGACCAGGA
TTCCAACTTGATGACGAAGCAGCTGGAATGAAAAAACAACTAATTCAGAGATTTAACTGT
CTTTCCTGTGACAAACCTGTGGACGTCATGCCTCACGGCCCTATTCCATCCATCCCTGGT
AACTACGGCTTGCCAAAGTCAAAGTCTCCGAGACCGTACACAACTTTTGAATTGGATCAG
ATCAGACAACACGCCAGAAGTTTGGGAATGAGTGCTGAAATGGCCGACTACTATGCTCAA
GCCAGACAGTGTGGAGGTCATCACACCATGACTCACCCCACTAAGAGGTCAACCAAACTC
AACCATCTTGGACAAATATTTCGAGAAGAAGAAACCATATTACCGTTATTCAAAGATGAG
GTAGATGTTCAGGGAGCAGACGGTCATATCTACAAAGGAAGAATGAACTCCAACCGCCTA
GAAGCAAAACTTCCAGTCAACATGACAAACAAACAGCGATCTCATCCTTCCTATATGGAG
CCCAAGGCACCCTCCCCTCCCCCTTTAAACCGA---------------------------
------------------------------------------------------------
------------------------------------------------------------
------------------------------------------------------------
------------------------------------------------ATGTTTAAAAAG
ACCAAGGCAAAAGTGCTGCAAAATGGCAGTCGTGAATCTGTTGACAGCCAAATTAGTAGT
TCAAGTGCCAGTAATGAAAACCTATCTCACAGTTCAAAGGAGAACAAAGACACAGTGGAC
AAGATACTTCATCAAAAGGTTCATTTTCAGGTTTATTTCCTCGGACTTGTACCGGATATC
AATTTTACCAACTCAAAGAAAAGGGACACAGAAGCTCAACTAATTGATATCGTTGAAGAA
TATCAGATTGATGACAAATTACAAGTAGCAGCAACAGATGAGAATAAAGTAGTGATGAAT
ATCTCAAGGCATGGAATCAAAGTGTTGGATGTTGCTGGAAAGGAAGTTCTTCAACGTCAT
CCATTGCACACCATAGCGCAGCTGACAGAATACAATGATGGATTTGGGCAACAAAACATT
GCCGTCAAAATTGGACAAGTGGGAAAGAATGTTTATCACTGTTATGTGTTCCAATGCCAT
TCTGAG---------ATGAGGGACTTTATGATAGGGTTGTGTTTGGCTGTCAGTTCATCT
ATATTTATTGGATCTAGCTTTATATTCAAGAAGCTGGGGTTGCTTAGATATGCTAGGAAA
GTCAGTGTCAGGGCAGGGCAAGGTGGATTTGGGTACCTGAGAGAATGGATGTGGTGGGCT
GGTATGATACTCATGACTGTAGGAGAGTTTGCAAATTTTGCAGCCTATGCGTTTGCTCCT
GCAACCTTGGTCACACCTTTAGGAGCTCTCAGTGTTATTGTCAGTGCTGTACTGTCTGCA
AGAGTATTGAAAGAGAAGCTGAACATCCTAGGCAAGGTTGGTTGTGTATTATGTATGCTG
GGTTCCACACTAATGGTGATTCACTCTCCCAAAGAACAGGAAGTGCACGATGTGGAAGAA
TTACTATTGAAAATGAAAGAACCTGGTTTTATTATTTTTGCTTTAGTTCTTCTCACAACG
TCATTGGTGATGATATTTTACTTCAGTCCTCGCTACGGCCAG------------------
------------------------------------------------------------
------------------------------------------------------------
------------------------------------------------------------
------------------------------------------------------------
------------------------------------------------------------
------------------------------------------------------------
------------------------------------------------------------
------------------------------------------------------------
------------------------------------------------------------
------------------------------------------------------------
------------------------------------------------------------
------GATGAAGCAACCTTAGTCCGAAGAGAAAAACAAATCGTGTATGGAAAGTCTACT
CATTCCTATAAAATGTACAAAGAAAAAGTCGCAATCGAAGACAGGCTTCCTGACCGCAAA
GTTCACCCAAGGACTCCTGTAAAGACTCAAAAGTGCAGTCGACGTAATTGGGATGCTCAA
ATCAAAGCCTGG------------------------------AGTCCGTCGACATTAAGC
ACATCCCATTCAGTTAAACCAGTGGTCAAGTCTTCCCCTTTGAAAATCACAACAAGTACT
GTGACAACCAGCTCTGCTCATAAATCTGGCCGTACCAAACCGTCTACCTCAATTATCATC
AAACCTAAAGGATGTGTTTATCCTCTCGCTGAATCAGTTTGTCATGAGTTGGATGTATCA
GATATAATCATCCCACCCCCAATTAAAACAGAAGATGTTCCCTTACCTCCAGGCAGTCCT
AAGGATAAAACATCAAAGAATAAACAAGACTCACAGGATATGACAGAAGACATTACCAAG
ATTTTGTTACCAGACAACCCGCCACCCACTGAATCTAAAAGTAAAGAA---CCAGTGGAA
CTGGGGAAAGGCAGTGTGTCCTTTTCTTTTAACAAA---AAAAGTAAGATAGCCAGTATG
TCTGCCTTCAATCAAGAAGAGGCTGACCCTATAGAGATGCCTCCCAGTAGACCTCTCACT
ATGATGGACAGTATTGAAGAAGAGAAAAAACTGATGAATCTT------------------
------------GAAGAATTGGAGGGTGGTTCCACC------------------------
------GAGTCAAGCAGCACCAATCCACCTAAACCGAGATTGATGGAAGATTTTGTTCAA
GTGACTTTGATGAAGGAAGGGGCTGGTGAAATTCCCTGGCCCGTGGAGACAATTAAATAC
ACCAACACGTTACCTAGCATTCATTATTCCTGTAACCCCATGCAGTTTGATTTCAAGAAC
ATGTTGAATGGAGGAGGT---------------GGCGGAGCAGGTGGAGGCGATGCCGTC
AAGAAGTCAGGAGATAAA------------ACGGAGAAAGGAGACAAGGAAACCAAACAC
AAAAGGAAACAT---TCAAGTAGAAAGAAGCGAAAAAAGAAAGGAGGAGAGGGGAAAGAG
AATGTTGAAGGGGCAGAAAAGGAAACAGGAGAGGAA---GGAAAAGAGAATGCACCACCT
GGAGAGAAAGGTGAAACAGACAAAAAGGAAAAGAGGAAGAAGAGAAAAAAGCGAAAGAAA
CACCGTCATAAGAGTAATAAGAAAACGGAGGGTGAAGGAGTTGAAGGA---GAAACTAAG
GGAGAGGGTAATGAAGAGAGTAAATCACATAAACGATCTAGAAGAAAAAGAACTCATAAA
GAGCGAGATGAAACT------AAAGACAAGGCCGAAGGAGAGGGAAAGGGGGAAGAAAAT
GAAGAAGTTATGGTAAATGGAAAACCTAAATCATCTACACAAAGAAGTAAA---------
CACAAACATAAGAGGAAACACCGAAGACGAAGGGGAGAAAGGTCAGAAAAGGCCAAAGCC
ATGAGTGCCTCTGAAAAAGCGAAAGTGGAGAAAAGTGGTGAATCTGTGAATGCCAACGAA
CCCAAAGTGAAAATTGATTACGATGAAGACGACGATGTGAACATTCCAACTGATAATGAA
CAGGATGAGACTGGTGAGCCGAAAATCAAACGCCCTTGTCGATCTAGAAAACGTCACCAT
CGTAACAACACACATCCATCAGCTCTCAAAGAGATAGAAGTAAAAGTTGAAAATCAAACC
CCGAGTGATAAAGGAACTACCCTAAAGACTCATAATTCA---------------------
------------------------------------------GTTGAAGGTTCTCTTGTA
AAGGACTGTAAATTAGAACAAGGTAAAATGTTAAATGGAGATATTAACGGAGGTAGAAAA
CGAGGAACGAGTCATTCCAGCGCCGATGGTGCTACCCCGGCTAAAGTAAATAAAAGTGAG
AAGGTT---------GAGGATACTTGGAGTAAGATGGAAGGTTTATACGAAGATAAAGGT
GAAGAAGGTTCTAAAAGTAAATGGGATACCAGTGACAGCGAAGGGGAAGATGTTTTACAG
AAAACCCTGGATGCTAACGCC------------AATGAGGAAGATAAAGTTAAATTAGAG
TTGTTACAAAAACCAACCAATGGCAAAATTCCTTTAACTAAAGCTATTTTAGGCACAAAT
GGTTTT---------------------------GGACATTTGAAACACCATACGTCGTCT
TTGCCTGCAAACAGCAACCACATCAAAAAAGATGGTGTGGATGGAGTGAAAAGTGAAAAA
GTTGAGGAGGGACAAGATGGTAAAACTAAATCTACGGGTAAATCTCAAAGAGAAGGAAGG
ACAAAGAAAAGAAGTAGTCGAAAGTCTTATTCTTCTTCTGAATATTCATCACATTCTCGG
TCATACTCACGTTCTCGGTCAGGTTCTTATCGAAGTTATTCTGACGATTCTCGATACAGT
GATTCTAGTCGATCCCATAGTCGATCAACCCGAAGCTACAGTCGAAGTCGATCCCGTCGT
CGT------TACAGACGGCGGTCTTCATCCAGTAGAGGTCGGAGTTACAGCTATAGCAGT
CGTAGTAGTTCAAGTCGATTCAGATCCAGGTCTTACTCGCGTTCAAGAAGTTATTCCAGA
TCTCGTTCCAGAAATCGT---AAATACCACAGCCACTCTCGTAGTCCGTCCAAACGGCGG
AGTACTAAATTAAAACGTATATTGAAATCACCTTTGGTTCCAGCTCCTGTAACGTTGATA
---GTGGCACCTGTAACTGGATGTACT---------------------------------
------ACCGGAGTGGGTGGTAGCGGTGGAGCTGCTCCAGACGACATTCCGCTTCCTGTC
AAAGATTCATCCAATCCTTCCGACACAATCACTAGTCCCAAAAATGATGGTCAACAATCT
GTTCTCACGGATATCCCCCTTCCAACCCAATCTACCAAGCCTGACAGTTCTGGT------
------------------------------------------------------------
------------------------------------------------------------
------------------------------------------------------------
------------------------------------------------------------
------------------------------------------------------------
------------------------------------------------------------
------------------------------------------------------------
------------------------------------------------------------
------------------------------------------------------------
------------------------------------------------------------
------------------------------------------------------------
------------------------------------------------------------
------------------------------------------------------------
------------------------------------------------------------
------------------------------------------------------------
------------------------------------------------------------
------------------------------------------------------------
------------------------------------------------------------
------------------------------------------------------------
------------------------------------------------------------
------------------------------------------------------------
------------------------------------------------------------
------------------------------------------------------------
------------------------------------------------------------
------------------------------------------------------------
------------------------------------------------------------
------------------------------------------------------------
------------------------------------------------------------
------------------------------------------------------------
------------------------------------------------------------
------------------------------------------------------------
------------------------------------------------------------
------------------------------------------------------------
------------------------------------------------------------
------------------------------------------------------------
------------------------------------------------------------
------------------------------------------------------------
------------------------------------------------------------
------------------------------------------------------------
------------------------------------------------------------
------------------------------------------------------------
------------------------------------------------------------
------------------------------------------------------------
------------------------------------------------------------
------------------------------------------------------------
------------------------------------------------------------
------------------------------------------------------------
------------------------------------------------------------
---------------GTACGAAAGCTAGTTGAATGGGCAATGGAAAACCTCCCCAATGTC
GTCCCTAGTTCCGTGTTCCAGTGTTTTATTGAAATGGTGCATGTGCCAGAAGGTGTGACC
AATTACCAAGAGGCCCTGCAGGATGCTGATGAAGAGAATATTAGGACTTTCTATGTTCTT
AACCTC------------------------------------------------------
------------------------------------------------------------
------------------------------------------------------------
------------------------ATGGGAATAAAAGATCTGTGGAATTTGTTAAGCCCT
GCAAAATGTGACACAAATCTGAAAAGTTTCCATGGACAGATATTTGCAGTGGATTTCAGT
ATATGGCTGGTTCAGTGTAAA---------ATGCCTTTTCCTTACAGATCAATATTTTAC
AGAATACTGGATTTGATGAAACACGGGATTACGCCAGTGTTTGTGATTGATAGTCTTCAT
GCTTCGCCAATGAAGAATAGAGAGAGAGGGAATGAATTCTCCAAACTTGGTTTCAAATGG
AAAAAAGTTCTTGAAGCAATGGGATTTTGTGTCATACAAGCCAAAGGTGAAGCTGAAAAG
------------------------------------------------------------
------------------------------------------------------------
------------------------------------------------------------
------------------------------------------------------------
------------------------------------------------------------
------------------------------------------------------------
------------------------------------------------------------
------------------------------------------------------------
------------------------------------------------------------
------------------------------------------------------------
------------------------------------------------------------
------------------------------------------------------------
------------------------------------------------------------
------------------------------------------------------------
------------------------------------------------------------
------------------------------------------------------------
------------------------------------------------------------
------------------------------------------------AAGAAGAACAGT
ATGACGGAGAAACTGACCATGGTGAAGAACAACGTTTGCGAGAACCATTACCAGATGGCT
AGGGCAACTCTAGATCGACAGAAAGCAAGTCGCCTCAAACAGTTACACGACCATTCTAAC
AGACTCAGACACCAGGTCAAATTGTTAGATTTGGACCGACAACGCCACAACGTCGTGGTT
AAAAAGAGATTGGAGCCGCACAAGGACCATAGCTACGACGACGGCCTAATTCACAACACA
GAGAGACGACTAGGGGCAAACATTGCATCTTTCTATCTCGAGAAGAAACTCAAGTATCCA
ATGAGAATGAGATCTGTTCAAGACATAAGAGTTACTCCAACAATCTCAAGAGCAAGAGCT
ACAATGCGTGCCAGCGATTTGAACAAA---------------------------------
------------------------------------------------------------
------------------------------------------------------------
------------------------------------------------------------
------------------------------------------------------------
------------------------------------------------------ATGGAG
GCTGGTAAGATTTCTCGTTTGCGAGACGAACAAGAAAAGGCATTCTGTGATACGGAGGAA
CAAATAAAAAAATTTGAAAACTTTAAATCAGACTACAAGGCTTTACAGACAAGATTAAAG
ACTTTGCCTGACAAACTCTCTCATGATATAATGGTTCCCTTTGGTAAAATGGCCTTTATG
CCAGGAAAGATTGTGAAAACAAATGAAATTCTTGTTTTATTGGGAGATAACTGGTTTGCC
GAACAATCCGCTAAACAAGCAAGTGAGATAGCAGGACGACGGATTACAGAACTTGATAAA
AGAATTGATGGCTTAAAGCAGCAACAAAGACTATTGGAAACACGCCTGGGATTTACTTCA
GAGTTGAAAAATATGTCTCAGGGTTCTGGAGATTATAAAGAAATTGTAGAGGAATATAAT
GAGGAGAAAGAGAAATTGTGGGATGAAAAGCATAAGGAGAGTGTGCGACGTCATCATGAA
CAGTTGCGAAAAGAGAAAGATTCTTCCAATAATACAAAGACTATAATAGTGTTACCCACA
CCGTCACCGATAGGAGATAATTTATGGTCCAGGCTTGAGGAACTGGAGAAACAAGAAGAT
GAAAGAGGAGAATTGAACAGTTCTGAGGTATCGGATGAAGATGAAAGAGGCTCCACACTG
GTAGAGAAGTCAGAATCTGGTACACAGGGTAGAAAAGTAGTTTGGGAAGATGAG------
---AAAGGGAATTCAAACGACAGTGATGATGATGAGGAGGAGGAGGAAATGAAAGCAAAT
GGCGCTGTAGCAGTTGATGATGAG------------------------------------
------------------------------------------------------------
------------------------------------------------------------
------------------------------------------------------------
------------------------------------------------------------
------------------------------------------------------------
------------------------------------------------------------
------------------------------------------------------------
------------------------------------------------------------
------------------------------------------------------------
------------------------------------------------------------
------------------------------------------------------------
------------------------------------------------------------
------------------------------------------------------------
------------------------------------------------------------
------------------------------------------------------------
------------------------------------------------------------
------------------------------------------------------------
------------------------------------------------------------
------------------------------------------------------------
------------------------------------------------------------
---------------------------------------CTCCCACCAAATTTAAACGTT
TTTAAACTCAAATACGCGGGGCTTTGGTACCAAATGTCCGCTCTACACATCAACGAAAAC
AACACGTTGGAACACCTTGACTTGAGTCTGAATTATATGCCTACTTTAAAAGGTCCTTTC
ACTGGACTCAATAACTTAAAGACTTTAATAATACAAGGATGCAGAGTTCAATACATGCAT
AGAGCTTTCTTTTCATACCTTCCTCGGTTGGAATACTTAGATTTGAGTGGTAATCGTATC
GGTGGGAAAAACAGTTATAGTCTATCATTCCAACCGTTCCGATACTTGCACAGTTTAAAA
TATTTAGATATGTCATCAAATAATATTTTCAATATTAAACACGATTCTTTCCTTGGCCTT
TCACAATTAAATCAACTGGATCTTTCGCATAAC---------------------------
------------------------------------------------------------
------------------------------------------------------------
------------------------------------------------------------
------------------------------------------------------------
------------------------------------------------------------
------------------------------------------------------------
------------------------------------------------------------
------------------------------------------------------------
------------------------------------------------------------
------------------------------------------------------------
------------------------------------------------------------
------------------------------------------------------------
------------------------------------------------------------
------------------------------------------------------------
------------------------------------------------------------
------------------------------------------------------------
------------------------------------------------------------
------------------------------------------------------------
------------------------------------------------------------
------------------------------------------------------------
------------------------------------------------------------
------------------------------------------------------------
------------------------------------------------------------
------------------------------------------------------------
------------------------------------------------------------
---------ACATCAGTCCCT------TCCAGAAAGACATCAGCTTTACCACCCCCAAGA
AAAATTTCAAACGGGGCCGCCAGGACAAGAAAGACAACCTTAATGTTATTTATCATAAGT
GCTGTTTTCGTAGCCAGCTTTCTACCTCACCTCATCCTGAAAGCATTGCAAGCCGTCAAC
AAAGACTTCCCTTCCAATGAGTCCTACAGCCAAATCATTTTGTACAACGTGTTTGTCAGA
TCTTACTTTTTC------------------------------------------------
------------------------------------------------------------
------------------------------------------------------------
------------------------------------------------------------
------------------------------------------------------------
------------------------------------------------------------
------------------------------------------------------------
------------------------------------------------------------
------------------------------------------------------------
------------------------------------------------------------
---------------------CTCAATTCTATCAGCCAGGACACGCCTTTCTGGGATCGA
CATTTCCGTGGGAAGAGTGAGATTTCCTGGATTGAATTTCGAGACAAGTTTATCAAAGAT
TATGGTGAAAAAATCATTGAAGGATTTTCTGAAGGGATTGAAGAACGAAAGAATTTGTTT
ATCAATTTGATGTATAAGGATGTGTTCAAAGGTAAAAAAATTGTTCAACGGTCAACATAT
GAAAAATTCAGTGGAGAATCACATCCTCATGCTTTCTTCATTGCGATGCAAGAATACATC
ATGGCCTACTCCTCTCTCAGGGAAATTCTCAGCATGGACTGCAGTCTTAGAATCTCAACC
ATACAAAACTTGGGCAACTACCGATTCCCAGTGATTGTATCAGGACTAACAGACATGTTG
AATGATGAAGATCCCAACATTAGATCTGTAGCAGCTATAGCATTGGCACATGCAGGTAAG
AAGAAAACGTCGACAGTTGACAAGATTATTCCACTTCTGGAAGATGAGGATAGGCTTGTG
AGAGAAAGCGCTCTTCTCAGTATTGGTTACTTGAGGTCCACTAGTGCAGTCTCCTATGTT
GTTGACCGGTGGCGCAATGATCCCATTTCCACAGTCCGTGAAGCAGCTGAACTGGCTCTC
AGCCGCATGGACGCCCAAAGT---------------------ATGAAAGTGGCTAAAGTT
TTATCATCGGAAATGAATGCT---------------------------------------
------------------------------------------------------------
------------------------------------------------------------
------------------------------------------------------------
------------------------------------------------------------
------------------------------------------------------------
------------------------------------------------------------
------------------------------------------------------ATTGAG
GAGGTAGAGAAGAAGGTGAAGGAAAGTGAAGACAAAATTGATGAGTTGGAGCGGAAAGAA
AGGCTCACTGAGTTGAAGGATAAAGAACGTGAAGAAATACAGAGTGAAAAAGAGGAACTG
GACAAACAAGTTAAGCGATACAAAAGTGAGTTGACTGGATTGAGATGGCAAAACTGGAAG
AGCACCCTTGTTTCCATTATAATATTTGCAGTTTGTTATTTTATATACAAATATTTCTTT
GCAACT---------------------------------------GTTCCCAGTCCTAAC
CTTATCAATTCAACCTTTTCACCCAGTCCGCATTCAATCTCAATCTACGAGCAA------
---GACCGACTCGGATTATTTTCTGGTGATTCAAAAATGAGCATGAACAATACAATTGAA
ATACAATGTGGCGAAGAAAACCATCCATTAGATGATCATTTTGAAGACAGCTCATTGAAA
------ATCACGCCTGAATTATTGAGTTCCATGACAAACACATCGGTTGCTACTGGTTTT
GGTCTTCAATGGGGGAACAATAAATTAAATTTATCTGACTCCCAGGGTATTATTTCAATA
GATCAGTCATTTCCA------------CTTGGTATGGACTCTGAT------TATTTATCT
GATTTGTTAAACATTGACTCAAACGACAAC------TTTGACTTTGATTTTATCACAAGT
AATTCATCATCAACCTGTCAAACACCAATTCCGTCTTTATCC------------------
---------------GAGTCTAAAGCTGATTTTCAAGAAGTCAGAAACAACAAAGTGATA
TTTTCAAGCTCA------------------TCTTTAACTTCGGATAACAATAATATTGAG
CAAGATTTCAAACCGAAGAGGCACCAGTTTCCTCCACGGAAATCAGAACCACCTTGTGCT
GTTCCACCTGTTATAATCAAAGAGGAAATTGAA------------------------AGC
TACCCAAACATGCAAGGA---------------CATTGGCTCTTAACTAAATCAATGAAT
---------------------------GTGAAGCAGGAAGATGGAAACCGATTTAATAGT
TTTCTGACTGAACTTCCTCCTCAAACTGTC---CCATCTGTTAAGTTTCCAGAACATATT
GGATGTGATACAGTTAAAATGGAGTCGCCAGATTCAAGT---CGTAAAAGGGTATTCACA
ATGGAAGAT------GAAATGAAACCATTAGACCTGCCCCCAACTGGCCAATCA------
---------------AAGCGAAGGAGATATGATTCGGGAAGTTCTTGGCATACATCAGAG
GAC------------GGCGATGAGTACAATGACAACTTGCATAACGATTACGACGATGAT
GATAATTCTGATCTCGATGCTGATCTGGCCCATATTGAGCCAGGCAATTGTGAATCACTG
ATTGACACTGGGAAGAAACAGAAACAATACTTCTGGCAGTACAACGTACAAGCTAAAGGT
CCTAAAGGAACACGTCTCAAACTGAGTGTTGAATCTTCCACTGACCCTCATGTTTTAAGT
GGATTTGAAGACCCTGTCTTTGACGAAGGCAATACAATAGTTGCTGGCATTAGACACGGT
GGCAAGGCAAGGAAAGGCGACGGAAATGAGGTCACACCAAACCCTCTTAAATTGTTCAAG
ATCGGACACCAGTTGTTGCGACTTAGTAAAAAAATCAATGCTTGTCAGCTTGGTTCAGAT
GTCCCAGTTGTGCAGAGGAATGAGGCTCGTCGAGAGAAAAACAAATTGGCGTCAAGGGCT
TGTCGGTTGAAGAAAAAGGCCCAACATGAAGCCAACAAAATCAAATTACATGGCATGGAA
ATGGAGCATGGTGAGATAAACAACGTACTCCGCAATATTTGGCCTACATTGAGGGAGAAA
GCCAAA---------------CTGCTACAGCAAAATGTCAATCCAAAAACAGACCCAGAC
AATAGCCTCACCAATAAACTTACCAGCTTGATTTCATCTAATCTCAAGAATCGGGTTGCC
CTTAATACCACTGAGTTCGTTAACAACGTTATCATGACTGTGGAGAAAAAAGACTTGAGT
GGAGGACTGAATATT---AGGTCCAGGAAAACG---------------------------
------------------------CGTCGCAGAGTCAGAAAATCAACTGTTGTCAGCGTC
AGTGATGAAGGAACTGATGTTGGCCGAGATTTGGAACCAGCCTTTCCTTATAAGTTGGAG
AAAGCACCCTTGTCAGCTAAAGCATCTCGAATCTTGAAGGAATTGGTTATTGAGAAAGTT
GATGGAGAAAAGAGTTTCTTTGAAGTTTCATTTGATGAATCTATGAGGGAGAGTAAATCT
GTTAATCGTTCACACTCTGAAGACCTGAAAAGTAGTAACGTTCCATCAACCACCCCATTC
ACGCCAAGAAAAACAAATGAATTATCGATAGACTCTAATTCAAATACCTTCTTCACACCC
ACGATCTTCACACCCCTGTCTTCCACCAACACTAGTGACCAATTGTCT---------TCA
AGTTTTAAAGAGCCTGGTATGCCCCTGTCTGCTATGAGAAAGGCTGGTTCCCTGCGCAAA
AAAACAGAAACA---------TCAAAAACACCTGAACAAATGTTGGGTATACTGAAAAAG
AGTCCAATGGTTGAAATGACAAGAAGGAAGTCACGACATTTACTTTCTCCAGAAATT---
---AAAGGCCAACATTTCCGAGACCTGATTACCAATGAGACTGATCGACTGTACAGTTTA
TGCCAAAAATGGGATGGTGTTATAACAAAGGAATCTAATTTGGGTGAAGAAGTCCTCGGT
CAAATAAGATCCACTGTTGGTAAGGCGTTGCTTTTGATCGAACAGCGTTTCAAGCAATTC
TCTGGTCTGGTGGAGAATTATGTGTTTGACCTGGGGGAGAAGAAAACCACACCCACAGAT
TTACAGGGATTTTGGGAGATGATTTACTTTCAGGTTGAAGATGTGGATGCTCAATTTAAA
GACTTGGAACAACTACAAGAATCCAATTGGCAGGCCAAATCTAAATCTCCC---------
---------TCCCCCAAGATTATCGTTAAACGTGTAACAAAACAAAAGCCACGACAGAAG
GATGTCAAGTCAAAGTTTGCTGCCTTTAAAGCTCAGCTGCAGAAAAAGAAAGCCAATTCA
CCTTCATCAAAGCCGATGGAAGACTTGAAGAAATTGAAGGTCCCTGAATTAAGGGAGGCA
TTGAAGGGAAAAGGATTGCCAACATCAGGGACCAAGCCAGAACTGATAAATCGTTTGATG
GAAGCA------GCCAATGGTAATGCTCAAGGTGATGCTGTTATTGATGAA---------
------GATGAAATTCTTAAAGATGAC---------------------------------
ACTGACACCATTCCTGATGTAGCTGTGGTTCCAACAAAGATA---ACTCCAATAACTGTA
ACGGAACAGTCGAATAACAATAACAGCAGATTGGAAGATGCCAGTTCAGAACTTCCT---
------TCTACCTCTCAAGATTCATCGCTAGCTAAACCTGCAGAAGTAAAAACGTTAACC
GAGGCAGAGAGACTTAAAATGAGAGCTGACAAGTTTGGCATTACCTCAGAACAGGCCAAG
AAAGAGAATAGAGCACAAAGGTTTGGATCTGCCCTTAGTGAGAACAAGTCTGGAAATATC
TCAATTACTGCACCAGCAGCTGATTTGGATAAATTACAGAAACGAGCTGACAGATTTGGT
GTC------------TCAACAAGTTCAGTTACTGAAGATGAGAAGAAAAGAAAGAGAGCT
GAAAGGTTTGGTATTACTGTATCTACGACTACGACATCTGCAAAAATTACTTTAAATTCT
ACAGACAGTGAAACAGAGGCCAAGAAAAAGAAGCGGGCTGAAAGATTTGGTTTGACA---
------------------------------------------------------------
------------------------------------------------------------
------------------------------------------------------------
------------------------------------------------------------
------------------------------------------------------------
------------CTGCCAAAATTGAACCATGCCATAGTTTTCTGTGATGCAAAGATGGCG
GAGGTACTTCATTGGTTTGGTGGTATATCTACTCTTCTTGAAGCAGGGGCAACTGATGTC
AGGGAGTTCTCATCTTTTGAGAGCGGCAATGAGAACCAAAAGAAAGCTGTGTTCTTAGTC
AGTGGTTGCATAGAGGGAGTCACAGAGCAGATTCTACAAGATATCATCACACAAAGTCAC
TTTCAGTATGTCATCATATTCACTTCGGCTCATCCTTTGCTGCATGCAGACATTTCAATG
GCAGATGTGGAAAGTGGTTCAGCCTTTGATCAATTGGACGAACTTGTCTTAGAATGGATG
GGAAATATGAACTACACAGTGGAAATTGAGCACGTCAGTCTTTTTGCCTCAGAGGTTTGC
CCTGGTTTTTTCATTATGCCGGGGTTTGTAGACATGTTTCCATTACTCTCATCAGACCTG
CAACAAATTAACTACCAGTAC---AGTCTGAAACATTCAAAAGACGCTAAAAGCTGTGAC
AATATAAATGAATTGGCGGTCACGCAACTCCCTGAAGAACTTGAACTTCAAATTAGGTCT
CTATCCACATCTTTACACGGACTGTTCCAAGCCATGGGTGTTAAAGAAGACATTTATTCC
ATTGGTAGTTTGAGTCGTATAATTGCCACAGATTTAGACAACTTTCCAATGGCCAAAGCT
AGGAGAAAAGTCTGTCAGTCAAGATTATCCTTAGTGTTGGTTGACCGTACTTTGGACATT
GCCTCTGCGGTGACCAGCCAATCGGAGAATCTATTGGATAAAGTTTTCAACTGCCTTCCT
TGTTTAAATGGACACAGAATTGACAGAAGTGTGGACATGTCTAGCCTCTGTCATTGT---
---TATAGGTCTGGTTCTAGTATTATTTTGCCAGGATGTTTGGCACCCTCCAAGTTGACT
GACTTACAGAATCATCTTTCAACGTGCATCCTAAAGAAACAAAAGGAGGCGCTCATGGAC
ATAAATAGAAAGTTAGTAGAAACAGCAGCTGCTGAAAAATTGCCGTTGGATTTATCTCGG
AAACCTAGTCGTGTTACAGCTGATTTGTTGGATTCAACATTATCTTTATTTAAGGGAAAA
TACTCCTTGATTCAAAAACACTTGGAAACATTGGAAGTTGCTATGGCTACCACCCAAACA
CTGAAAGATCCGAAAATGAACGGTCTTGATAACCTAGTTGCTAAAGAGAAGAATATTGTC
CAGTCTATAGCAGATATAGAGATGGGAGAG------GAA---------------GAGGAG
AGTGTCTATCCATCTGCTTTGACTATGCTGTCCAAAATTATTGTTGCAGAATTGGAGAAA
GTGGATGAAGAAAGGGAATTCACAATAGATGACATTCTTTACCTTCTAGTCTATATCTAT
TCATTGTCTGATGGAAGCAATGAAAACCAGGATGAAATAAGACAACTACAGGAACGATTA
GTTGAGGTTTTCATTAAGGATAAATCAGCGTTGTCACCCATAGCACAAGGGATTGTTGGT
GACAAAGTGAATGAGACAATTCTTGCAGACCAATTAGAAAACATGTGGGAGAAGCTGGAG
TCTTTACTTGAGGCACGACGAGATTTGAAAGAGTTTGGAACCTTGGTTGATCCAGGCGAT
TCCATGAGTCCAGCCAATGTCCAGCCATTATTGAAACAAATCATTGAAAAGATTGTTGAT
CCAACTAAACCTGAACTGCCGGATATTGAATGCAAATCAGGAGGACTCAAAGATTTACTC
AAGTCTGGATTTGGGTTTTTCAAAAGTAGTGCCAAACCTCGTCCAGGCGATGCCCCAATC
TTGATGATATTGGTGATAGGAGGAATCACGACCTCTGAGGTCAAACAAGTCAAGGATGTA
GTTGCCAGTGCCAAACCAGGATTTGAGGTGGTTGTTGGAGGTACAAGAATCAGTGATATA
CAAAGCACTATAAAATCATTGTTGGTTAATGATAATATCAATATT---------------
------------------------------------------------------------
------------------------------------------------------------
------------------------------------------GTGTCTGACCTCAGCCAA
AACAGAGTTCCGAGGATTGAGGTAGATGAAGAGCAGGTGCCTTTGGTTAAATTGTTGTGT
GGAGCTGATCTATTAGAATCCTTTGCAGTGCCTGGCTTGTGGAAAGATGAAGATGTTGAA
CAGATAGTTTCCAATCATGGTTTAATCGTCATCAACAGAGAAGGTTCCGATGCTGCCAAA
TTTATTTATGAATCAGATGTTTTATCTAAGTACCGGGAAAATATAATGCTGGTCACTGAG
TGGCTTCATAATGATATCAGCTCCACCAAAATCAGGAGAGCTTGTCGTCGTGGTGAAAGT
ATAAAATATGTTGTGCAAGATGCTGTGATAGATTACATCAAGGAACAGCGACTGTACGAC
TTTCCTGAT---------------------------------------------------
------------------------------------------------------------
------------------------------------------------------------
------------------------------------------------------------
------------------------------------------------------------
------------------------------------------------------------
------------------------------------------------------------
---GAACCGCATCAGAAATGCAGACTGTTATGTTTATTTGCACAGTGCTATTACCAAGCA
GGTTTGCCACAGCTTGCTATCCAGGCGTACAGAGATGCCCTTCACATAGACTGTAAATGC
TACTCTATCCTGTATCAACTGTCTGTTATTTATCGTAGTTTGGATCTTCCTGATTTGGAG
CTGGAATCTCTCAATTTGTGTGTGATGGCATTGAAAGAAGACGATGGAAAACAAAAAAAT
CAAATACCAGTTATG---GAATTGGATGAGTTGATATGGAATGTATTTCCTCCAATACCT
CGTGTGTCATTCATCAAATTGAAAGTTGAATTTGCCAAAAGATGTCTCCAGTTTAAACGA
TATCAAGAAGCAGCAGAGCAGTATTCCAGTCTCATTCATATGATTGAAGAAGATGAC---
------AAATGTCATGAATCTAAGGACCACAATCAAATAAACATTGCAGACATTTTGGTT
GAAGCCGCCGAAGTGCTTCTAATAACTCAACAGTTTCAAGACTGCATTAGATTATGTAAT
CATGTACAATCAACCCTATCTGCTGATGACACTCTGTTGAAAAATTGCCAACTCATA---
---------------------------------------------GAACAGTCTGAACCA
AGTTCGGCAGAAAGTTCTCAATCAGATTTATTTGAC------------------------
------------ATGTTCAGTAACTCGAGAGATGATAGC------------AGTAGAAGC
GACCCGTTATTTAGTGGCAATAAAATGCAACGCAACAAAGATCATTCTAGAAAAAGATTT
CGCTCCTGT------------GATAAAACAAGTGGTGAGGAGGTACAAGGAAGAAAGGAT
GAA------TGGAATGACATACTCATCACCAGACTTCTTCTTTGTAAATGTGACGCTATA
GTGTTGTCTTCAGATTGTACAGATCAAGCTGTTCATTGTTTACAACAAGCAATAGATATT
CTACTCCAAAGTTCTTATGCAAGTAAACTTCAAGATGGAGGTGTATGTTCCCCTCATCCT
AAGCGACAAAGAATTAGTTCGGATGGCAAAGCGTCAGATTCCCACTCCCAAAGAAATTCA
GACTGTGAGGATCAATTAAAAGAATGC---TGGTCAAATTTGCTAACGGAAACTGCAATA
AGGTTGGCTAAAGCTGGTTGGAAAAGGAAAAGATTTCCCTCTGTAATAAACAGTTGCCGA
TTAGTTGAACAAATAGACAAAGGCAATATGAATGCATTGTAC------------------
------------------------------------------------------------
------------------------------------------------------------
------------------------------------------------------------
------------------------------------------------------------
------------------------------------------------------------
------------------------------------------------------------
------------------------------------------------------------
------------------------------------------------------------
------------------------------------------------------------
------------------------------------------------------------
------------------------------------------------------------
------------------------------------------------------------
------------------------------------------------------------
------------------------------------------------------------
------------------------------------------------------------
------------------------------------------------------------
------------------------------------------------------------
------------------------------------------------------------
------------------------------------------------------------
------------------------------------------------------------
------------------------------------------------------------
------------------------------------------------------------
------------------------------------------------------------
------------------------------------------------------------
------------------------------------------------------------
------------------------------------------------------------
------------------------------------------------------------
------------------------------------------------------------
------------------------------------------------------------
------------------------------------------------------------
------------------------------------------------------------
------------------------------------------------------------
------------------------------------------------------------
------------------------------------------------------------
------------------------------------------------------------
------------------------------------------------------------
------------------------------------------------------------
------------------------------------------------------------
------------------------------------------------------------
------------------------------------------------------------
------------------------------------------------------------
------------------------------------------------------------
------------------------------------------------------------
------------------------------------------------------------
GGTTGCTGGATAAAGACAAGACTTGCCTTTAGCAGCATTGGAGTTTTAGTTGGGTTGTCT
GCTGGTGTTGTTTTCAGCATGCACTTCAAGAATTATAATGCTGGAATTTGGGGAGTATGT
TCAGGTGCTGCAGCTTTGATTGCCTTATCGGTGACTATTGCTTTCATAAAAAGATGCTGG
GATAACAAGCCAAACACACTACGACATTTCATGTTGACGGGATGCTTCATTCAACTGGCT
GGAGTTTGTGGATTTGTTGCTTACATTGTTCTGGCTATTTCGCAAAATCAAGCTTTGGAT
GCCTATGGACATGGCTTCTATATCGCTTCAGTCTGGTGTTTTATGACTTGGAAATGGGGC
TTCCTACTTCTCATCTATTCAAGGTCATATTTGCGATCATTTATGAGTCAAGGCGATCCA
ACCTCGTATTCAGAACCAGAGAAATGTGAAATCAAACGACTGAACTGGAATGTGAGACTT
GACTTCAATACACAGACTATCAAGGGAGTTGCAAGTTTATACTTTGAGAAAAAGGTTGAC
GAT---CTGAAGGAAGTATTGGATATTCGTGATCTGAGCATTGAAAATGTCAAGTTACAA
GGTTCAGATAAAGATCTCAAGTTCAAGGTTGACAATCCTACTAATGTTGATTATGGTTCA
AGATTATCCATAGAAATGCCTCCATTACAGGGTGAAAGCTTCACCCTGGACATTGCGTAT
TCTACATCCAAATCATCTACAGCACTCCAATGGATGACGCCTGAACAAACTGCTGGCAAA
CGACAACCATATCTCTACAGTCAATGCCAGGCAATTCATGCCCGCAGCCTGTACCCTTGT
CAAGATACACCAGGTGTCAAGTTTACTTACAAAGCTCAGGTGGAAGCTCCCAAAGAAATC
ACAGTTTTGATGAGTGCCAATAGA---------GGAGAGGTGGTGGCCAAACACGATTCA
AGCATCACACATTTCATGCTAGACGTTCCCATTCCAAGTTATTTACTGGCTATTGTTGCT
GGAGATTTAGAATCACGTGACATTGGACCAAGGTCAAAAGTTTGGTCAGAAAGAGAGATG
GTTGATGCCGCTGCCTATGAATTTGCAGATACAGAATCCATGCTGAAAACTGCAGAAGAT
TTAATGGGTCCCTATGTGTGGGGTCAGTACGACCTTTTAGTTCTGCCTCCTTCTTTTCCC
TACGGTGGAATGGAAAATCCTTGTTTGACTTTTGTCACCCCTACACTATTGGCAGGTGAC
AGGTCATTGGTGAATGTTGTTGCCCATGAAATATCACACAGTTGGACTGGTAACCTGGTT
ACTAATGCAAACTTTGAACACTTTTGGTTGAATGAAGGTCATACTGTGTTCTTTGAGAGA
AAAATCCACAGCAAGTTATATGGAGAGGCAAAG---AGACAACTTCATGCACATGGTGGA
TGGCTTACTTTAAATAAAACTGTTGAGCAACTGACGGAGGATGGCCACGCTCCGTACACA
AAACTTGTACCTGAATTGTGTGGAGTAGATCCTGATGAAGCTTTCTCTAGCGTGCCATAT
GAAAAGGGGTTTGCTCTTTTAGAACATTTGGAAAGAATGCTTGGGGGACCTGGTGTATTT
AACAAATTCTTAAGGGCTTACATTGAACACTTCAAATACAAGTCAATACGGACACAAGAC
TGGAAGGATTTCCTATTTAAATACTTCTCTTCAACTGAAGACCAAGAAAAACTTGAAAGT
GTTGACTGGGACCAATGGTTATATGGAGAGGGGTTGCCTCCATTTACACCTAAATACGAC
ATTAGCTTGTCTAAAACCAGTCAGAGTTTGAGTCAACGGTGGATCAGTGGATCCGAG---
AATGATGAGACGTTTTCTGTTTCTGACATCAAAGAAATGAGCAGTGATCTGATTGAGGAT
TTCTTATCAACTGTACTGCTGGCAAAGCCTGCCGTCCCTTTGAGTACAGTTCAACAAATG
GAAGCTGTCTACCATTTCAATGATGTGAAAAACTCGGAAATACGTTTTAGATGGCTTCAA
CTTTGTATTCAATGTCGATGGACTGCAGCAATAGATCATGTGATCAACTTTCTTAATGAA
CAAGGAAGAATGAAATTTGTTGTGCCGTTATACAGGTCAATGAGTAAATGGGAAGAGGGA
AGGAAGCACGCGTGGAAAAATTTCATGGATCACAAATCCGAGATGCACAGCACTACGGCC
AAAAAAGTGGAG------------------------------------------------
------------------------------------------------------------
------------------------------------------------------------
------------------------------------------------CCACACTTGGAA
GGCGAAAAACTAAGCAAGGCTGCCATCTTACAGCAGAGTATTGACCACCTCACTAGTCTG
GAAAAGGACAAGAGTCGTCTTCAGATGCAGCTTGACCGAACTGCTCGCTTGTTGGTGGAG
CTTGGA---CAAGACAGGGTGTTGGTTGATTCTTATGTCACTAATACACCGCCCCCTTCA
AAGCGCAAAAAA------------------------------------------------
------------------------------------------------------------
------------------------------------------------------------
------------------------------------------------------------
------------------------------------------------------------
------------------------------------------------------------
------------------------------------------------------------
------------------------------------------------------------
---------------------------------------------ATGGACAATCATGAG
GAAATATTGGATGCATTGACGTCCCTTGGCAAGAATCCAAAT---TCCGAAATTCCCCAG
ATTTTGGAACAGTATTTGAAATCTGTGGCTAAAAGTGGTGAAACGCTTTTTCCATGGGCC
CAACTCAAGCCCCTCATCCTTCGAAAGATGGAGCTGGTTATTTTGGAACTGAGAAGAAAT
CTTGCTTCGGAAAATATACCAACTCGTCCTAATGTTGAAAATGTTCGTTTTGATGTGATG
CATGCCCGTATAATTGATTCTCTTCACAAATTTAATGGTGCTCCCTTTACCATTCAGCGC
CTGTGTGAATTGCTTATTGAACCCAAACGACATTACAAACGTAGTGACAAGTTTATGAGA
GGTCTAGAAAAGAATGTATTGGTTGTAAGCACTGTGGATCCATTTGGCAGGAAAGTGGTG
TGTGAATCAGGCAATAAGCCAGTAATGAATGGAGTGTTG---GATGTTAATGGATCATAC
TTATCA---AGGGATGGAGGTTTAAGTGTTCCCTTACCCCCTGTACCAGGATGGGTCAAC
ACACCTGCTTCTTCTACTTCCTCCAGCAGAACTACGTCAAATAATCACAAGAGTCTAATC
GGCCCTAGCAATTCACAGAATTCTGATAAGGAGGGTGAGGTGTCAAACAGT---------
------------------GATTCTGTTTTCACACAGCAAGGAGAT---GTTTTACCCGTC
CAATCAGAAGAAGTAGTGGAGGAGACTGTGGTGACGATGGAGACAGGGGAA---------
GTGAGTTCTGATGCTGGTGAAGCCATGGCTGATAGGGAA---------AGTGAACAAATT
ACGGAGGATAGAGAGGCATCCTCATTTTCATCCTCATCTTCTTCTTCTGAGGAACTCTCT
ACATCATCTGATTCTGTTGAAAACATGCACATTTCTCCATTTGGTAATGAAAATGGAATG
GGAGAAGACACTGATGAACAACGGCCATGGGCTGCATTTGCCCAAAATTCTAAACAGGAT
GCAGTTGTC------------------------TCAAATTTATTTTCTTCAAACAATCAA
TCAGACACACCTGAAGGCAATGAATCATCCAACGTTACATCATCATCCATCCCCACCACC
AATGCATCTCCCTCC------------------CCTTCCTCCTCATCCACACCCACAGAC
ACAACT------------GCTACATCTTTATCCGCGGAGAAGGATGCCAGCCATCAAACA
GATTCAAGTACTGCCGATCCACCTGTAACAGAT---------------------------
---------------ACAGCCGACCAAAGTTTTGGGTTTGATCCTGACACAGAAAACAAT
TCCACA---------------------------AACACCACACAAGATAAAGACAAATTA
GTTTCCTCCTCATCAGTGTCAGTCATACCCGTCGTTAGTACCTCCAATATCACCACTACC
TCATCCCCTGACAATACATCGACCATCGTCCCA---------ACACTGTCAGACCCAACT
CTTCTTGTATCATCATCT------------GGCCAAGTAGCTACCACC------------
---------------TATGCCCAAGTTGTCGCCTCTTCCAGTACAGACAATCAAGCTAAG
CATTTAAGTCATTCTGAAATCTCGCAGCCAGATACT---------TGTGATAGTGTGGCA
GGGCTGGAGAGATTAGTGGGATCTATGGAACCT------------GATTTAACATCACCT
GAAGCATGTTTATCATCATCATCTTCTTCATCA---------------------------
------------------------------------------------------------
------------------------------------------------------------
------------------------------------------------------------
------------------------------------------------------------
------------------------------------------------------------
------------------------------------------------------------
------------------------------------------------------------
------------------------------------------------------------
------------------------------------------------------------
------------------------------------------------------------
------------------------------------------------------------
------------------------------------------------------------
------------------------------------------------------------
------------------------------------------------------------
------------------------------------------------------------
------------------------------------------------------------
------------------------------------------------------------
------------------------------------------------------------
------AGTAAAGGCGGTCAGCTGTTTGTGGAAGAACACACCATGGAGAGAGACCCGAAC
CAAGAACATCACATGATGGCACAGATTACAATTTATCAGATGCAGCTAGGGGGACACTAC
TGTGGAGAGTTTTATCTTGACCATGACTTCAGTCATAATCGTTGTGGCAAAGAGGGCCGG
AGATGCAGGTTTACAATTGGGTCAAGACAATGTGTAGATAGATACCTACAGCAGTTCAAG
GATTTGTTTACTGAAGAAGGAAAACTGCAAATGAAGATAACAATCCGAAGAGCCAATGAC
CCGGCGCCTTCCATTACTTACACTCAG---------------------------------
------------------------------------------------------------
------------------------------------------------------------
------------------------------------------------------------
------------------------------------------------------------
------------------------------------------------------------
------------------------------------------------------------
------------------------------------------------------------
------------------------------------------------------------
------------------------------------------------------------
------------------------------------------------------------
------------------------------------------------------------
------------------------------------------------------------
------------------------------------------------------------
------------------------------------------------------------
------------------------------------------------------------
------------------------------------------------------------
------------------------------------------------------------
------------------------------------------------------------
------------------------------------------------------------
------------------------------------------------------------
------------------------------------------------------------
------------------------------------------------------------
------------------------------------------------------------
------------------------------------------------------------
------------------------------------------------------------
------------------------------------------------------------
------------------------------------------------------------
------------------------------------------------------------
------------------------------------------------------------
------------------------------------------------------------
------------------------------------------------------------
------------------------------------------------------------
------------------------------------------------------------
------------------------------------------------------------
------------------------------------------------------------
------------------------------------------------------------
------------------------------------------------------------
------------------------------------------------------------
------------------------------------------AGCTCTGAAACAAAACCA
TCAGACAAAGAACCT------------CCTTCAGATCAGCCAAAGACTCCAGAAAAGGCT
AGTGAGGCTAAGACTAAGTCAGGATCCGCAGACAATGCTAAGCCATCAACGTCAACTTCG
AAAAAA------------TCCACATCAGCAGGC---TCCTCATCCCAGAAACGAAAACTG
AGCCCAGATTCTGAAGAAATGAAGCAAGTCATCAAACATTTGAAGAAACAAGATGAGGAC
AGGATGAAAATGCAAGTATTGGTTTCTAATTTTTCAGAGGAGCAACTCAACAGGTATGAA
ATGTATAGAAGGGCGACCTTTCCCCGTGCTGCTATTAAAAGATTAATGCAGAATATCACA
GGTACTACAGTTTCACAGAACGTGGTCATTGCCATGTCAGGAATCGCAAAAGTATTTGTT
GGAGAAGTATTAGAAACTGCTCTTGACGTGAGTGAAAAGTGGGAAGATTCAGGACCTCTT
CATCCAAAACATTTGAGAGAAGCTGTTAGATTGTTACATGCCAAAGGCAGTATGCCGTCA
ACTAAAAGCAAGAAACATTTGTTT------------GCCGCGACCAAAGTGAATATCCCC
AGCGCCAACAAGAAGGGACCCGTTCCTGCCATGGTGTCTGGTGACCCTTCAAAGATGTCC
AGAGGACTCATTGTCCTGCAGGAATGGTGGGGACTGAACGATCAAATCCAAGATTGTGGC
AAACAACTGTCA---TCTCTGGGAAATCTAGTAACTGTGGTACCTGACCTTTACAGAGGA
AAGGTCACCAAGGATAATGAGGAGGCTGGACACTTTATGGGTGATTTGGACTGGAAGGGA
GCTGTTGATGACATCCAAGGAGCTGCTAAATACCTCAAAAGTCGAGGCGTAAAGAAAGTA
GCAGTCACAGGTTTCTGTATGGGAGGTGCCTTAGCAATGGCTGGTGCTGCCCTGGTTCCT
GAGATTGATTGTGCTATTCCCTTTTACGGAATTCCTTCTTCTGAATTGTGTGACGTCACA
ACTATCAAGGTTCCAATGCAGTGTCACTTTGGTTTACGAGATCAAACTGCTGGATTTGCC
TCCCCTGCCGAGTGGCGTCCCTTAAAAGAAAAACTCAAACGCGTCCCTGCA---CTTGAA
TTTTTTGAATACGATGCAGGTCACGCATTCACAAACAAGACTGGTGAAAACTACAACCAA
GAACTGTGTGACCTCGCATTCAGGCGACTGGTTGAATTCTTAAAGAAACATTTA------
------------------------------------------------------------
------------------------------------------------------------
------------------------------------------------------------
------------------------------------------------------------
------------------------------------------------------------
------------------------------------------------------------
------------------------------------------------------------
------------------------------------------------------------
------------------------------------------------------------
------------------------------------------------------------
------------------------------------------------AAAATTTCTGCT
ACAGATTTAAGCAACGTTTGTCACTTGATTGCTGAGAGCTTTTACCAAGACAAGGCCATT
AAATCTGATGAACTTGTTGCCTCATGGTCCTTGGAAGAATGGTGGGAAGTGAGGGCATTT
CTCCTGACTGTCATGAAACAAGCCATACAACAGCAATGGACCCGAGATAAAATTTCCTCA
GAGCTAGGTCCACTCACAGAAGCCTTCAAAACAGTTATTGCTGATGCTATAAATATTCAT
AGAGATTCTTTCAAACAAAAGCTTATTCAGAATACCACTGCTATATCTCATGCTGTGTTG
TCTGATTTTGACTGGAAATTACAGTTAGCATTGTCAAGTGATAAAATGTCTAGTCTACAT
CAACCCTTGGTGACTCTTGGTTTAGACATTAGACAAGCAGATGGGGAAAAGAAACATGTC
AATCTTGAGATGGATAAAGCAGAGTTAGCAACACTTATAAGTTCACTTGAACATTGTAGC
AAG---------------------------------------------------------
------------------------------------------------------------
------------------------------------------------------------
---------------------------TTCTCTGAGCTGCTTGGAGAATTGGGACAAGAA
GCAAAAATGGTTATGTTACAATATTCTCAAACATTCAATGAAAGTGAACTGTATGAGGAT
CAAGGTCTTCAAGCCATTAACGATTTAGCTGCTCATGCAGAATGTTTAGAACACCGACTG
AAACTACAAAAGGAATTGTTGTGTAATCGTTTACAATTAATAACTCACAACTTAAAAGTA
GAACTT------------------GGAGGAGAGGGAAAACCTTTACAATTTGCTTCTGAA
GTTCACAACAAAGATCATATATTGGAGCATCTACAACACGTCATCTCCACTAAACCTAAA
GAGCAAATGACAGATGAAGAGTTAGAATTCCATTATTTCAAATTGCATGATTACGACAAC
AATAACAAATTGGACGGAGTCGAAATAGGAAAGGCATTGACCCATTTCCACGATGACACC
GGCACAAAAGAAAAT------------GACCCCAACAAAGAACCTCCCAAGATTTTCACA
GATGAAGAAATCGCAAACATCGTCGACTCAGTTGTGGAGGAGAATGACAGTAACAGGGAT
GGATACATTCAGTATTTTGAATTCAAGGCTAAACAAACAGCCCAACAA---------AAT
CCAGATCAAGAGCAACAACAACAA------ATGGGACGAAGGAGATCATCTGAAAGTGAA
TCAAGTTATTCAAGATCAAAGAAAAAGAAGAAGCGGAAAGAAAGATCACGAACCAGATCT
AGTTCTTCCAGTGAATCAAGCCGTTATTCAAGTTCTAAAAGTAAACACAAGAAATCCAAA
AAGAAGCATTCCAGTCGAAGCCCTAGCAAACACAGTAGTAGTAGAAGCCATCATAAGGAA
CGCTCTCGGAGATCTCGATCTCGTTCCACAGACCGGCCATCATCAAGAAGGTCGAGGTCA
CCTGAAGTGTCG---TCATCACGATATCGCTCACGATCAAGATCTGATTCCAGAAGTCGT
------------------TATAGCACTCGAAGGTCAAGGTCTCGATCTTCTGGTTCAAGA
GAATATAGTCGA---AGGCGATCAAGATCAGATTCATTGGATCGAAGTAAACGTAAAGTT
GAAAGTTCATTGAGTCGACGGCGTTCAAGGTCTCGATCTGAGTCTGGCTCCCGAGGAACA
GATAGATCAAGACAAACCAGT---CAAGAAAGATACAAGGACGATGGAAAGCTTAACATA
GTTCTGTCGTCGTCAGAAAAAGTTGAATTAAGGAGAAAAGCTATGCTGGCTGCTATGGAG
AGA---------GATAACTCGTCACCTTCTACATCAACTACAACAGGAGGAGGAGGAGGA
ATGATGTCGCAAGCTGCGTCAGATATCTTATCGGCTAAAGACTTTGCAGACAGTGTAGCA
GACATTGAATTAGACGGTTTTGTGCCGACGTCTTTTAAATCTTCCGGTGCTAGAATAAAG
CCTGAG---CCGTCAGAAGTATTACAATCAAATCATGATGACGCTATATTTGGATCATTG
TCCACAAGTGGTTTTACCATTAAACCTGATTTAGATATTAAACCTATCACCATGGATGCA
GCCTCTATCATGCACCCCAGATTATTTTGCAATGTGGAAGAAAAAATGGAGAAATGGATT
GACCGTCTGTCTTATTTA------------------------------------------
------------------------------------------------------------
------------------------------------------------------------
------------------------------------------------------------
------------------------------------------------------------
------------------------------------------------------------
------------------------------------------------------------
------------------------------------------------------------
------------------------------------------------------------
---------------------------TTATTTCAGTTGCCAAATTTTTTTTGTCCCAAT
GAAACGGAAGCCCAAATTATAACTGGAATCCCTGTGAAATCAGTGAGTAATGCCTTGATA
GCCTGCAAGATATTACAAGAGATTAAAGGTTGTCAGTCTGTGATTATTACCCTCGGTCAA
TTTGGTGCCGTCTATAAAGAATCTCCCACTGCTGAGCCTGTTCAT---------------
---------------------ATGTCGTTTCCTGGGAGAACTCCCATGGCTATGCCTGGA
GGGATGCCTGGAATGGCACCTCGTATGATG---ACACCCGGTTATGCATTTACATCCATG
GGCATGACAAGAATGAATCCAATGATGCCGATGCAAATGGGAATGATGGCTCCTATGATG
CAACCAATGATG---------CAGGCCCAGATGCAAATG---CAGCCACAAATGAAACAA
GCACCAAGGTTTATAACACAAGAAATT---AAAACAGATAGTTCAGGGGAAAGACCTCCT
GTGACAACAGTTTTTGTTGGAAATATAAGTGAAAGAGCACCAGACATGATGATTAAGCAG
ATTTTACAGCGCTGTGGAAATGTGCTTAGTTGGAAACGTGTTCAAGGTGCCTCTGGAAAA
TTGCAAGCTTTTGGCTTTTGTGAATATGAAGATCCAGAAGCAACTTTAAGATGTATACGT
TTACTGAATGATTGGTCTATTGCACAAAAGAGGCTTGTTGTGAAAGTGGATGCGAAGACT
AAAACTCTTCTTGATGAATATCGCAAAAAGAAGCAGGCTTCTACTGAATCTTCTGATAAA
GGTGATTCCGAATCTAAGGAAGACGGCAAAAAAGAAGATAATGGAGAAGACAAAGACACA
GACTCAGACAAGGGAGAGAAAGAAGAAAAGGAG------AAT---GAGTTAGATGAAAAT
ACACAGCGAGAAGATCGTGTTGCTCATGCTGGCTTAGAAGCAATAATGAGAGAATATGCA
TTTGAATTGAACAAGGAACCTGCTAAACCAGTTGAA---CCAGTACCGGAGAAAAGGGAA
CAGCAACCCAAGGAAAAAAAGGACATGATGGTGCATGCAAAAGACACTGGTTTTGAAGAC
ATGGAGATGGAAGATGAAAAGCGGGACATAATCAACAGAGAGATCAATAAATTCAGAGAC
AGACACAAGGATGCAGATGAAGCAAAGGAAAAGGAG------AATAAAGAGCGCAGTCTT
CAGAGAGAGCGTGAAAGAAGGCAGGAAGAAAAAAGGCACCGCGAGAGAATGGAGAAGATG
CGAATTGAAAGAGAG---------------AACAGAGAAAGAGAAAAAGAAAGGGTCAAC
GTGAGGATTTCGAGGTCCAAGTCCCGATCAGCATCCCCAGCTCCATCCAGAAACAGAAGA
AGATCCAGGTCA------------AGGGAGAGAAACAGTCGTGACAAATCCAGGGAAAGG
AGAAAAGAGCGAGAGATTGAAGAGGAGGAAGAACTTTATGAAAGAAGGAAACTGGAGAAG
AAATTGAGAGAGAAGGAGGCAGCTTATCAAGAAAGATTAAAAAATTGGGAAGGCAGAGAA
AGAAAAAAGGCCCGTGAATATGAAAAGGAAAGTGAAAGAGAAGATGAACGAAAAGTAGAA
GAGACACGAGAGGGCCGCAGACTGAAAGAATTTTTGGAAGATTATGACGATTTACGTGAT
GATCCAAAATTTTACAAAGGAAGTGCTCTTCAAAGGCGTTTGAAGGAACGAGAGAAAGAA
AAGGAATTTGATAATCGTGATAGACAAAGAGAGAAAGAAGAATTTGAAGAAATTAAAAGG
AAACTGTTTGACGAAGGTCATCCTGATGCTGAAACAGAAGTTGCCAGGATGGAACGAGAG
AGGGAAGAGCATTTACAACCCCAACTTCAACTTCCAGAGCCTAAGCAACCATCCCCTCCT
GACAATCATCATGAGTCAGATTCTGACCATTCTCATCAAATAAAAGCCCGCAAGTCACCA
---------------------GCCAAAGCATCAGAACATGTTCCATCAAGTAAAAACACC
CTCCCA---------------------------------------------GAACACAGA
AATTCTCCATCATTATCCACTTCACCCATCTCCACAGATTCACGGGTC---AGCGCTCCA
GGTCTGTGTCTTGATGAATCCTCACAGTCTTCTTTGCCT---------------------
TCTGTGCCACAG---GAGGAAAATAAACGTGGAATTAAG---------------------
TCTAAACGTTTAGCCCCAGTTGCCAGCCCAGATTCCTCCAGTTTGCCTGGCCCTCCAACT
GCCGCTGATGGTAAACGTAAAAAGTTGACGGTTGGTGATGTGTTCAACCAAGATGACGAC
GATAGCAATGAGCCCAAAAAGAGGAAACTTATACCACTGGATTACGATGATGATAAATCC
AGCCCATCAGAAAAGAAAGGTTCATCTGCCGAAGAAAAACGGCAAAGAATAAAGCAGCTA
ATTGAAAATATTCCAACAGCTAAAGATGAATTGTATGCATACGTTGTTGATTGGGATATA
GTTGATCAAGGCTTGATGGACAAGCGTATCAAACCCTGGGTGACTAAAAAGATAGTGGAA
TATATTGGTGAAGAAGAACCTACACTGACGGAATTCATTTGCTCAAAAGTGGTAGCTAAA
AGTACTCCACAAAGTATACAAAACGATGTTGCCATGATCTTGGATGATGAAGCTGAAGTG
TTTGTAGTTAAAATGTGGAGACTTTTAGTGTATGAAACGGAAGCAAAAAAGATGGGACTT
GTAAAA------------------------------------------------------
------------------------------------------------------------
------------------------------------------------------------
------------------------------------------------------------
------------------------------------------------TTTGACCACATT
CTAGCCACAGCTAAACATGGGGTGAAGGATAAAGATGCAAATAAATCG---------GAT
CAAGTGAGATTACAATGGGACCCTGACCATGGCCCTCGAGGGGAACCT---TTAACTCGC
AGGGCGATACAGCTTGGACTTAGAGGA---------------------------------
------------------------------------------------------------
------------------------------------------------------------
------------------------------------------------------------
------------------------------------------------------------
------------------------AGAATTGCCAGAATGAATAAAGCCAAGGAACAAGCT
GCTAAGAAAAATCTGGCAAATGGAGGAAGCGCCAATGATGATGACTGGGATATAGCTGGT
GGTGAAGATGATTTTGAAATGTTTCTAGCCAGTGTGAAGGCGAGATCTTTAGCCACAAGG
ACTCAAGTCAAGAATGGCTCCGGTGATGGTCATAGTTCT---------------------
------------------------------------------------------------
------------------------------------------------------------
------------------------------------------------------------
------------------------------------------------------------
------------------------------------------------------------
------------------------------------------------------------
------------------------------------------------------------
------------------------------------------------------------
------------------------------------------------------------
AACCAACCCGTCTTTCTGAAAGAAGCCTTGAAAATGGCACTGAGACAATTGGCTGTGACA
ATTGCTTGTTCCTTAGATGACCATCACCAAGAGGTCATCACCATGTGCCGTGAACATACT
CTGCAAGGAATATTAGCTGAAGAATCTGTGTACACCATTTTTGACCCTCCGAGATATTTT
TCCTCCAATAACATGAAACTTACATACAAAGGCTCATTGGAAACCAAAGAATACATCATG
GATGAAGTGGCAAAATGCATGAATTTGAATCCCAACAGATTTTGTGTCTTTGCTACATTG
TTAGGAAACCACATTTTGACAGACGAGGATCTAGTCCCATTCCGGGAACTCATACCAGCT
CCTGAAGGTGGCAAACCACGG---------------------------------------
------------------------------------------------------------
------------------------------------------------------------
------------------------------------------------------------
------------------------------------------------------------
------------------------------------------------------------
------------------------------------------------------------
------------------------------------------------------------
------------------------------------------------------------
------------------------------------------------------------
------------------------------------------------------------
------------------------------------------------------------
------------------------------------------------------------
------------------------------------------------------------
------------------------------------------------------------
------------------------------------------------------------
------------------------------------------------------------
------------------------------------------------------------
------------------------------------------------------------
------------------------------------------------------------
------------------------------------------------------------
------------------------------------------------------------
------------------------------------------------------------
------------------------------------------------------------
------------------------------------------------------------
------------------------------------------------------------
------------------------------------------------------------
------------GACGATTCAGACATTCCTCCTTTAGAGGATATGACAGATATCTTACAA
AAGGCTGAGTTGATCAGAGAA---------CATCGGCAAGCTTCACAGGATAAAAACACA
AACCAAAGTAAAGCAAAGAAAAGAGCAAAGGTTACTAAGAAGAATGTTGGGGTGTCCACA
ACTACACCGACTGAGAAGAATGCAGGAGAT------ACTAAAACACAAACCAAACCAGAC
TCCTCTAAAGATGAATCA------------------------------------AAAAAT
GTACAAGTTAAACCCCTTACTAGTTCAAGCCAAGGCATGTTTGGGGGAATGAAGAAAGGC
TTTTTGTTTGGTGGCCCGAGTAAAAAAACTTCAAAAACAAATCAAAAATCCCCACAGACA
AATGTTACAGAAAAGCTGTCTACAGCAACAACTGCTACAAACTCAGTGAAGGAA------
------------------------GATTTACCGTACATTTCCCCGTCTGGGAAGACAGAA
TCTGGTTTGACATTCAATGAAGTGCAGGATGCTATGTCAGAAGCGAAAGGACTTTTAGAC
AATCAAGAGTGGATAACTGACGACTTTTTGAATAAGATTGAGAAGAATGAAACATTGCTA
ACACGATTTAGTGATCCGCAGTTTATGTCAGCTCTACAAGAATTTCAAACAAATCCACAG
GCAGCCATGGCCAAATACAAAGGCAATACAGAAGTTGAGAAGTTTCTAATGGAGTTTTGT
GGAATGTTAGGTGACCATTTCTCAAAACTGGGTGACAGCGAAACAAAAACACCTTCAAAC
AACAATTCAAGTCAACAGGCC---------------------------------------
ACAGCTGTACCAACGGTTTTGAAAAACGCAGCTTCGCAAAAAGAAGAAAAACAATCCCCT
AAAATTGTAGAGATCGATGATAGTGATGAATCATTGCCAGCAACACCTTCTTCTGATAAT
AAGCCA---------------------TATAAAACGTCAAACACGAAAGAAAGAAGTACA
GCATCAATTCAAATA---------------------------------------------
---CATCATCCACAGGAAAAAGCTGATATACAGGAGGTACAT---------------CAT
ATGGAAGATGATGATGTCAAAAATGTTTTGAATGATCCCAAAGTTATGGAAACCTTATTG
GATCCTAAGATCATGGCCTTGATAAAAACACTGAGAGAAGATCCTGAAAAGGCTCAAAAA
TTAATAGACACAGCGGATACAGATTTCAAGAAAAAAATTAAATTGCTGGTTTCAAAAGGT
TTACTGCAGTTTCAAATGAATCAACATAGAGCCAAACCAACAAATGTGCCTTCATTGCTC
CTTCAGGATAATGAAAACGAAGTCCTGTTTCAAACACTGGGGCGTTTATGTGTGACCTTG
GCGACTGGTGTTGTTCAACTTTACCTGGCAGACCAGCCAGACAGAACTCGATGGAATAAA
CGATGTTGTGGGGTAGCATGTTTTGTCAAGGATAATGCTAAACGCTCATTCTTTATCAAG
GTGTTTGACATCAAGAAACAACAAATGCTTTGGGAGCAAGAGTTGTATAACCAATTTGTA
TACAAGACCCCAAGGGAATACTTCCATACCTTTGAAGCCCATAACTCTCAAGCAGGCTTA
AATTTTGCTTCAGAAGATGAGGCGATTAAATTCAGAGAAGCTGTGGAAGGGAAATTGAAT
GAAAGGAGGCAAAAGAAGATGGAGCGTAAA---CAGAAGGTGTCTTCTAACAGAACA---
------AACACAGGACAAAGCCCTGGGTCGGCACCACCAAAGAGG---------CCAAAT
GTGACCCCAAGTCCAGCTCCAGCCACCGTTGACTCTAATCGTCCAGCAACCAACACGGCC
AATGCAAAGAAAGAGAAAGACAAGAAAAAA------GATGCAAAGAAGAAACTTACAAAG
GCTGATATTGGCACCCCCTCCAATTTTGTTCACGTAAGCCATGTTGGATGGGACCCTGAT
AAAGGTTTTGATATGAATAACCTGGAGCCAGATATGCAAACGTTGTTCCAGTCAGTGGGT
ATTAAACCAGAGGATAATGTCGATAAGGAAACATTGGACTTTATTTACGATTTTGTTGAG
AAACAAGGAGGCATGGAAGCGTTTAGCAAGGAATTG------------------------
------------------------------------------------------------
------------------------------------------------------------
------------------------------------------------------------
------------------------------------------------------------
------------------------------------------------------------
------------------------------------------------------------
------------------------------------------------------------
------------------------------------------------------------
------------------------------------------------------------
------------------------------------------------------------
------------------------------------------------------------
------------------------------------------------------------
------------------------------------------------------------
------------------------------------------------------------
------------------------------------------AGGTCGTCTGTTCAATTA
TTCACCATCAAGCGAGTAGAGGTTCTTACAATTCTTCAATTATTCAACATGATTCTATGG
ATTATGGACGTTCACTTCAAGTTCATGCCCGTCGCCATTCTTCCCGCATTGATGATCTTC
ATTGGTTTACTGGGCGGTGCTTCATATGTGAATATATTCTATGCTCTTCTCCACGACGAC
AAATTTCCAACAAAGGACCGGGAGTTGTGTGTCAACCTTGTCGGGTTATTTATCAATTTG
GGTATTCTTCTTGGAACGGGATTGGACGTTTCTGGAATGCGTAAGCCGTACAAAGGAAGA
CAAGATGTATTTGACGTGAAAGACTTGGTGACCCTTGAACCTTATGGTCAGTTCAACGCT
TGGTTTGAAGATGCAAAGGCAACCCCTGGCATCATGGAGGCTAATGCTATGGCCCTGGCT
ACTGCAAACAATGAAGGCGTCCCATCGGTACGGATGGTGTTGATGAAAGGAGTGTCTAAG
GACGGCATTGATTTTTATACAAACTACAACAGTAGAAAGGCACAGGAATTGGATGAGAAT
TCATTTGTGTCTCTACTATTCTGGTGGTCAGTTCAAAGTAGACAGGTACGTATAGAAGGC
AAGGTCCACAAACTGTCAGTGGAACATTCCAGTAGCTACTTCCATTCCCGTCCCCGTTCT
AGTCAGATTGGTGCTTGTGTCAGTGAGAAA---CAGAGTTCAGCTATTCCCTCCAGAGAC
GTTTTAGACAAGAGGAAAGAAAAACTAGAAACAGAATTCAGTGACGAATCAATAGAGATT
CCTAAACCTGATTACTGGGGTGGTTTCAGAGTCGTTCCACACAGGTTTGAGTTTTGGCAA
GGGCAGACAAATCGTATTCATGACCGCATCATCTTCCGAAAACTATATGAAGGGGAGGTA
ATTGACCCAACTGTCACATTTCACGGCCTGGAAGGATGGGTGTATGAAAGACTGCAACCA
------------------------------------------------------------
------------------------------------------------------------
------------------------------------------------------------
------------------------------------------------------------
------------------------------------------------------------
------------------------------------------------------------
------------------------------------------------------------
------------------------------------------------------------
------------------------------------------------------------
------------------------------------------------------------
------------------------------------------------------------
------------------------------------------------------------
------TGTGGAAAAAATGGACAGTATGAAGCCCTTTACCACAAAGTACCAATTCTATGT
TTTCCTTTGTGGGCCGATCAACATTACAACGCCGAACGGGTTAAAAGTAAAGGTTTTGGG
CTTAAAGCAGATCTTCGATTTGTAACAGTTGAAGAATTGACTCAAATGGTTAATCAGATA
TTACAAAATGAGACATTC------------------------------------------
------------------------------------------------------------
------------------------------------------------------------
------------------------------------------------------------
------------------------------------------------------------
------------------------------------------------------------
------------------------------------------------------------
------------------------------------------------------------
------------------------------------------------------------
---------------AAGCTGACCTTTGGTATAGTCGCGGCTAACATAGCCGTTTGGTTA
TTATGGAAGGTGCCACGTATACAACCTCGAATGATTAGTTATTTCTCTTCTGCAGCAGCA
CATCCCAGACTATCAATGATTCTCAGCAGTTTCAGTCACATCAGCTTTTTTCATATGGCA
ATTAACATGTATGTTCTCCTTTCCTTTGCCCCGGTGGCTGCAAAAACATTTGGTCACGAA
CAGTTCTCAGCTTTTTATATCAGTGCAGGCACAGTATCAGCATTTGCCAGTATAGTTTGT
CAAAAGCTTTTAAAACGTCCACTTGCCATCTCTGTCGGTGCTTCGGGTGCTATCATGGGA
TTGCTAGGAGTGACTGGGATTGTCTACCCTAATGCACAGCTGCAAATTGCCTTCATCTCC
GAGATATTTCCACATTCATTTTCAGCGGAATCCGGTATCAAAGCGATTGTCCTATTTGAC
TTAATAGGATTGTTTATGGGTTGGAGAGTACTTGACCATGCCGGACATTTAGGAGGAATG
CTATTTGGAATATTGTATGCAAAATATGGAAGCCAGTACCTGTGGGGCAAACGAGATTCT
GTGGTCAAGGTGTGGCATCGGTATCGAGGAAAGCCG------------------------
------------------------------------------------------------
------------------------------------------------------------
------------------------------------------------------------
------------------------------------------------------------
------------------------------------------------------------
------------------------------------------------------------
------------------------------------------------------------
------------------------------------------------------------
------------------------------------------------------------
------------------------------------------------------------
------------------------------------------------------------
------------------------------------------------------------
------------------------------------------------------------
------------------------------------------------------------
------------------------------------------------------------
------------------------ACAAAGCCTATACCATTTGCTGTTGAACAACACAGC
AAGGATATGCTCCAGAAAAAGGAGCAGAAAATACAACAGATATTGGAAGAGGAGAAAAAG
GCACGAGAATTCCATGCCACCCTGATGCCTAGTGGCAGTCCAGATGAGTTGCCCCGAAAA
ATACAGCATCCTGCTACTGAGGCTGAACCCTTTCACCTGAAAGTGGACCACAGGGGAGAG
AGTTACCAGAAAGAACTCAAGTCAAAG---ATGGAGGAGGAAAAGAAAAATTTGAAGGCG
ATGAGACACTTCCAAGCAACATCTAGCGCAGTCACCTTCAAAGCCCCATTTGTTCCGGAC
AAATGTAGCAAGCCA---------------------------------------------
------------------------------------------------------------
------------------------------------------------------------
------------------------------------------------------------
------------------------------------------------------------
---------------CATCACGGATCCAAGGATGATATTCATGGAGGTGTTGTGATGGGA
GTGCCCAATCATTTTTGTGATGACGGACAGAATTTCACTTACATTGATTGGAACATAAAT
TCAACAAAGGAATACACATGTTATGACGAT---------------ATCGATTTGGATATA
TTAAGGGATAGTTATCAAACATGTGAGAAAACGGCTAAACGACCAATTCACAAGTGCTAT
CCACAGACAATTGAGTATACC---GAAATTCCCACAAGTGGTTCTCATCGACCTCTATGG
CCTAGATATGGAGAGTACACTTACCTACCGCCTCAAAGATGGGTGCACTCATTAGAGCAT
GGTACAGCTGTCTTCTTGTACAATCCATGTGCCGATCCTGACCAAATTAGCAAGTTCAAG
GCTGTTGCCAGGAATTGTTTGAGACGGCATATCATTACACCATCCAAAAGAATCCCAGCC
CCTCACATGTTTGCCATTGCTACATGGAAATGTAAACTAGTCATGACTCATCCCGACGTG
TCTGAAATGGTCCATTTTATCAGGGCCCGTGCACTCCAAGCCCCAGAGAATGGTGCTACG
TCTGATGGTCAGTACAGTCGAGCTTTGATCAAACCAGCCAAGTTGGTCAGCGACATCCAC
GAGTCCGACATTTGTCCA---------------GAGTGTGAACCATTTGATGTCTATAAG
AAACAGCAAATTGATGATGTCATCATACAAGAGCTTGATGATGCTATCCTCAAAGTTGCC
AGGGTCAGAAAATATGAAGTTACAAAATGTGTCAAGGAAGCTGCTTCAATTGCATCCAAC
TCTGTGAAATATTATAGT------------------------------------------
------------------------------------------------------------
------------------------------------------------------------
------------------------------------------------------------
------------------------------------------------------------
------------------------------------------------------------
---------------------------------------------------GTGGAAGCA
GCTTTAGCCCGATCTGCCCAACTGCTAGAGAAAGTCACCAAAGATGAAATCCAAACAGCT
CTGTCAGACTTCAGTCTTTCCACGCAGCTCCTCCTGGCGGATGCAGGAAGTAGCTATTCA
AACAGCTCTAAATCATCCAGTTTATCCGAAAGATATAATAGGCATATTAGAAGTAGGTCA
GTCCCTCCTCCCTCTGACTGTGATAGCGACTTGAAGAGTTTTGACACGTTAGCGTTGCTG
ACAGGAAAACCACACACTCGACACAAAGCAGCTAGTCATAACAAAGGAAATGTATTAAGT
GCTAAGATTTTCCCAGACTCTGCCATTTTATCATCATCAACAGGCAGTCTTTCCTATGAT
GGCTTGGATGGGGATAGGTCTTGGGAGAAACATACCAACAATTTTAAATCTCCTGTACCA
GTTGGTGGCCTTGACCTCTCAGGGAAAGTTGATCATTCTGGTGACAATGCTATAAAG---
---AATTCCGGATTGTCAGGAGGAAATCAACCAGGAAGTATGGAAACTTTA---------
------------------------------------------------------------
------------------------------------------------------------
------------------------------------------------------------
------------------------------------------------------------
------------------------------------------------------------
------------------------------------------------------------
------------------------------------------------------------
------------------------------------------------------------
------------------------------------------------------------
------------------------------------------------------------
------------------------------------------------------------
------------------------------------------------------------
------------------------------------------------------------
------------------------------------------------------------
------------------------------------------------------------
------------------------------------------------------------
------------------------------------------------------------
------------------------------------------------------------
------------------------------------------------------------
------------------------------------------------------------
------------------------------------------------------------
------------------------------------------------------------
------------------------------------------------------------
------------------------------------------------------------
------------------------------------------------------------
------------------------------------------------------------
------------------------------------------------------------
------------------------------------------------------------
------------------------------------------------------------
------------------------------------------------------------
------------------------------------------------------------
------------------------------------------------------------
------------------------------------------------------------
------------------------------------------------------------
------------------------------------------------------------
------------------------------------------------------------
------------------------------------------------------------
------------------------------------------------------------
------------------------------------------------------------
------------------------------------------------------------
------------------------------------------------------------
------------------------------------------------------------
------------------------------------------------------------
------------------------------------------------------------
------------------------------------------------------------
------------------------------------------------------------
---------------------------------------------------------ATG
CATTTACCCGCAGATTTGAGCGGTTTTACGCCGTTTCAAGATTACAGCATGTCTGAACTG
GGAGCGGCCCCGGGCGATCGTCCGCTGACCTGTGTCCTGAATGACCACCCTGGTGAACTT
GTGAAAACTGGGAGCCCAAATTTCTTATGTTCTGTTCTACCATCCCATTGGAGATCCAAC
AAAACATTGCCGGTCCCATTCAAAGTGGTTGCACTAAGTGATACCAAAGATGGGACTAAA
GTTATAATCAGCGCTGGCAACGATGAAAACTTCAGTTCGGAACTTCGGAACAATACG---
------------------------------------------------------------
------------------------------------------------------------
------------------------------------------------------------
------------------------------------------------------------
------------------------------------------------------------
------------------------------------------------------------
------------------------------------------------------------
------------------------------------------------------------
---------------------------------CGCTTTATGCATCTTTATTTCAAGGAT
CTTCCTCATCCAGTTTATATGCAGAAATCTATCAAGGAGCTCGGTATAGGAACATATGAA
AATGTCATTACTGCAACCCTTGATATGACTTTGATACAGGTGCTGAATTTGTTCTGCGAT
CATAGGATTTCCGCATTACCTGTTGTCGAC------------------------------
------------------------------------------------------------
------------------------------------------------------------
------------------------------------------------------------
------------------------------------------------------------
------------------------------------------------------------
------------------------------------------------------------
------------------------------------------------------------
------------------------------------------------------------
------------------------------------------------------------
---------------------------------------AGAAAGTTTTCTACTGCCGTT
AATTTCACATCAGAAGAAAGAAAGAGGAAGAGGGAAGATGTCACCAGCAGCCTGACAGCA
TCCTCAACACTAGACCTGGGAAATACTTTCAATGATTTAGTTGTACCAGAATATTTGCCT
ATTGGAATCAAACTACTCAAGAAGATGGGCTGGAGGGAAGGTCAAGGCCTTGGACCAAGA
GTCAAAACAAAGAAGAAAAAGAAGTCTGAAGTTCTATCTACTGCAACAACCAGGATTTAC
GGATGTGCTCCTCCTCCTCCTTCCTCTTCCAACTCTGACTCGGATGACTTCCTTCCATCG
AATATGGCGGATATCACCTTTGCCCCCAGTGATGTCACTCCATTGTCACTCTCTGCCAAG
AATGATGTCAAAGGTCTTGGTTACAGAGGGTTAGATTCATCTCTGGCTCTACCGACAGCT
CATGTCAATTTATTTAGTGAACCCGTTAGAGTGAAAGGCCGGGGGAAATCTATAAAGGGA
CAGGCATTTGGGGTAGGAGCCTTAGAGGATGATGATGATGACATTTACGGTACTGATAGT
ATTTCAAACTACAACACAACGTTAAAGGATGAAGATGATGACAACGATAACCATTTTGGA
TGGACAGCTCCAAGGTCACATGGTAAACAAAAAGTTCCAGTGTCATACGTTGGGAAACTT
CTAGAAGGCTTTACTCTCTCTTCAAAACCATTGAAACCTGCAAAGCGGTTTCCTACCCCT
ACCTTACCAGCCAACTTTAAACCATTTCATTGGGCAAGAAGAAAAAAG------------
---------AAGAATGGAGAAGCAACTGGAATGAACGCAGTAGATCGTGGCTTGTTGTTA
GGAGAGACGCCTATAATGGAATCAGTGTTTGACCTTGTACCAGCTGCTGACAAGAACCGT
GTGGCTGCAACACAGGAAGCCATTAAAATGAGCCAGTCATTG------------------
CAATTAAAACAATCTACTCAG------------------------------ACACAACCA
GAAGTTGTTCAAAAGGAAACAGAGAAGCAGAAATCAGTTGGTCCATCCTTTGTATCTAAA
TTCACTCCTGCTGCAGTTGATTCTGAAGACATTCCAACCACACGACCTGCAGGA------
---------------CTCACTACGCCCTTTGCCCTTCGACCCTTCCATAAAGACCCTACG
AAACAGGAACGGTTTGATAGGTACTTGGCCAATGTTCAGAAACGTGTACCAGATCCATAT
ACATCTGTGTCTACTAAGGATATGACCGAATGGGAGAAATCAAGGGAGAAGGAGGAGTTC
AGCCGATCGGCCAAGTTGTATCGGCCAATGTCAGCCATGATGGCCTCACGGTTCGTCACA
GGTGCTATGCTGGATGACAAGATGGATGAAAGTGATACAAAAGTCAAGGATGTGGCTACA
GATGAGTGCAAAGCAGTGGAGATGCGAATGTTTGGCAAGTTGACGCACCAGGAAGTAGAA
TGGCATCCAGACAAATTAGTCTGCAAACGATTCAATGTTCCCAACCCATACCCCGGGTCA
GACATAGTTGGTCTTCCGAATGTCAAAAGGGACAAGTTTTCTGTCTTCAACTTTCTCAGC
ATTGGGGATTTCAGACCT---GATCATCCGCTACCTAACCATGGGTCCGGTAAAGAGAAG
GAGAAAGAGATTGAGTCACCAAAACATGATGCTGATTTCCCTGTC------AAGAAAAAG
GCAACTTTATCATCTATATTTAAAGTATTGGATGACCCAGATTTTCATCAG---------
---AAACCAGACGCATCATCAACCATCTCACAAACACAAAAGAAACAGGAAATGTTAGTA
CATGAAGAAGATGATGATAAAGGGGAGGAGGAAGATGCT---GGTGTTGATTTATTCCGA
GCCATTTTCAAGAATTCTGACTCGGAAGATTCTGATGAC------GACCGGCCTGAAGTA
ATGTCTGATGTGTCAATGGATAGAGGGAATGAGGAAGATGAAGATAGACAGAAGGAG---
------------------------------GATGGAAGGGATGAACACAAAGACATGGAG
GTACAGATAAAGTCTGATGATGATTCAGACAAA---------GCTGAAAAGGAATGTAGT
CCAAAACATGATATGGGAGATCACCATAGTAAAATACAAACACCGCCTTCCCCTCCCCAC
CGTTCCCATGCAGAAAACAGTCGGCGGTCTCGTTGGGAAAACCAACCCAAGTCAATATTT
GGTGTGTTAGATCAACTTGACACC---------------------------------AAT
CCTACTATGATGGCAGCCCCTCCACCAGACGAA---ACAGATGAATATGGCCCCACCCTT
CCCCCTCCCCCATCCTCTTCCCACACAGACTCC---------ACCTTACAAAAAGGCAGC
ACATCCTCAACTGATAAACGGAAAGAGACTCGGTTCGAAGATAGTGAAAGAGATAGAAGA
AGAAAGGAGAAAAAGAAAAAGTCCAGACACAAAAAGAGCAAGAAAGAGAAGAAACAGAAA
AAAAAATCGTCAAAGTCAAAGAAATCAAGGCATGAAAGCTCTGGAAGTGAAGCAGACACG
GAAAGTAGTGAA------------------------------------------------
------------------------------------------------------------
------------------------------------------------------------
------------------------------------------------------------
------------------------------------------------------------
------------------------------------------------GAGCGTCATGGA
GATTTGGTCATCCTTCCAGTATCCTGCTTTACATCCATTGAGTGGAAGAAAACAGGTCCA
GATTTGTTGAAATGTATTAGTAACACACTTCGTTGTCAGCGCATTGCTCAACACAGTTGT
GTCGCTAATGATGGCTACAGGTCCCCACAAGTCTCTATGTTACTGGGAAATGATGGCAAT
GTAATTCATATTGATAACGGAATCAAGTACAGTTTTGATGTGACCAAGTGTATGTTTAGT
TCTGGTAACATTACCGAAAAGTTACGTGTTGCCAGCTGGGATTGCTCTAATGAAATTATT
GTTGACCTCTATGCAGGCATTGGCTATTTCACCCTTCCCTACTTGGTTCATGCTAAAGCC
AGTCATGTTCATGCATGTGAGTGGAACCCTGACGCTGTAACTGCCTTGAAAAACAACTTG
GTGCTGAATGGTGTTGAACATAGATGTACTGTACATCCTGGGGATAATAGAAAGTTGCAG
------------------------------------------------------------
------------------------------------------------------------
------------------------------------------------------------
------------------------------------------------------------
------------------------------------------------------------
------------------------------------------------------------
------------------------------------------------------------
------------------------------------------------------------
------------------------------------------------------------
------------------------------------------------------------
------------------------------------------------------------
------------------------------------------------------------
------------------------------------------------------------
------------------------------------------------------------
------------------------------------------------------------
------------------------------------------------------------
------------------------------------------------------------
------------------------------------------------------------
------------------------------------------------------------
------------------------------------------------------------
------------------------------------------------------------
------------------------------------------------------------
---GAAGCTGGTCACATGATATTGAAACAAGAACAAGCCTTGGGTAGAGAATTTTACATC
AATGGGATACGGTTTCCACATTATGTCATTCGACAATGGGATGATTTTCATTCCAATAAG
GAGAAAGAAAAGCAAGATAAGGTAAAAGCAAGAGCAAAACAAACCCAAGAAGAGATGATG
TTTGGAAGTAGATCGGTACTAACCACCCCAGGCAAGAGAAAACAAGGGGCTGCAACAACC
CCAATGAGAACACCTCTGAAAGCCAGACGGCTTAACAGTACAATAAAAACCCCTAACACT
ACAGGTCGTTTATTACCAACTAGCAAGGTTCAACACAGTACCATGTTTCATTCGTTA---
------CATGCTAAGACACCAATA---TCAACGAACAAGAGGCGTCGTTCCAGGCGCTTA
TTGCAGAAAGCGATTGAAGACCAAAGAACCTCGGGCAAT---AAACGCCGTTCACGTGAT
ATCTTCTCCCACACAACAGTCAGTAGT---GATCACCATTCGTCATCACTTGCGTCGGCT
GGATCATACAACGAATTCACGAATGGCCTTTACAAGTCAAACTGTCGTAGTAGTGTTGTC
------------------------------------------------------------
------------------------------------------------------------
------------------------------------------------------------
------------------------------------------------------------
------------------------------------------------------------
------------------------------------------------------------
------------------------------------------------------------
------------------------------------------------------------
------------------------------------------------------------
------------------------------------------------------------
------------------------------------------------------------
------------------------------------------------------------
------------------------------------------------------------
---------------------------------ATGGTTGGGTTTATCGTTCAAAGTTCT
AGTCTTAACTCTTTCGGATCAATCTGCTACTGTGGAATCGTTCTCGGAATCCACACTTAT
GCTTGTTACAAAGATATCACCCGTTATCAAGAAGCACAAGACAGAGCCTGGCCTAGCAAT
GGCGCCGAGCCTCCGACAGAAGTGTCCCTTCTTCTTGCATGGACAATCATATCTTTACTG
ATCATGCCTTTGTTTTGTGTCACGGCGTTCGTCAAAGTTGGAAATTTAGCGAATGATGGA
GTAAAACTTGGTCGGGATCAAGAGGAAAGACCATCAGTTGAGAATGATGAGTCTAAAAAT
GAAAAACATGAACACATTGTTAGTAAAATGCGGTATCTTTGGAAGCATTTTTGTCCTGTG
GCACAAACGTTGCATCTTTTGGCAGCTTTTCTTCTTTTGCTACCTGAGGTTCTTCTAACT
GCTCCAGATATATCCTGGGAGAGTGAGTTGGACTTCTTGTTCCCCGCAGAAAGATCAACG
CTAAGCCACATTCGGAGCAGCGTTAATCTAACCACCCATCCAAACGCTACCACATTTGAT
CTTTCTGCTACCCTGTCAGCTTCTAAAGGATGGGGAGACCGTGTCAGTGTCAGCATCGCC
TTCGTTCATCTCTGCATCGCCCTCGTCTGCTTTCTCGTACGTTATGCCTCAGTATTCTGG
TACACCAACAAGGCCCTTACACTAATCATTGCATTCCAGCTTCTTTCAGTAGTCATCAAT
TCCATATTCGGATTCAACAGTTTCGCAACTTTGTACTGCATTTGTCATAATCAAAAATTG
TTTCGAAATATTCATCTTTCAGTTGCCTGCAGCGTTGATTTAACGTTGTATCTCTTCAGC
GGAGCAATTCTTCTTTTATCAACAATTACACTGTTTGAGTACGGTTCCCACTATTTTCAC
GAAAAATCTAAAATAATCGAACGTAACCATGCAACGGATACTTTCATGAGAAGAACTGTT
ATAGTCAACAGTGGCTGTCAAGGATTTATACCCCATTCGTGTGCTATGGGGGCATTGGTT
TTATATGTGATATTCAAAGGACCTTTAATTTATGATATGATCCATCTAATGAGGGTAACG
AGTGACCAGTTAATGCTGTCTTCTGTCATTTGTGAGGTGTGTTATATGGTCACCTGGGTA
ACACTATGGTTTGGATTAACTATTAAACAAAAGTGGAGGTTTAGAATCTTAGACTATGTA
ACTTTGAGGAGCACGGCACGCGCCCAAACAAGTGTGAACAGACGATATAGTGAACATCGG
GATTCTTCTATACCCATGGATTACCGAAATAGCTTACGTAACAAATGTGGAGAATATTAT
GATTCACATTCTCCCTCGACTGTGGGTGATGTTGACCTTCCAACACTCATGTCTTCCTTT
AGAGATAGAGTTAGAGAATCATCTTTAGCTGCCAGTAATTTTAAAGAGAATGAAAGACAA
ATTTTGGAACATTACCATACTTATTCTGATGCAGCATCCAAAAGACTCTCAACCCCCTTT
TTTGATGTCCCAGGTGAAAAACTGGCACGGAATTTACTTGGACAGCACCTTGTTCGAGCT
GTTGGAACGCAACAAATTAAAGGGAAGATTGTTGAAACAGAGGCATACCTAGGTGCGGAT
GACAAAGCAGCTCACAGTTATAAAGGCAAAAGAACACCTCGTAATGAAGCAATGTTTAAG
CCAGCTGGTACCTCCTATGTCTACAATATCTATGGGATGTATTGTTGTCTGAACATATCC
AGCCAAGGCGATGGTGCTGCTGTCCTG---------------------------------
------------------------------------------------------------
------------------------------------------------------------
------------------------------------------------------------
------------------------------------------------------------
------------------------------------------------------------
---------------------------------TTTATTTGTTACTACACAAACTGGGCC
CAATACAGACCTGGTGGGGGTAAATACGTCCCCAGTGACATCGACGCATCCCTGTGTACT
CATTTCCATTACGCTTTTGCTAAGTTTAACTCAAACCATACCATTGCTGCTTATGAATGG
AACGATGAGAGCACACCTTGGATGGTCGGCATGTTCGTGAAATTCAACAATCTAAAGAAA
ACGCACCCTACGTTGAAGACAATGTTGACTGTCGGAGGTTGGAACTTGGGTTCGGGTCCC
TTCTCCAGCATGGTATCAACGTCAGCTAACAGACAAGTCTTTATTCATAGTGCAATTGCA
TTTGTAAGGAAATGGAACTTTGACGGTCTGGACATCGATTGGGAGTATCCGGGAGCTAGA
GGCAGCCCTGCAGGCGACAGAGAGAAATTCACACTTCTTGTGCAGGAAACCATGGCGGCA
TTTAAAGAAGAAGCGGAAAGAACCAATAAACCTCGTCTTTTACTGTCTGCCGCAGTGGCC
GCCGGCAAAGACGTCATTGATGCTGCTTATGAAGTCGATAAGGTTGCCCAGGCGTTGGAC
TACATAATGCTGATGTCTTACGATTACTTTGGGGCATGGAATCCTTACACGGGTCTTGTC
AGTCCTCTGTACCCACCCAAGGGCGCAACT---GGAATCGACAAAATCTTCAATGTTCAA
TATTCTGTTAACTACTGGGTAACCAAAGGCTGTCCAAAAAATAAACTGGTTGTCGGTGTA
ATTTCCTACGGCCGTTCTTTCACTCTAACAAATACATCAAATACAGGACTTAAGGCACCA
ACTAACGGAGCTGGTTCAGCCGGCACATACACGAGGGAGGCAGGATTCTTGGCTTATTAT
GAGGTGTGCAAGATGATCCAAAAAGGAGCCAAAATTGTTCGTCTTGGAGATGAGAAAGTT
CCTTATTTGGTTCTAGGAAACCAATGGGTGACGTATGAGGATCAAACTAGCCTTGCAATT
AAGGCTGATTACATCAATTCTGGTGGTTTTGCTGGGGCTGGTATATGGACGTCAGCCCTT
GATGACTTCAAGGGAACATTTTGTGGACAAGGACCCTATCCTATGATGAAGGTTTTCTCC
------------------------------------------------------------
------------------------------------------------------------
------------------------------------------------------------
------------------------------------------------------------
------------------------------------------------------------
------------------------------------------------------------
------------------------------------------------------------
------------------------------------------------------------
------------------------------------------------------------
------------------------------------------------------------
------------------------------------------------------------
------------------------------------------------------------
------------------------------------------------------------
------------------------------------------------------------
------------------------------------------------------------
------------------------------------------------------------
------------------------------------------------------------
------------------------------------------------------------
------------------------------------------------------------
------------------------------------------------------------
------------------------------------------------------------
------------------------------------------------------------
------------------------------------------------------------
------------------------------------------------------------
------------------------------------------------------------
------------------------------------------------------------
------------------------------------------------------------
------------------------------------------------------------
------------------------------------------------------------
------------------------------------------------AGCCCTATGAAA
GAATGTGGATAT------------------------------------------------
---------------------ATGGTCGGTAAATGGCATCTTGGATTCTATAAAGAAAAA
TACTTACCCAAAAGGGGTTTTGAGAATTATTACGATCATAAACGTGGGTGCCATAAGCTA
TATCCACTGCAAGTCCCCAGTAAATACACCAAAGCAGGAATGGTTTCAGCAATGGATGAA
GGAGTTAACAATTTGACCAGAGCTTTGATGGACACTGGCTTGTGGGATAACACCGTCTTT
GTTTTCTCTACTGATAATGGAGGTCAAATCCTTGATGGAGGAAACAACTATCCACTACGT
GGTTGGAAAGCATCTTTGTGGGAAGGGGGTTTCCACGGTGTCGGCTTTGTGACAGGACCT
TTGGTGAAAAACCGTGGCACAGTCAATAAAGAACTGATTCATGTTTCTGACTGGTATCCA
ACATTGGTTAAATTAGCGGGAGGAAGCTTAAATGGAACTAAACCATTAGATGGCTATGAC
CAATGGGACACTATCAGTTCTGGTACTCCAAGCAAGCGTAAAGTCTTGCTTCACAACATT
GACATCTTGTTCAAAAAGAAAGGAGTTCGGATGTACAAGGATACATTTGATACACGTATC
AGAGCGGCTGTCAGGGTTGGAGACATGAAATTAATTACTGGAGACCCTGGGAACGGTTCA
TGGATTCTCCCTCCACACTTCCAGCCAGAATATCAAGAAGCAGACCAAAAGAATGTGTGG
CTATTCAACATCACAGCTGACCCAAATGAACATAACGATCTGTCCGATAGTAATCCTGAC
GCTGTCAAAGAACTGCTAACCTATCTGGAGGCCTTCAGCAAAACTGCTGTTCCTCCTCGG
TACCCAAAAAATGATAGGAAAAGTAATCCAGCCCTCCATGGAAATGTATGGGGGCCTTGG
------------------------------------------------------------
------------------------------------------------------------
------------------------------------AATAATATAATTGTAAATGACATA
GAACAGCCAGTATTGGCAACTGTTCCCGACGATGATTTTGTATATGAAAAGGGGAGGAAT
CTAACCATTACCCTCATTCAGCCTAGAGGCAGCTTTTTATCGCACGAAACAACAAGTAAA
GAATTAGTTATCTTGGAT------------ACAAAAAACAAAAATGGGATAAATTCAACC
GACTGGAGTTTGAGTTCTGTGTTAGAAGAAACGAAATTTCTGGAAGAGAAGGAAACTCAA
ATTGAGTTAAACACTGCGGCCATTACATTTTCAGGATTATTGATGATATCTTCGGCAAGA
AATGAAAATTCAGATTTGATTATGAGAATCGAACGCGAGATGATCGTCATTGTCAGGCCG
TTCACTCAGCGAGGACCATTCCCTCGCGGAAAACTTGCGATTCGCAATTCCCCTCCTGAA
TCACGTCTGGTCGACAAAGATCTTTACTTGAATGAATACTGTGGTGAAGCCTGCCATGTT
GATTGCAGTTTTTTCGGAATTGATATAAAACGGGTCAAAATGTTTAAA---ATCAACGGA
ATTTCACACCGTGTTCCGTCTAAGGATAACAGTGTCGACCAAACTTATAAGCAAATATGG
CACCTTTTTACCCCCAAACATAACGACATCTTCCCTTTTAACATTTCATGTGTTGCTATG
AATAAAAACAAAGTGAAGCGTGTTATCAATACTCAAATAAACAGGATAGATGAGGTCAAG
ATCATTGAAGAGTCGTCTGATGCTAAGAGCCTTGGAAATGGTACGGTGGAAGCTGTTTGC
ACGGCGCAAGGAATGCCGAGACCTTCTGTT------------------------------
------------------------------------------------------------
------------------------------------------------------------
------------------------------------------------------------
------------------------------------------------------------
------------------------------------------------------------
---------GCAGAGTACCTGAAAGTCAAGCCTGCTTTAGCCAAGGAGATCATGCACAAT
TTTCTTGCAAGATTTCCTGCTATTGAAAAATTCACCAAGAAATGTTGTGCCTATGCCAAA
GAGTATGGATATACCGAGACTATTTGTGGCAGACGACGCTATTTCCCCTACATCAATAGT
ACTTCTCCAGCTTTACGATCTCAAGCACAACGACAGGCTGTGAACTTTTGTGTTCAAGGA
TCAGCTGCAGAC------------------------------------------------
------------------------------------------------------------
------------------------------------------------------------
------------------------------------------------------------
------------------------------------------------------------
------------------------------------------------------------
------------------------------------------------------------
------------------------------------------------------------
------------------------------------------------------------
------------------------------------------------------------
------------------------------------------------------------
------------------------------------------------------------
------------------------------------------------------------
------------------ATTGACAGACTTAAACGTATCACGCAGGGATGCAAGCGTCTG
TCATCTGTTGATGGTCGTGCTGCCTCCTTAGAACTATTGGAACCTCCACCCCCTGCTCCT
CCAATGGCTCGCTGGTCAGGGGAAATCACTGCTATCCCAATGGTTGAAGCTGATGCTTCT
CGTAGTGATATCGATCCTGACATGCTTGCTGCACTTGAGACCGTGATGGATGAACTGGTT
GATGAGGTTACCCTGGGATTGTGTTTTGAGATTGACAGATCTTGCAAGATTGGCTTCTTT
TTATTGGACGCAGGAGATGATGCATCTGAGACAGAATATGCCGTGATAGAAAGACCCGGT
GTGGACGTCCTCGGCCAGATCCCTTCCAAGAAAAACTTTGAGTGTGTGTGTCCTAACTGT
CAGAGGCACTTGGCTGCTTCAAGGTTTGCCCCTCACTTGGAGAAATGTATGGGAATGGGA
AGGAACTCTTCTCGTATCGCAAGTCGGCGAATTGCCAACAATCAAAAACACGGCAGTGAT
GAAAGTGGGCAGGACGATGAAAATGACAATGACTGGAATTATGCACCCGATTCTAAACGC
TTACGAAAATTAAAGAAAGACAAAATGTCTGGTTCGCCCAGAAACCGGCGGCTTGCCAAG
CTA---------------------------------------------------------
------------------------------------------------------------
------------------------------------------------------------
------------------------------------------------------------
------------------------------------------------------------
------------------------------------------------------------
------------------------------------------------------------
------------------------------------------------------------
------------------------------------------------------------
------------------------------------------------------------
---------------------------------------------------TCATGCTAT
ATATCAAGAAACATTTACATCAAGAAATACAGACTGCATGCTGCCTTCAGCGATGAAGAC
CAGTTTTATCAAGATTTTAGACAAATTCTCCGAATGAAAGGTTGTTCAACTGAAAAGCAA
TATCAAGATGTATTGCAAGAGATAAAGAATGAAGTGTGTAGAAGGAGAAGCTATCACCGT
GATGCTGAAGACAGAAGACTCCTGATTTCCAACACCTACAAGCCCCTTCATTCAAATATC
TGGCACTTTGACAATTTATTTGTTGATGAAAGACTGAGGAAGATGGCCGGATCTATA---
CAGAGTCGGAATAGAGACGAAGCACAGGAAGTCATCGTTCAAAACAATGGAGAAATACTT
GGTGACTATTTGTACAGAATCCCGGTGTTCTCCCCTGCATTCTGTGAGAAACTGGTGGAA
GAGTTACAGAACTTTGAAGACAGTTCCAGTCCTAAGGGACGGCCAAATACCATGTCACAT
TATGGGGTATCATTGGATGAAATGGGTCTCTCCCCTAGCTTGTTAACTCCGCTGATGGAA
ATCTACATACAGCCGCTTACAGACGCATTATTCTGCAAATGGTGTCCTGAGAAACTGGAT
TCCTTCCGAGCTTTTTCAGTTTTGTATAGCAGTGACAAAGATAAAGAACTCAGTTTGCAT
TATGATAACGCTGAAATTACGTTAAACGTTTGTTTGACGTCACAGTTTGATGGTGGAGAA
CTGGAGTTT---AGACAGTTTTGGGATGAGCCGGATATGGAACTCCAGAATAGA------
---GTCGTTCAACACAAGATAGGAACAGGAATCCTTCATTTAGGTAGACACATGCATCAA
GCTTTTCCAATCAAGGGAGGCACACGGTGTAACTTGATTATATGGATGAGAAGCTCCAAA
GTCCGGAACAAGTTATGCGTGATGTGTGGTTCAAAGCCTGACCTTCAACCAGTTCCATTT
GCAGGAGACGGATTTACG------------------------------------------
------------------------------------------------------------
------------------------------------------------------------
------------------------------------------------------------
------------------------------------------------------------
------------------------------------------------------------
------------------------------------------------------------
------------------------------------------------------------
------------------------------------------------------------
------------------------------------------------------------
------------------------------------------------------------
------------------------------------------------------------
------------------------------------------------------------
------------------------------------------------------------
------------------------------------------------------------
------------------------------------------------------------
------------------------------------------------------------
------------------------------------------------------------
------------------------------------------------------------
------------------------------------------------------------
------------------------------------------------------------
------------------------------------------------------------
------------------------------------------------------------
------------------------------------------------------------
------------------------------------------ATTGAGAAGACGTGGGAC
AACAAGCCCATTAATCATGACCCGGTCAAGATTGCACTCAGTGATGACAAATGTGGAAAC
CTGAAACTTAATGTAAAGGCACCATTCTTCAACAGCCCTGCCAAACCCGATGGCCCACCT
GGTCAACCCTTTCCACAACTCTGGGATTATGAAGTTGTGGAGGCATTTTTTCTGAACGAC
AATGACCAATACTTGGAGGTGGAACTCAGTCCGCATGGACAACATTTGGTACTTATGTTG
AACGGAAGAAGGAAGATGATCAAGCAACTTTTACCCCTCACCTTTACTCCCTCAATTAAT
GGAGATATTTGGACAGGGGAGGCAATCATTCCCCTGGGTTATCTTCCATCAGCCGTGACC
AAATTCAACGCCTACGCCATCCATGGTGAGGGACCAGACAGACAATATGAATCATTGTAC
CCTGTA---------AAA---------GACGGAATGGAACCTGATTTTCATCGTTTGGAG
CAATTCAAATCTTTGGATATGAGTTCAATAATAAGTGACTATGATTCAACAAAAGTCTCA
AGTATTTGGAAA------------------------------------------------
------------------------------------------------------------
------------------------------------------------------------
------------------------------------------------------------
------------------------------------------------------------
------------------------------------------------------------
------------------------------------------------------------
------------------------------------------------------------
------------------------------------------------------------
------------------------------------------------------------
------------------------------------------------------------
------------------------------------------------------------
------------------------------------------------------------
------------------------------------------------------------
------------------------------------------------------------
------------------------------------------------------------
------------------------------------------------------------
------------------------------------------------------------
------------------------------------------------------------
------------------------------------------------CAACCCAGGCTA
GGGGAAGGAGCATTTCTAGCATCGGAACACATACTAAGAGGCTCTAAACCAACAAAGAAG
GGATCCAAGGGTGCCAAATCAGGCTACAGAAGCAGACAGACAGGTGAAGGCGCCAGTAAT
TCTGGTATAGACCAAGCCAGTGAAAGCTCCATGTCTGATATGCCTTATCCCCGTATCGAC
ATGAAACAACTGGACCATCAAATCAAACAAGTAATGATGGAAACTATTCCAGTCGTCAAA
GACCACATGGAAGACATATGCTCCAGCCAACTGTTGGCCTACATCAAACGACTGGTTCTC
TCCCTGACAGCACAGACGGGTTCACAGGAGTTTGCTCGCTTCTTTCACCGACAGTTGTCA
TCCATTTTGCAAGACACTCTTGAAAAATATGAGGGAAGGAAAATGAGAGAATGTGGGGAA
GACCTGTTGGTTGAGATCTCTGACCTTCTCTTCAATGAACTTGCTTTCTTTCGTCTCATG
CAAGACATTGAAGATCCTAACGAAGTGGAAAGACTGAGGGCTGCAGCTCAATCTTATCAG
GGTCGTAGACATCTGGATGAGAGAGAAGACAACGAAGACAGTAGTTTTAATGAGGATGGA
GATGTGGAG---------------------------------------------------
---------------------------------------------------AAAACATTC
ACCATGTTGGGGCCGTCAGAAAATGCTGACAGTTTTCAACATGAGTTGAGAGGAGTGATC
CCACGTGGTTTTGAGTACTTGTTTAGTCTCATTGCTCATCAGCAGGAGTTGCACGGCAAC
AAAAGGCAGTTTTTATGTCGCTGTTCATTCCTGGAGATATATCAAGAACAAATTTTTGAT
CTTTTAGATCCGACATCCCAGGGTTTGCATTTGAGAGAGAATATTAATAAAGGAGTTTTT
GTGGATGGTCTTATAGAACAAGTTACCTGCAGCCCAAGTGATGCATACCAGGTGTTGATA
ATGGGATGGTTGAACAGACGAGTGGCAGCTACCTCCATGAACAGAGAAAGTTCAAGGTCA
CATGCTGTTTTCACAGTGACAATTGAATCTAAAGAAGAGGTTGATGGCGTACAAAAT---
------------------------------------------------------------
------------------------------------------------------------
------------------------------------------------------------
------------------------------------------------------------
------------------------------------------------------------
------------------------------------------------------------
------------------------------------------------------------
------------------------------------------------------------
------------------------------------------------------------
------------------------------------------------------------
------------------------------------------------------------
------------------------------------------------------------
------------------------------------------------------------
------------------------------------------------------------
------------------------AACACACCAACTCATCCAGTTGTCAGCTCACCAAGA
CAGTTTTTGAGAACACCGCCCCTCAGCCCCACCCATTTCATCGCATCTGCAGTACCCTCC
TCCCCATCATCTTATCCCTCTGTAGATGCTCAACATTCACCAATACCTAACTCACCATCT
AACAGTAACGGCCCA---TTCAGTGTGGAATTTCAAGTATCAGAACAAGATCTGGCTCTA
ACCACAATACCGGATTATGAAGACTCGAGGGTTTATGCAAAAGATCAAGAATGGATTAAA
---------------------------------AGAGTAAGCTTTGACCCTCGCAAACGT
AACTTCTCAGATGAAGAGCTCAAACCACAGCCCATTATTAAAAAGTCAAGAAAGATATTT
GTACCAGAAGACTTGAAGGATGACAGATATTGGGCACGCCGAACGAAGAACAACTTTGCT
GCAAAACGGTCACGAGATGCTAGACGTGTGAAGGAAAATCAGATTGCTCTGAGAGCTTCT
TACTTGGAAAAAGAGAATAAGTGTTTGAAGGACGAAATGACAAAATTACAGAAGGAAAAC
GCCAAGCTGAAAATGATTGCTGAAAAATACGAACCCACCGCT---GTTTCACCAAGTTCA
------------------------------------------------------------
------------------------------------------------------------
------------------------------------------------------------
---------------------------------------GTGAAAGCCATGGACATCTCA
CTGAGAGATTTAGTCGGAGACGTGCCATCCAGCAACCATTTTGTTACTCTTGGAGAG---
------AAGCACACAATCACACCCTTCAGTAAA------CGTCGACCACACACATCGTAT
GTG---CGCCATGCTCCTAACACGTACAATGACGCAGCCAGATATAACAAGGGTGATATG
TTTGATGTGAGAGAAACTGATGTCATCCGAAAGCCAAGACCCGTAAGCGCTTCCTCTCTA
CGTGATGCAGATGCTGCTCGCTCTCGACCAAGGTCAGGGTCAATTGGAAAA---------
------------------------------------------------------------
------------------------------------------------------------
------------------------------------------------------------
------------------------------------------------------------
------------------------------------------------------------
------------------------------------------------------------
------------------------------------------------------------
------------------------------------------------------------
---------------------------------------------------GAGAATTAT
TTGGAATCAGTAAAGCCATTGGTTTCTGAGGAGGAATTTATGCAGACCGAATTTCTTTGC
CAGCAATTTGCAACTGGGGATGGGCAAAGGCTGCAGGAAGCACTTCGTCAAAAAGCTGTT
GGAGAAAGAAACTGGCTTGAACAGTGGTGGGATGATTTAGCCTACTTGGATTACCGAATG
GCTCTTCCTTTGATCAACATGGGTGGACCTGGTCCTTATTCTGAAGATATATGGCCCCCA
GAGGAAGGAACTCAATTATACAGGGGTGCCTTAACAGCATATTATACCCTCAAAATGTGG
CTGTTTGTTAATCGAGAGCAGTACATGCCAATGAAGGATCATAAAGGAAGGCCTATGTGT
ATGTATCAATTCCGTCGAATTTTTAATGGGGGTAGAATTCCTGGTGTGAACCGAGACAAG
CTTGTCAATCACTTTAAAACTGAATCAGAGGGTGAATGTCCTTCTCATATTATTGTAGCC
TGTAAAGGCCATTTTTTTGTAATGAATGTCTTGGATGAGGCTGGTGAAATAATCACTCCT
ATGGAAATAGAAATGCAGTTCATCCGTGTCAAAACTGAAGCAAAAAGATTAGGGCCTGCC
------------------------------------------------------------
------------------------------------------------------------
------------------------------------------------------------
------------------------------------------------------------
------------------------------------------------------------
------------------------------------------------------------
------------------------------------------------------------
------------------------------------------------------------
------------------------------------------------------------
------------------------------------------------------------
------------------------------------------------------------
------------------------------------------------------------
------------------------------------------------------------
------------------------------------------------------------
------------------------------------------------------------
------------------------------------------------------------
------------------------------------------------------------
------------------------------------------------------------
------------------------------------------------------------
CATAACCAGCTGGAAAAGAACCGGAGGAAACAAATGCGGGAATGCTTCAACTATTTACAA
CAGTGTATTCCAGCGATGTTGACTATGAAGGATACTACTTGTGATGACTCTGGTATTTAC
ATCTGCAGAATAGTGCATGTTATCTCTGCTGGTGTAACACAGGAAAAATCACAACCGTTA
AACGGCACTGCAATAGCATCGATGGTAGAAATGACTTTTAGTTTGGGAAGACAGGAGGTT
TCTTATAAAGAGAATACATCCGTCACTCTTACCTGTAATGGAGATGCACTTGATGATTAC
CAGTACACATGGCGTCGTAAATGTCCTGCAAGTCAATTCTCCTCCTCAAGGTGGGAAATC
TGGCCCACGTTCAACGACATTTCTCCACTTGTTGACGGAAACGGATATCCTGATCAGTGC
GGTCTCCTAAGACACAGTCAAAGGTTGACTTTCCTTATGACGGAGAACCTAGACAACTGC
ATGATCAAATGT------------ACGCTGGCATTAGGAGGCCAAGATCCCCAAGAAGCT
AACATCACTGTCGTGGGTGGAAATGGTAACATTGACCCTGGTAACACTGGAGGCTCTGTA
AGTTCAGCGAGTGGGGACGACCTTGCCATTGGGTTGACGGTATCTCTACTATTGGTGGTC
ATTATT------------------------------------------------------
------------------------------------------------------------
------------------------------------------------------------
------------------------------------------------------------
------------------------------------------------------------
------------------------------------------------------------
------------------------------------------------------------
------------------------------------------------------------
------------------------------------------------------------
------------------------------------------------------------
------------------------------------------------------------
---------AAGGACATTGTTATTTTAACATGTGGAGGAACGATTGACAAGCAGTATCCG
CAAGGTCCAGGTGCTTATGCTTTTGAATTTGGAGATGCGGCAGTAAGCAAAATATTGCAA
CGTGTTGGCATGGCGACACCATACACAATAGAGACAATCTGTGCCAAGGATAGTCAGGAT
ATGAATGACTCTGATAGAGAGTCCATATTGAACAGAGTGACTGAAAGGGAACAATCATTA
TTTCTTATTACGCATGGTACAGATACACTATGCGATACAGCCCAATTTCTTATCAAGGCA
GGTGTCGGACGAGGAGAT------TCATCAGAGAATGGCAGAAAGACTGTTGTTCTCACT
GGAGCATTCAAGCCAGAAGCTATGAAAGATTCAGACTCTGATTTCAATATTGGATTTGCA
TTAGGAATCCTACAATGTTCCTCT---CCTGGTGTCTTTATTGCCATGGAAGGAAAACTT
ACTGACGGTGCCTATGTGACACGAAACAAGCAAGGCAGATTTGTGGACTCCAGA------
------------------------------------------------------------
------------------------------------------------------------
------------------------------------------------------------
------------------------------------------------------------
------------------------------------------------------------
------------------------------------------------------------
------------------------------------------------------------
------------------------------------------------------------
------------------------------------------------------------
------------------------------------------------------------
------------------------------------------------------------
------------------------------------------------------------
------------------------------------------------------------
------------------------------------------------------------
------------------------------------------------------------
------------------------------------------------------------
------------------------------------------------------------
------CAGTTATCATTTCAAGTCATGGTTCTAATGGTTGCAAAACCATTCCCTAAATTT
CTGAAAGACATTGTAATACCGTTCCTAAAGAGATTGTGGGCAAGAAGACCAAATTGTCGA
TGCTTTAACAAAAATAACCAGATTGAGGAGTTAGACAAGACCAATGCTGAGAACGTACAT
CATAAAAATCACAAGTCTTTTCTGGAACGAGAGCGTGCTAAACCAGATCTTGAAGATTTT
ACCCTAGCTGAATACACAGAGAAAGTTATTTTGTATGGGTTTCTAATGTTGTTTGCATGC
TCCTTCCCGCTGGCTCCTCTTTTAGCTTTGGTCATATGTTATATTGATATCAAAGTTGAT
GCCAAGAGGATGTTG---------------------------------------------
------------------------------------------------------------
------------------------------------------------------------
------------------------------------------------------------
------------------------------------------------------------
------------------------------------------------------------
---------------------ATGATTCCTCATTATTTCAAGAAGGATTCAAGGGTCTGG
TTGCACAAAAACTCCAAACGCGCAGAAACAGAATTCACGCGGGAATATGGTAATGATTGT
TACCGCCAACAAACAGGGTAT------ACTATGGAGGATGAGGGATGGGACCACACACCG
TACATCACCGGCGCTGATGGGAAGGCTTACAAAAAGGACAGTAGAACCTGGCTGCACAAA
GCTTCAGACAAGATGTTGTCGCGGTCAGGACGAGCCGAAACCCGTAGTAGGGCGAAAGAG
GACATCAAACGAGTAATCAATGCAATCGATAAAGTTCGAAAGTGGGAAAAGAAATGGGTC
ACATTGGGAGATACATCAGTAACCATTTTGAAATGGGTACCAGTCACAGCTCAAGAAAAT
CCAGGGGCTTTACGAAAAATTCCGGGTGTCAAGACTAAAACCTATTCCAAGGCCAGAGTT
GAAAGAGAGCGTGAACTTTATAATGCGGAAACAAATTCAAATCCACGTGCCAATTCACCA
GCAGATTCGCCT------CCCACTAATTTATCCAATACCAGTTCACCATCTTCTAAAACT
GTCAGTTCT------GACAAAGCCAGGAATGGAGTTGTGAAAAATTCTCAAGGTTCTGTT
ATTTACACAGAGGAAAATACTCAACAATCTGTGGGATCTTTTGGCTCAGAGAACCTAAAT
GAGGATTCTAACATGTCCTTCCCAGAGAACAGTGAATTGAGTGAACATGCTGAAAATAAT
GAATTTTCTCATGACAGCAATGATGCCGATCCTGGAATGAGGGTTGCAATGAGTATGATT
GGAGATGAAGAA------------------------------------------------
------------------------------------------------------------
ATGTCTGAAAAACACAGCTTTGGAGTTGCCCCTGTTACCTGCCATGCCTTTAACAAGGAT
AGAAATGGCCTTGCAATGTCTTTGAATGATTCTGATGTCAAGGTGTACAAGAAGTCTGGC
ACTCGCTGGGAAGAGTCGGATACATTGAGTGAGCACGGCCAAAGAGTAACCAGTATTGAC
TGGGCTCCCAATAGCAATCGCATCGTCACTTGCTCTGCTGATCGTAATGCATTTGTTTGG
ATGTTGGAAGGAGGCAAATGGAAGCAGGTTCTTGTCATTCCACGTATCAACCGTGCTGCT
ACCTGTGTCAAATGGTCTCCAAAAGAGAACAAATTTGCCGTTGGAAGTGGTTCCCGTTTG
ATTGCTATTTGTTACTACGATGTGGAAAACAACTGGTGGGTCAGCCGACACATCAAAAAG
CCAATTAGGTCAACAGTCACTTGCTTGGATTGGCATCCTAACAACGTGCTATTGGCTGCT
GGTTCTACTGACTTCAAATGCAGAGTGTTCTCTGCTTACCAAAAGGAAGTTGATGAGAAA
CCAGGCCCTTGTTCATGGGGTACCAAAATGCCTTTTGGTGCACTGATGGCCGAATTCAGC
AATGGAGGAGGTGGCTGGGTGCACTCCGTCAATTTTTCACCAAGTGGTACCCTAGTTGCC
TGGGTGGGACATGACTCCAGCGTGTCTGTTGTTGATTCATCTAATGGAAATATATTAACT
ATGATTAAGGACAGCTTCTTGCCCTTCATGAGCATCACTTGGGTCACGGAAAATTCCCTT
GTAGCCGCTGGCTATGACTGTAACCCTATGGTGTTCTCCTATGCTGGAGGTAGCATTACT
TCCCAAGGAAAGCTGGATGTTCCTCAACAGAAGGAATCTGGGGCCATGAGTGCTATGAAT
CGTTTCAAGAACTTAGACAGGAAAGCCACTGACAGTGACAGTTCTCCTGAGATGAAAACA
CAACACCAGAACACTATCACTCAAGTGTCCATTCATACCGGTGACAAGACTGATGCCAGC
AAGATTGCAACTACTGGTGTTGATGGCAATCTCATCATTTGGGATCTCAAGTTAGACAAC
GCAAGCCACAGGCCAGCAGGGGGAGACAAGAAGATTGAGTCCAAGAAACTCGACTGGAAA
GTGGACTCTAAAATTGGATCTTTGGACAACGCCAATCATGTCGCCGGAGGAGGCGATAAA
AAGATTGAACAAGTCAAAACGGACTGGAACGCCAAATCCAAGATTGGGTCTCTAGACAAC
GCTACCCATAAACCTGGTGGAGGGGATATAAAGATCGAAAATCAGAAAACAGAATGGAAT
GTCACCTCTAGAATTGGTTCATTGGATAAAGCCAACCACAAACCTGGTGGTGGGGACGTC
AAGATTGAAATCCAAAAGACAGATTGGAACGCCCAGTCCAAGATAGGTTCAATGGATAAC
GTCAAGCACAGACCCGGTGGCGGGGACAAA---------------------CCAGGAATA
TCCTTCTTCTTCAACCCATTATCAGCGGGCTATCGGCGGATCTGCTGTGAATGCATTATG
CCCCTCCTCGGTCTTCCATTGTTCAGGGACGCCAAGACCTCCTGCGTCTTCTTCGGCGTC
CTAGTCCTATGTTACTATGTTATCATGGATATTATTCTCTTCATGCGATTTCGGAGTACC
AACATCGTCGAGGACTCCAAACCAGGAGCTGCAGATGAATTATATTCTCCATTCACTCAT
TTATCCATCAAAGCTCTCATGAACGATCACACCAGCCAGTATATCATC------------
------------------------------------------------------------
------------------------------------------------------------
------------------------------------------------------------
------------------------------------------------------------
------------------------------------------------------------
------------------------------------------------------------
------------------------------------------------------------
------------------------------------------------------------
------------------------------------------------------------
------------------------------------------------------------
------------------------------------------------------------
------------------------------------------------------------
------------------------------------------------------------
------------------CCAAAGCTGATTGTTTTTGATTTAGACTATACGCTTTGGCCA
TTTTGGGTGGATACCCATGTAGATCCTCCATTCAAGGTTGGCAAAAACAGTAAAATATAT
GACAGAAGAAATTATGAAGTTAAACATTATGCTGATGTCCCTCAGATATTATCCAGCCTG
CATGAACAAGGAATCAAATTGGGCATTGCATCAAGGACTGGAGCTAGTGCAGAGGCTAAT
GATTTAGTTCGTCTTTTTGATTGGGATAAATATTTCCATTATCGACAAATTTATCCAGGA
TGTAAAATACCACATTTTAAAAAACTTAAAATATTGAGTGGCCTGCCATTTGAAGATATG
CTGTTTTTTGACGATGAACATCGCAACATTGCAGACGTATCTTCTTTAGGAGTGACGTGT
ATGTTTGTTGAGGAT---GGTGTTACCAAGGATTGTTTTGCCAAAGGACTTGAATTGTTT
---AGAAATAATCCAAAGCATGGCACTTCT------------------------------
------------------------------------------------------------
------------------------------------------------------------
------------------------------------------------------------
------------------------------------------------------------
------------------------------------------------------------
------------------------------------------------------------
------------------------------------------------------------
------------------------------------------------------------
------------------------------------------------------------
------------------------------------------------------------
------------------------------------------------------------
------------------------------------------------------------
------------------------------------------------------------
------------------------------------------------------------
------------------------------------------------------------
------------------------------------------------------------
---TTCATGAATGACTCTGGTACAAGTTCTATCAATAGTTCAAAACTAGACGCTGTGGCC
GACTTGTTGAAAAGCCCATCTCGTCATTTAGTTTCACAATATGTGAAAGATAGAGCAGAG
TATAGAATTGAGAGACAGGAAAGAGCAGAGAATGACAGAGAGAGAAGATTGCAAGAACAG
CAGATGAGTTCTAGCGAAGATGAGATTCAAGAGAGATATGCTGAGTTACTCGCCATGAAA
GAAGACGAAAGAGCGAGAAGAAGAGCGTTGAAGAAAAAGAAAGGAAAAAAAGGATTATTT
TCAATCCCAGAAGACCGCAGTAATGATCCTTCCCCATGTAAATCGCACACCCCTTCTAAA
TCTAAAAAACCTCATGCTACCAGACAATCCAATGTTATTGATCCCAGTATGGTCAAACTC
AGA---------------------------------------------------------
------------------------------------------------------------
------------------------------------------------------------
------------------------------------------------------------
------------------------------------------------------------
------------------------------------------------------------
------------------------------------------------------------
------------------------------------------------------------
------------------------------------------------------------
------------------------------------------------------------
------------------------------------------------------------
------------------------------------------------------------
------------------------------------------------------------
------------------------------------------------------------
------------------------------------------------------------
------------------------------------------------------------
------------------------------------------------------------
------------------------------------------------------------
------------------------------------------------------------
------------------------------------AAATGGTGTGGTGCCAAAAATTGT
AAAAACTCCAAGGTCAAATACCCTCAACTGGCGTTTTTTTCCTTCCCCTTGGACCCAGCT
AGATGTACGAAATGGGTAATCAATTCAGGGAGAACAGATCTATTAGAACAATCTCCGCAA
AAACTTAACAGGGGAACTGTCGTGTGTGAAATACATTTTGAGAATTGTTGCTTTAAGGAA
ACGCGGGGGAAA---AGAAAATTGTTACGAAATGATGCTGTCCCTACGTTATTTGAC---
TGGTTTCATTGTAATGGATGTTACTGCCAGCCAGAATCAGGAACTCTGAGATTTTTCATC
ACCAATTGCAGCCACATTTATTGTGAAAAATGTGTAACTGAATGTACTAAGGAGCACTGC
AAATTATGTAAATCACAGTGTGCTGTACTGGAAATTGGTACTAAGATGCAGAAAGAGGTT
GAAACTCTGTTTGAGGAGCCTTCAGCAATGCTTCAAAAATGCTTTAAAAAGATGAATCAG
ACCATTGAATTCCAAAGCAGTCATCAAAGAAGATGGTCCAGACATCTCAAAGAAGTTTTG
AGGCAGCAGACCAGTCAGCTCAAAGATGTTAAAAAGTTGGTGACTCAATTCCGATGCTTG
GAGAAAGAATTAATGGAAGTGAGAAAAGAAAATAGCTATTTGAAATGTCTTTTGGCAAAA
AATACTAGATACATGACTCCAGGAAGTGCAGGAAGTGTAGATATGGGAAACAGATCATGT
ACACCATTATCAGTGCCGAGGCCAATCTATCTT---GCCAAC---ACAATGATTGTCTAC
AAGTGCATTATTTCTGGAGATGAAATTTTCAATGACAGTTTTAACTTCAAAGAGGAAGGA
GGCTTCTATGTTCTTAAGGCAAAATACATCACTGTAAAG---CAAGACGACGTGGATGAC
TCTGCCATTGGTGGAAACCCCAGTGCTGAGGAGGAAGCAGAA---GGCACAGAGGGTGCG
ACTGAATCTGGACTTGATGTCGCCTTGGCCAGCAGATTGGTTGAAACTGGTTTTGGTTCC
AAGAAAGAATATCAGGTCTACATGAAAGATTACACCAAGGCAATTTTTGGAAAATTGACA
GAAAAATTGTCCACAGATGATTTTGACGCCTTGAAAAAAGCTCATGGAGCAGGTTTCTTG
GAGATGTCTAAAAAATTCAAGGAATTATCCTTTTATACTGGTGAGAGTATGAACGTCGGC
GGTATCATTCCTTTGGTTGATTGGGTTGATGAGGAAATTGATGGACAGACCCAAAACGTA
CCTTACTTTTATTGCTACAAAGCTGGTCTGGTTGCTGAAAAA------------------
------------------------------------------------------------
------------------------------------------------------------
------------------------------------------------------------
------------------------------------------------------------
------------------------------------------------------------
------------------------------------------------------------
------------------------------------------------------------
------------------------------------------------------------
------------------------------------------------------------
---------TCTCCAAGACAAGTTCGCGAATTTGATGCTGTTGAAAGTTCGGACGATGAT
GATAAGGATCCAGATGGCAATGTTTCAGATGAAGACACAGCAGATGCCAGTGAAACAGAA
GAGAAGACGCCAAAAGTTTCCAAGCAAGGGCCTCCAAGT---GGAAATCAGCGCACAGAA
ATAAAAGAACAGATGTATCAAGATAAGTTGGCACAGATAAAAAAACACATCAAAATGCTG
GAAGAGGGTACCTTACAAGAATTTTTGAAAAGGACCAAGAAAATAGAGTTGAATTATCGT
GAAAGACTACGTGACAATGAAATCTGTAAGAAGGTTGATATTGAAAAGGCTGAACAAAAT
TACCATGTCGATTGTGAAAATTCACAGAAAGAATTTGAGGAAAAAGGAGAGGCCCTGAAG
GACAATTTAATCAGTCGTCTTAAGGAGAAAAAGATAGATCTGAAAGAAACATTGATTAGT
GATCAAAAAGAAAAGCGCAGTATGATTGAGTTAGAAAGGCAAACTGTTGATATTAATGGT
GCTGATTTCATGGAAGTAAAGCCAACAATGACCAGAAAATTGAGAAGACGACCCAATGAT
CCAATACCCATTCCAGAAAAACGACGGAAACCATCTCCTGCTCAGGTTAATATTCTCTTA
GACGATGACATGATATTAGATGACCTGCGTGTGATTATGAAAGTGAGTGGTAAGCCAGTG
GCTAAGAAACAAGGTCTTGGAAGTCAGAGTCCCTTAGTTGATCATTCATCAGATGTTAGA
ATTGAAGATGGTCGGCTTTGGTATGACAAAAAGTGGTTCCAGAGAAACAGCATGGTCCAA
ATTGATAATAAAGAGAGTGGGATCCGAATATGTGGAACAATTACAAACATCCTTAATAAT
GAGATATGGGTCAAAAAGAGTGGTGACAATTCCAAACTCCGAATATGTGTTTCCCAGTTT
CAGAAAGGAAAGTACAATATGAAAAAACGAACAACT------------------------
------------------------------------------------------------
------------------------------------------------------------
------------------------------GAAATCAAACAGCATCACAAGTCAGATTCT
ACATTTGTTGAGAAATTGTTATTGGCTCGAAAGCAGTTAATGGGACTTGTACCAACAATA
CACCGAATGGAAGCTGTGATTGTGGTCGAGGAAATGTCTCGAGCC---GCTCCAAAAGCT
CGCGGTGCTGATAAAACCAAACCCCCAGCATCCCAGACTCCAGTAATTACTCATGAAATT
GTTCCTGGGAAATTTAACGACAATGATTGGAATGTTATGTTGGAACGTGATGGAGGCGAA
GAATATGTCCTTGACATTGTGGATGAGCTCATGGATAGGACCATGGCCACTATTTACGAC
AAATACATAGAACGCCAGTTATTACCTTTTACCATAACTCAAGCCAGGGATGCTATCATT
GAAATCATAGAGTGGCAGTTTTTAGCAAGAGATGAAGGAGAAGATAACACATCAACCGAT
TTAGGCTGGATACAAGATGAAGAGCCAGAGCCTGCAGAAACAGACTGTTGGGCTCAAGGA
TCAGTTCCTAGAAACCTTGTCTTAGCGCCAACACCTGAACTTGAGGAAATTCCAGAAGAA
ACGGAAGAAATATCTCAG---------------GAGGCTGAAGAAATAACTGCAGCAGAT
GAAAGTGCACAACAGGAACCAGCTGAGCTGGAGGATATTGTGTCAGAACCAGACGAGACT
CCGGAGATT------------GTCGTCTCTACGGAGGAAATGGAAATCAAAGTCCCTATA
CCTCCAGCCCAAACAAAGGCATCAAAAACTAAATTCAAACCGTACAGAGGAAAGTTGAAA
TCTGCAGGTGTCAGTAAGATGACAGAATCTTTAGAAGAAAGTGAAATGAAGATGATTTAC
AATGAAATTGTAGCTTCTCTACCTCCAAATGATGAGAAGCCGAATACCTTGTTGAATATG
CCTGCTTCATGTACCAGCATTTTAAAAGTCCAGACCGGACGACCGCCAGGAAACAAAGAC
GTTCTGTACGATGAGATGGGCAATGTAGTTGCTGTCATGAAACTTGATCCAGAGAAACTA
CCAACACATAAAGTAAGTGTAAAATACCATGTGGTAGACCCAGCAGTGGAAGCCGCCCAA
GCAAGGTTAGATGCCATGAGGAAAGGAAAGTCAACAGGAAGTAGGATAAGAAAGGTCAAG
ACCACAAAAAGTATTTCTGTTGCAAATGCAGGAGTTACAGCAAAGAGTAAAGTTACAGCT
GCCGGTGCTTCTGTAGCGCCACTTCCCCCTCCCTTGGCTCAAGACGGTGACACCTTGGCT
AAACAAGACATGCCTGAACGC---AGTCGCAGGATTGAAGAGATGGAAGTAGCCAATGGA
GTTATCATCCGAGAAGGAGGAAGAACTAAGAAAGGACCTGGAAGGTATTATAGAAAGTTG
GACATCCTGGAAGACCACCAGAAAGGAATGAAGCCAGTGGCCGTGAGGCTGACGAATGCC
GGAATCACTGTTAATGATATCTTAGATCGCAACACTCCCATTCTACGGCCCCTCACTGAC
ACAGCTCCTCTACCTCCTATAATGCCTCAACCTCCTCATCCCAGACAA---CAA------
ATGTTGCGTGTAGGAGTAATAGGAGCTGGTGTGATGGGGCTCAGTTCGGCCATCAACGTC
CTAAATTTAATTCCAAATTCTTCAGTGACCATAATAGCTGACCAATTTGGTCCAGAAACG
GTCAGCTACGGGGCAGGAGGATTATTTCGA---------CCAGATTTAAACACATTAGTG
GACTATGAACTGATGACTCAATGTTTACGAGATTCGTGGCGCCATTATGCGGGACTTGCT
ATGTCAGAAGAATCGCAAGCAAGTGGAAACATGCTTGCTCCAGGAATACTTGCTCACAGA
AAGGACATGGATAAAGCGTATGCCTTACTGAGAGAGTTGTCCTTCAACTTCCGTCAACTA
---ACCGACAGAGAAATCCAGCGAATATACCCTGAAGAATTCAAATACGTGTACTCCTGC
ATCACCATTATATCACAGGGCAATCGTTATGTGGACTGGCTGCAGAAACAATTTGTGTCG
AAAGGTGGCAAGATTGAAAGACGCACAGTTAACAACATTGAAGAGTTGCATGGTAAATAT
GACGTGGTCATCAACTGCTGTGGCCTAAGAGCAAAAACATTTCTATCAGATCAAGAGTGT
TTTCCTACCAGAGGTCAGCTTGTTCATCTGAAGGCTCCTTGGTTCAAGTTCTGCACCTAT
CTAGACACAGATGTATATGTTTTTCCACACTTCGATAAAGTGGTAATTGGAGGTATTCGT
ATTCACCATGACCCAGATACCTCAGTCAAGCCCGAAGTAGCAAAATCTATCTTGAAACGT
GCTGAAGCTATATTTCCACAATTAAAGGGTGCAGAAATAATTGGTGGATGGGCCAATTCA
AGACCAGGGAGAACGTCGATCAGGCTAGAAACAGAGATGATCAAAATAGGAGACAATGAA
ACACTCCCGGTTGTTCACAATTATGGCCACGGAGGAAACGGCATCACACTCAGCTGGGGG
TGTTCAATGCATGCAGCTAAACTTGCTAAGCAAATACTTACA------GACGAGGACTTA
CCTGTTCCAGGGTCACCTCCCCTTCCAAAGAAGGGTAGCTATGCCATCGACTTTGATAAC
CTGGATGAATTCTCTAATCCATTTGAGTCAAAGAGTAAAGTCATGATGGGCTCTTCTCCA
CCGATACAATCCAAT---------------------------------------GATCCA
TTTAAATCAAAGCAATCAATAGCCAACTCTCCTCCTGGCTCACCACGATCATTGCCGAAA
GCTCAACCTGAGCCTGTTGTGGAAGACGACCTACCACTACCACCACCACCCCCAGAACTT
TTGGAA------------CCATCTTTGACAAGTGATACATCAACTGAAAATGAAAAA---
---GTTATTCAAAAGAAAAAGAAAATTATAAAGAAGCCA---GTGCAGTCTAAATTCAAG
CCACCAAAGAACTTTAAAAAACAAAAGAATTCTGGTGATATAGAAATCGTGATGCCAAAG
ACTGGACTCTACTGGGTTGATATGGGACAGAGTTGGCATCCACGCTATCCTAGATACTCG
GCCAGTTTCTATAGGACTTTTATCGCTGATCGAGGACTGACTAACGCAACTATCAATTAT
AGAGCGTATCCCGATGACAGAGATGGTTTCTATTATGGCAAATTTCCATCCAATTTCCTA
TGGGGTGTAGCCACGTCTGCCTATCAGATCGAAGGAGGATGGAACGCAGATGGTAAAGGT
GCAAGTATTTGGGATACCTTTGCACACAACGGCAAGCTTGCTGATGGCCAAACAGGAGAT
GTGGCGTGTGACAGCTATCACATGTACAAGGATGATATCACCATGCTAAAGACGCTTGGG
GTGAATTATTACCGTTTCTCTGTTGCCTGGAGCCGTGTCATGAGTGACGGTACCAATAGA
GGTATCAATCAGGCTGGTGTTGAGTACTATAACCATCTTATAGATGCTCTCATTGCAGTA
AATATCACACCAATGGTGACTTTGTACCATTGGGATTTGCCCCAAGCCTTGCAGGATAAG
GGTGGCTGGAAAAACGACACAATTGTTGATTTGTTCAGGGATTACGCCAGGTTATGTTTT
GAACAATTTGGGGACAGGGTGAAATATTGGATCACATTCAATGAAGCCTTCGTAGTCAGT
TGGCTGGGCTATGGAATAGGTGTGTTTGCACCAGGCATCTATGATCCAGGCAATGGGGTC
TACACTGTGGCTCACAATATTATACGATCTCACAGTGCAGCATATCATCTATATAAAGAT
CATTTCAAGTCTCGGTACGATGGACAGATCGGTATAACTTTGGATATTGAATGGAAAGAA
CCTCTAACGGACTCACAGCAAGATTTGGAGGCTGCTGACAGAGCTATACAATTCAAACTT
GGATGGTTTGGTAATCCAATCTATGGTGGCACTGGTGACTATCCTCAAGTGATGAAAGAT
TTCGTGGCAAAGAAGAGCAAAGCCCATGGATTGTTGAAATCAAGATTGCCAGAGTTTACA
GAACAGGAGAAGAGGCTGAACAAAGGCGCCTATGACTTTTTAGGCATTAATCACTACACA
ACAAACCTTGTGGCAGACAACCCCAGACAAAACAGTGAACAGAATTATGAGCAAGACCAA
GATATTGACACCAAGGCAGATCCGTGCTGGCCTGGAACTGAAGCAAGTTGGCTGAAGGTC
AATCCTTGGGGTATACGAAACATAGTTCGTTGGGCACGTGATCACTTTGGCAACCCACCC
ATCTTTATCACTGAAAGTGGAAGACCAGATATCGACTCCCTGGATGACCAGGGTAGAATT
TACTACTATAAATATTACATCAACGAACTATTAAAAGCCATACGGCTAGATGGTGTGGAT
ATACGTGGATACACGGCATGGTCACTTATGGATAACTTGGAATGGACCAGTGGTTACTAC
GCTAAGTTTGGACTTTATACAGTGGACTTTGACAGCCCAAACCGTACTCGAACCCCAAGG
TCATCAGCAGCATTTTACCAACAAATGATAAAAGATCACGGATTCATAAAA---------
------------------------------------------------------------
------------------------------------------------------------
------------------------------------------------------TTTGGT
GTTGCTATTGTACTGTTACTGTATCAGATGTCATTAATTGTTGGAATGGCACGTACAATG
TCCTCAAACCCACTTGTGCATGAAGAAGGAAGGGAAATGGGTGGGGTAATCATCATACTT
GTCTGGACTGGAATTTCTCGATTCTCTCCCTTTTGTCGGTCAAGAAGTCAAAGTCCAAGC
AGCCTTATGACATGCCTTTTGTTGGTGGCAATTACACTGGGAGTTGCCCCGTTAGTTATG
TGGTCTCTTTGTTTTGTGAGTGATTGGCATAAATATCTCGGTCAT---------------
------------------------------ACAGATCAGTTATATTTTCATGATGAAAAG
GCAGTTAGTGAATCATCTTTGAAATGTGTCATCTGTGATAAAAAGTTTGATGATTTTATT
ACTTTACAGTGCCATCTAGCTACGCAC---------ATAGTATATAAATGTGAGATATGT
TCTAAAACATTTAAAGACAATACTGAGTTCAAGAAACATAAGAAGATTCATTTAGGAGGA
AAAAGATTCCAGTGTGAAATTTGTCAGAAATGGTTTGCTAAAACTTCTAGCATTGAGGCC
CATATGAGAATGCATTCTGGTGAAAATGCTTACAACTGTGAATTTTGTGATAAAACATTT
TCAACTCGGTCAGGCAGATATTATCACTCATTGACACATTCTGGTATTAAACGGTCTAAA
TGCCACATTTGTCAAAAAGAATTTGTCAGAAACAGAGCCTTAAAAATGCATTTAAAGAAT
CATGTAGTTGATAAACCATTAGTCTGCGAGATTTGTGGTGAGGAATTTTTATTACATTCT
CAACTTGACGGACATTTAGCATACCATCGTGGTGATAAACCTTTTCGTTGTGATGAGTGT
GGAAATACATTCACTCTACGGTCAAGTCTACAAAGACATATGCAGCTTCACACCACCGAG
AAAGCCTTTGTCTGCGGCATTTGTGGAAAACAATGTTCTCAAGGGTGTAACTTAAAGGCC
CATATGAGAACACATACGGGGGAGAGACCTTATTCCTGTGATTTATGTGGCCGTGCTTTT
GGCATTAGTTCTCATCTGTATAGGCACATGAGAATTCAC---------------------
------------------------------------------------------------
------------------------------------------------------------
------------------------------------------------------------
------------------------------------------------------------
------------------------------------------------------------
------------------------------------------------------------
------------------------------------------------------------
------------------------------------------------------------
------------------------------------------------------------
------------------------------------------------------------
------------------------------------------------------------
------------------------------------------------------------
------------------------------------------------------------
------------------------------------------------------------
------------------------------------------------------------
------------------------------------------------------------
------------------------------------------------------------
------------------------------------------------------------
------------------------------------------------------------
------------------------------------------------------------
------------------------------------------------------------
------------------------------------------------------------
------------------------------------------------------------
------------------------------------------------------------
------------------------------------------------------------
------------------------------------------------------------
------------------------------------------------------------
------------------------------------------------------------
------------------------------------------------------------
------------------------------------------------------------
------------------------------------------------------------
------------------------------------------------------------
------------------------------------------------------------
------------------------------------------------------------
------------------------------------------------------------
------------------------------------------------------------
------------------------------------------------------------
------------------------------------------------------------
------------------------------------------------------------
------------------------------------------------------------
------------------------------------------------------------
------------------------------------------------------------
------------------------------------------------------------
------------------------------------------------------------
---GATTACAACATTGGAATTTTGGATGTGGAAAAGCCCTCTATTTGCAGCTGCCAGGAG
TTGCTTGATTCCAAGACAGTTATTCATAGTGGCTTTATGCGCAAAAGGAGTTTGAGGAAC
AGAATGATCAAGATGTTA------TGGCCCCAGGTGTATGTAGTTGTATCAAAACAGTGC
CTTTATTGTTTTACAAGTGAAACCTCAGTGAAACCAATGAAAGCTGTGTCGTTGTACGGA
TTTAATCGAATTTTCAGAGCAAAGGGGGATAAAGTAAAAGGTGTTGTTTGGGCTTTCAAA
TTGGAGCATATTCAGCCAACTATCCGTTCATTGTACTTCTCAGCTCCATCTGAGAAAGAT
ATGCTTCAGTGGATGCGAATCATTAAACAGGAAATGTTATCAGCCAATGGGAAAGGAAGC
AGAATTTCAACTGTAGATTCCCAATATGGAGAATCAATTGCCTCAGAGAATTCCTGGGGT
TCAGCTGAGTATAATTTTATTGAGAAAAGCATTTAT------------------------
------------------------------------------------------------
------------------------------------------------------------
------------------------------------------------------------
------------------------------------------------------------
------------------------------------------------------------
------------------------------------------------------------
------------------------------------------------------------
------------------------------------------------------------
------------------------------------------------------------
------------------------------------------------------------
------------------------------------------------------------
------------------------------------------------------------
------------------------------------------------------------
------------------------------------------------------------
------------------------------------------------------------
------------------------------------------ATGACTGATTCAAAGTCC
AGCCTTGCCCGTGATGGCACAATGCAGGTTACTGCAAAAGAAGGCATTGATTATTTAAAG
TCTGCCAACAAAGACACCTTGTTGAAGGCACAGGGGTTAGTGAAAGATAAGCCAGCTGTC
CAAAGAGATGGTACCATGGTCTCCACTGCTAAGGAAGCAGACCGCTTGTTAGATGGTAAT
AAACCAGATGCAGATGCACAAACCCGAGGTCAACAGAAACAAATTGACGACTTAAAGAAT
---------GAACCTAAGGCAAAGAAAGCTAAATTGGCTAAGGATGGAACAATGGCTGTC
ACTGCAAAGGAAGCCAAAGCCCTACTAGCTGGTGAGAAGCTAGGTGACACACGTCAAGAA
ACATCAAAG---------AAATCAAAGACTCCACTACGTAAAAACACTACCATGGCAAAA
ACTGTGGAAGAAGCCAAAGGTGTCCTTGATGGTACAGTAGATCTCAGTGAAGGCAGAAAG
ACTCGCTCTCAAAGTCGTGGTGATGTTCCTAAACCTTCTATCAAGAAACAAGGCACAATG
CAACAAACTGCAAAAGATGGAAAAGCATTTCTCAAACGC---------------------
------------------------------------------------------------
------------------------------------------------------------
------------------------------------------------------------
------------------------------------------------------------
------------------------------------------------------------
------------------------------------------------------------
------------------------------------------------------------
------------------------GTCGATGGTGACAATGGAGCCAGGACAAGTCCAAGT
CGCTTTGATGTTGAATGCTCGTATATGAGCCAACACAGAGGAAGTTTCAGTTCAGATCAA
AGCACACCCCCTGAAAGCCCTCACAGTAATCAGCAATTTCAGCTAAATTCAGTAAATGAT
GGCCGACAACGAAGAACAATTCCCTCAGCACCTGGCCTGCAATACAGATCTCACAACTCA
AGTGATTCTAGTCTGGAACGCCATAGTGTAGATACTAATGGGAGTGATGATGCTGTTCTT
GCTCCAGAATCAATGCGGGCCCCTTCATCACGTCTTCAGCCTCCT---------------
------------------------------------------------------------
------------------------------------------------------------
------------------------------------------------------------
---------------------------------------------ATGCCGAGCATTCCA
ATTATAAAGCATATAATGGCGGCTCTGGGAGGGAATAAGGCAAAGGCAGCAGCATCTATT
ATG------------CACATTGTCAAGCCACATATACCAATGATTAGATTCCCTACACGG
GTACCA------------GGATCCTTATCATCTGATATAAGTAACCCAAACACTGTAGAT
TCTCTAGTTTCCCAAACC---------------GTGGCCTCCAAACCTAAAGCTGCCAAA
TCAAAAGGACCTACCATTGATGCTAGTGAGTTGCCTGTTCGTTACAGAAGAAAACCAATA
TCAATTGAAGAAATGGAATTTATCGAGAAAGGTGGCCCTGTA------------------
---------------------------------------AAACGACAGTTTGGTATTTGT
GTGGAGGAATGTAGCCTGATCATCAGGTCCATCACATCCAGTCAATGTCCAGACGGTCAA
GTTTGTACATCCAACGGATGTGGTCACGTCTGTCAA---------------CCAGCTCCT
GGAGCACCCAAATGTTCTGGAGTGATGTGTGCCATGTACTGTGAGAATGGATTTGCATTG
GGTGATGATGGTTGTCCAGTTTGTAAATGC------------------------------
------------------------------------------------------------
------------------------------------------------------------
------------------------------------------------------------
------------------------------------------------------------
------------------------------------------------------------
------------------------------------------------------------
------------------------------------------------------------
------------------------------------------------------------
------------------------------------------------------------
------------------------------------------------------------
------------------------------------------------------------
------------------------------------------------------------
------------------------------------------------------------
------------------------------------------------------------
------------------------------------------------------------
------------------------------------------------------------
------------------------------------------------------------
------------------------------------------------------------
------------------------------------------------------------
------------------------------------------------------------
------------------------------------------------------------
------------------------------------------------------------
------------------------------------------------------------
------------------------------------------------------------
------------------------GCTCAAGAAGAAGCTTTGGAAGAATTACGAGCTGAA
TCCGAGGATCTTTACCTTGCAGCGATCCAGAAAGATGACGAAGCCCTGCCTTTGAGCTTT
GAAGGCCCAAAAGAAACTCCTCCCATCAAAGATTATGCTCCACCGGATGGAGAATATGTG
GATACAACTCGGAAGTTTATGTCACTGAGTAGCGACATGGATTGGAACATTGATATGGAA
GTGAACTTGTTCCATGCTATGAGGGGGCATAAACCGGCAGGGGTTAATCGGCATTTTCAA
ATGATTGCAATACATGACAAGCTTAGTTCATCAGCCAAAAAGGTTACTTCAGGGGATGTG
TGGAAACATTTAACAACACTTTACGACCTTCATGCATTGAATGAATCAGAAATTGTGCCG
TTTCCAAACAAAGATGGAGATTTTTCTTTAAATGAGAAGGAGATGGTTGATTGGTGTTCA
AAGTCATTTCCAAGATCATCTTATATATCCACAGTCACCGCTGACTCGACCAAGACAGAA
GCTTTTGGAAAGAATATTTCAAAGTTAAGCGCCAAACTAGAAACCAAATCAATCTCCCAA
ACTCCAAAACTAGAATCTAAGTTGGACCCAAAGTCTGATAGTCGATCA------------
------------AGCACACCAAATCGAACAGAATCAAAGTCCTCCAAT------------
------------TCCAACAGTGCTTCCAAATCTCATCAAAATACTCCATCATCTGTACCG
TCTCCATCTCCCAAAAGAACCAAAAGAACAAGGAATGTCAATTCAGCAAGTGCCAGCCCT
GCAACACCAACAGAGCCACAAGCAAAAAGAAGAAGAATGAAAGAAGAATATTGTGGCACA
CCAGTTTATATGGCTCCTGAAATGAATTCAACATACTCCTACCTGGTGGATGTGTGGGCT
ATGGGAATCATTATGTATTACTTGTTGACAGCCTACCCAAAAGACAATTTGTTAAATGAA
GACATCAAGAAA------------------------------------------------
------------------------------------------------------------
------------------------------------------------------------
------------------------------------------------------------
------------------------------------------------------------
------------------------------------------------------------
------------------------------------------------------------
------------------------------------------------------------
------------------------------------------------------------
------------------------------------------------------------
------------------------------------------------------------
------------------------------------------------------------
------------------------------------------------------------
------------------------CTCAAATTGCAGTTCAAGCAGTTACAGGAACAACAG
CAACAAAAACTTATGGAAAGGAGGAAGAAAAAGAAAAATGAACAGAACGAAAAAGAAGAT
AAAAGCAAAAAGCCAGGCTCTGCTGCATGTGACATGAAGGATGATTTAAATTTGAGGCTG
GCAGACCACACTGGCAAAGGTTACGGTTACGTGTCAGAGGAATTGGTGGATCACCTTAAC
GACCAAATAAGGCAACTCAAAGATGAAAATGGCCGAGTGTACAAATTATTAAATGAGAAA
GATTTTGAAATTCGACATTTCAAGAAAAAGAAAGAGGAACAAACAATGAACACTATTGAT
ATGAATGTGACGAATGAGACAGCTTCCACTAAAATTGTTGAACTAAGCAAGAAAGTGAGA
GAACTGACGGCTGAGAAAGAATCGGAAAAGACGCGATGCCGACAATTCCAGAAAAAATGT
CATGATTTACAATTACAGCTTCAATCCGCCCCA---------GACAACCAATCAGTGATG
GGATCCATGGTTAGTTTGAGATCAGCTATATCCACCAAAGAGGATGACGGTGCCGAGGTG
AAGGCGTTACAAGACAGGCTTAAACAATCTGAATCTCGACTTTCTGATTTCCGAAATCAA
TGTCAGCAGTTGAGACAGGAACTCAAGGTTGCTAACAAGGTGATGTCTCAAGAGATTGGT
GAAAATGTAAATATTCAGTCATTATTGAACGAGACTAGTCAATGGAGGGGAAGGGCTCAA
CAAATTATAGGTTTACAACAAAAGGTGGAAGAGTTGAAGGCACGTTACGAAGGACCACCA
GCAGGGGAAAGCACTGGGATG---GATAAAGTATCAACGGCTAGAAGAAGACAAGAAGAA
AAGTATCGAGAGGAATTGAGGAGGGCGGAGAAGGAAAGGAAAGAGGCACAGGAAACTAAC
ATAAATCGACTAAAGCAATTAGAGGAAGACTATTCACAAATGAAGAACAAACTTGATGCG
TCAAAAACAAGGAACAAGGTTCTATCCAATGAAATGAAAGGACTGAAGGCACAAGTACAA
ACTTTATTGAAGAAAAGTCAGAATGATGACGAATTTATAGAAGCTTTGATGAGACAACAA
AAACAGTTGAAAGAGATGATGGAAACGACGACATCCAAACAATCAGTTGCTCACCAGGAA
CAACAACAGCAATTGCTGGCCATGAACATGAAATTCCAACAGGATAATAACGTTGTGGAA
CAACTCAAAATGATTGCAGCACAGAAAGAGTCTCAGGTCAAATTATTGGAAATGGAATTG
GAACAACTCAGGAACTCTCAC---AACAATCATCAAGCCTGGCCAGACACCCAGTCAGGA
CCAAACCCGACATCCATAGCCACAGATGACGTGAAA------ACAGGAATTAATAATAAC
AATGGAACCACATTCAGACTGAGGGAA------AATAGTCAATTATCCAGTGCAAGGTCA
GCCAGTAGGTCAATGTCAAGGACACCGACACAAATGATTACAGTAGAACAAAGGGCCATA
ACTCCCATGAATGGTGTCAAGCCACAGGAATTTGATGAGTTACGATATCAAATCCAAGAG
TTAACAGTCATGTCCCGTTCCGTGGAGGTAGAAAGAGACAAAATGACGGAACTAGTCCAA
GTCTTACAA---------------------------------------------------
------------------------------------------------------------
------------------------------------------------------------
------------------------------------------------------------
------------------------------------------------------------
------------------------------------------------------------
------------------------------------------------------------
------------------------------------------------------------
------------------------------------------------------------
------------------------------------------------------------
------------------------------------------------------------
------------------------------------------------------------
------------------------------------------------------------
------------------------------------------------------------
------------------------------------------------------------
------------------------------------------------------------
------------------------------------------------------------
------------------------------------------------------------
------------------------------------------------------------
------------------------------------------------------------
------------------------------------------------------------
------------------------------------------------------------
------------------------------------------------------------
------------------------------------------------------------
------------------------------------------------------------
------------------------------------------------------------
------------------------------------------------------------
---------------AAGCTTCAAACTGAGTTCAATAACAAACAGGCAAAACTTCAACGA
GAATTCCGAGATAAAGTTAGATTCGACCTCCTTCGCTCATCTGGAATGCCCGATACTGAA
GTTGAAAAAGTAATTTCTGGTCTTATGTCAAATATGGCTGTTGTTGAGGAAAAACTTGGA
TTAGAGCAAGCTCGACAAAGAAGGGCTTTAGAGCAAAGATTAGCAAAGCGCAAACAGGCT
GTGGAATATCAAGAAATTGAAAAGCATGAGAAAGCCCAGGAGCAAGAAGCTAAAGTAAAA
GTTCTTCGATCGTTGTTAGATAATCATACTAAGGATGGGTCATTGTTGGAG---------
------------------------------------------------------------
------------------------------------------------------------
------------------------------------------------------------
------------------------------------------------------------
------------------------------------------------------------
------------------------------------------------------------
------------------------------------------------------------
------------------------------------------------------------
------------------------------------------------------------
------------------------------------------------------------
------------------------------------------------------------
------------------------------------------------------------
------------------------------------------------------------
------------------------------------------------------------
------------------------------------------------------------
------------------------------------------------------------
------------------------------------------------------------
------------------------------------------------------------
------------------------------------------------------------
------------------------------------------------------------
------------------------------------------------------------
------------------------------------------------------------
------------------------------------------------------------
------------------------------------------------------------
------------------------------------------------------------
------------------------------------------------------------
------------------------------------------------------------
------------------------------------------------------------
------------------------------------------------------------
------------------------------------------------------------
------------------------------------------------------------
------------------------------------------------------------
------------------------------------------------------------
------------------------------------------------------------
------------------------------------------------------------
------------------------------------------------------------
------------------------------------------------------------
------------------------------------------------------------
------------------------------------------------------------
------TTGGATTCCGGCGAGTACAAAGTGGATTGTATTGCCGAGGGTAGCAATCCTGAA
GCT---GAGGTCAATCTCGATTTCCATGGTGTAGCTATT---GAGGGTAGTTCTGTTGAG
GCCAGCTTAATGGAACACAAATTCAGGAGATATAGAACTACTTCATCAGCAAGTTTAAAT
TTGATGGTCAGCAACTCTGGCCAGGAATTGAGCTGCTTT------GCATCTGATGAATCT
GGAACTAAGAAATCTCTCAAGATTGCGATTGAAGTTAACATCTATGACCCGACCATAGTG
TGTAATGATACTGATGCCTTCGTTGGCCAAAGTAACCCAATCTTGACGTGTGTTGTTAAC
TACACTAATATGGATGTGACTGGTTTTGCCTTTCAAATTGGAGATACTGGTGAAATTATC
AAAAAAGGC---------GAGAAGAATGCACAAAATATGGCTGTCAGCGTGATAGATATT
GAGGACGGAATCAGTGAAGTTTCTTTGGATTTACACAAAGCCGAGCATAAATATTTAAAC
AAGAACTATTATGTATTAATAGATATGAAGGGAGGCCATACCAGCAAAGAGAGTGTACGG
CTGAATAGTGTGCAAGACGAAGACGAGGGCAGTGGACCAGCTGGAAATGGAGAA------
------------------------------------------------------------
------------------------------------------------------------
------------------------------------------------------------
------------------------------------------------------------
------------------------------------------------------------
---------------------------------------------------AAGAAGGAG
GCTTGTGAAATGTTTAAAATGATCCAGCTGTATATGGGTGATAGGAAAGGTAAA------
------------------------------------------------------------
------------------------------------------------------------
------------------------------------------------------------
------------------------------------------------------------
------------------------------------------------------------
------------------------------------------------------------
------------------------------------------------------------
------------------------------------------------------------
------------------------------------------------------------
------------------------------------------------------------
------------------------------------------------------------
------------------------------------------------------------
------------------------------------------------------------
------------------------------------------------------------
------------------------------------------------------------
------------------------------------------------------------
------------------------------------------------------------
------------------------------------------------------------
------------------------------------------------------------
------------------------------------------------------------
------------------------------------------------------------
------------------------------------------------------------
------------------------------------------------------------
------------------AAGAAATTGTCAACTGACGCTGAAGATATTAGCATGTTGTTT
GGGGATGAGGATGTTGATTACCGCAATCTTCCCAATATACCTAACAGACTGATGGCACCA
CCCCCAATGCCATCTCAAGTTTTACTATCACCGTCCGTGAAAAATAACACACAGAAAGGT
TGGAGTCAATTCAAGGAAGATCATCCAGATGATTTTGTTCAGGAGTCTGCTAGAAAGCGA
ATTCGTGAACCCCAAATTCAA---GTCGAAGATGTTGATCTCAGACAACGCCCATCTACA
CAATTGAGACCAATGCAACCTTCAGACTCCAACTATCAATCAAAGGATCGCTCTAGCCCT
GAGAAGGAACATATTCTGAAACAAGCCGAAATGGATCTAGAAGAAGGCAGGATTAGTTTG
GAGTATTATGAAAATTTGTTGAGACAAGTGGGTCAGATTTATAAC------AAACATAAT
GCCAACATTCAAAGC------------------AATCCAGACAATGGAATGGTTGAAGAA
GGATCTGGATTTGAAAGTGAACGCAGCAAAGGTCGGTATACTATTCCAAAAAAGAACCCA
GCTGAAAAGTCAATGAATTATCAAGACCTTCGTCGGAATCAGAGATCGTATGGGGATCGG
GATATCACAAACTTTAAGACAAGAAAGGGCGAAAACAATCCCCAGCGGTCACTCCGCAGA
GATACTGATTTTCGTCAATCCGGCCACTCACAGGAGCGACCTGATGAAATCCAACCATTG
TTAGATGAAGTACCTTTACAAGAACCTGTCCCTAGACCTATTGCTCAACATGGGTCTTCA
GTAGCTCCCATGCAACCAGGTGCACCG---------------------------CCAGCA
CTCCTTATGGGCAGACATCCTGTT------CCAATTCAACCCGTTGCACCACGGCCGGCT
GTCGGTCCTGAAGCCAGAAATCCT------------------GTTCCAATTCAACCGGGT
GCA---CCACAGCCGGCGGTCATTGCAGTTTCTGAAGTCAGAAATCCTGTTCCACTTCAA
CCAGGT---------CCAGCATTAATTCAACCTGGTGCACCGCTTATTGGA------AGA
ACAATATCTGATCCCTTTGATGATCCACGTTGGGCTGCAATGAAAGGTTTGTTAGAACAT
GAGGGCACAGAGGAAATCGTATTGGATGATAAACCTTTTGAACTTCGCATGGGAACTGCC
AGGAAGCTAACTTTGTATGGTCAAGTGTTTCAAATTGGTGTCGACCTGAAAGAGAGAGGA
ATTCGTCTTAATGGACAATTGGTTTATAAATTGGGTGAACCTATAAAAGAAGTTAACCTT
AATGGAAGACGAGTTCGATTATATTATCATGGCCTGTCAAAAGCTATTTGGTTAGATGGA
CAGTATCATGAGATGCGCCTTGATGCACCTCCACGAAATTTTTTAGTTGATGGAAGTCAA
AGGGGTTTTCAAATTGATGGAAGGGACATGATGTTGCTTGTTGATAGAATGGAGAAAGGA
CGTTATGGTGGTCCACCTAGAACAATTCGTATAGCTGGACTTGAACATCACATCAGTTTT
CAGGGACAACCCAAAATTATACTTATTAATGGTAAACCGTGTGAGATAAAGCTTGACAGT
AAAATTCCTTTTGTTGTAATTGAAGGTAAAAGGCATGGAATTCGCTTCGACGGTGAGCCA
CGCACTATATTCATAAATGATCAACCTCATGTGATTCCGATTGATAGAGCAGAAAAAGTG
AGGATAGGTCCAAGACCTACTTATATTGCATTTGGCGGTCCTGCTCATGAAATTATCATT
GATGGTAAATGGTTTGAAGTAAGATTTGACAACACACCCAAAGACATTCATCTTGGTAAC
AGGCGTTTTAGAATACGTATCCCTGGCCCTCAACCTCGTGTTAAGATTCTCGGTGAACTG
GATATGAATTTTGATTGCTCTCGTCTGATGACTGGAAATGTTGCAGCACATCGTGTTATA
CCTTCCACTAATTTACAGCAGCCA------GTTCAACCCTTGCCTACTGGAGTA---TCA
ATTAATCCTAATAATCCCAGACTCTTACAACCAGGATTACATTCAACAGTTATCAATGCT
------------------------------------------------------------
---------------AGACCTGTGCAAACAACTGCTATTGTAACCCATCCTCTGCAACAT
CCTCAAATGGTG------------ATGTCTAACTTAGCTCCTGGGTCGGGTATG------
------------------GTTCCACAAACTGAAAATTCTGTGATGAGACCTCTGCAAGCA
GTTGTTGGGCAAGCACTACCT---------------------CAAGCAACCATCCTGCCT
CAACAAATTACTCATCACATA---------------------------------------
---------ACAAACATTGGGATCCAGCAAGCTGTGTCGACAATACCTAATATCCAAGCT
CAACCACTTCAAACTGCAATTGCACAATCCAGTATCCCCGGCTTGTTACTCAAT------
---------------------------------CAAAATTTGAATGCTATTTCCAATTTG
TCTGCGATAATATCT------------------------------CAGCCAAACCTTTCC
CAA---------------------------------------------------------
---------------GTACCTCAGCCT---------------------------------
------------------------------------------------------------
TTAACTACCTCTTCAACCGTCCCAACAGCACCCGCTCCATCTTCTACATCTGGT------
------------------------TTTGATATCAATAATCTATTGAGCAATTTGCTCAAA
GTCGGATTAATAAAGAAGGATTCACCATCTGAGACGCCAAGCCAATTAAATGCATCAAAT
GCTATTGCTCAAGCAGGGACTCCCGCTCAAAATACACCAATTGTAACAGATCAAAAACCA
CTGCCTAAGAAAATTACGAGAGATGTCATTCCTGATTTATCTGACTTTGATTCTGACCTG
TTGAAAATACCTTATAAAAGTGTCATTGAAGATCTCCATCAAGGCATTCAATGTCACACT
TGCTCTGCCCGATTCACATCTGAGGATAATGAAAAGTATAGAGCCCATCTGGATTGGCAT
TTCCGTCAAAACAAACTTGAGCAAGAAATGGTGAAGGTGGCCAAGAACAGAAAATGGTTC
TACTCCATTGCTGACTGGATACAGTATGAGGAGCTGACGGATATCAGAGAATCATCCAGA
AGTGCAATATTTGAACAGATGCGATTT------GGTAATCAAAATATTCCA---CAACAG
CAG------------TTATTTGCCTTTGAGGGTAAAGAGGTGACCGAGAACCCTGTTGCC
ACTGGTGTTGAGGGAGAAGATATTTGTGCCACCTGTGGCGATCCATTTGATCAGCAGTGG
AATGAAGAAACTGAGGAGTGGATTTTGAAAAATGCAGTGAAAGTGAATGGAAAGACTTAC
CACCCTATCTGCTATGAGGACATGCAAGAGACACCAACACCAGCTCCTGGAGTTGAGTCC
AATCCCTTGACTGAAGCTATTGTGTCCCTCAAGCAAGAGCAAGAATTGAAGCCTGACCTT
AATCAACTTCAAGCTCCTATTAATATGGAAGAGAAAATTAAAATAGAAAACCAAGAAAGC
TTGGGTGAATATAATGCTGTGATCAAAACTGAGGTAGACGATGTGAATGGAAATTCTGCA
TCAGATGCTGGTATATCGCAAACTATTGCAGATGTACCCATC---AAAGGTGAGTATTCT
GAAGGAGATCCAGCGTTGCAGTTTACTTCTGCGCTTACAAATCCCAAGGCAACTGGT---
------------------------------------------------------CAAGTA
ATATCCATAGCCCAGGAGGATCCTAATGCTCCTTGGGAAATGGATTCTAATCCGACTCCT
GAGTTATCTCGGACACCCAGTCCTGTACCA------------------------------
------------------------------------------------------------
------------------------------------------------------------
------------------------------------------------------------
------------------------------------------------------------
------ACGGTAAAGAAAGAATTTGAATGTGATACGTGTGGGCTTGGCTTTAAATCAAAG
GGTAGCTTGGTTAAACATTTAAGAATGCATACGAGAGAGAGAATATATTTATGTGATGTT
TGTAGGATGCGATGTAAAACAAAAGGAGCGCTTAACACTCATTCGCGATCTCATTCGTTA
TTTGTGTGCGATTCAGCTGATGGATGCGGAAAGACTTTTAAATCTAGAAAAGAGTTTAGA
ATGCATGAGAGATATCATTCGAGTGAAAAGCCTTTTTTATGTGATTGTTGTGATAGAAGA
TTCACAACTAAGGGATTATTAGAACAACATGCAAGATATCAT---GACAGTGAGGAAGAG
GATAGTGATGAGTTTACGGAAGAAGAAATCGCAAATGATCCTTCAAAACGTATGCTGTGG
GCAGCAGAAAACAACAAAGTTGATATTGTGAAAGCATTACTTCAGGAAGATCCTAAACTG
GCATTAGTAAAGGACAGTGATGGCTATACACCACTCCATAGATCTGCTTACAATAATCAT
TTAGACGTTGCTAGGCTAATTTTATCAGTCAACCCAGATATTCATGCCAGAACTATTGAT
GGATGGCAACCATTGCATAGTGCTGCAAGGTGGAATTCTGTTGAGACTGCTCAGCTACTT
ATTTCTAATGATGCGGATATCAATGCCAAAACTAATGGAAATTTAACACCTCTTCATATG
GCTGCCTCAGAACGAAATAATCATAAGATGCTGGAACTTCTCCTCAATAATCCATTTATC
GACATCAATGTAATTTCTAAAGCTGGTGAAACAGCAAAACAAATCTGTCAGCGTACTAGT
GCTCATTATTCCATGTTTGAAATTGCGAATTTAAGTATACAAAAGTTA---------CCT
GTCAAAACTATCAAGGATTATGACCAGCAAGTTACTGTTCTTCAAAAGGAAAACTTCAAC
CTGAAGTTGAGGATTTATTATTTGGAGGAGAGGATGGAACAGCAGTATGGCAGTGAACAG
GATGTCTTTAAGACGAATGTTGAACTGAAAGTCGAAGTTGATCACCTGACAGAGCAGCTG
GAGGAAAAA---------------------------------------------------
------------------------------------------------------------
------------------------------------------------------------
------------------------------------------------------------
------------------------------------------------------------
------------------------------------------------------------
------------------------------------------------------------
------------------------------------------------------------
------------------------------------------------------------
------------------------------------------------------------
------------------------------------------------------------
------------------------------------------------------------
------------------------------------------------------------
------------------------------------------------------------
------------------------------------------------------------
------------------------------------------------------------
------------------------------------------------------------
------------------------------------------------------------
------------------------------------------------------------
------------------------------------------------------------
------------------------------------------------------------
------------------------------------------------------------
---------------------------CCATTCTATGGCTCTGAGGAAATGCTTCGGCCT
TGTCAGAACTTGGAAGTAAAACGAGTACCAGGGCAAAGTTCAAGGACATCT---------
------------AAGCAAGAAGATGAAAAATTGACATGTCCCTGTTGTCTGTGCAATGCA
AATTTACTTAAGTTACAGTCTTTACTGTGCTCTACCTGGGTAACTCCTGCATTGTCAAGG
CACATTCTGGATTTGTTGTGGGACAGCATCCATTTACTTTGCCTTACTAAAACTGATATC
AAGAAAGCAACAGAACTGATTGTTGACAAGTATCCGGCTGTGATTTCAAACTATGCTTCC
CTCTGCTTTCAAGGTGACCTTGAAAATTATGCATACATTCTGAAGTGTATGGAAAGTGTT
TTGAAAGAGTGTATCTCACAGACCAATGAAAATGAGATGTTGTACATGAAGGCCTACAAA
GATTTGTTGAACAGATTGTCTGAATTGTTTCCACCGTCCCAGTTTATTCAACTCCTTCCA
AAAGATGGCAGCATGTTTTTCCTTCTTCCTTTCATTATTCGCAACATTGAATTTGAAAGC
ACAAACTCCCTCAAGAGGGATATCATTGATATGGGCAAACAACTCTTGTCTCAG------
------------------------------------------------------------
------------------------------------------------------------
------------------------------------------------------------
------------------------------------------------------------
------------------------------------------------------------
------------------------------------------------------------
------------------------------------------------------------
------------------------------------------------------------
------------------------------------------------------------
------------------------------------------------------------
------------------------------------------------------------
------------------------------------------------------------
------------------------------------------------------------
------------------------------------------------------------
------------------------------------------------------------
------------------------------------------------------------
------------------------------------------------------------
------------------------------------------------------------
------------------------------------------------------------
------------------------------------------------------------
------------------------------------------------------------
------------------------------------------------------------
------------------------------------------------------------
------------------------------------------------------------
------------------------------------------------------------
------------------------------------------------------------
------------------------------------------------------------
------------------------------------------------------------
------------------------------------------------CAGACTTTT---
------------------------------------------------------------
------------------------------------------------------------
------------------------------------------------------------
------------------------------------------------------------
------------------------------------------------------------
------------------------------------------ATATTGAAAGATATCAAG
TCATCTGTCTCGTATAGGAATATAGCTCGTTATGAATGGAAGGAGAAAGACAATACAACG
TATGTAAGGGCTGCTTACTTACGACGTTTTGATCCAAATCCCTTCCACCATGGAACAAAA
GTCAAAACATTATTAGAGACTAGTATGACGTGTATCCTAAGCAATCTGGATATGTACGAC
CTTGAGGACTTTCAGGATGAG---------------------------------------
------------------------------------------------------------
------------------------------------------------------------
------------------------------------------------------------
------------------------------------------------------------
------------------------------------------------------------
------------------------------------------------------------
------------------------------------------------------------
------------------------------------------------------------
------------------------------------------------------------
------------------------------------------------------------
------------------TACAGGCCGTGGGATCAGTACAAGAAAGGCTTTGGGAATAAG
AATGGAGAATACTGGCTGGGACTGGAGAATCTCTATCAGCTCACTAACAAGAGAAAGTAC
GAGCTGAAGGTGGACCTGGAC---TTCGAGGGGGTTAAAGTTTACGCTCGTTACTCGTAT
TTCTCTGTGGAATCAGGAGCTGACGGCTACAAACTCCACGTTAGTGGTTTCACCGGAGGA
GCAGGT------------GATTCTCTGGAGTTAAGCAACGGGCAG---------------
------------------------------------------------------------
------------------------------------------GTTCCCTATCTTGGGAGT
AAAATTAGTCTCATCTCGAAAGCTGAAATTCGTTATGAAGGGACTTTATACACAATCGAC
CCAAATGAAGCAACTGTCGCCTTGGCGAAAGTGAGATCATTTGGCACTGAGGATAGGCCG
ACTGATCGACCTCTGCCTGCAAGAAATGAGGTGTTTGAGTTCATCATTTTCCGTGGTTAT
GACATTAAAGATTTACATGTCAGTGAACCGCCAAAATGTCAA---CTTGAA---GGTGTG
CTCTCTGATCCTGCCATTGTGAAGTCATCACAACCTCCGCCAGGACCTGCAGGGGCTGCT
TTCCAAGGACAACCACCACCAGGAGGGTTCCCGGGTGGTCAGCCCTATCAGCCTTTCGGT
CAGCCTATG---TTCTATAACCAGGGTCAGCCAGCTCCTGGATAC------CCACCCCCT
CATCATCCACCG------------------------------------------------
------------------------------------------------------------
------------------------------------------------------------
------------------------------------------------------------
------------------------------------------------------------
------------------------------------------------------------
------------------------------------------------------------
------------------------------------------------------------
------------------------------------------------------------
------------------------------------------------------------
------------------------------------------------------------
------------------------------------------------------------
------------------------------------------------------------
------------------------------------------------------------
------------------------------------------------------------
------------------------------------------------------------
------------------------------------------------------------
------------------------------------------------------------
------------------------------------------------------------
------------------------------------------------------------
------------------------------------------------------------
------------------------------------------------------------
------------------------------------------------------------
------------------------------------------------------------
------------------------------------------------------------
------------------------------------------------------------
------------------------------------------------------------
------------------------------------------------------------
------------------------------------------------------------
------------------------------------------------------------
------------------------------------------------------------
------------------------------------------------------------
------------------------------------------------------------
------------------------------------------------------------
------------------------------------------------------------
------------------------------------------------------------
------------------------------------------------------------
------------------------------------------------------------
------------------------------------------------------------
------------------------------------------------------------
------------------------------------------------------------
------------------------------------------------------------
---------------------------------GATTACCCGTCAGACGTAGAGGTCTCA
TACGATGAATTCAAGTACGTTGAGGCAGTTCTTCCCAAATCAACTGTTCCAGAACTTCCA
CACCACACTTCCTATCCAACATCTTCAGGCTGGTCGCCTCCCAATGATGAACTTCGCAGT
CAACAACCATACCTTATTCGTCGAACAAAGAATCATGTACTTCCTGTTTACCCAGTTCAG
AAGGAGGTTTGGGGTCGAATAAAGCACCATATTGAAGTCAAGCGGATTGAAGGAGATATT
TGGAAACTGGAGGGTGAGTTGCGACATTTTCTGATGGAAAAATATGGCCTGGAGAATCTG
TATACCCAAGTACATGAAGTCAGTCGGTGTGTTCGGGTTCGGGGACAATATCATGATGAC
ATTGCACAGTTTTTACTTGACAAGGGGATG------------------------------
------------------------------------------------------------
------------------------------------------------------------
------------------------------------------------------------
------------------------------------------------------------
AGGGACTCCAGCTACAATCATAACAGCTCCGTATTTCTGGTGCATTTTCAAAGTTCTCCT
TTCGTCATTGTAAGCAGGACGAGAGTAAGGGAGATGACTCTGTTGGAGAAGGCTATGACC
CATGTGTTTGGTGCCGATAAATTGAGTGATATGCAGCTCTCAGATCGAAATGTTTTCTCC
CTGGCAGATATCGTATTGAGGAAATCACATCAGAAG---TCC---TTTGTCAGACGATTA
CAAGAGGGTAAAGAAAATCCGCTGTCTTCTTCCAATGATAGAAAAAGAAAACAATCAGAG
GATGTGCTTGAAGACATTGGTGTTATGGACGAAAACAAAGCTGAAAAAAGATCAAGGTTG
AAATTAATTGAGAAAAAATTTGGGGAGGAGGATCAGCCTGTCTTGGAAAAAATGGAATAC
AAGTTTGTTATTGGATTTCATGGTCAGCCGATCACCGACGCAGAGTGTAGGAGTCACGTA
GAGCTGAAAGGC------------------------------------------------
------------------------------------------------------------
---------------------------CAATACCATGTCAATAAACTGGTGTTGGTTGGA
GATCAGGAACAGCTGCCAGCCACAGTACTCTCCAAGGAAGCCAAGAAAAATCGTTTTGAT
ACATCTTTATTTCAACGAATTCATTCCAAATTTGAA------------AAAGATACCCCA
ATAATGATGCTGAAGCAACAGTACAGAATGCACCCAGATATTCTCAAACTGCCAAATTCA
TATTTCTACCGTAACCAACTGATCACTGCT---GAGTGT---TGTACCCGTAATTCCAGC
CTGAGACCTTACATTGTGTTTGATATTCTTGATGGTGTGGAAAATACCGGAAACCAAGGA
TCCAAATCCAATNNNAAGGAAGCAACGTGTGTGGCGGTACTGTGTCAGCGCGTCATTAAA
CTCATGACACAGACAACCAAGTATGCAGAGAGACATATTCAAGACAAGATTGGCATCATT
TGTTTTTACTCAGATCAGAGA---------------------------------------
------------------------------------------------------------
------------------------------------------------------------
------------------------------------------------------------
------------------------------------------------------------
------------------------------------------------------------
------------------------------------------------------------
------------------------------------------------------------
------------------------------------------------------------
------------------------------------------------------AGCCCA
AGTGCGCGATCTATTCTTGAATCTGTAAGCAGTGAGTGTTCAAGTGCTGAGATGAAAGAG
AAGCTTTTATTAGCCATTGATAAAAAAGTGCAGATGAAAATGGCATCCAGTCCTGCAAAT
ACTTTGAAAAATCAGGGTAGTCAAATTCCCAGGTTTATGGCTTTTCTTAACAAGAAACGG
------------------------------------------------------------
------------------------------------------------------------
------------------------------------------------------------
------------------------------------------------------------
------------------------------------------------------------
------------------------------------------------------------
------------------------------------------------------------
------------------------------------------------------------
------------------------------------------------------------
------------------------------------------------------------
------------------------------------------------------------
------------------------------------------------------------
------------------------------------------------------------
------------------------------------------CCAGCTCCCCAGCTAGGA
AACTTTCCTAATCATCCAATGCAAGGTCCAGCTCCACAGTGGTTGAGAGGTCCTCTGATT
GGAGGACCTGGTCACAACCAGCAATTTGATCCT---------------------------
------------------------------------------------------------
------------------------------------------------------------
---------------------------------------------------ATGCATTTT
GGTTCCAAATATGTTTACCTTGGTAACGAGCAGGAGGATGAGGAGGAAGTAAAGGTGTCC
ACTGTGGATGATGTTGTCTTGTCGGCCAGTGATGTCAGTGACGATGATGGAGAGACCTGT
CTGCTTGATATTTTAGACACTGCGGGACAGGAAGAGTTTTCTTCTTTAAAAGATCAGTAT
GTCCGTTCCGGCAATGGATTTGCCATCATTTACAGTATTATTGATAAAGAAAGTTTCAAT
GAGGCTGAAGCAATTTACCGCTGGTTGAAACGACTTCGAGATGATGCAAGCTGTCATGTG
GTTTTAATTGCAAATAAGCAAGATTTGAAAGGG------GAGGCAACTGTTACAGATCAA
GAGGGAAAAGACCTTGCTCAAAAATTGGGTGTTCCATTCTTTGAAACATCTGCTAAAGAT
GGATCGGGTGTCACTGATGCAATGAAGGGATTGGTTCGAAGCATTCCAAGGGAAGGAAGT
GACTACAAAATTGTGATGCTTGGGAGTGGAGCTGTGGGAAAGTCAAGCATTACTCTTCGT
TTTGTCAACAATGTGTTTGTTGATGACTAYGAYCCWACTATTGAAGACTCTTAYMGGAAA
ATGATCAMYRTCGAYGGACTMAMWGCTRTTAGCAAWGATKCCAAAAAAGCTKYCAARAAG
KCMAARARAWYKARAAARACA---------------------------------------
------------------------------------------------------------
------------------------------------------------------------
------------------------------------------------------------
------------------------------------------------------------
------------------------------------------------------------
------------------------------------------------------------
------------------------------------------------------------
------------------------------------------------------------
------------------------------------------------------------
------------------------------------------------------------
------------------------------------------------------------
------------------------------------------------------------
------------------------------------------------------------
------------------------------------------------------------
------------------------------------------------------------
------------------------------------------------------------
------------------------------------------------------------
------------------------------------------------------------
------------------------------------------------------------
------------------------------------------------------------
------------------------------------------------------------
------------------------------------------------------------
------------------------------------------------------------
------------------------------------------------------------
------------------------------------------------------------
------------------------------------------------------------
------------------------------------------------------------
------------------------------------------------------------
------------------------------------------------------------
------------------------------------------------------------
------------------------------------------------------------
------------------------------------------------------------
------------------------------------------------------------
------------------------------------------------------------
------------------------------------------------------------
------------------------------------------------------------
---------------------------------------------------------TAT
GCATCTCAAGTGGTCATGAAGACTGCTATCATGGGCCAATCTAAGCTGGTGGACCATATA
AGACGTAGTTATAGCACAAGTGATCTGACTGATGATGGCCATTCTGTGATGCAGAGGCAC
GAGGCAATGTCAGAGGAATCTACAGAGGATGAATTGGACAACAGACTGAAAGAAGACAAC
GCTGAACTTGAAGAACGA------------------------------------------
------------------------------------------------------------
------------------------------------------------------------
------------------------------------------------------------
------------------------------------------------------------
------------------------------------------------------------
------------------------------------------------------------
------AGAGAGCCGTGGGAAGACGATACTTCTGAAATAACCAAGAAAATTTTAAAATCT
CAAGCCCGTTCACAATCAGGGAAAAGA---TCTGTGTATCAATCCCCCGGTGCAGTAATG
TCTTCTCAATCATCAAAGAAAGTTCGAGATCTTGCTAGAAAAATTAGAATAAATTCC---
------------------------------------------------------------
------------------------------------------------------------
------------------------------------------------------------
------------------------------------------------------------
------------------------------------------------------------
------------------------------------------------------------
------------------------------------------------------------
------------------------------------------------------------
------------------------------------------------------------
------------------------------------------------------------
------------------------------------------------------------
------------------------------------------------------------
------------------------------------------------------------
------------------------------------------------------------
------------------------------------------------------------
------------------------------------------------------------
---------------------------------------------------------CAT
TTCAGTGCTGATCCTGCCCTTCGTCATCAATCATCTCTTGTACAAGAATACATTGATTTA
TTAGAAAGACAGCGACCTATTGAGGATTCTGATGCCAACGAAGAAGCAAGCGGAGAAAAC
AGACTGTTTAAAGATGTTCCAAGAAAGTGTTCATTGGTAGACATGTCCGTAATTACGACA
CTCTACTATTGTTCTTTGTATCATTTTGACTTGTCAGAAAATTCTCTTGGCAGTCCTTCA
GCAATAAAGAAAAGACACCAGATAACAGAGAAGCAATTTGTTTGGACCTGTATAGGAGCT
AGATCCAAGTTACGACAGTGGAAAGATATAGAAACCATATTGACTACAAAGGGTTGGTTT
GGCGGTACCAAATTGAAAGCTGTGATTGGTTTTGATAAGATAGTTGGTATATTACAAAAA
TACAACGCACCACCGGATGTAATTGACAAGTATCTTGCATTGATGGATGACCCGGATCAA
CGGCTTGCTCTTGCCTTGAAAATTAAATGCCATAAAACTGTTATTGATACCTATGCATCT
TTAAAGGACAGAGGTTCTTTAGAGACTTATGCTTCAAAACTAGATCGTTACTCAAAAGAC
GGCTTGTATGCATATGACGTATTAAATGGATCGCTAATCAAATGGAAA---------GCT
GCCGGCCTCTCAACAGTCATCAAGGAGACAAAACTTGGAGCCAGTGTTGAAACAACACCC
GCTGTGCCAGCACCCGTGGTGGTAGAGAAACAAAAGGCCATAGTGAAACCTCAGGTCATC
ACTCATGTCATTGAAGGTTTTGTCATTCAAGAAGGATTAGAACCATTCCCTGTTCAACAG
ACATGCCTGCTACAGGAGTTTATTTGTCCTAACAAGATTAATGGGTTGGAGAAGGAATCC
GAGGAAGACGGAGCTAGTCATGATGAGGAACCACCAACACTGTTGCCTCAGATGGAC---
------------GCCCGTGTGCCAAGCCCT---------------------------ACC
ACCATTATTCATTCCCCCAACAAAGAAGCAGAGTGTGACTCGTGTCACAAAGTGGCTATT
GTGTCTGCTCAAATTGGGTCTCATTACTTCTGCTCTTTGTCATGTTCTAGAAGATTT---
GCCTCTCAATCCCGACGAGCTGGCTTGCTCAAGACAAAAGTTCCATCCAGAAAGAGGAAG
CAGATGACT---GGGCATAAAGATTGGAGCTTGTCCAGTAAGAATGAGGGATTATAT---
---------TCTGAAATGGAGGCCAGTGAGCAAGAAGTTTCACAAATGCATCCAGCCAAT
GATGAGATGAGTAGCTGTAACTCGGTACAAGAGACTAGCTCATGTGCCACATCACCA---
------------------------------------------------------------
------------------------------------------------------------
------------------------------------------------------------
------------------------------------------------------------
---------------------------TTTCACACATCCTCTCAAGTTGACGTTAATCGT
AGAAAGGATAGGGCCGTTATCAAACATCTATATTACAATGACTATGAGAAGACTTTAAGC
CATTCCTACAGCCCTCTTGTAAAATTGCCTGATTATACATACCTCGACGGAAGACCGACT
GAGATGAGATTATCCGACAAAACTAAACAAATCAAAAACTATGATCTTGCAAAACAAGTT
GTG---------------------------------------------------------
------------------------------------------------TTCAATAAAGAT
TCAAAATCATTTCTTGTAGCCGCGGGATATTTAGTCAAATCGGCAAATAATTCACTTCCG
GCTTTGACCGCCTGGTGGAGGGGGAATAGTTCAGGAATATTAGACGTGACAAACCCAGAT
GCTGTATCGTGGTTTTTGAATAAAACTAAATATTTACAAAAACAATACAACATAACTTCA
------------------------------------------------------------
------------------------------------------------------------
------------------------------------------------------------
------------------------------------------------------------
------------------------------------------------------------
------------------------------------------------------------
------------------------------------------------------------
------------------------------------------------------------
------------------------------------------------------------
------------------------------------------------------------
------------------------------------------------------------
------------------------------------------------------------
---------------------------------------------------------TTA
CTGGAATGCAGGCATTGGAATGAAACCAGAGATCCTCCATCTCCTTTTTGTGGACATCGC
AGTCCAAGACATACATGGACAGAGAAAGCACCGAGGGGCATGTTCTTCAGATTAGCATGG
GTACCAATTGGCTGTCGGCTACAACGCCGCAAGCTGCGTCTGAACAACCACGTGATATAC
CTGATTGGGGATTCGAACATGATGGAAAGATATGGTTTGTGTTATATTATTAACAACCGA
GTAGATGCAATATCAGGGAAATCAAAATATTGGCATGATCCAACTGACTGCATCAATATA
CATTACAATTTGAACGTAAAATGGAGGAATCACGGACTTCCATTCCACAGTAATACAGAC
CATTGGACAAGAATCAACTTTAAAAGTCCTGCCTCCACCCTTGATGAAATTCAGCCTAAT
ACTGTTGTGGTCATTCATTTGTTTATGCATTATTCAACTCACCACCACACAGTGTTTCAA
AACACAGTCAGAGCTACAATGGATGCTTGTAAAAGACTACTGGACAGAAGCCCAACAACT
AGAATATTCATCCGTGGACCCCATGTCAGCTATAAGGAATGGCCTGCACATTTAGGAGGA
GATGCACAAGGTCCACTTTTTCTGAAGATTCTACGTGACGAATTTAAAGATTTGTATGAC
AAGGTATATCTTCTTGATTTTTGGGATATGACGATAGCTGCAGAAAATGTTGATCTGCAC
ATGTCTCTTGAACTGGTATCTAAATGTCTGGATCTTGAA------GACCTAGATAAAGTT
CCAGGTACAAGCAAGAATGCTAAGAAGAAGTTGAAGACCAACGATGCAATGAAAATCATC
AAGACAGACAGACAAGGCGTTTGGAAGGAATTGCGGAAAGTCAGGAAACAACAGTTGAAG
GAGCTGGCCAAGAAACGGAAGACGGAAAAATTCAAGTCTGCTATAGAAAGCTACAAGGAT
GAGTTTGATGTGGACTACACAGACAGCAATGTGGAAACACTTATGAAGATGTCTAAACTT
GGAAAAGTCAAGAAAGATCATGCACAGAAGATTCTATACCAACAACCTTGTCGATTGTCA
CGAGATGTAGACCAACCACCAGAGGAAACAGAACCAACATCAATTTTCACGGAGGAGGAT
TTCGAAAACTTTGCCAGGGACTATAAACCA---------ATGTCGGCGCCACACGTGGCA
GGTGGA------------AACCAACAA---------------------GACCGTCAAAAG
CGCAAGCTTCTGCTGGAGCATATTCAAGAACAAAAGAAAAGACTACAACACGGCCATCAT
TCTTCTGTGGCAACTCCT---CCACCGGCTGTGATTACAAGTCCTGGAATGATTGGAGCT
AGTCATCCGACTGGG---TCTGGGATATCAGCTGCTGAATATGCCACAATTAGTAATCCC
CACCAAAGAACAGCATTACAACATGCTCATGCCAATTCTGTTGGATATTTCATCACGCAA
GATTCGTCGTTTGGGAACCTTATATTGCCAGTTCTTCCCCGAATTCCTGATACAAAA---
---------GGTGGCTACCCCATGAACCCAGGTCCTGACCCTGCTAAGCCTGGAGGACTT
GCCAAAGATAAATGTGTAATGGCTGATGGGCTTAATGAAGCCTTGTGTTTTGCTTTTCGA
ATCGACAATACGGGTCCACCAAAAAATATTGAGGAAATTCTTTCCAACTATGAAATTCTC
CGAGCTGAGTTCCCAAATGCCACCATTTTTGCATCAACATTTGACAATTTTGTGGCA---
------------------------------------------------------------
------------------------------------------------------------
------------------------------------------------------------
------------------------------------------------------------
------------------------------------------------------------
------------------------------------------------------------
------------------------------------------------------------
------------------------------------------------------------
------------------------------------------------------------
------------------------------------------------------------
------------------------------------------------------------
------------------------------------------------------------
------------------------------------------------------------
------------------------------------------------------------
------------------------------------------------------------
------------------------------------------------------------
------------------------------------------------------------
------------------------------------------------------------
------------------------------------------------------------
CTCACTTCATCCGATTTCTTCCGTGAACGCAGATTTCGACCCGAAAAGGAAGGGGTCGAG
CCCGGTTTGAAAGCTTACTGGAAAGAGCTACAATATGATAGCACTGGAGACGCAGATATT
GAATGTAGAAAAAACAATTCGTTTTTACGGAATGGAATGAAGTCCATCCTTGACCCTTTG
ATAAAACGCTTTAAACCAAACACGATTCGATATAAAACTAGCGTTACGGAAATCGACTTT
ACAGCCTTCAATACATTCAATGCCCGTAATAGATCTTGCAGTGACGTGACAGTAACAAGC
TCCGATGGTAAAAAGTTTGAAGCAAGTCACGTGATAGTGGCTATTCCGTTGGGCCATCTT
AAAACGAAAGCTCAATCAATGTTTCGCCCTTCCCTTTCAAAACAAAGACTTGACGCAATT
GATGCAATGGGGTTTGGTTGTGTAGGAAAGGTGTTCTTACATTTTGAAGCGGGCATGTTA
GCGGATCCTGCAAAAATTGCCAAGGAAAGGGAAAAAGAGGAGAGGGTTCGACAAGCAAGA
GAGAGGCTTGATGGAGAGAGGAAGAAGAAACTTGAAGAAATGAAAGAACAACAGAGACAA
GCACAGGAGAATCGAGAGAAACAGCTGGAGATGAGACGACAGAAGATTGAAGATTTACGA
AAACGTGACTCCGAAAGAAGAGCAGCGGTTGAAGAGAGGAGAAGAATGAAGGAAGAAATT
GAACGACTTCGCAAAGAATCCATTCTCCAAAAAGCAGATGAAAGATTAGCCCGCTATGAA
GCCTGGAGAGCTGGGGGCCGCAAAGGAAAT---------------------------CTG
GGTAGTGGAGGAGGAACTAGAGAAGGAAGGAGATCTTTTGTAGGGGGAGGCCCCAACTCG
TCAGCAGCATCATCTATGTCGTCGTCATACCATGCCGGGTACACC------AAACCAAGC
CCTGTCAGAATGCGGGAGAAAACAACACCTCGTAAACCAAGGCCAGCCAGTGTGGGTACT
TCCATGCCTAGCTTTGTCGGAGGAGAGCCAGCGAAATCCTCTCGCAGTAAAAGCACTGAT
AGAATAGCAAGAGATCGGTCTAAACCGAGACCAAGTCGAAAG---------AAAGACAAA
GCAGTTAAGGACTCCACAGCCTCTGGTGGAACAGAGNNNAAAAAAGAAGAAACTGAGGAT
GAGAAAGATGGAGGAAGCACGACCACCAAGAAAGGACGCGCATCTCTATCTTTCTTTGAC
AGATTGGCCACCCCTAAGTTAAAGAAACATCAAGATGAT------CAGAAAGACTCTCCA
AGAGAAAAGTCATCGCCAATTGTACGATTGTCCCCAAGGAAAGCTTACTCTACCACCAAC
TTGTCCATCATGAAAAAGAAATCTTCATTCCGTGAG---AGGACAAAGGAAAGCTCATCA
------------------------------ACCCCAAAA---------GTTAAAAGAGAC
TCATCAGCCTCCTCGTCTAGAACACGAACACCACTGGGTGATAACACAGATACCTCAGCT
AATAAGTCCTCAACATCATCTCCCCGCATCACCCCACCACCA------------------
---CCCCCTACTTCAGCCAGAGCAGCCTCACCACATGTTAAATCCTCCCCCAGC------
CATACAGCTCCCGAGGATGGGACGGCTGCTCCACGTTCAATGGGTGTTAATCAGGGAATA
TCAAAGGAAGAATACAAAGCCAAGATGGCAGAAAAGAGAAGGCAAGCGAGGGAGAAGGCA
GAGAAAGAGGCAGAAGAAGAGAGAAGAAAGCAAGAAGAGGAAAGACTTGCAGAGGAAGAA
TGCCAAAGGCAAGAAGAAGAAGAGCAACGACGATTGGAAGTGGAAACAATTCGATTAGCA
GAAGAGGCTAGAAAAGCGGAGGAAGAAAGATTAGAAAAGGCGATTGAGGCAGAGGAAAAA
AGGAGGAAAGAGGAAGCTGAGAAATTAGAGCAAGAAAGAATAGCTAAAGAAGAAGCTGAC
CGCAAAGCAAAGGAAGAGGCTGAGAGGATTGATAAAGAGAAACAGGAGAAGGCTAAGAGA
GATGAAGAAGAAAGAATGGAGAGAAAGAAGAAACTGGAAATGATCATGAAGCGAGTGAAA
ACAGACCCAGCCCAAGACAGTACT------------GGTAGTAACAGCTCCCTGAAACTG
GAGAGCCCAGTGAAATCAGCTGGTAGTTCCCCAAATAGGAGCACCGTA------------
ACATCACCAGATGTACAGGAGAATCCCCCATTTGGTGCAGCTCCATCAAATCAAGATCAA
GATAAC------------------------------------------------------
------------TCATCGGGATCCGAAGACGGCAATGATAACAAACAGAAAAGTGCTACT
GGTAGCGCTATCGCCTCCTCCACCAATAGCCTTGACAATGACGCATCACCTACAACACAG
CAAGTTCTTACACCCGTTGTAAGAAGCGCTTCATCAGGAGACATCATTGACGCAGCGGAT
GACAGTTCTAAAAATAGACTTGAAAACGGAGGTAGTCTGGGCTCATTGAATTCCAGTAAT
AATACGCCTGTTATTTCTAGTGATAATAATACTGAATCAACGAATTCATCCTTGGAAGCA
AAATCTCGTTTTAAATCCCCACTTCTACAACAGCTTGTGGAGAACAAAGGCGCCGAT---
---TCGTCTGGCACCCCTAAATTCAAATCCCCTTTGTTACAAAATCTACTGGGCAAGACA
AAGGTTGGTGCTCGTATGAGTCTGTCTGCTAGTATGGGTGATCTTAGTCTGAACAAAGAC
AGTCCCAATTCAACCAACTCCACCAGTGCCAATCCATTGACAGGAGCTATTAGCCCA---
TCACTCAGCCCAGCAACGTCAAGTAAAGAGATCTCTAAAGCCGGTCAGGATGAAGATAAA
GATGTAGATGAATCCAACAATAATACTTCAACATCACCTCTCGCATCGTCTGTTTCATCA
TCGTCAGCCGACTCCTTTAAACTTGAATCTAATCACACTTTAAGTAATGGAAACAGTTAC
GATAATGTATCTAAACCTACGGAGGATAGTAGTAGTACAATGATAGACTCGGCTTTGGGT
GCAAGTATTGACCCA------------------------TCGGGTTCTATATCTGTGATG
TATAACGGACATGGA------GGAAATAGTCATACCATGGAAGACTCAAGTATTGGACTC
CATTCACCCGAAGACAAACCTTTGAAGACGTCATCCCAGTCTGGCCATTCCTCATCTCAA
GAAGAAACTGAAGAAGAGGAGGAAGAGGAGAAAGGAAGATTTGAGGAGTACATTGATTTA
ATGGAA------------------------------------------------------
------------------------------------------------------------
------------------------------------------------------------
------------------------------------------------------------
------------------------------------------------------------
------------------------------------------------------------
---------------------------GGTCAAGTCGTTGATTCACGATCTCCATGGAGA
CTGTCTTTTATCACAGATACTATATGGGGATTCATCAACTTCATTGTTCTTTTTTTCCAG
ACCATGATTAATCCAAATAAAAACAGCAAAGGTGATAATTACACATCAGATCACAGAAAA
CCAGGT------------CCTCAAAGAAGAATGGGTGGAATT------AGGAGAGGAGGA
------------------------------------------------------------
------------------------------------------------------------
------------------------------------------------------------
------------------------------------------------------------
------------------------------------------------------------
------------------------------------------------------------
------------------------------------------------------------
------------------------------------------------------------
------------------------------------------------------------
------------------------------------------------------------
------------------------------------------------------------
------------------------------------------------------------
------------------------------------------------------------
------------------------------------------------------------
------------------------------------------------------------
------------------------GATGGCAAACTGCTGTTTTGTGATCATATATTCAAT
GGTTACGGAAATACCAAGACAGATTTTAGGAAACAAGTTATGAAGTCACGATTTGATTAT
ATCAAGGGATTCTCTCTACCTNNNGATTTCAGATTTAGTCCTTCCCAAGGAGTACATGGA
CCCAGAGCCCCATGGGGAGGA---------------------------------------
------------------------------------------------------------
------------------------------------------------------------
------------------------------------------------------------
------------------------------------------------------------
------------------------------------------------------------
------------------------------------------------------------
------------------------------------------------------------
------------------------------------------------------------
------------------------------------------------------------
------------------------------------------------------------
------------------------------------------------------------
------------------------------------------------------------
------------------------------------------------------------
------------------------------------------------------------
------------------------------------------------------------
------------------------------------------------------------
------------------------------------------------------------
------------------------------------------------------------
------------------------------------------------------------
------------------------------------------------------------
------------------------------------------------------------
------------------------------------------------------------
------------------------------------------------------------
------------------------------------------------------------
------------------------------------------------------------
------------------------------------------------------------
------------------------------------------------------------
------------------------------------------------------------
------------------------------------------------------------
------------------------------------------------------------
------------------------------------------------------------
------------------------------------------------------------
------------------------------------------------------------
------------------------------------------------------------
------------------------------------------------------------
------------------------------------------------------------
------------------------------------------------------------
------------------------------------------------------------
------------------------------------------------------------
------------------------------------------------------------
------------------------------------------------------------
------------------------------------------------------------
---------------------------------------------------AAGAGAGTT
TTTAAAGATTTCAAAGTGGTTGACATTTGTGTCATGAACAACGGCATGTCTCCTGGATAC
ACCAGTGCAATTCTGTTCATGAGCAGTATCTATGAGGCTATTGAGGCTGTGACTAATGAT
GATGGCTATTTCCTCCATGGCGCACGACTCAGGGTT------------------------
------------------------------------------------------------
------------------------------------------------------------
------------------------------------------------------------
------------------------------------------------------------
------------------------------------------------------------
------------------------------------------------------------
------------------------------------------------------------
------------------------------------------------------------
------------------------------------------------------------
------------------------------------------------------------
------------------------TCTGACGATGATTTTGATGAGGATGAGGAGGAGGAA
GTTGTCGAAGAGTTTAGTACATATGAACGTACAGAGATTGTGACTCGTTATCTGAGGAAA
GTTTACAGATATTGCATCTGGTGTGGAACTAGCTATGAAGATGAACAAGAATTGAAAAAC
TCT---------------------------------------------------------
------------------------------------------------------------
------------------------------------------------------------
------------------------------------------------------------
------------------------------------------------------------
------------------------------------------------------------
------------------------------------------------------------
------------------------------------------------------------
------------------------------------------------------------
------------------------------------------------------------
------------------------------------------------------------
------------------------------------------------------------
------------------------------------------------------------
------------------------------------------------------------
------------------------------------------------------------
------------------------------------------------------------
------------------------------------------------------------
------------------------------------------------------------
------------------------------------------------------------
------------------------------------------------------------
------------------------------------------------------------
------------------------------------------------------------
------------------------------------------------------------
------------------------------------------------------------
------------------------------------------------------------
------------------------------------------------------------
------------------------------------------------------------
------------------------------------------------------------
------------------------------------------------------------
------------------------------------------------------------
------------------------------------------------------------
------------------------------------------------------------
------------------------------------------------------------
------------------------------------------------------------
------------------------------------------------------------
------------------------------------------------------------
------------------------------------------------------------
------------------------------------------------------------
------------------------------------------------------------
------------------------------------------------------------
------------------------------------------------------------
------------------------------------------------------------
------------------------------------------------------------
------------------------------------------------------------
------------------------------------------------------------
---------------TTAGCCACCAAGGGACAGATGAAGAAAGCGATGTCCACTTTACAT
AATTTAATTAGAGTATTCAGCCTTATCGACAGAGATAATACGAAGTTTGTGGAAAAATCA
GAACTGGAGCTCTTGTTCAAAGTTTTAGATTTCAAAGTGAATGGAGACACTGTACATGCC
ATTATGGTAAGACATGGAGGAAGAAGACAACGGCTTGGACTAGAAGATTTCATTCAA---
------------------------------------------------------------
------------------------------------------------------------
------------------------------------------------------------
------------------------------------------------------------
------------------------------------------------------------
------------------------------------------CAAACTCATGAACGTGAA
ATGTTTGGCAACCCTTCTGGATCACCAGAATTCAATAACTTCTTATCTATGCTGGGAAGT
ATTATTGATTTAAAGGGATGGAAACAATACCCTGGCCGTCTTGACACAACCAACAACCTT
TCTGGATCTAAATCTCTGTATACCAAATGGAATGGTCTGCAGATTATGTGGCACGTTTCA
ACAATGCTCCCTCATAAACCTCAAGATGAACAGCACATTGCCTTTGTCGATGGTGATACT
CCATACCACCCAAAAACAATCAAGTCAAAACAAATTCATATTACTGCCGTTGTACGACAA
ATACATCAGAAACCTAAGGGATGGAAGTACGCACTCAATGTTATCACTCGGTCTGATGTC
AAGAATTATCCACCTAAGCTTCCAGATAACTGCATATTTGAACACGGAAACTTCTTCCGT
GACCTTTTGATAACAAAATTCGTAAATGGTGAAAGAAGAACCTACCACTCTCCTTCATTC
AAGAAA------------------------------------------------------
------------------------------------------------------------
------------------------------------------------------------
------------------------------------------------------------
---------------------------------ATGGACCATCAATACGGCATAGCGGTA
ACTAATAGATTCGCCCTCTTTGGCGATGAGGATGAGGATCCTTTCGAGGCTATTTCCAAG
AGCAAGTCGCTG---------------AAAGAAGCAGCCGAGAAGAAACCGAAGACCAAC
AAGGCCAAGAAAGGCAATGCTGGAAAGCCTGTTGCACAGGGAAACGAAAATACCAAAAAG
AAGGAAGGT---------GGTGACAGGTCTCAAACCAAGCAAGCTGACCGTGGAAGGGGT
---GGAAGAAATAGGGAACCAAGAGAAATTAGGGAAAATGATGGAGACAAACGTCCACCT
CGAAGACAGGGA------------------------------------------------
------CCAAGGGATAATAAGGACATGAAAGCTGGAGATGAAAATGTACCCCCAGAGTTC
AGGGAAAGACCC---GATGGTGGCTTTAAAAGGAGAGAAGATCGTGGCGGTGAACGAGGA
GGATTTGGCGGTGAAAGAGGGCGTGGACGAGGAAGGGGCAGAGGGAGA---GGTCGTGGA
GGTGAAAGAGGTGGCAGTGGATTT---GGCCCCCGT------------------GGAGAC
CGCAAACGTGAATTTGATCGCCACAGTGGCTCTGGC---GGAGGTATCAAGCCAGTTGAA
AAGAAAGAAGGAAGTGGTGCTCACAATTGGGGCAGTTTCCGGGATGATATCGAGGAGCAA
GGCCAAGTTAATGCTGCTGATGAGTCTAACGATTGGGCTAATCAACAA------------
GAAAAACCGGATCTTAATGAAAGCGGTGAAGCGGAAGCTGTTAATGAAGAGGATGCTCAG
CCGCAGCAAATGACTTTAGATGAGTGGAAAGCTTTAAAG---CCACAAGGCAAGAAACAA
CCAGAATTTAATATTCGCCAGGCAGGGGAAGGTGTAGATTCAGGCCAATGGAAAGATGGC
GTTGAGTACCAGAAGAAAATTGAGGAGGAGGAGGACCAGGATGATGAGTATGAA------
GAGGGTGACCATAGTGATCATCATATTCGCAACAGTAAGCAATTGGTGACTGACATCCGT
ATTACGTTCAATGATAATCCCCGTCGGGGTCGTGGACGT---CGAGGTGGGCGTGGAGGA
ATGGAGCGAGGTGGTAGT------------------GGTAGAGGAGCAGGAGGTGGTGGT
GGTGGCCGTGGCAGGGGAGGTAACAAAAAGGAGTCCGCTCCACGTTTTGATGATGAATCG
GACTTTCCGTCACTTCTCAAAACGGCAGCCAGAACTTTGTCCGGGGGCCGCAAGAAGTTC
CTCTACTCAGGCCCAATCTCCAACAAACGTCATGAAGAAGAAGATTGGTCGTTTGTCCCC
AAAGCCTCCACCCAGGATACTGGTACCAAATCGGCTGTGGGAGTTGATCTGGACAATGTG
TGGAGCATAAGGAATGTATCCCTTGGTGGCGGCACTCAGTCAGTCAGATCGGAACCGGTG
TCTTTCAAACCAGAGATTCTTACCAAAACAACCAACTCGACTTTCTATTCCAGGCATGGG
GGCATGAATGGAAGAACAAGCAGTCCTAATGTGAATAATCAAGGCAATTCAAATTCAGAT
TTAAAGAGCACTTCCAATTGGTCAAGTTCTGGACACAAACTTGCCCCCACTGGACACAGA
ATGAACCCTCCAACTTTCCAAAATCCAACAGAAAAAGCATTCAGAAACTCAAGGTCACGA
AGGCAAAATCCCTCACCATTCGATTACGACATGAATGACTTT------------------
------------------------------------------------------------
------------------------------------------------------------
------------------------------------------------------------
------------------------------------------------------------
------------------------------------------------------------
------------------------------------------------------------
------------------------------------------------------------
------------------------------------------------------------
------------------------------------------------------------
------------------------------------------------------------
------------------------------------------------------------
------TTGCATGTCCGTTACAAAAACAGCAAACAGAGAGTGAAAGACCCAAAAGTACAA
GTCGATAAAAACAAAAAGTACTTGTCTAAAAAACTCAAAAAGAAAAGATCACAGCTTGGT
TTAACTTCAATCGAAGATAAAAGTACGATTCTTGCCGAAAATCCAATTGACAATGTTTGG
ATACGGAGATATTATCCCAAGCCTCGATTTGAAATTGAAGAGGCGTTCAACAGACACAAG
GCATTTGCTCAACCTGCGATGTTAGACAACGTGGATGGTTTGACATACCTTAACATGCTT
TTGGATTTTAGAACAAAGAAACAGACTAAGTTCATGAAAAATATTCGATCAACACTTCTA
CTTCCTTTTCCATTTAATTGGGGTAATCCTCCATCCATTCTGGTCTTCTGCAAGGAGGAA
GAACATACAAACCTTGCCTTATCTTTAGGAGCACGCCATGCTGGAACACCTGTAGAAGTT
GTCAAATCGATCGAAAACGGGGTTCTAAATCCTAAAGATTTTGATCATGTCATCGCCACT
GCCGATTGTGGGAATGAAATAGCTCCTGCAAGGTCTTACTTTAGGGATAAGTTTCCCCAA
AGAGCTAAAGGCAATATGGGGACAGACTTGAATGAAATGTTCAAGTTGTTCTACTCTGGA
TACACATACGAATCCCAAAGCCTGTCTGATGCACAAGGCAAATTGCAAGTCCCTGTTGGT
CAACTGAGTCAACCAACAAATGAACTAGTGGCAAACTTTGAAGCTTACATCGACTCCATT
TGCAAGCATCGCAGTATTGCTCTAGGTCCTTTCATTCAGTCTATGAGTGTTGTAGCACCT
CCATCCCCCGAAGAGTTCCTTGTACAAGTTGAAGAATACGTTCCTGGTTATCAGAATGAG
GAAGTCGATTCAGACGATGATGATGAAACT------------------------------
------------------------------------------------------------
------------------------------------------------------------
------------------------------------------------------------
------------------------------------------------------------
------------------------------------------------------------
------------------------------------------------------------
------------------------------------------------------------
AAGACACATGAGATTTCTGATTCCGAAGAGTCTGATAATCCTAAGCAAGGGTTAATGTCA
AAGTCAGAACGTCCAAGGGAAAAGTTTGAAAAGGAAAAGGTCAGTACACAGGCAGAAGAT
GAATATGATGCTGATACGGATGTTGATGAATCTTCAAATGTTGAAAGTGAGGACAGAAAA
CCATTGTGTAAATATGGAAGTAAGTGCTTCCGGAAGAATCCATCACATTTACAAGAATTC
CATCATCCAAAGAAACGAAAATCGGATTGCCTTGAAACCAGCAACTCTATTCCTCATAAG
AAGACATGTACAAGGGATGAAAAAACTTTGCAAGATGTCTTTGAGGAAGTTCAACCATTT
AGCCTTTTCTTGACCAAAGTACACGGAATTTCACAGCAGTACAATAATGTGGCTGCATTT
AGTTTAAAGGATTTATTATCTCCTGAATGGGGAGAACTGAAATCGTCTTGCCACTTTAAT
TTCATGTTTGATATATCATGGCTCATGGGACAATATCCCCGTCAATTCAGAAATCTTCCT
GTTTTGCTGGTGCATGGGGATCAAAGCAGAGCTGAGCTGGATTTAAAAGAAGCTGCATCT
CACTTTCCTAATATCTCTTTATGTCGGGCAAGGCTAGATATCCCATATGGCACACATCAT
ACGAAAATGATGTTGTTATTGTACACCAAAGGGTTAAGGGTCATAGTTCACACATCAAAC
CTGATTTCCAATGATTGGTACCAGAAGACACAGGGAATGTGGGTTAGTCAAATATTCCCA
CTTAAA---ACCAATGATGCTGAACCAGGAGAATCTCGCACCAAATTCAAAGCTTCACTT
TTACAATATCTGGCAGCATATGGAACTGCCAAGCTTGCTATGTGGGAGAAAGTCATCAAA
GAGCATGATATGTCTTCTGCTAATGTTCACATCATTGCATCAGTGCCAGGGAGACATGTC
CTGGAACACAAGCATTCATGGGGTCACCTCAGGGTCAAGAAGATTTTATCCAGTACCGGA
CCAGACCAAGGCATTGTGAAGAACTGGCCTGTGATTGGTCAGTTTTCCAGCATTGGTTCA
TTGGGAGCCAATCCTGAAGCTTGGTTGTTGACAGAATGGGGTCAATCCATGTCTACTTAT
CGAAAGACTCTATCCACTAACCTTCCTGCCTCTAAACTCCATCTGATTTTCCCATCCAAA
GACAACATCCGACTAAGTCTAGAGGGTTACAATGGAGGGGGCTGTGTCCCTTACTCTATC
AAGACAGCCAGCAAACAGCCATGGCTTATTCCTTTCCTTAGCCAGTGGAAATCTGAAGGA
AGGGGTAGATCACCGGCAGTTCCCCACATCAAAACATACAGCCGTATGTCCCCAGATGGG
TCAGAAGTGGCCTGGTTCCTTTTGACCAGTGCTAATTTGTCCAAAGCAGCCTGGGGAGCT
TTCGAGAAAAAAGGAAGCCAACTCATGATTCGATCCTATGAATTGGGAATTTTGTTCATG
CCATCAGATTTTGGTAGTAAAACTTCATTCAAGGCCAGTAGTCAATTGAATAAAATCACT
GACAGGGAAAATTGTGTGTTCCCTTTGCCATACGATCTACCACCTGCAACTTATGTCAAA
GGA---AAAAAGTCGGTGCACTTATTTTACGATGTCGTATCACCGTATACCTGGTTTGCA
TTTGAGGTGATGTGCAGATACAAAACCCGCTGGAATATTGATCTTAAACTGAGACCATTT
TTCCTTGGTGGTGTAATGAATGAATCAGGAAATCGCCCCCCTGCCATGGTTCCCAATAAA
GGGTTGCACCTTTCGACAGATGTAAAACGATTGGCAGAGTATTTTGATGTTCCGCTCAAA
ATTCCCAAGAATCCAGCTGAGCTTATGTTTGAGAAAGGATCACTCAAGGCTCAGCGCTTT
CTCACTGCTCTTGATATGAAGTGTCCTGAGAAGGTAGAAGCCGTGTCCCGTGAGTTTTGG
ATGAGAGGATGGTGCCGGGATGAAGATTTATCAGATGATGACAGTCTGGCTACGGCTGCT
GGCAAAGCTGGATTAAACCAACAAGAAATTCAAGAACTGCTGGGACGTTTGAAAGATAAG
GATGTCAAGGATCGACTAAAGTCTGCTACAGACGAAGCCTTAGAACTTGGGGCGTTTGGT
TCACCTATGATTGTGGTTGACAACGAAGGGACAAAAGAATGGGTGTTTGGAAGTGATCGC
TTTCCAATCCTTGCTCAACTTTTAGGA---------------------------------
------------------------------------------------------------
------------------------------------------------------------
---------------------------------------CTGACTCTTGTTGTTAAAAGT
CGTGGGGATCGTCTGAGAATCTTACCATACGTTGTCTTTGGATTTTGCTGTCTCGGAGGT
TTGTTCACATTCATCGCAGACATGATTGTAGCCAGTCAGTATTCCACCGATGATGTTGGT
CTCTTTGTCGAGGAATTTCCTCCAAAACCT------------AACGATGCTCTCGTGTTG
GCGTGGGGGTTTGGACTGGATATTACATCTGTCGTTCTGGTTGTTCTTGGAGGTTCCTTT
CATTTGGTTGCTGGCCGC------------------------------------------
------------------------------------------------------------
------------------------------------------------------------
------------------------------------------------------------
------------------------------------------------------------
------------------------------------------------------------
------------------------------------------------------------
------------------------------------------------------------
------------------------------------------------------------
------------------------------------------------------------
------------------------------------------------------------
------------------------------------------------------------
------------------------------------------------------------
------------------------------------------------------------
------------------------------------------------------------
------------------------------------------------------------
------------------------------------------------------------
------------------------------------------------------------
------------------------CGCGACCCC---------AGCGAAGACCTATTTCTG
CAGAACTCCATACATGGTATGATGCCAGCCTATAAAAGGATTGCAGTCGGAGAC---GCT
AACAAAGGAGGCATCCCATTATACCCAGCTGGTCCATTGATGAACCCTCACCAACAA---
---CCATCCCTGGTTCCATTTCAACAACATCCATCCTATATACCCATG------------
---------------------------------------------------TGTATAGAT
TTAACAGTTGACATTGGAGGGGATGACGTGATAGACTTAACACAGTTTAACACTATCGGG
GATTCACCTGTTCAGGTGTCTAGCCCTTCAAGAAATACTGGAACCAGGAGAAGACAGAGA
GGAAGTGGTCGTAGGGGATTGCATCGCTCTCGAAGTAGT---------AGACGTCGCATT
CTTGGTGAATCGATTACACCTTCTGTGTCACTTCCCTCATCATCCAATCATGCAGCATTG
GACAATAGTGAT---------GAGGAATTGCCAGACATTCCTTTTGAAATTCCAGAAAAA
TGTAAACAAGCCAATGCCAGTTTTGTGAAGTCACCTCCTTTATCCATCTTGTGTCCCATA
TGCTTGGATGACTTAAAACAGTTAAAGGCAAGCAAAAAGAAAATCATGTCAACTGTCTGT
GGCCACATATTCTGTGAAGAATGCATTACTAGTGCAATCAGGACACTCAGATCATGCCCC
ACTTGTCGTAAAAGTTTGTCACAAGCAAAGATTCATCCATTGTTCTTG------------
------------------------------------------------------------
------------------------------------------------------------
------------------------------------------------------------
------------------------------------------------------------
------------------------------------------------------------
------------------------------------------------------------
------------------------------------------------------------
------------------------------------------------------------
------------------------------------------------------------
------------------------------------------------------------
------------------------------------------------------------
---------CGACCATTCAAATGTCCTTGTGGAAGAACCTTTGCTCGAAATGAAGAACTC
ACACGTCATCAAAGGATTCATTCAGGCTACAAACCTCATCGATGTAACATTTGTCTCAAA
AACTTTGGCAGGAAGGACCATCTTAACAAGCACTTGAAAACYCACCTMCATTCCTCYCAA
AAGAAGGTCCATCTGTGCAATGTACCGAATTGTGGACAAAGCTACACTCGTTCCGACGCT
CTTACAAGACATCAAACCAACGCGCATGGGATGAAAGCTAAACCCTCGAAATGGAGACCT
CAG---------------------------------------------------------
------------------------------------------------------------
------------------------------------------------------------
------------------------------------------------------------
------------------------------------------------------------
------------------------------------------------------------
------------------------------------------------------------
------------------------------------------------------------
------------------------------------------------------------
------------------------------------------------------------
------------------------------------------------------------
------------------------------------------------------------
------------------------------------------------------------
------------------------------------------------------------
------------------------------------------------------------
------------------------------------------------------------
------------------------------------------------------------
------------------------------------------------------------
---------------------------------------AGAGTTCTTTCAGAAATGGAT
GTAACAGCTCCAAGCATGAAAGACGATTCCCGGCCTTCTTTTCCTAGGCCTAATTGTTGT
ATTGGTCTATACCTTGACGCCCTAGATGCTCGACCAGACAAAACCACCACTGTAGGATCA
CAACATGCCCTTATGATGTCGGTGATGGATCGGTTACAGGAGTTCTTGAAGGGTTCGGAT
CTCACTAGAATCAAGGGTGGTATGGAAGCAAGACATATCGGAGACGGTGTTATATTGGAA
GGGGTCAAGCACAGCTGTATCATAGCATTGATATTCGACAACGCACAGGCTTTAGAGAAC
TTTTGGATATTGTTTAAAAAGAACAGATTGTTGTCAGCATTTCAGGACATCTTGGTAGAC
AGAACACTACTAAAACACACCAAATGTTCCAAATTGACAATTAGAGTGAAACTATGGGAG
GATGAGATCAGAGCTTGTTTAGAAGATTTAAAGTCAAGACCAGACAAGAGACCTGCACTA
ACCAGTTCAGAGAGAGATTTGAAACTAATACGCCGAGTGAATACATTTCAAAAGACGACG
CCAGAAGTGGTAGTCAAGGCAAGAGACGCCGAGAACAGATTTGAACACAAGCTTGGAGAA
TTTATGTTGACAATTAAACAGATATTACCTCAATCTGCTACGGTAATCAAAACAGTGAAA
GAATTCCTAACAAATATCCGAATGGCGAGAGGTGTAAAGAAAGCAAGCTATGAACACATT
GACCAATATCTACTATCATTGGACATGCTTAGAAAAATATTCCAAGACATCGAAAGAGAA
GTGGTGCACCCACTATTGCAAGTCCAAGGAATTCTAGAAAATGAACAACAACGTTCTTTG
AAACAAACAATCAAGAAAGCAGCCACAGAGATCTCTGACAACCTCAGACAGGAAGCCGAC
CTGCAGAAAGTCCGCCACAAAGAATGGGAGTCCAAAGTGTTAGTGAGGGAACAGGGACTA
TTTTATGGACTGATTAGTTTAATACCAATGGCGGTAGACCGACTCACTACCATTGACTAC
AGCGTGGATGAATACATTAACCAGTTTCCTGATATAGGTATCTCTACGTCCATTGGTATC
CCCGACTTTAGAACCCCAGGAACTGGTTTGTACGATAACCTTCAACAATACAACATCCCG
TACCCAGAGGCGATATTTGACATTGACTTTTTCCACCACAACCCTAGACCTTTCTTCACC
CTAGCCAAAGAGTTGTACCCGTCAGGAAAATATCGACCCAATTATATTCATTACTTTGCA
CGTTTGCTCAATGACAGGGGAATTCTAGACAAAATGGTGGAAGCACACGGGACGTTTTCA
ACT---------------------------------------------------------
------------------------------------------------------------
---------------------------------------------------------GAT
GACGACGGAGCTATT---TCTGAAACAGGATCTATCAATTCAGAGAAGGATTGGAAGTCC
CAAAGTCCTTCCAAACACAAGAAA------AAACACAAACACAAGCATAAGAAGAAGAAG
AAAAAGAAATCCAGCAAGGAAAAG---------------------GATAAAGAGAAGGAT
------------------------------------------------------------
---------GATGATGATGGTAAAGATGGGAAGAAAAATAAGGAAAAGGAAAAGAATGGC
AAAAGTGATAAAGACGAAGATTCCAGAACAGATAAAGATAGTTCTTCATCTAATTACAAA
GAT------AAAGCCAGTAAAGCTAAAGAGAAAAGTAGTGATAATGAAAGCTCGGGTAAA
AAGACTGATAAATCTGACTCTAAGAAACGTGATAAAAAGAAGAGAAGGCATGACAGATCA
AGATCTCGAACTCCAAAAAAATCAAGGAGATCAAGATCTCAATCCAAAAGCCCCAAAAGA
TCAAGAAAAAGTCAAAGCCCCAAGCGGCATCGGTATGACGAATGGGATGCACGGAGGTAC
AGTGATGACCATAAGAGGTCAAAA------GAGAGGGATAGGTCAAAAGAGAGAGACAGA
TCAAAAGAGGATGGAGGGATTGATTTAAGACTACAGATTGATAAAGCTAAACTAAGGAAG
ATTGCTATTGCTAATACCTTGAACACCATGAAATCGGGACAGCCAGTGCCAGTACAACTT
GATGTGGCTGCCGTCAAGTCAGGTGGTAAATCTGTGGAAGAACTTACAGATTTTTGTAAG
AGGATATCAGAGAAGGACCATGAACGACAGGAAAATGCAATAAGTGATAGTAGTGAAGAG
GAG---CCAGCACAGAGTGAGGATGACACACTCATCCATCATCCATTTAAAGTGAAGGAA
GCAGGAGCCAACATTGTCATGAATATACGAAATGCTAAACAACTGCCAGTATTAACTCCA
TCCGAGAAGCAAGCCCAACAAGCTAATTTACGTCTTTCTTTTCCTGTGTCAAGCGGCACA
CACCATCGAGCCAACGAATCTGAATGGGTTCCAGTTGAAAAGACCACTGCTCCAGCTACT
TCTACTACCACTATTGCAACTACAACCCAGGCATCTACGACTGCTAAACCA------GAG
CCATCCAAA---------AGTATATTTCCAACGGTTGAAAAGAGTGTAGATATTGGTTCC
ATAATATCTGAACGTCTTCAAGCTGTGAGAAAGCTACAGCAAAATCCCTATGATGTTCAA
GCATTGAGTTCAATGCATAAAGCACAAGAAAAGGCAAGTCAATGGGCCCAGTCAAAGTTC
CTTCCGGGTCAGTTTACAGGCAGCACTGGAGCACAAGTTATGTCTCAACAGGAAATTATT
GGAGATAAACGGCGTCAGGCATGGGTGAAAAAG------------------------ACT
CAA------------------------------TTCGGTTGGAGACCT------------
------------------------------------------------------------
---------------------CAACAAGCTGCCAGAGCTCCATTAGCCCATAAACATCCA
GTATCAGCCTTGATGGAA---------TTTTGTAATAAACATCCT---------------
---------------------------CCTTCT---TTTACTGTGGTTTCTGAAAACGGA
CCTGCCCATAAAAAATGTTTCTTGTTTAAGGTG---------------------------
------------------------------------------------------------
------------------------------------------------------------
------------------------------------------------------------
------------------------------------------------------------
------------------------------------------------------------
------------------------------------------------------------
------------------------------------------------------------
------------------------------------------------------------
------------------------------------------------------------
------------------------------------------------------------
------------------------------------------------------------
------------------------------------------------------------
------------------------------------------------------------
------------------------------------------------------------
------------------------------------------------------------
------------------------------------------------------------
------------------------------------------------------------
------------------------------------------------------------
------------------------------------------------------------
------------------------------------------------------------
------------------------------------------------------------
------------------------------------------------------------
------------------------------------------------------------
------------------------------------------------------------
------------------------------------------------------------
------------------------------------------------------------
------------------------------------------------------------
------------------------------------------------------------
------------------------------------------------------------
------------------------------------------------------------
------------------------------------------------------------
------------------------------------------------------------
---------------------------------------CAGGCAGAGGAATTGGGATGT
GAGGGCAAGGTGGAAGAGTCCCAGGGTGTTATGAAATTGGTGGACCAGTTGAAAGAAGAA
AGACAGGTTCTGGAA------ATG---CAAATGGACGATGGC---GGTCCAATGATGAAA
CAAATGGAAGTATGTGAGGTGTGTGGGGCGTTCCTGATTGTAGGTGACGCACCCCAGAGA
CAGGATGAACATCTCATGGGCAAACAACACGCTGGATACGCTCAAGTCAGGAATGAAATT
GAAAGAAGAAAGCAAAAAGCCAGAGAGGAGATAGAGGCGAGAGAGGCTAATGAGAACCAG
ATGAGATTGGAGAGGGAAGGAAGAGAACTTGAACGACAACGAGAGAGAGAAGAAAAACGA
ACGAAAGATAGAGATGGTGACAGACGGAGTGAGAGGGATAGAGACAAGAGGAGGAGATCC
CGTAGTAGGGAGCGT------GGTAAAGACAGGAGACGATCACGAAGCAGGGATAGAAGA
CGTAGAAGAAGTTCAAGTCGAGACAGGAAAAGCAGGAGGAGTAGAAGTAGGGACAGAGAA
AGGAAGCGT---------AGTTCTAGCCGAGGGAAAAAATCAAGACGATCGTCCAGTCGA
GAGAGAAGAAGCAGCAGACGATCTAGCAGGGATCGTAGTTCAAGGAGCAAAGGTCGTTCT
GGTTCTAAGGAGAAAGTAGAA---------------------------------------
---------------------------------------------------ACCATTACC
AATCAAACCCTTGTTAAAAGATGTCCTCAAGATTTTATACAACTTCTGTCTGAGAGTTTG
AATGGAAAGGAAACAAATAATTGGCGCAAGCTGATGGGATATACCGAATGGAATTATGAT
AAGATTACTAAATTTTCTAATAGAAGTCATGACCAAGGATATTTTTGTAGTATTTTAAAA
GAACAAAGTTTTCAACAGTACACCATTGAGCAGTTAAAGGAAGATTTGGATAAAATTCCA
AGGCGTGATGTTTTAGCAGAC---------------------------------------
------------------------------------------------------------
------------------------------------------------------------
------------------------------------------------------------
------------------------------------------------------------
------------------------------------------------------------
------------------------------------------------------------
------------------------------------------------------------
------------------------------------------------------------
------------------------------------------------------------
------------------------------------------------------------
------------------------------------------------------------
------------------------------------------------------------
------------------------------------------------------------
------------------------------------------------------------
------------------------------------------------------------
------------------------------------------------------------
------------------------------------------------------------
------------------------------------------------------------
------------------------------------------------------------
------------------------------------------------------------
------------------------------------------------------------
------------------------------------------------------------
------------------------------------------------------------
------------------------------------------------------------
------------------------------------------------------------
------------------------------------------------------------
------------------------------------------------------------
------------------------------------------------------------
------------------------------------------------------------
------------------------------------------------------------
------------------------------------------------------------
------------------------------------------------------------
------------------------------------------------------------
------------------------------------------------------------
------------------------------------------------------------
------------------------------------------------------------
------------------------------------------------------------
------------------------------------------------------------
------------------------------------------------------------
------------------------------------------------------------
------------------------------------------------------------
------------------------------------------------------------
------------------------------------------------------------
------------------------------------------------------------
------------------------------------------------------------
------------------------------------------------------------
------------------------------------------------------------
------------------------------------------------------------
------------------------------------------------------------
------------------------------------------------------------
------------------------------------------------------------
------------------------------------------------------------
---------------------------------------ATGGCTGCAGTTGAATTGGAT
CCAATATTTGTGAAGGCTTTGAAACTATTGCAATCAAAGTCAAAGGATAGTGGGCCGCAA
CTGAAGGCTATGCTTGATGATGTCATTGCACAACGGAAAGGTCTTAAGACTGTTTCCCAA
GCAGGAGATTTTGACTCCAAA---TCCACCAAAGGCAAAGGTGATGTAGATTTGAAGCGG
AAAGATGCTGAAAAGCGGGTACTTGATAAGGGAGCAAAAGATTCCTCTGAGCCGGACGTC
AAGAAATCCAAGCTGGAT------------CAATCATCTAAACAAAAGGAGAAAGACAAC
AGAGATAAAGAACGGGAAAGGCAGAAGAAGGAGAAGGAGAAAAAGGAA------------
GAAGCTCAAAGGGAAAAGGACAGAGCAGAAAAAGAAAGAAAGGAAAAAGAAGAAGCTTCC
AAGCAA---------GAAGCAGAAATAATCAGTGATGACGATGAACCAGCACAGTCGATG
GATGCTGGTGATTTTGCAAGGGATTTGGGAATCAACTGTGTTGTTTGCAGGCAATTTGAT
GTGACTTCAGGGAATCAGTTAGTGGAATGTCAGGAATGCCACAGTCTTTACCATCAGGAA
TGTCATAAACCTCCAGTCACGGGACAAGATGTCAGCGATCCCAGATTTGTATGGTACTGT
TCCAGGTGTACAAAATGCTTTAAGAAAATGATGGCTCAAAAACCTGTGAAG---CCTGCA
AAACCCAGCACACCACTGGCATCCTCTATCAAAGAATCTACCTCTTCTATCTCAAAAAAT
AATAAAATGGAATCGGATTCAGGAAGTCAAGCTTTTCGTAGAATTGATCCAAAGGCAATT
GTTACTCCAAAAGAT------------CCTGGAATGTCCAAAGGAATGGTTGGTCTGGCC
GGTCTAGCAGCTAATCTCACAAAACCGAGAGGGGAGTCTAAAATGTCATCCTCGTTGAAA
AAATCAGAACATAAAAGTGATACTTCCAAATCCATGGGCACCAAATTAGAAACAATCAAA
CTGGGCAGCAGTACAAAGCAAGAGAGTGGA---------ACTAAACCATCTCTATCTTCT
TCAAATAAAAATGACAGTCGAAAAGCAGACTTGACTACAAAATCGTCATCTAACAAAGAG
GAACAAGCCAAAGAAGGGAAG------------AAATCAGACGTGCCCAAACAAAAATCT
GATGAGAAAAAGCCAACTGACAGCTCGTCTAAAAAGGAGGATAAAAAAGAAAAATCTGAA
TCTGGGAAATCTTCCTCGTCTTCCTCCTCTAAAGATGATAAAAAATCAGATTCTCGTAGT
AAATCAGGATTATCTCCAGGTAGTGCGTCTGCTGCTGATCCGAATTCCCCGATTAGTGGA
GAGTCGGGTACCAGTGGTGGTAGTAAAAGCAGCAATAAACAAGCCATGGCCAATCTGTCA
ATGGTAACGGCCAATAAACGGATACAGATGATGAAGAAAAAAGCTCAGACAAAACCGCAA
GAGAAAATAGTCCATATTAAA---------------------------------------
------------------------------------------------------------
------------------------------------------------------------
------------------------------------------------------------
------------------------------------------------------------
------------------------------------------------------------
---------------------GATCATGTTATAATTGGTGGACCAGACACTGCCAATAAA
ACTTCATTTGTCTTCCAAGCTGCTGTGTCAGCCGCCACCGCTGGTTCTAAAGTTGTTCAT
ATTTGTACTCATCCAATTTCAAAACTGCCGACACCAATTCACGGAATGCCAATCCCTGAA
CCAGCTGTCATGAAAAACGTTGATTTTCTATATTTTGAAGACAGTACAGATCTTATTGCT
TATTTTGCTGGTGTTCATGTCAAGAAAAAGCTTCCTAGTTACATCATTGTTGAGGACATC
TTGTCATATGCTTCTCAAAAACAGGATAAACCAGTGGAGAAAAGCTTGGCCCATCTCTTA
GCTCTCATTGCCAATTCAAGAAGTTGGATTGCAAGTCATAATGAGACCGGTAAATGTCAA
GTTCTTTTGACCGCACCATCAAGAATCAAATCCATGAAGAATGTTCTTTATCGATTCAAC
TATCAACTTGCCCTCTATGAAGGTCCATCAAAAGAAAATACGTTTTCCTGCATTTCATTC
CAGGGTGCCACTGCCAGTACCTCACTTACTTTTCAACGACAGAAGAATAGTTTGATGCTC
CATGATGTTTCCGTCACT------------------------TTGATACAAATCAAAACA
GCTGATGAAAACGAGGTATTCAGGAGGATTGAGTCGTTTATCAGAAACAAGCGAAATGAA
GTGAATGAGAGAAACATCCGGGAGTTTATATCTCCTACTGATTCAGAT---GAGAATAGC
TGTGCCAGGGTTGATGCAGTGTATATCCATCGTGAAGGTATGAAAAGCCACATCAACCTT
AAAACAGTAGAAAATGCCTATGGGCCTCAAACACGTCTACGACCACACTTTAACAATGAA
GCGCAAGCCTGGGAAATGCCTGCTGATGTCCAGAGGGCCGAGGCCTTGGAAGAACGGATA
GCAAACATGGAATCTCATTTAAATATGTCTGGGGGACCTAGCAGCATGCATCAAAGAATC
AAAGCATTGGAGGAAAGGATCAACTTTTTAGAAGGAATTTCTCCTGAATATTTCACAAAT
GGAATACCT---------------------------------------------TCTATT
GTTCCAACAAAACAGACAACAGTGGAAATTGCCGGTCATAACACAGATATTGTTGTAAAT
AAGTTTGATGATCGTCTTTTTATCATTGTTACCCAGTACCAAAAGATTGGAACTCTTATT
GAAGTTTCAAGAGATGTCATTTCTGATGAAGTTCAAGGCCTCATTCCAATGTTTTCTACA
AATGTTATTTTAGGCAAGGATGAGCCTCTGACCCATGTGATGGCCAAGACAATTGTTACA
GCCTTAAATCCTCCCATCCCTGTTCTTCTTGGCTTGGCTTTGAGAGTAACGACACATGAA
ACGGTCCAAGCAATCATCCAACAGATCAAATCATGTTTAATGGCTACTAACATGCACTTT
GAAGCCCGTCGCCGACAAATGGTGTTAGACAAGGCACAGATAGCAAAAGAAAAGATGGCC
TTCGCCCATCAATCTAAA---CAAAATGTATTCCTTGATGAACCTGCATCAAAGCCTGAG
ACAATTGTTTGCACAGATCAAGGACAGTTTTATCAAACCAGG------------------
------------------------------------------------------------
------------------------------------------------------GCAGGA
TACAAAGTCCCTCACAAGACACTTATTTCGTTGGTTTTCCGATTTGCTGATGAAAGGGGA
CAGATCAGCTTGGATAATTTCTTGGCTTTGATGGCACGGCTCATGAAAACATTCAGCACA
TTCCAGAATTCACAGAGAGACGGTGTTGCATCGTTTTCACTTGACCAGTGGCTGGACAGA
TGTTTG------------------------------------------------------
------------------------------------------------------------
---------------------------------------------------ATGCCTAAA
TTTTATGAGGATGTTGATGATCCAAACACTAAACCAAGGCGTGCATGTGAAGATATCAGA
GATGATCTGCTGGAATGTTTGTTGAAAAGTGATTGCTGTCGTAAGGAGAAAAAGACACCC
CGTGAATGCATGGGTCGAGTAGGA---------GACGCATCTGTTCCTGATGAATGTTAC
AAATTACGTGTTGCCTTTTTTGAGTGCCGACGTTCAATGCTTGATATGCGGACAAGGTTT
AGAGGAAGAAAGGAT---------------------------------------------
------------------------------------------------------------
------------------------------------------------------------
------------------------------------------------------------
------------------------------------------------------------
------------------------------------------------------------
---------ATGCCCAATACAGTAAAGGGTGACAGTAGTGGGGGTCTGTCCAGTGGCGAA
GGTGCTGCTATTGGAATCTTGGTGATTATCTGCATCGTTGGGGCTGGTGTTGGAGTTTTC
GTATGTTATCGCAGCAACAACATGACAACAAGGAGTTTCCGGGAGTTCCTGTCAGGAGGA
GTACGATACAAGACCTATACCAACGCCACCTACAAAGACGATGAGGTAGTGATGGGAAAC
---GATAAATCAAATAAGAATGCTGTTCAGGCAAAAATTAACAGAGAAAAGAAGAAAGCT
TACATTAAAAGTTTAGAAGATGAAATTAAAGCTTTGAGAGCAGACAATGAAAATCTAAAA
TCCGAGAATACCGCTATGAAGAGTAGGGTAGGTGGCCTGGAACAAGAGACGGAATATCTA
AAATCCGTTCTCGTCAACTCCAGCTCGTTGTCAGGTTTGCTGAAAAACATTTCCAACGTT
AAAGAAGTTAAATTG---------------------------------------------
------------------------------------------------------------
------------------------------------------------------------
------------------------------------------------------------
------------------------------------------------------------
------------------------------------------------------------
------------------------------------------------------------
------------------------------------------------------------
------------------------------------------------------------
------------------------------------------------------------
------------------------------------------------------------
------------------------------------------------------------
------------------------------------------------------------
------------------------------------------------------------
------------------------------------------------------------
------------------------------------------------------------
------------------------------------------------------------
---------------------GTTTTTGTAGCAGCACATGCAGGCGCGGGTAATCACTCT
AAGAAAAGTGAAGCTCATGTTCGATGCTTATGTAAGATGGCTTGTCAACAGGCTGTGTAC
ATGGTAACTGCAAAAAAAAGTGCCATTGAAGCTGCGACTGCTGCAATAATGACATTAGAG
GATGATGAGAAAACGAATGCTGGCTTTGGATCAAGTATGACAGAGACTGGAGATATAGAA
TGTGAGGCAAGTATGATGGATGGACGTACTTTGAGATTTGGAGCTGTTGCAGCTTTGTCA
GGTGTAAAAAATGCAATACAAGCGGCTAGTTTATTAATTACGGATCAAGACAAAGGACCT
TTACCATTTGGAAGAGTGAGACCAAGCATTCTGGTTGGGAAAGGAGCCAAGTCTTTTTGT
CACGAACATGGGATTGACACCAACTACAACCATATATCCAAAGCAGCATTTAAAACATAC
ACTCGTTACAAGAGAAAGTGCCAGTTGACA---TCTTCAGATGCGTCCAGTGAAAAACGA
AGG---------------------------------------------------------
------------GGGTCAATTGTAGAGAAGTCTGACGAG---------AAACTTTCAAAT
TCCATTCACGACACAGTAGGTGTTATATGTATTGATGAAGAAGGAAACATTGTGGCAGGG
TCGTCAAGTGGAGGGATTTGGTTGAAGCATCCAGGCAGGGTGGGATCTGCTTCTGTGTAC
GGTGCTGGATGTTGGGCTCAGAACCAAACAGAATATGGAGAACCCGGTGTGGCTGTCCTT
ACTTCTGGCTGTGGTGAGCAGATAATACCAACATTACTTGCAAAAACATGTGCTGAAGGT
ATACAACATTCGGACCATACAGATCAGACCCTTTCAGAAGTTTTTAAAAGCGAGTTCCTT
GATTCCAAGTTTTTAACACACCAACCAGAAAAGATGGGAGGAGTTTTAGCTGTCAAGTAT
ACCGACTTCCCCGAGGGTAGAAAAGTGGAAGTGTCATGGGCTCACTCAACACATTCATTT
TGTATTGCTTTTATTGGTGGCGATCAGTCGTATGCTCAAGGTCTCATGTCACGGATGGAT
TCAGACAGTACGTTTGGTAAATCAGTGATGGTCGGATGTCATGTTCATTATCTT------
------------------------------------------------------------
------------------------------------------------------------
------------------------------------------------------------
------------------------------------------------------------
------------------------------------------------------------
------------------------------------------------------------
------------------------------------------------------------
------------------------------------------------------------
------------------------------------------------------------
------------------------------------------------------------
------------------------------------------------------------
------------------------------------------------------------
------------------------------------------------------------
------------------------------------------------------------
------------------------------------------------------------
------------------------------------------------------------
------------------------------------------------------------
------AGTACTAACCCGCTTGTCAGGGCCATTATTACAACTGCTACAGGCATCATATTT
GGCATTGCTCTTGAAAAAGGAAGAGTATTTGAACCACAAGTCATCCGTGATCAGATGTTG
TTCAAAAGATTTGGAATGATAAAGATGTTTTTATCAGCCTCAGCAATAGGAATGGTATGC
TTCTCACTTTTAAGTGTCTTGCCCCAAACAATGAGAAAATTTGGCTTAACTGTACAAAAC
TACCCGGATGGATCTGGATTGAAATCAGTTTTTGGTGTGGTAACTGGGGCAGCCATGTTA
GGTGCTGGATTGACAATAGCTGGAGCTTGCCCTGGGACTATTTTTGTACAGCTAGGAACA
GGAGTACCCAATGCATGGCTGACTGTTCTTGGAGGGCTTTGTGGTGCCATGCTGTACGCT
TTTACAAATCTCTCACTACCT---TCAATTTTTTTCAAAGAAAATCGGAATCCTAAGTCT
ATGAATGACCTCTTGAAGGTTTCATATTTACAAATTGCAATTCCCATGTCATGTGTGATG
GCTTTTACTGTGCTTGGTATCGAATACTTCACCCCTTGGGAAACAGAGGTTCAAGAGTCA
CTTCTAACTGGAGGCATGATGATGGCTGGTGCTTGGCCTCCATTTATTGCTGGGATGATT
ATTGGTTCATTGCAAATTCCCACAGTTTTAGCCAATGAGGATGGACTTGGATCAGCAAGA
AGCTACGTGACTGTTGCGTCCCAGTTAGTACCTACGAGTCTG---------GTTAATCGA
[truncated: 13,908,091 more chars]
